# Supplementary material for: A novel single-cell model reveals ferroptosis-associated biomarkers for individualized therapy and prognostic prediction in hepatocellular carcinoma
Source: BMC Biol. 2024 Jun 10;22:133. doi: 10.1186/s12915-024-01931-z (PMC11163722; doi:10.1186/s12915-024-01931-z)
Supplement: Supplementary file 2 — Additional file 2: Table S2. Cell List of 585 newly defined activated cells in ferroptosis. [file 12915_2024_1931_MOESM2_ESM.csv]

	cells
1	AAAGCAACAACGATCT-1-D20171109_Nplus
2	AACCGCGCATACAGCT-1-D20171109_Nplus
3	AACTCAGTCACGACTA-1-D20171109_Nplus
4	ACTTTCATCATGCATG-1-D20171109_Nplus
5	AGATTGCAGGCAGTCA-1-D20171109_Nplus
6	AGCTCTCGTTCGGGCT-1-D20171109_Nplus
7	AGTTGGTCATGAGCGA-1-D20171109_Nplus
8	ATGTGTGGTTAGTGGG-1-D20171109_Nplus
9	ATTGGACTCGGCGCTA-1-D20171109_Nplus
10	CACATTTGTTGGAGGT-1-D20171109_Nplus
11	CACATTTTCGGTGTCG-1-D20171109_Nplus
12	CAGAGAGGTAGTGAAT-1-D20171109_Nplus
13	CAGCATACACCGCTAG-1-D20171109_Nplus
14	CATCAAGAGTGTCCAT-1-D20171109_Nplus
15	CATCGAAAGCGGATCA-1-D20171109_Nplus
16	CCAATCCAGGCCGAAT-1-D20171109_Nplus
17	CCTAAAGCACCACGTG-1-D20171109_Nplus
18	CCTAGCTAGATAGCAT-1-D20171109_Nplus
19	CCTATTACAATCGAAA-1-D20171109_Nplus
20	CCTTACGCATCGATTG-1-D20171109_Nplus
21	CCTTTCTAGAACAACT-1-D20171109_Nplus
22	CGACTTCCAATGGACG-1-D20171109_Nplus
23	CGCTGGAGTCACCCAG-1-D20171109_Nplus
24	CGCTGGATCTCTAAGG-1-D20171109_Nplus
25	CGGAGTCAGTCACGCC-1-D20171109_Nplus
26	CGTAGCGTCTGCGGCA-1-D20171109_Nplus
27	CTCCTAGCAGACACTT-1-D20171109_Nplus
28	CTCGGAGAGACTGGGT-1-D20171109_Nplus
29	CTCGGAGAGATGTAAC-1-D20171109_Nplus
30	CTCGTACAGCACGCCT-1-D20171109_Nplus
31	CTCGTACTCTGTCTAT-1-D20171109_Nplus
32	CTGAAGTGTGACGGTA-1-D20171109_Nplus
33	GAACCTATCAATACCG-1-D20171109_Nplus
34	GACGTTACATATGGTC-1-D20171109_Nplus
35	GAGTCCGAGGAGTTGC-1-D20171109_Nplus
36	GAGTCCGCATCGGACC-1-D20171109_Nplus
37	GATCAGTAGGACACCA-1-D20171109_Nplus
38	GATCAGTCAGATTGCT-1-D20171109_Nplus
39	GATGAGGTCGCTTGTC-1-D20171109_Nplus
40	GCACTCTCAAGCTGAG-1-D20171109_Nplus
41	GCATGCGCAATCGAAA-1-D20171109_Nplus
42	GCATGTACATTATCTC-1-D20171109_Nplus
43	GCTCCTAGTCTGGTCG-1-D20171109_Nplus
44	GCTCTGTTCCACGACG-1-D20171109_Nplus
45	GCTGGGTCACACCGAC-1-D20171109_Nplus
46	GCTTCCAGTGACTCAT-1-D20171109_Nplus
47	GGCCGATAGGCTCTTA-1-D20171109_Nplus
48	GGTGAAGGTCCGTGAC-1-D20171109_Nplus
49	GTACGTAAGCTTATCG-1-D20171109_Nplus
50	GTATTCTAGTCGAGTG-1-D20171109_Nplus
51	GTTCGGGAGCTGTCTA-1-D20171109_Nplus
52	TAAGAGACATGCTGGC-1-D20171109_Nplus
53	TACGGATAGACTTTCG-1-D20171109_Nplus
54	TACGGATCATTCTCAT-1-D20171109_Nplus
55	TACGGGCCACAGACAG-1-D20171109_Nplus
56	TACTCGCTCTGTCTAT-1-D20171109_Nplus
57	TACTTGTTCCTCCTAG-1-D20171109_Nplus
58	TCAGATGTCACGATGT-1-D20171109_Nplus
59	TCCACACTCCTTCAAT-1-D20171109_Nplus
60	TCGAGGCTCATTGCGA-1-D20171109_Nplus
61	TGCCCATAGCGACGTA-1-D20171109_Nplus
62	TGCTACCTCCGCGGTA-1-D20171109_Nplus
63	TGTCCCACACACGCTG-1-D20171109_Nplus
64	TGTCCCAGTACAGACG-1-D20171109_Nplus
65	TTCTACATCATGTCTT-1-D20171109_Nplus
66	TTTGTCACAGCGTTCG-1-D20171109_Nplus
67	AAATGCCCAATAGCGG-1-D20171109_Tplus
68	AACCATGAGCTACCTA-1-D20171109_Tplus
69	AACGTTGCACCAGCAC-1-D20171109_Tplus
70	AACGTTGTCTTAGAGC-1-D20171109_Tplus
71	AAGCCGCCAAGCTGAG-1-D20171109_Tplus
72	AATCGGTGTCGCGGTT-1-D20171109_Tplus
73	ACAGCTAGTTCGAATC-1-D20171109_Tplus
74	ACATCAGGTCTCTTAT-1-D20171109_Tplus
75	ACCTTTAAGTGGCACA-1-D20171109_Tplus
76	ACGAGGAGTGAGTATA-1-D20171109_Tplus
77	ACGATACAGAGTGACC-1-D20171109_Tplus
78	ACGCAGCGTCAGGACA-1-D20171109_Tplus
79	ACGGAGACAAGGACTG-1-D20171109_Tplus
80	ACGGCCAGTGACGGTA-1-D20171109_Tplus
81	ACGGGTCAGTGAAGTT-1-D20171109_Tplus
82	ACTGAACCAGCATGAG-1-D20171109_Tplus
83	AGAATAGAGAAGAAGC-1-D20171109_Tplus
84	AGAGTGGAGTACGATA-1-D20171109_Tplus
85	AGCATACAGAATTGTG-1-D20171109_Tplus
86	AGCTCCTTCTCGTTTA-1-D20171109_Tplus
87	AGCTCTCCACAGAGGT-1-D20171109_Tplus
88	AGGGTGATCCTAGGGC-1-D20171109_Tplus
89	AGGTCCGGTGCTTCTC-1-D20171109_Tplus
90	AGGTCCGTCTGAGTGT-1-D20171109_Tplus
91	ATCACGAGTCCGCTGA-1-D20171109_Tplus
92	ATCACGAGTCTCAACA-1-D20171109_Tplus
93	ATCGAGTAGATGCCAG-1-D20171109_Tplus
94	ATGCGATAGTCCAGGA-1-D20171109_Tplus
95	ATGCGATTCAGGCGAA-1-D20171109_Tplus
96	ATTATCCAGACAGGCT-1-D20171109_Tplus
97	ATTCTACTCACAGTAC-1-D20171109_Tplus
98	CAACCAATCCAAAGTC-1-D20171109_Tplus
99	CACAAACGTGATGCCC-1-D20171109_Tplus
100	CACACAACATCAGTAC-1-D20171109_Tplus
101	CACACCTAGATGTGTA-1-D20171109_Tplus
102	CACAGGCGTTATCACG-1-D20171109_Tplus
103	CACAGTAGTTGTACAC-1-D20171109_Tplus
104	CACCAGGGTAAACGCG-1-D20171109_Tplus
105	CATGGCGGTCCGAACC-1-D20171109_Tplus
106	CATGGCGGTTCGCGAC-1-D20171109_Tplus
107	CCACGGAAGGGATGGG-1-D20171109_Tplus
108	CCCAATCAGGAGTTGC-1-D20171109_Tplus
109	CCCAATCCATAACCTG-1-D20171109_Tplus
110	CCGTACTAGAGTCGGT-1-D20171109_Tplus
111	CCGTTCACAAACCCAT-1-D20171109_Tplus
112	CCTAAAGCACCCATTC-1-D20171109_Tplus
113	CCTACCAGTCATCCCT-1-D20171109_Tplus
114	CCTAGCTGTGCATCTA-1-D20171109_Tplus
115	CCTTCGAAGCCAACAG-1-D20171109_Tplus
116	CCTTTCTAGGTGCAAC-1-D20171109_Tplus
117	CGACCTTTCTGGAGCC-1-D20171109_Tplus
118	CGATCGGCACAGGAGT-1-D20171109_Tplus
119	CGCTGGAAGCGATTCT-1-D20171109_Tplus
120	CGGACACGTGGTGTAG-1-D20171109_Tplus
121	CGGGTCAAGTCTTGCA-1-D20171109_Tplus
122	CGGTTAAGTCCGAATT-1-D20171109_Tplus
123	CGTTAGACAAATCCGT-1-D20171109_Tplus
124	CTAATGGGTGAAAGAG-1-D20171109_Tplus
125	CTACACCCAAACCCAT-1-D20171109_Tplus
126	CTACCCACATCTGGTA-1-D20171109_Tplus
127	CTCAGAAAGGAATTAC-1-D20171109_Tplus
128	CTCCTAGAGTTAAGTG-1-D20171109_Tplus
129	CTCGAAAAGTTATCGC-1-D20171109_Tplus
130	CTCGGAGGTTCTGTTT-1-D20171109_Tplus
131	CTCGTACAGTGTTTGC-1-D20171109_Tplus
132	CTCGTACCAGGCAGTA-1-D20171109_Tplus
133	CTCTGGTAGCGTGAGT-1-D20171109_Tplus
134	CTGAAACCACACCGAC-1-D20171109_Tplus
135	CTGCCTATCCTTTCTC-1-D20171109_Tplus
136	CTGCTGTAGAAGATTC-1-D20171109_Tplus
137	CTGGTCTGTTAAAGTG-1-D20171109_Tplus
138	CTGTGCTAGCTGCGAA-1-D20171109_Tplus
139	CTTACCGGTAATCGTC-1-D20171109_Tplus
140	CTTTGCGGTAGGGACT-1-D20171109_Tplus
141	GAACATCTCCGTACAA-1-D20171109_Tplus
142	GACAGAGCATCGGGTC-1-D20171109_Tplus
143	GACAGAGTCACTTATC-1-D20171109_Tplus
144	GACGTTAGTAAGGGAA-1-D20171109_Tplus
145	GACTACACACGCGAAA-1-D20171109_Tplus
146	GACTACAGTTGTGGAG-1-D20171109_Tplus
147	GATCGATCAATGGACG-1-D20171109_Tplus
148	GATCGCGAGCACGCCT-1-D20171109_Tplus
149	GATCTAGAGCAGATCG-1-D20171109_Tplus
150	GATGCTAGTTAGATGA-1-D20171109_Tplus
151	GCAATCAAGCTTTGGT-1-D20171109_Tplus
152	GCATGATCATATGGTC-1-D20171109_Tplus
153	GCCAAATGTTTAGGAA-1-D20171109_Tplus
154	GCGACCAGTTGTGGCC-1-D20171109_Tplus
155	GCGCGATCAAGACGTG-1-D20171109_Tplus
156	GCTCCTACACGGACAA-1-D20171109_Tplus
157	GCTCCTACATGGTTGT-1-D20171109_Tplus
158	GCTGCGACATCCCATC-1-D20171109_Tplus
159	GCTGCTTCAGCTATTG-1-D20171109_Tplus
160	GGAAAGCAGAAACGAG-1-D20171109_Tplus
161	GGAAAGCAGTTGCAGG-1-D20171109_Tplus
162	GGACAGAAGAAGAAGC-1-D20171109_Tplus
163	GGATGTTCATACAGCT-1-D20171109_Tplus
164	GGGACCTTCCGAACGC-1-D20171109_Tplus
165	GGGAGATGTCCTCTTG-1-D20171109_Tplus
166	GGGAGATTCCTCCTAG-1-D20171109_Tplus
167	GGGCACTAGTGTTAGA-1-D20171109_Tplus
168	GGGTTGCAGATCCCGC-1-D20171109_Tplus
169	GGGTTGCTCGAATCCA-1-D20171109_Tplus
170	GTAACTGAGTTCCACA-1-D20171109_Tplus
171	GTCACGGGTTCCACAA-1-D20171109_Tplus
172	GTCCTCAAGAGATGAG-1-D20171109_Tplus
173	GTCCTCAGTACAGACG-1-D20171109_Tplus
174	GTCCTCATCTTGCAAG-1-D20171109_Tplus
175	GTGCGGTCAATCGAAA-1-D20171109_Tplus
176	GTTAAGCAGCACCGTC-1-D20171109_Tplus
177	GTTAAGCAGTGTTAGA-1-D20171109_Tplus
178	GTTAAGCGTGTAAGTA-1-D20171109_Tplus
179	GTTACAGCACTCAGGC-1-D20171109_Tplus
180	TAAACCGAGCGCCTTG-1-D20171109_Tplus
181	TACACGACATGTAAGA-1-D20171109_Tplus
182	TACCTATAGCGGATCA-1-D20171109_Tplus
183	TACCTATTCTCTGTCG-1-D20171109_Tplus
184	TAGTTGGAGAGGTACC-1-D20171109_Tplus
185	TCACAAGGTACATGTC-1-D20171109_Tplus
186	TCACGAAAGATGTCGG-1-D20171109_Tplus
187	TCAGATGCACCTTGTC-1-D20171109_Tplus
188	TCAGATGCAGTATCTG-1-D20171109_Tplus
189	TCGCGAGAGGCATGGT-1-D20171109_Tplus
190	TGACGGCGTCTAGGTT-1-D20171109_Tplus
191	TGCCAAAAGTATGACA-1-D20171109_Tplus
192	TGCCCATCAACTGCTA-1-D20171109_Tplus
193	TGCTACCCAAGTAATG-1-D20171109_Tplus
194	TGGGAAGTCATGTCCC-1-D20171109_Tplus
195	TGTATTCCATTGTGCA-1-D20171109_Tplus
196	TTAACTCCACAACGTT-1-D20171109_Tplus
197	TTAACTCTCCAATGGT-1-D20171109_Tplus
198	TTAGGACAGCTAGTCT-1-D20171109_Tplus
199	TTCGAAGTCTTTCCTC-1-D20171109_Tplus
200	TTCTCCTAGTGTTAGA-1-D20171109_Tplus
201	TTGGAACAGATGAGAG-1-D20171109_Tplus
202	TTGGAACGTGTCAATC-1-D20171109_Tplus
203	TTTACTGCACTTCTGC-1-D20171109_Tplus
204	TTTGGTTCAAGTTGTC-1-D20171109_Tplus
205	TTTGTCAAGCTAGTTC-1-D20171109_Tplus
206	AAAGATGGTCCATGAT-1-D20171215_N
207	AACTTTCGTCGCCATG-1-D20171215_N
208	ACATCAGCATACTCTT-1-D20171215_N
209	ACGATACTCAGTGTTG-1-D20171215_N
210	ACGGGTCCAGTTTACG-1-D20171215_N
211	AGAGCTTTCATTCACT-1-D20171215_N
212	AGCGTATTCATGTGGT-1-D20171215_N
213	AGCTCCTGTATAAACG-1-D20171215_N
214	AGCTCCTGTTAAGTAG-1-D20171215_N
215	AGGGAGTTCACCAGGC-1-D20171215_N
216	AGGGTGAAGCACCGTC-1-D20171215_N
217	AGGTCCGTCATGTCTT-1-D20171215_N
218	AGTTGGTGTGTTCGAT-1-D20171215_N
219	ATTACTCGTCTGGAGA-1-D20171215_N
220	ATTGGTGAGTTCGCGC-1-D20171215_N
221	ATTGGTGTCCTATTCA-1-D20171215_N
222	ATTTCTGGTGTGAATA-1-D20171215_N
223	CAACCAACACCCAGTG-1-D20171215_N
224	CACATAGCACTCAGGC-1-D20171215_N
225	CAGCTGGGTACAGCAG-1-D20171215_N
226	CATCGGGAGTAATCCC-1-D20171215_N
227	CATGCCTGTGATAAGT-1-D20171215_N
228	CCACCTACAGGTCGTC-1-D20171215_N
229	CCGTACTGTCTAGAGG-1-D20171215_N
230	CCTATTACAGTTCCCT-1-D20171215_N
231	CCTCAGTAGGATCGCA-1-D20171215_N
232	CGAACATTCATTCACT-1-D20171215_N
233	CGTGTCTCATTCCTGC-1-D20171215_N
234	CGTTGGGTCTCTTGAT-1-D20171215_N
235	CTCATTATCCCTTGCA-1-D20171215_N
236	CTCGTACGTCACTTCC-1-D20171215_N
237	CTCGTCAAGGCCATAG-1-D20171215_N
238	GAACATCGTAGAAAGG-1-D20171215_N
239	GACAGAGCACATCCAA-1-D20171215_N
240	GAGCAGAAGGTAGCTG-1-D20171215_N
241	GATGAAACATGGTCAT-1-D20171215_N
242	GATGAGGTCACCCGAG-1-D20171215_N
243	GATGCTAGTAAGAGAG-1-D20171215_N
244	GCAGTTAGTTATCCGA-1-D20171215_N
245	GCATACATCGGAGCAA-1-D20171215_N
246	GCTCTGTCATGCCCGA-1-D20171215_N
247	GTAACTGGTGCAGACA-1-D20171215_N
248	GTAGTCAGTAACGCGA-1-D20171215_N
249	GTATTCTTCACGATGT-1-D20171215_N
250	GTTACAGGTCGGATCC-1-D20171215_N
251	TAAGAGAAGCGTTTAC-1-D20171215_N
252	TAGACCAGTGACGCCT-1-D20171215_N
253	TATTACCCAGCTGGCT-1-D20171215_N
254	TCCCGATGTTCGTTGA-1-D20171215_N
255	TCGAGGCTCCTAGTGA-1-D20171215_N
256	TCGTACCGTAGGGACT-1-D20171215_N
257	TCGTAGATCTTTAGGG-1-D20171215_N
258	TCTGAGACAGGAATCG-1-D20171215_N
259	TGACGGCGTCCCTACT-1-D20171215_N
260	TGCGCAGGTGTGACGA-1-D20171215_N
261	TGGTTCCTCTGGCGAC-1-D20171215_N
262	TTAGGCAAGTTCCACA-1-D20171215_N
263	TTCTACAGTCCGTTAA-1-D20171215_N
264	AACCGCGAGTGATCGG-1-D20171215_T
265	AACTTTCTCGTACGGC-1-D20171215_T
266	AAGGCAGAGGAGTAGA-1-D20171215_T
267	AATCGGTGTTAAGTAG-1-D20171215_T
268	ACAGCTACACGGTAGA-1-D20171215_T
269	ACCAGTATCTTGTATC-1-D20171215_T
270	ACCCACTAGATAGTCA-1-D20171215_T
271	ACCCACTAGCCTATGT-1-D20171215_T
272	ACCGTAACAGGGTACA-1-D20171215_T
273	ACTGAGTTCATAAAGG-1-D20171215_T
274	ACTGTCCAGAGCTGGT-1-D20171215_T
275	AGAATAGTCACCGTAA-1-D20171215_T
276	AGCCTAACATCTATGG-1-D20171215_T
277	AGCTCTCAGCCATCGC-1-D20171215_T
278	AGCTTGATCCTTTACA-1-D20171215_T
279	AGGGATGAGAATGTTG-1-D20171215_T
280	AGTGGGAAGCTTTGGT-1-D20171215_T
281	CAAGATCGTCTCTTTA-1-D20171215_T
282	CACACAATCATAAAGG-1-D20171215_T
283	CACAGGCCAGTCAGCC-1-D20171215_T
284	CACAGTATCAAACCAC-1-D20171215_T
285	CACATTTTCAACGAAA-1-D20171215_T
286	CACTCCAAGTGCGTGA-1-D20171215_T
287	CAGATCAAGACCTAGG-1-D20171215_T
288	CAGATCAAGTGCGATG-1-D20171215_T
289	CAGCCGAGTCGGCTCA-1-D20171215_T
290	CAGCTGGGTCAACTGT-1-D20171215_T
291	CATCGAACACTGTGTA-1-D20171215_T
292	CATGACATCTTTAGGG-1-D20171215_T
293	CCACGGAGTAGCGTCC-1-D20171215_T
294	CCATTCGCAAAGCAAT-1-D20171215_T
295	CCCTCCTAGGCAAAGA-1-D20171215_T
296	CGAACATCAGCCTGTG-1-D20171215_T
297	CGAGCCAGTCCATCCT-1-D20171215_T
298	CGCTTCATCCACTCCA-1-D20171215_T
299	CGGACTGTCACCTTAT-1-D20171215_T
300	CGGGTCACACATCTTT-1-D20171215_T
301	CGGGTCAGTCAGATAA-1-D20171215_T
302	CGTTGGGGTACGCTGC-1-D20171215_T
303	CTAATGGAGTATCGAA-1-D20171215_T
304	CTCATTAGTCAAAGAT-1-D20171215_T
305	CTGCCTACACGGTTTA-1-D20171215_T
306	CTGCCTATCCTTAATC-1-D20171215_T
307	GAATAAGCACACATGT-1-D20171215_T
308	GACACGCAGTCCTCCT-1-D20171215_T
309	GACCTGGAGGGCATGT-1-D20171215_T
310	GAGCAGAGTAGAGCTG-1-D20171215_T
311	GAGGTGAAGTTTAGGA-1-D20171215_T
312	GATCGCGTCGGTGTTA-1-D20171215_T
313	GCAGTTAGTTCGGGCT-1-D20171215_T
314	GCATACACAGTAACGG-1-D20171215_T
315	GCATGCGTCTCAAGTG-1-D20171215_T
316	GGAATAACATTTGCCC-1-D20171215_T
317	GGACAGACAGATGAGC-1-D20171215_T
318	GGACAGATCATTTGGG-1-D20171215_T
319	GGACGTCCAACACGCC-1-D20171215_T
320	GGAGCAACAGTATGCT-1-D20171215_T
321	GGATGTTTCTCGCTTG-1-D20171215_T
322	GGATTACTCCATTCTA-1-D20171215_T
323	GGCTCGAAGTACGTAA-1-D20171215_T
324	GGGAATGAGTGTTAGA-1-D20171215_T
325	GGGATGAGTTCTGGTA-1-D20171215_T
326	GTAGTCAAGGCCCGTT-1-D20171215_T
327	GTCACAACAGGGATTG-1-D20171215_T
328	GTCATTTAGGTGTTAA-1-D20171215_T
329	GTCGGGTGTGTATGGG-1-D20171215_T
330	TAAGCGTCAGCTGTAT-1-D20171215_T
331	TACAGTGAGTTACGGG-1-D20171215_T
332	TACGGATCACCGAAAG-1-D20171215_T
333	TACGGATTCTTTAGTC-1-D20171215_T
334	TACTCATCACCTATCC-1-D20171215_T
335	TATTACCTCGAATCCA-1-D20171215_T
336	TCACAAGGTAACGCGA-1-D20171215_T
337	TCAGGATAGAGCTGGT-1-D20171215_T
338	TCAGGATTCCTTGGTC-1-D20171215_T
339	TCGTACCAGCAGCCTC-1-D20171215_T
340	TCTCATATCAGTGTTG-1-D20171215_T
341	TCTCTAACAAGAGGCT-1-D20171215_T
342	TGAAAGATCCTAAGTG-1-D20171215_T
343	TGACTAGAGCTTTGGT-1-D20171215_T
344	TGCCCTAAGAGGTACC-1-D20171215_T
345	TGCGTGGTCGCTTGTC-1-D20171215_T
346	TGGACGCAGGCTCATT-1-D20171215_T
347	TGGACGCGTCCCGACA-1-D20171215_T
348	TGTATTCAGTCAAGCG-1-D20171215_T
349	TGTCCCACATCTCGCT-1-D20171215_T
350	TTAACTCAGCCTATGT-1-D20171215_T
351	TTGGCAACAAATTGCC-1-D20171215_T
352	AAAGCAAAGTCGAGTG-1-D20180108_N
353	CAGTCCTAGCGCTCCA-1-D20180108_N
354	CCTCAGTGTAGGAGTC-1-D20180108_N
355	GCGACCACACGTAAGG-1-D20180108_N
356	TACCTATGTAAGTGTA-1-D20180108_N
357	TACGGGCTCATCTGCC-1-D20180108_N
358	TGGTTAGAGGACAGCT-1-D20180108_N
359	TTGAACGAGATATGCA-1-D20180108_N
360	TTGCCGTAGCTGTTCA-1-D20180108_N
361	TTTGTCACAACGCACC-1-D20180108_N
362	AACGTTGGTATAATGG-1-D20180108_T
363	AACTCCCTCAGGCGAA-1-D20180108_T
364	ACATGGTCATCACAAC-1-D20180108_T
365	AGCAGCCCAGGGAGAG-1-D20180108_T
366	AGGGTGACATACCATG-1-D20180108_T
367	AGGGTGACATTTCACT-1-D20180108_T
368	AGTCTTTCACACCGAC-1-D20180108_T
369	AGTGAGGGTGAAGGCT-1-D20180108_T
370	ATCCGAAGTCGCTTCT-1-D20180108_T
371	ATCTACTTCGCAGGCT-1-D20180108_T
372	CAACCAATCGTTGACA-1-D20180108_T
373	CAAGGCCAGTGGTCCC-1-D20180108_T
374	CACAAACCAAACCCAT-1-D20180108_T
375	CAGAGAGTCCGTTGCT-1-D20180108_T
376	CATATTCCAGACGCTC-1-D20180108_T
377	CATCGAACATTGGTAC-1-D20180108_T
378	CATGACAAGCTAGGCA-1-D20180108_T
379	CCAATCCCATCACGAT-1-D20180108_T
380	CCCAGTTGTTGCGCAC-1-D20180108_T
381	CCGTTCAGTACCGAGA-1-D20180108_T
382	CCTAGCTTCCCTGACT-1-D20180108_T
383	CCTATTAAGCCGTCGT-1-D20180108_T
384	CCTTTCTAGTATCGAA-1-D20180108_T
385	CGAACATAGCTAGCCC-1-D20180108_T
386	CGTGTCTCAACCGCCA-1-D20180108_T
387	CGTTAGAAGTTGCAGG-1-D20180108_T
388	CGTTAGACATAGGATA-1-D20180108_T
389	CTACCCAAGAGACGAA-1-D20180108_T
390	CTCGGGACATACTACG-1-D20180108_T
391	CTCTAATAGTCCCACG-1-D20180108_T
392	CTGCTGTTCGTATCAG-1-D20180108_T
393	GAATGAATCGTGGACC-1-D20180108_T
394	GACGTTATCATGCTCC-1-D20180108_T
395	GATCAGTAGGGCTTGA-1-D20180108_T
396	GATCGTACAAACGTGG-1-D20180108_T
397	GCAAACTAGGCACATG-1-D20180108_T
398	GCAATCATCATTATCC-1-D20180108_T
399	GCTGCAGTCCGAACGC-1-D20180108_T
400	GCTGCTTTCTTCAACT-1-D20180108_T
401	GGATTACTCTAACGGT-1-D20180108_T
402	GGTGCGTAGTGCGTGA-1-D20180108_T
403	GTAACGTCATGCCCGA-1-D20180108_T
404	GTATCTTTCTCTGAGA-1-D20180108_T
405	GTTACAGAGATGTTAG-1-D20180108_T
406	GTTCTCGCAGTCACTA-1-D20180108_T
407	GTTTCTACACACAGAG-1-D20180108_T
408	TACTCGCCAATGAAAC-1-D20180108_T
409	TAGAGCTAGTCTCGGC-1-D20180108_T
410	TCAGCAAAGCCGCCTA-1-D20180108_T
411	TCGGGACCATTAACCG-1-D20180108_T
412	TGAGCATCAAGCTGTT-1-D20180108_T
413	TGCACCTGTGATAAAC-1-D20180108_T
414	TGCTGCTTCAGTTGAC-1-D20180108_T
415	TGGCGCAAGGGAAACA-1-D20180108_T
416	TGTTCCGAGCTGATAA-1-D20180108_T
417	TTCTCCTAGGGCATGT-1-D20180108_T
418	AAATGCCCAGTGGAGT-1-D20180108_TC
419	AACTCCCCAGTTCCCT-1-D20180108_TC
420	ACATCAGCATATGGTC-1-D20180108_TC
421	ACGCAGCGTGTTCGAT-1-D20180108_TC
422	AGAGTGGGTCTGCAAT-1-D20180108_TC
423	AGGCCGTAGTGTCCAT-1-D20180108_TC
424	ATCATGGAGGTACTCT-1-D20180108_TC
425	ATTACTCTCATGCTCC-1-D20180108_TC
426	ATTGGACCACCACCAG-1-D20180108_TC
427	ATTGGACTCTGTGCAA-1-D20180108_TC
428	CACACAAAGAGTACAT-1-D20180108_TC
429	CACACAAAGCGATATA-1-D20180108_TC
430	CACTCCAAGCTGTTCA-1-D20180108_TC
431	CCATGTCAGGGAACGG-1-D20180108_TC
432	CCCAATCTCGCCAGCA-1-D20180108_TC
433	CCCTCCTGTCCATCCT-1-D20180108_TC
434	CGCCAAGGTTAGTGGG-1-D20180108_TC
435	CGTTCTGCAAACGTGG-1-D20180108_TC
436	CTACATTAGGGTATCG-1-D20180108_TC
437	CTAGAGTTCCCAAGTA-1-D20180108_TC
438	CTCCTAGGTCGAAAGC-1-D20180108_TC
439	CTCTAATCAGACACTT-1-D20180108_TC
440	GAAATGACATCTCGCT-1-D20180108_TC
441	GAATGAATCATCATTC-1-D20180108_TC
442	GAATGAATCTGCCAGG-1-D20180108_TC
443	GACAGAGAGTCAATAG-1-D20180108_TC
444	GACGGCTAGAACTGTA-1-D20180108_TC
445	GCAATCATCTTACCTA-1-D20180108_TC
446	GGAATAAAGAAGGTTT-1-D20180108_TC
447	GGGATGAGTCCTGCTT-1-D20180108_TC
448	GGGTCTGAGATATGGT-1-D20180108_TC
449	GGGTCTGAGTTAACGA-1-D20180108_TC
450	GGGTTGCAGCGATTCT-1-D20180108_TC
451	GGTGAAGGTCCGAACC-1-D20180108_TC
452	GGTGCGTAGATCCCGC-1-D20180108_TC
453	GTCGGGTGTATTCGTG-1-D20180108_TC
454	GTGGGTCTCCAACCAA-1-D20180108_TC
455	GTTAAGCGTGCACTTA-1-D20180108_TC
456	TAAGCGTTCGTCACGG-1-D20180108_TC
457	TACAGTGAGGATGTAT-1-D20180108_TC
458	TACTCGCTCCAACCAA-1-D20180108_TC
459	TAGTGGTAGCAACGGT-1-D20180108_TC
460	TCATTACGTAAGTGGC-1-D20180108_TC
461	TGAAAGACAGGAACGT-1-D20180108_TC
462	TGCCCTATCGATGAGG-1-D20180108_TC
463	TGCGTGGTCGCCAAAT-1-D20180108_TC
464	TGGCGCAAGACAGAGA-1-D20180108_TC
465	TGGTTAGTCCGTAGTA-1-D20180108_TC
466	TGTATTCAGACTACAA-1-D20180108_TC
467	TTCTCCTGTGTGAAAT-1-D20180108_TC
468	AACCATGTCAACCAAC-1-D20180110_N
469	AGCATACCACCAGATT-1-D20180110_N
470	CCTAGCTGTGGTACAG-1-D20180110_N
471	GCACATAGTATAGGTA-1-D20180110_N
472	TCTTTCCCACAGGCCT-1-D20180110_N
473	TTAGGACGTGTAATGA-1-D20180110_N
474	AAACGGGCAGCTCGAC-1-D20180110_T
475	AAAGTAGTCGGCATCG-1-D20180110_T
476	AACACGTAGCGCCTCA-1-D20180110_T
477	AAGACCTGTCCCGACA-1-D20180110_T
478	ACAGCCGCATACTCTT-1-D20180110_T
479	ACATGGTCACACTGCG-1-D20180110_T
480	AGCCTAATCACTTACT-1-D20180110_T
481	AGCGGTCAGTGCGTGA-1-D20180110_T
482	AGTGGGATCCTCAATT-1-D20180110_T
483	ATTGGTGTCATAAAGG-1-D20180110_T
484	CAAGAAAGTCTAGTGT-1-D20180110_T
485	CATGACAGTTCCAACA-1-D20180110_T
486	CATTATCTCACGAAGG-1-D20180110_T
487	CCTAAAGTCTTTAGTC-1-D20180110_T
488	CCTATTAAGCTGAAAT-1-D20180110_T
489	CCTTCCCGTGATGTGG-1-D20180110_T
490	CGTTGGGAGAGGTTAT-1-D20180110_T
491	CTAAGACGTCCAGTTA-1-D20180110_T
492	CTCATTACATGTTGAC-1-D20180110_T
493	CTCCTAGTCTAACTGG-1-D20180110_T
494	CTCTGGTAGAACTGTA-1-D20180110_T
495	GCATACACATGTCTCC-1-D20180110_T
496	GGAACTTTCTAGCACA-1-D20180110_T
497	GGCTGGTGTCAATACC-1-D20180110_T
498	GGCTGGTTCGGAAACG-1-D20180110_T
499	GGGATGAGTATGCTTG-1-D20180110_T
500	GGTGAAGGTCCTCTTG-1-D20180110_T
501	GTCTTCGTCGTATCAG-1-D20180110_T
502	TAGGCATGTTCGTGAT-1-D20180110_T
503	TCAGGTATCCGCTGTT-1-D20180110_T
504	TCGGGACTCCCATTAT-1-D20180110_T
505	TCGGTAATCGTATCAG-1-D20180110_T
506	TGCCCTAGTGATGTCT-1-D20180110_T
507	TTCGAAGAGATGCCTT-1-D20180110_T
508	TTCGAAGGTTCAGGCC-1-D20180110_T
509	TTCTCCTGTGGCCCTA-1-D20180110_T
510	ACTGATGCAGGATCGA-1-D20180110_TC
511	AGGTCCGGTCGCTTCT-1-D20180110_TC
512	ATGAGGGCAAGCGCTC-1-D20180110_TC
513	CCCATACTCCCTGACT-1-D20180110_TC
514	CTACATTAGCATCATC-1-D20180110_TC
515	GCTTGAACATACTCTT-1-D20180110_TC
516	GGCAATTGTTATGCGT-1-D20180110_TC
517	GGCGACTTCACCGGGT-1-D20180110_TC
518	GGCGTGTGTCTGATTG-1-D20180110_TC
519	GTGTTAGGTCCTCTTG-1-D20180110_TC
520	TAGACCAGTATCACCA-1-D20180110_TC
521	TCACGAACAGGGTTAG-1-D20180110_TC
522	TGACTAGGTTCCACAA-1-D20180110_TC
523	TTCTCAAGTCCGTCAG-1-D20180110_TC
524	AATCGGTCAAACAACA-1-D20180116_N
525	AGCCTAAGTAGGACAC-1-D20180116_N
526	ATCATCTAGTTGTCGT-1-D20180116_N
527	ATCCACCTCAGGCCCA-1-D20180116_N
528	CACCTTGAGTGTACGG-1-D20180116_N
529	CAGCGACTCTGCAAGT-1-D20180116_N
530	CAGCTGGCAGACAAAT-1-D20180116_N
531	CCACCTAGTCTAGGTT-1-D20180116_N
532	CTGCGGATCGTTTATC-1-D20180116_N
533	GGGCACTCAGACGCTC-1-D20180116_N
534	GGTGCGTAGCTTATCG-1-D20180116_N
535	GTGGGTCAGAGGTTAT-1-D20180116_N
536	TGTGTTTGTTAAGACA-1-D20180116_N
537	AACCATGAGAGGTTGC-1-D20180116_T
538	AACTCCCAGCGATTCT-1-D20180116_T
539	ACACTGAAGACATAAC-1-D20180116_T
540	ACAGCTATCAGTTGAC-1-D20180116_T
541	ACCAGTACAAACTGTC-1-D20180116_T
542	AGAGTGGGTCGGCACT-1-D20180116_T
543	AGCAGCCAGTCGATAA-1-D20180116_T
544	AGCGTCGGTGTTCGAT-1-D20180116_T
545	AGTGTCAAGTGTCCAT-1-D20180116_T
546	ATCACGATCCTGCTTG-1-D20180116_T
547	CAACCTCTCGGTGTCG-1-D20180116_T
548	CAAGATCCAAGTTCTG-1-D20180116_T
549	CAAGTTGAGTGGGTTG-1-D20180116_T
550	CATCAGATCGCCTGAG-1-D20180116_T
551	CCACCTATCGTTTAGG-1-D20180116_T
552	CCACTACTCCCATTAT-1-D20180116_T
553	CGCTTCAGTTCTGGTA-1-D20180116_T
554	CTGTTTACACGACGAA-1-D20180116_T
555	GATCGATCAAACGTGG-1-D20180116_T
556	GCACATACAAGAAGAG-1-D20180116_T
557	GCGACCATCACTTACT-1-D20180116_T
558	GTAGTCAAGACAGAGA-1-D20180116_T
559	GTCGTAAGTTCAGCGC-1-D20180116_T
560	GTGCATAAGGATATAC-1-D20180116_T
561	TGAAAGACACGAGAGT-1-D20180116_T
562	TGACTTTGTCTGCCAG-1-D20180116_T
563	TGAGCATAGTGGTAGC-1-D20180116_T
564	TGCGTGGGTCGGCTCA-1-D20180116_T
565	TGTATTCGTAAGGGCT-1-D20180116_T
566	TTTACTGAGGATTCGG-1-D20180116_T
567	AATCCAGTCAACACGT-1-D20180116_TC
568	ACGGGTCAGCTGAAAT-1-D20180116_TC
569	ACTGCTCAGGCGATAC-1-D20180116_TC
570	AGAATAGTCTCTGAGA-1-D20180116_TC
571	ATAACGCTCCAGTAGT-1-D20180116_TC
572	CCGTACTAGTTCGATC-1-D20180116_TC
573	CCTACCATCACCTTAT-1-D20180116_TC
574	CGAGAAGCAGTCGATT-1-D20180116_TC
575	CTCTAATGTCTCTCTG-1-D20180116_TC
576	GAATAAGGTATATGGA-1-D20180116_TC
577	GATCGATTCGCTTGTC-1-D20180116_TC
578	GATGAGGTCTTGCATT-1-D20180116_TC
579	GCAATCACATATGGTC-1-D20180116_TC
580	GCAGCCAGTTTGTGTG-1-D20180116_TC
581	GCTGCTTTCCTTTCTC-1-D20180116_TC
582	GGGCATCTCTGAGGGA-1-D20180116_TC
583	GTATTCTGTCTCGTTC-1-D20180116_TC
584	GTCGGGTAGTCTCGGC-1-D20180116_TC
585	TTTACTGGTGTTGGGA-1-D20180116_TC
