# Supplementary material for: A novel single-cell model reveals ferroptosis-associated biomarkers for individualized therapy and prognostic prediction in hepatocellular carcinoma
Source: BMC Biol. 2024 Jun 10;22:133. doi: 10.1186/s12915-024-01931-z (PMC11163722; doi:10.1186/s12915-024-01931-z)
Supplement: Supplementary file 5 — Additional file 5: Table S3. Enriched GO pathways for different gene clusters on ferroptosis-activated myeloid cells. [file 12915_2024_1931_MOESM5_ESM.csv]

	ONTOLOGY	ID	Description	GeneRatio	BgRatio	pvalue	p.adjust	qvalue	geneID	Count	cluster
GO:0006898	BP	GO:0006898	receptor-mediated endocytosis	17/114	244/18723	1.24740345806192e-13	3.19709506301269e-10	2.24401316823981e-10	APOE/APOC1/CD14/CXCL8/CD9/FCER1G/MARCO/SDCBP/CD63/CD36/MSR1/DAB2/ADM/ANXA2/MRC1/CTSL/CXCL16	17	1
GO:0071276	BP	GO:0071276	cellular response to cadmium ion	9/114	40/18723	1.94813794845639e-12	2.49653878094687e-09	1.75229881784841e-09	MT1G/MT1X/MT2A/JUN/FOS/CYBB/HMOX1/MT1E/MT1H	9	1
GO:0097529	BP	GO:0097529	myeloid leukocyte migration	15/114	220/18723	5.19936673891256e-12	4.44199231727763e-09	3.1177957041409e-09	CCL3/CCL3L3/CCL4/LGALS3/CXCL8/CXCL9/C3AR1/CXCL2/CD9/CCL2/FCER1G/CXCL10/PLA2G7/TREM2/CSF1R	15	1
GO:0046686	BP	GO:0046686	response to cadmium ion	10/114	68/18723	1.0135603612187e-11	6.49438801450885e-09	4.5583543613757e-09	MT1G/MT1X/MT2A/JUN/FOS/SOD2/CYBB/HMOX1/MT1E/MT1H	10	1
GO:0071621	BP	GO:0071621	granulocyte chemotaxis	12/114	125/18723	1.42434335514873e-11	7.30118403849238e-09	5.12463746094564e-09	CCL3/CCL3L3/CCL4/LGALS3/CXCL8/CXCL9/C3AR1/CXCL2/CCL2/FCER1G/CXCL10/CSF1R	12	1
GO:0030593	BP	GO:0030593	neutrophil chemotaxis	11/114	103/18723	3.25411389378147e-11	1.39004898496032e-08	9.75663270960094e-09	CCL3/CCL3L3/CCL4/LGALS3/CXCL8/CXCL9/C3AR1/CXCL2/CCL2/FCER1G/CXCL10	11	1
GO:0019221	BP	GO:0019221	cytokine-mediated signaling pathway	19/114	472/18723	6.61826104821184e-11	2.42322900950956e-08	1.70084332802918e-08	CCL3/CCL3L3/CCL4/CXCL8/CXCL9/CXCL2/CCL2/FCER1G/HSPA1A/CXCL10/EGR1/HSPA1B/IFI27/TREM2/IL1RN/OAS1/ACSL1/CSF1R/LAPTM5	19	1
GO:0006959	BP	GO:0006959	humoral immune response	16/114	317/18723	9.03152887844957e-11	2.44611314059694e-08	1.71690550024854e-08	C1QB/IGKC/C1QA/C1QC/IGHG4/CXCL8/CXCL9/CXCL2/CCL2/CFD/A2M/CXCL10/IGLC3/TREM2/IGHG3/IGHG1	16	1
GO:0050900	BP	GO:0050900	leukocyte migration	17/114	369/18723	9.24415339785487e-11	2.44611314059694e-08	1.71690550024854e-08	CCL3/CCL3L3/CCL4/LGALS3/CXCL8/CXCL9/C3AR1/CXCL2/CD9/CCL2/FCER1G/CXCL10/PLA2G7/TREM2/HMOX1/CSF1R/CXCL16	17	1
GO:0097006	BP	GO:0097006	regulation of plasma lipoprotein particle levels	10/114	85/18723	1.0007938797916e-10	2.44611314059694e-08	1.71690550024854e-08	APOE/APOC1/PLA2G7/TREM2/CD36/LIPA/CETP/MSR1/ANXA2/HMOX1	10	1
GO:0097530	BP	GO:0097530	granulocyte migration	12/114	148/18723	1.04983396592143e-10	2.44611314059694e-08	1.71690550024854e-08	CCL3/CCL3L3/CCL4/LGALS3/CXCL8/CXCL9/C3AR1/CXCL2/CCL2/FCER1G/CXCL10/CSF1R	12	1
GO:0030595	BP	GO:0030595	leukocyte chemotaxis	14/114	230/18723	1.26556496937502e-10	2.70303584709014e-08	1.89723730935255e-08	CCL3/CCL3L3/CCL4/LGALS3/CXCL8/CXCL9/C3AR1/CXCL2/CCL2/FCER1G/CXCL10/PLA2G7/CSF1R/CXCL16	14	1
GO:1990266	BP	GO:1990266	neutrophil migration	11/114	122/18723	2.0794108825463e-10	4.09963853228167e-08	2.87750056540213e-08	CCL3/CCL3L3/CCL4/LGALS3/CXCL8/CXCL9/C3AR1/CXCL2/CCL2/FCER1G/CXCL10	11	1
GO:0032496	BP	GO:0032496	response to lipopolysaccharide	16/114	343/18723	2.88414433984459e-10	5.2800442450155e-08	3.70601705022136e-08	CCL3/CD14/CXCL8/CXCL9/CXCL2/CCL2/CXCL10/CD68/JUN/FOS/SOD2/TREM2/CD36/ACP5/ADM/MRC1	16	1
GO:0006956	BP	GO:0006956	complement activation	11/114	130/18723	4.13544899376642e-10	7.06610384734888e-08	4.95963672305039e-08	C1QB/IGKC/C1QA/C1QC/IGHG4/CFD/A2M/IGLC3/TREM2/IGHG3/IGHG1	11	1
GO:0002237	BP	GO:0002237	response to molecule of bacterial origin	16/114	363/18723	6.59252096398014e-10	1.05603945191757e-07	7.41224889963293e-08	CCL3/CD14/CXCL8/CXCL9/CXCL2/CCL2/CXCL10/CD68/JUN/FOS/SOD2/TREM2/CD36/ACP5/ADM/MRC1	16	1
GO:0034381	BP	GO:0034381	plasma lipoprotein particle clearance	8/114	53/18723	1.03940152215537e-09	1.50384260467303e-07	1.05553402114553e-07	APOE/APOC1/TREM2/CD36/LIPA/MSR1/ANXA2/HMOX1	8	1
GO:0002253	BP	GO:0002253	activation of immune response	16/114	375/18723	1.05615165369155e-09	1.50384260467303e-07	1.05553402114553e-07	C1QB/IGKC/C1QA/C1QC/IGHG4/LGALS3/C3AR1/FCER1G/CFD/A2M/IGLC3/TYROBP/TREM2/IGHG3/LAPTM5/IGHG1	16	1
GO:0044403	BP	GO:0044403	biological process involved in symbiotic interaction	14/114	290/18723	2.61437471972234e-09	3.52665389823597e-07	2.47532764321633e-07	APOE/CCL3/CCL4/CXCL8/HSPA1A/HSPA1B/LGALS1/JUN/LAMP1/IFI27/CTSB/MRC1/CTSL/FN1	14	1
GO:0070098	BP	GO:0070098	chemokine-mediated signaling pathway	9/114	88/18723	3.19265703015493e-09	4.09138998414355e-07	2.8717109813341e-07	CCL3/CCL3L3/CCL4/CXCL8/CXCL9/CXCL2/CCL2/CXCL10/TREM2	9	1
GO:0002764	BP	GO:0002764	immune response-regulating signaling pathway	17/114	468/18723	3.4788290393001e-09	4.24582801320293e-07	2.98010968830269e-07	IGKC/IGHG4/LGALS3/CD14/CTSS/C3AR1/FCER1G/HSPA1A/IGLC3/HSPA1B/TYROBP/TREM2/IGHG3/CD36/OAS1/LAPTM5/IGHG1	17	1
GO:0034612	BP	GO:0034612	response to tumor necrosis factor	13/114	253/18723	4.75315590386077e-09	5.5374266279978e-07	3.88667150224787e-07	CCL3/CCL3L3/CCL4/FABP4/CD14/CXCL8/CCL2/HSPA1A/ASAH1/KLF2/HSPA1B/LAPTM5/CXCL16	13	1
GO:0006911	BP	GO:0006911	phagocytosis, engulfment	10/114	127/18723	5.40612533331173e-09	6.01208663269541e-07	4.21983122380288e-07	IGKC/IGHG4/MARCO/IGLC3/TREM2/IGHG3/CD36/MSR1/FCGR1A/IGHG1	10	1
GO:0006909	BP	GO:0006909	phagocytosis	14/114	308/18723	5.65376835646452e-09	6.01208663269541e-07	4.21983122380288e-07	IGKC/IGHG4/CD14/CCL2/FCER1G/MARCO/IGLC3/TYROBP/TREM2/IGHG3/CD36/MSR1/FCGR1A/IGHG1	14	1
GO:0002685	BP	GO:0002685	regulation of leukocyte migration	12/114	210/18723	5.86430611850898e-09	6.01208663269541e-07	4.21983122380288e-07	CCL3/CCL4/LGALS3/CXCL8/C3AR1/CD9/CCL2/CXCL10/PLA2G7/TREM2/HMOX1/CSF1R	12	1
GO:0060326	BP	GO:0060326	cell chemotaxis	14/114	310/18723	6.13999236280012e-09	6.05261554840642e-07	4.24827811660947e-07	CCL3/CCL3L3/CCL4/LGALS3/CXCL8/CXCL9/C3AR1/CXCL2/CCL2/FCER1G/CXCL10/PLA2G7/CSF1R/CXCL16	14	1
GO:1990868	BP	GO:1990868	response to chemokine	9/114	97/18723	7.63037924545215e-09	6.98452214503353e-07	4.9023752370217e-07	CCL3/CCL3L3/CCL4/CXCL8/CXCL9/CXCL2/CCL2/CXCL10/TREM2	9	1
GO:1990869	BP	GO:1990869	cellular response to chemokine	9/114	97/18723	7.63037924545215e-09	6.98452214503353e-07	4.9023752370217e-07	CCL3/CCL3L3/CCL4/CXCL8/CXCL9/CXCL2/CCL2/CXCL10/TREM2	9	1
GO:0002683	BP	GO:0002683	negative regulation of immune system process	16/114	434/18723	8.51646859376492e-09	7.52679620890328e-07	5.28299267758412e-07	C1QC/CCL3/LGALS3/CCL2/A2M/CD68/GPNMB/MAFB/TYROBP/TREM2/OAS1/GRN/HMOX1/TMEM176B/LAPTM5/IL4I1	16	1
GO:0002443	BP	GO:0002443	leukocyte mediated immunity	16/114	440/18723	1.03346327053715e-08	8.67998689464302e-07	6.09240717208243e-07	C1QB/IGKC/C1QA/C1QC/CCL3/IGHG4/FCER1G/IGLC3/LAMP1/TYROBP/TREM2/IGHG3/PRDX1/HMOX1/IGHG1/IL4I1	16	1
GO:0099024	BP	GO:0099024	plasma membrane invagination	10/114	136/18723	1.04986185616049e-08	8.67998689464302e-07	6.09240717208243e-07	IGKC/IGHG4/MARCO/IGLC3/TREM2/IGHG3/CD36/MSR1/FCGR1A/IGHG1	10	1
GO:0010324	BP	GO:0010324	membrane invagination	10/114	144/18723	1.82022193122987e-08	1.45788400304442e-06	1.02327607910258e-06	IGKC/IGHG4/MARCO/IGLC3/TREM2/IGHG3/CD36/MSR1/FCGR1A/IGHG1	10	1
GO:0006958	BP	GO:0006958	complement activation, classical pathway	9/114	108/18723	1.97527848447026e-08	1.53413295627191e-06	1.07679455501106e-06	C1QB/IGKC/C1QA/C1QC/IGHG4/IGLC3/TREM2/IGHG3/IGHG1	9	1
GO:0010273	BP	GO:0010273	detoxification of copper ion	5/114	15/18723	2.19133935365296e-08	1.60468650383215e-06	1.12631547530614e-06	MT1G/MT1X/MT2A/MT1E/MT1H	5	1
GO:1990169	BP	GO:1990169	stress response to copper ion	5/114	15/18723	2.19133935365296e-08	1.60468650383215e-06	1.12631547530614e-06	MT1G/MT1X/MT2A/MT1E/MT1H	5	1
GO:1905954	BP	GO:1905954	positive regulation of lipid localization	9/114	110/18723	2.32129949822953e-08	1.65263628165619e-06	1.15997100657143e-06	APOE/SPP1/PLIN2/TREM2/CD36/CETP/MSR1/ANXA2/ACSL1	9	1
GO:0016032	BP	GO:0016032	viral process	15/114	415/18723	3.35943142325022e-08	2.32708722642981e-06	1.63336224817486e-06	APOE/CCL3/CCL4/CXCL8/CCL2/HSPA1A/HSPA1B/LGALS1/JUN/LAMP1/IFI27/CTSB/OAS1/MRC1/CTSL	15	1
GO:1905517	BP	GO:1905517	macrophage migration	7/114	55/18723	4.10684320930491e-08	2.76995766985486e-06	1.94420915365709e-06	CCL3/LGALS3/C3AR1/CD9/CCL2/TREM2/CSF1R	7	1
GO:0055094	BP	GO:0055094	response to lipoprotein particle	6/114	34/18723	5.22258334038827e-08	3.42276187653758e-06	2.40240673840389e-06	APOE/CD9/FCER1G/CD68/TREM2/CD36	6	1
GO:0002455	BP	GO:0002455	humoral immune response mediated by circulating immunoglobulin	9/114	121/18723	5.34180550376524e-08	3.42276187653758e-06	2.40240673840389e-06	C1QB/IGKC/C1QA/C1QC/IGHG4/IGLC3/TREM2/IGHG3/IGHG1	9	1
GO:0061687	BP	GO:0061687	detoxification of inorganic compound	5/114	18/18723	6.16172673755997e-08	3.85183064106493e-06	2.70356636572272e-06	MT1G/MT1X/MT2A/MT1E/MT1H	5	1
GO:0009636	BP	GO:0009636	response to toxic substance	12/114	262/18723	6.83692082521615e-08	4.17214954167357e-06	2.92839541110135e-06	APOE/CCL3/MT1G/CCL4/MT1X/MT2A/FOS/SOD2/CD36/PRDX1/MT1E/MT1H	12	1
GO:0043112	BP	GO:0043112	receptor metabolic process	10/114	166/18723	7.04561463275812e-08	4.19951402413001e-06	2.94760230290909e-06	APOE/CXCL8/CD9/FCER1G/SDCBP/CD63/CD36/ADM/ANXA2/LAPTM5	10	1
GO:1901214	BP	GO:1901214	regulation of neuron death	13/114	319/18723	7.40219928238564e-08	4.26553381940412e-06	2.99394102197739e-06	C1QA/APOE/CCL3/CCL2/EGR1/GPNMB/JUN/TYROBP/FOS/SOD2/TREM2/GRN/HMOX1	13	1
GO:0071402	BP	GO:0071402	cellular response to lipoprotein particle stimulus	6/114	36/18723	7.48923222291008e-08	4.26553381940412e-06	2.99394102197739e-06	APOE/CD9/FCER1G/CD68/TREM2/CD36	6	1
GO:0097501	BP	GO:0097501	stress response to metal ion	5/114	19/18723	8.32181315378153e-08	4.63669719850914e-06	3.25445736380152e-06	MT1G/MT1X/MT2A/MT1E/MT1H	5	1
GO:0071219	BP	GO:0071219	cellular response to molecule of bacterial origin	11/114	221/18723	1.07208946745251e-07	5.84630915974635e-06	4.10347345996941e-06	CCL3/CD14/CXCL8/CXCL9/CXCL2/CCL2/CXCL10/CD68/TREM2/CD36/MRC1	11	1
GO:0002687	BP	GO:0002687	positive regulation of leukocyte migration	9/114	135/18723	1.37685991810077e-07	7.28103391388788e-06	5.11049426405503e-06	CCL3/CCL4/LGALS3/CXCL8/C3AR1/CXCL10/PLA2G7/TREM2/CSF1R	9	1
GO:0006869	BP	GO:0006869	lipid transport	14/114	398/18723	1.39200414272535e-07	7.28103391388788e-06	5.11049426405503e-06	APOE/APOC1/FABP4/SPP1/PSAP/FABP5/PLIN2/NPC2/TREM2/CD36/CETP/MSR1/ANXA2/ACSL1	14	1
GO:0071356	BP	GO:0071356	cellular response to tumor necrosis factor	11/114	229/18723	1.53599166210845e-07	7.8249598381038e-06	5.49227113100166e-06	CCL3/CCL3L3/CCL4/FABP4/CXCL8/CCL2/HSPA1A/ASAH1/KLF2/HSPA1B/LAPTM5	11	1
GO:0001819	BP	GO:0001819	positive regulation of cytokine production	15/114	467/18723	1.56368029049697e-07	7.8249598381038e-06	5.49227113100166e-06	CCL3/CD14/C3AR1/FCER1G/HSPA1A/EGR1/HSPA1B/TYROBP/CYBB/TREM2/CD36/OAS1/HMOX1/CSF1R/LAPTM5	15	1
GO:1905952	BP	GO:1905952	regulation of lipid localization	10/114	181/18723	1.58758451650955e-07	7.8249598381038e-06	5.49227113100166e-06	APOE/APOC1/SPP1/PLIN2/TREM2/CD36/CETP/MSR1/ANXA2/ACSL1	10	1
GO:0002696	BP	GO:0002696	positive regulation of leukocyte activation	14/114	409/18723	1.94094985779323e-07	9.38614053872461e-06	6.58805026210253e-06	IGKC/CCL3/IGHG4/CCL2/IGLC3/HES1/LGALS1/LAMP1/TYROBP/TREM2/IGHG3/HSPH1/IGHG1/IL4I1	14	1
GO:0002449	BP	GO:0002449	lymphocyte mediated immunity	13/114	350/18723	2.16024945242346e-07	1.02531839751136e-05	7.19662049550036e-06	C1QB/IGKC/C1QA/C1QC/IGHG4/FCER1G/IGLC3/LAMP1/TREM2/IGHG3/PRDX1/IGHG1/IL4I1	13	1
GO:0002548	BP	GO:0002548	monocyte chemotaxis	7/114	70/18723	2.25059458724463e-07	1.03193288080999e-05	7.24304697744942e-06	CCL3/CCL3L3/CCL4/LGALS3/CCL2/CXCL10/PLA2G7	7	1
GO:0070555	BP	GO:0070555	response to interleukin-1	9/114	143/18723	2.2547109373921e-07	1.03193288080999e-05	7.24304697744942e-06	CCL3/CCL3L3/CCL4/CXCL8/CCL2/EGR1/KLF2/IL1RN/HNMT	9	1
GO:0050867	BP	GO:0050867	positive regulation of cell activation	14/114	420/18723	2.6781714626099e-07	1.20423744888933e-05	8.45243772779374e-06	IGKC/CCL3/IGHG4/CCL2/IGLC3/HES1/LGALS1/LAMP1/TYROBP/TREM2/IGHG3/HSPH1/IGHG1/IL4I1	14	1
GO:0071294	BP	GO:0071294	cellular response to zinc ion	5/114	24/18723	2.96890016639762e-07	1.31194674594433e-05	9.20843989904451e-06	MT1G/MT1X/MT2A/MT1E/MT1H	5	1
GO:0070997	BP	GO:0070997	neuron death	13/114	361/18723	3.07649722691158e-07	1.33645125297871e-05	9.38043489882586e-06	C1QA/APOE/CCL3/CCL2/EGR1/GPNMB/JUN/TYROBP/FOS/SOD2/TREM2/GRN/HMOX1	13	1
GO:0071216	BP	GO:0071216	cellular response to biotic stimulus	11/114	246/18723	3.15121335029062e-07	1.34609330279914e-05	9.44811160639768e-06	CCL3/CD14/CXCL8/CXCL9/CXCL2/CCL2/CXCL10/CD68/TREM2/CD36/MRC1	11	1
GO:0071674	BP	GO:0071674	mononuclear cell migration	10/114	196/18723	3.32696730487226e-07	1.39787167252256e-05	9.81153947200465e-06	CCL3/CCL3L3/CCL4/LGALS3/C3AR1/CCL2/CXCL10/PLA2G7/CSF1R/CXCL16	10	1
GO:0071248	BP	GO:0071248	cellular response to metal ion	10/114	197/18723	3.48716200238689e-07	1.441547776148e-05	1.01180982378255e-05	MT1G/FABP4/MT1X/MT2A/JUN/FOS/CYBB/HMOX1/MT1E/MT1H	10	1
GO:0098754	BP	GO:0098754	detoxification	9/114	152/18723	3.78984988125246e-07	1.54180718184922e-05	1.08218102707777e-05	APOE/MT1G/MT1X/MT2A/SOD2/CD36/PRDX1/MT1E/MT1H	9	1
GO:0098883	BP	GO:0098883	synapse pruning	4/114	11/18723	4.16252543825015e-07	1.66696135909924e-05	1.17002565361341e-05	C1QB/C1QA/C1QC/TREM2	4	1
GO:0071347	BP	GO:0071347	cellular response to interleukin-1	8/114	113/18723	4.43482027066081e-07	1.73217646030867e-05	1.21579956492906e-05	CCL3/CCL3L3/CCL4/CXCL8/CCL2/EGR1/KLF2/IL1RN	8	1
GO:0010038	BP	GO:0010038	response to metal ion	13/114	373/18723	4.46054024113821e-07	1.73217646030867e-05	1.21579956492906e-05	C1QA/MT1G/FABP4/CD14/MT1X/MT2A/JUN/FOS/SOD2/CYBB/HMOX1/MT1E/MT1H	13	1
GO:0046916	BP	GO:0046916	cellular transition metal ion homeostasis	8/114	115/18723	5.07473856195431e-07	1.91272866680719e-05	1.34252758550773e-05	MT1G/FTL/MT1X/MT2A/SLC40A1/HMOX1/MT1E/MT1H	8	1
GO:0071675	BP	GO:0071675	regulation of mononuclear cell migration	8/114	115/18723	5.07473856195431e-07	1.91272866680719e-05	1.34252758550773e-05	CCL3/CCL4/LGALS3/C3AR1/CCL2/CXCL10/PLA2G7/CSF1R	8	1
GO:0019058	BP	GO:0019058	viral life cycle	12/114	317/18723	5.32626971151873e-07	1.9784390247279e-05	1.38864911319382e-05	APOE/CXCL8/CCL2/HSPA1A/HSPA1B/LGALS1/LAMP1/IFI27/CTSB/OAS1/MRC1/CTSL	12	1
GO:0016064	BP	GO:0016064	immunoglobulin mediated immune response	10/114	207/18723	5.50112465546199e-07	2.01419749884987e-05	1.41374767461422e-05	C1QB/IGKC/C1QA/C1QC/IGHG4/FCER1G/IGLC3/TREM2/IGHG3/IGHG1	10	1
GO:0030099	BP	GO:0030099	myeloid cell differentiation	13/114	381/18723	5.66967682410869e-07	2.01523397312812e-05	1.41447516687926e-05	C1QC/CCL3/MT1G/HSPA1A/KLF2/HSPA1B/MAFB/JUN/TYROBP/FOS/TREM2/ANXA2/CSF1R	13	1
GO:0002573	BP	GO:0002573	myeloid leukocyte differentiation	10/114	208/18723	5.74974560172978e-07	2.01523397312812e-05	1.41447516687926e-05	C1QC/CCL3/MT1G/MAFB/JUN/TYROBP/FOS/TREM2/ANXA2/CSF1R	10	1
GO:0030301	BP	GO:0030301	cholesterol transport	8/114	117/18723	5.79204686848686e-07	2.01523397312812e-05	1.41447516687926e-05	APOE/APOC1/NPC2/TREM2/CD36/CETP/MSR1/ANXA2	8	1
GO:0010876	BP	GO:0010876	lipid localization	14/114	448/18723	5.81846718733831e-07	2.01523397312812e-05	1.41447516687926e-05	APOE/APOC1/FABP4/SPP1/PSAP/FABP5/PLIN2/NPC2/TREM2/CD36/CETP/MSR1/ANXA2/ACSL1	14	1
GO:0071222	BP	GO:0071222	cellular response to lipopolysaccharide	10/114	209/18723	6.00815103160157e-07	2.05318547919931e-05	1.44111299831678e-05	CCL3/CD14/CXCL8/CXCL9/CXCL2/CCL2/CXCL10/CD68/CD36/MRC1	10	1
GO:0019724	BP	GO:0019724	B cell mediated immunity	10/114	210/18723	6.2766678265846e-07	2.0892337194203e-05	1.46641494403733e-05	C1QB/IGKC/C1QA/C1QC/IGHG4/FCER1G/IGLC3/TREM2/IGHG3/IGHG1	10	1
GO:0050866	BP	GO:0050866	negative regulation of cell activation	10/114	210/18723	6.2766678265846e-07	2.0892337194203e-05	1.46641494403733e-05	APOE/LGALS3/CD9/GPNMB/TYROBP/TREM2/GRN/HMOX1/LAPTM5/IL4I1	10	1
GO:0030100	BP	GO:0030100	regulation of endocytosis	10/114	211/18723	6.55563177972366e-07	2.15411336556817e-05	1.51195340236811e-05	APOE/APOC1/LGALS3/CD14/SDCBP/CD63/TREM2/CD36/DAB2/ANXA2	10	1
GO:0071280	BP	GO:0071280	cellular response to copper ion	5/114	28/18723	6.73281840720576e-07	2.18433083261625e-05	1.53316277920248e-05	MT1G/MT1X/MT2A/MT1E/MT1H	5	1
GO:0002688	BP	GO:0002688	regulation of leukocyte chemotaxis	8/114	122/18723	7.97504896230424e-07	2.55500631129822e-05	1.79333666797078e-05	CCL3/CCL4/CXCL8/C3AR1/CCL2/CXCL10/PLA2G7/CSF1R	8	1
GO:0070374	BP	GO:0070374	positive regulation of ERK1 and ERK2 cascade	10/114	217/18723	8.46878015442611e-07	2.67968932540668e-05	1.88085058920263e-05	APOE/CCL3/CCL3L3/CCL4/CCL2/MARCO/GPNMB/TREM2/CD36/CSF1R	10	1
GO:0071241	BP	GO:0071241	cellular response to inorganic substance	10/114	226/18723	1.2251573866924e-06	3.82936388060077e-05	2.68779714230721e-05	MT1G/FABP4/MT1X/MT2A/JUN/FOS/CYBB/HMOX1/MT1E/MT1H	10	1
GO:0015918	BP	GO:0015918	sterol transport	8/114	130/18723	1.2920923050811e-06	3.98991876858175e-05	2.80048921925631e-05	APOE/APOC1/NPC2/TREM2/CD36/CETP/MSR1/ANXA2	8	1
GO:0010043	BP	GO:0010043	response to zinc ion	6/114	58/18723	1.39581258879307e-06	4.2588900774722e-05	2.98927783740271e-05	MT1G/MT1X/MT2A/SOD2/MT1E/MT1H	6	1
GO:0034599	BP	GO:0034599	cellular response to oxidative stress	11/114	288/18723	1.4912523406457e-06	4.49656441067638e-05	3.15609938100742e-05	HSPA1A/KLF2/HSPA1B/JUN/FOS/SOD2/TREM2/RHOB/CD36/PRDX1/HMOX1	11	1
GO:0032640	BP	GO:0032640	tumor necrosis factor production	9/114	181/18723	1.63874798466617e-06	4.82771389045907e-05	3.38853031554081e-05	CCL3/CD14/GPNMB/TYROBP/CYBB/TREM2/CD36/ACP5/OAS1	9	1
GO:0032680	BP	GO:0032680	regulation of tumor necrosis factor production	9/114	181/18723	1.63874798466617e-06	4.82771389045907e-05	3.38853031554081e-05	CCL3/CD14/GPNMB/TYROBP/CYBB/TREM2/CD36/ACP5/OAS1	9	1
GO:0002690	BP	GO:0002690	positive regulation of leukocyte chemotaxis	7/114	94/18723	1.70432333685985e-06	4.90806821614808e-05	3.44493031660968e-05	CCL3/CCL4/CXCL8/C3AR1/CXCL10/PLA2G7/CSF1R	7	1
GO:0030316	BP	GO:0030316	osteoclast differentiation	7/114	94/18723	1.70432333685985e-06	4.90806821614808e-05	3.44493031660968e-05	CCL3/MAFB/TYROBP/FOS/TREM2/ANXA2/CSF1R	7	1
GO:0002495	BP	GO:0002495	antigen processing and presentation of peptide antigen via MHC class II	5/114	34/18723	1.8515328420974e-06	5.21481172999519e-05	3.66023091630359e-05	CTSS/FCER1G/CTSD/TREM2/CTSL	5	1
GO:0034383	BP	GO:0034383	low-density lipoprotein particle clearance	5/114	34/18723	1.8515328420974e-06	5.21481172999519e-05	3.66023091630359e-05	TREM2/CD36/LIPA/ANXA2/HMOX1	5	1
GO:0055076	BP	GO:0055076	transition metal ion homeostasis	8/114	138/18723	2.027308748513e-06	5.59833840319276e-05	3.92942494652912e-05	MT1G/FTL/MT1X/MT2A/SLC40A1/HMOX1/MT1E/MT1H	8	1
GO:0071706	BP	GO:0071706	tumor necrosis factor superfamily cytokine production	9/114	186/18723	2.05323374912259e-06	5.59833840319276e-05	3.92942494652912e-05	CCL3/CD14/GPNMB/TYROBP/CYBB/TREM2/CD36/ACP5/OAS1	9	1
GO:1903555	BP	GO:1903555	regulation of tumor necrosis factor superfamily cytokine production	9/114	186/18723	2.05323374912259e-06	5.59833840319276e-05	3.92942494652912e-05	CCL3/CD14/GPNMB/TYROBP/CYBB/TREM2/CD36/ACP5/OAS1	9	1
GO:1901216	BP	GO:1901216	positive regulation of neuron death	7/114	97/18723	2.1071250358651e-06	5.68480154412869e-05	3.99011267179331e-05	C1QA/CCL3/EGR1/JUN/TYROBP/FOS/GRN	7	1
GO:0051251	BP	GO:0051251	positive regulation of lymphocyte activation	12/114	362/18723	2.14105938938345e-06	5.71618251561436e-05	4.01213870225474e-05	IGKC/IGHG4/CCL2/IGLC3/HES1/LGALS1/LAMP1/TYROBP/IGHG3/HSPH1/IGHG1/IL4I1	12	1
GO:0050921	BP	GO:0050921	positive regulation of chemotaxis	8/114	141/18723	2.38246079839446e-06	6.29510002709793e-05	4.41847585942065e-05	CCL3/CCL4/CXCL8/C3AR1/CXCL10/PLA2G7/TREM2/CSF1R	8	1
GO:0002504	BP	GO:0002504	antigen processing and presentation of peptide or polysaccharide antigen via MHC class II	5/114	36/18723	2.48430961558025e-06	6.49723014768589e-05	4.56034922988898e-05	CTSS/FCER1G/CTSD/TREM2/CTSL	5	1
GO:0048247	BP	GO:0048247	lymphocyte chemotaxis	6/114	64/18723	2.50998943779397e-06	6.49808376673329e-05	4.56094837766071e-05	CCL3/CCL3L3/CCL4/CCL2/CXCL10/CXCL16	6	1
GO:0006910	BP	GO:0006910	phagocytosis, recognition	7/114	100/18723	2.58658725235994e-06	6.56378527504803e-05	4.60706369388549e-05	IGKC/IGHG4/IGLC3/TREM2/IGHG3/CD36/IGHG1	7	1
GO:0045807	BP	GO:0045807	positive regulation of endocytosis	7/114	100/18723	2.58658725235994e-06	6.56378527504803e-05	4.60706369388549e-05	APOE/CD14/CD63/TREM2/CD36/DAB2/ANXA2	7	1
GO:0015909	BP	GO:0015909	long-chain fatty acid transport	6/114	65/18723	2.75161391301413e-06	6.91410437162275e-05	4.85294961541914e-05	APOE/FABP4/FABP5/PLIN2/CD36/ACSL1	6	1
GO:0070372	BP	GO:0070372	regulation of ERK1 and ERK2 cascade	11/114	309/18723	2.94639414363769e-06	7.33165843703242e-05	5.14602717575556e-05	APOE/CCL3/CCL3L3/CCL4/CCL2/MARCO/GPNMB/TREM2/CD36/CSF1R/FN1	11	1
GO:0006882	BP	GO:0006882	cellular zinc ion homeostasis	5/114	38/18723	3.27577950897398e-06	7.9205876240569e-05	5.55939144075128e-05	MT1G/MT1X/MT2A/MT1E/MT1H	5	1
GO:0048246	BP	GO:0048246	macrophage chemotaxis	5/114	38/18723	3.27577950897398e-06	7.9205876240569e-05	5.55939144075128e-05	CCL3/LGALS3/C3AR1/CCL2/CSF1R	5	1
GO:0097242	BP	GO:0097242	amyloid-beta clearance	5/114	38/18723	3.27577950897398e-06	7.9205876240569e-05	5.55939144075128e-05	APOE/MARCO/TREM2/CD36/MSR1	5	1
GO:0044409	BP	GO:0044409	entry into host	8/114	151/18723	3.97322350537899e-06	9.51716994793116e-05	6.6800186627572e-05	CXCL8/HSPA1A/HSPA1B/LGALS1/LAMP1/CTSB/MRC1/CTSL	8	1
GO:0055069	BP	GO:0055069	zinc ion homeostasis	5/114	40/18723	4.25285598295182e-06	0.000100926573002829	7.08394822111565e-05	MT1G/MT1X/MT2A/MT1E/MT1H	5	1
GO:0048245	BP	GO:0048245	eosinophil chemotaxis	4/114	19/18723	4.70848680598125e-06	0.00011071423563055	7.77093573290386e-05	CCL3/CCL4/LGALS3/CCL2	4	1
GO:1905521	BP	GO:1905521	regulation of macrophage migration	5/114	41/18723	4.82010541158422e-06	0.000112308456089912	7.88283267789228e-05	CCL3/C3AR1/CD9/TREM2/CSF1R	5	1
GO:0046688	BP	GO:0046688	response to copper ion	5/114	42/18723	5.44501169391057e-06	0.000125725810553989	8.82458509710115e-05	MT1G/MT1X/MT2A/MT1E/MT1H	5	1
GO:0070371	BP	GO:0070371	ERK1 and ERK2 cascade	11/114	330/18723	5.52291385195033e-06	0.000125795664409359	8.82948807834548e-05	APOE/CCL3/CCL3L3/CCL4/CCL2/MARCO/GPNMB/TREM2/CD36/CSF1R/FN1	11	1
GO:0045637	BP	GO:0045637	regulation of myeloid cell differentiation	9/114	210/18723	5.54619979643293e-06	0.000125795664409359	8.82948807834548e-05	C1QC/CCL3/HSPA1A/HSPA1B/MAFB/JUN/TYROBP/FOS/TREM2	9	1
GO:0031623	BP	GO:0031623	receptor internalization	7/114	113/18723	5.84799529488778e-06	0.000131477297726293	9.22827697041849e-05	CXCL8/CD9/FCER1G/SDCBP/CD63/CD36/ADM	7	1
GO:0006801	BP	GO:0006801	superoxide metabolic process	6/114	74/18723	5.9029343038182e-06	0.000131558440179879	9.23397228853575e-05	TYROBP/SOD2/CYBB/CD36/ACP5/PRDX1	6	1
GO:0043523	BP	GO:0043523	regulation of neuron apoptotic process	9/114	212/18723	5.98930164493005e-06	0.000132332587206515	9.28830899381621e-05	APOE/CCL3/CCL2/JUN/TYROBP/SOD2/TREM2/GRN/HMOX1	9	1
GO:0036230	BP	GO:0036230	granulocyte activation	5/114	43/18723	6.13166756712446e-06	0.000134320204910598	9.42781814864211e-05	CCL3/CXCL8/FCER1G/TYROBP/GRN	5	1
GO:0062197	BP	GO:0062197	cellular response to chemical stress	11/114	337/18723	6.73842111976761e-06	0.000146360790931901	0.000102729363904396	HSPA1A/KLF2/HSPA1B/JUN/FOS/SOD2/TREM2/RHOB/CD36/PRDX1/HMOX1	11	1
GO:0150146	BP	GO:0150146	cell junction disassembly	4/114	21/18723	7.20242236221455e-06	0.00015420527768664	0.000108235340808045	C1QB/C1QA/C1QC/TREM2	4	1
GO:0043410	BP	GO:0043410	positive regulation of MAPK cascade	13/114	480/18723	7.21991155770459e-06	0.00015420527768664	0.000108235340808045	APOE/CCL3/CCL3L3/CCL4/CCL2/MARCO/SDCBP/GPNMB/TREM2/CD36/TIMP2/CSF1R/LAPTM5	13	1
GO:0045765	BP	GO:0045765	regulation of angiogenesis	11/114	342/18723	7.74388647418466e-06	0.000164029595316821	0.000115130943752776	CXCL8/C3AR1/CXCL10/GPNMB/KLF2/CYBB/RHOB/ADM/GLUL/GRN/HMOX1	11	1
GO:0072503	BP	GO:0072503	cellular divalent inorganic cation homeostasis	13/114	486/18723	8.24786290454785e-06	0.000173272726429149	0.000121618616944541	APOE/CCL3/MT1G/CXCL9/MT1X/MT2A/C3AR1/CXCL10/CD36/LPAR6/ADM/MT1E/MT1H	13	1
GO:0000302	BP	GO:0000302	response to reactive oxygen species	9/114	222/18723	8.68944943909897e-06	0.0001797879481792	0.000126191594323368	APOE/KLF2/JUN/FOS/SOD2/RHOB/CD36/PRDX1/HMOX1	9	1
GO:0002761	BP	GO:0002761	regulation of myeloid leukocyte differentiation	7/114	120/18723	8.6982854366839e-06	0.0001797879481792	0.000126191594323368	C1QC/CCL3/MAFB/JUN/TYROBP/FOS/TREM2	7	1
GO:0002274	BP	GO:0002274	myeloid leukocyte activation	9/114	223/18723	9.00924886661415e-06	0.000183259562262953	0.000128628290000364	C1QA/CCL3/MT1G/CXCL8/FCER1G/TYROBP/TREM2/GRN/HMOX1	9	1
GO:0050920	BP	GO:0050920	regulation of chemotaxis	9/114	223/18723	9.00924886661415e-06	0.000183259562262953	0.000128628290000364	CCL3/CCL4/CXCL8/C3AR1/CCL2/CXCL10/PLA2G7/TREM2/CSF1R	9	1
GO:1901342	BP	GO:1901342	regulation of vasculature development	11/114	348/18723	9.12123928267885e-06	0.000184076663633905	0.00012920180633318	CXCL8/C3AR1/CXCL10/GPNMB/KLF2/CYBB/RHOB/ADM/GLUL/GRN/HMOX1	11	1
GO:0001774	BP	GO:0001774	microglial cell activation	5/114	47/18723	9.5834869234366e-06	0.000189371570443499	0.000132918255287981	C1QA/CCL3/TYROBP/TREM2/GRN	5	1
GO:0043618	BP	GO:0043618	regulation of transcription from RNA polymerase II promoter in response to stress	5/114	47/18723	9.5834869234366e-06	0.000189371570443499	0.000132918255287981	HSPA1A/EGR1/KLF2/JUN/HMOX1	5	1
GO:0042742	BP	GO:0042742	defense response to bacterium	11/114	350/18723	9.62552890942817e-06	0.000189371570443499	0.000132918255287981	IGKC/IGHG4/FCER1G/IGLC3/TREM2/IGHG3/CD36/ACP5/OAS1/GRN/IGHG1	11	1
GO:0008037	BP	GO:0008037	cell recognition	9/114	225/18723	9.67915557085383e-06	0.000189371570443499	0.000132918255287981	IGKC/IGHG4/LGALS3/CD9/IGLC3/TREM2/IGHG3/CD36/IGHG1	9	1
GO:0072677	BP	GO:0072677	eosinophil migration	4/114	23/18723	1.05565283746747e-05	0.000204972592608268	0.000143868476812752	CCL3/CCL4/LGALS3/CCL2	4	1
GO:0002460	BP	GO:0002460	adaptive immune response based on somatic recombination of immune receptors built from immunoglobulin superfamily domains	11/114	356/18723	1.12870531871326e-05	0.000217509152771585	0.000152667779159553	C1QB/IGKC/C1QA/C1QC/IGHG4/FCER1G/IGLC3/TREM2/IGHG3/IGHG1/IL4I1	11	1
GO:0032103	BP	GO:0032103	positive regulation of response to external stimulus	12/114	427/18723	1.14908136555906e-05	0.000217777218489266	0.000152855932151121	CCL3/CCL4/FABP4/CXCL8/C3AR1/CXCL10/LAMP1/TYROBP/PLA2G7/TREM2/GRN/CSF1R	12	1
GO:0002429	BP	GO:0002429	immune response-activating cell surface receptor signaling pathway	10/114	291/18723	1.15558726939291e-05	0.000217777218489266	0.000152855932151121	IGKC/IGHG4/LGALS3/C3AR1/FCER1G/IGLC3/TYROBP/IGHG3/LAPTM5/IGHG1	10	1
GO:0002757	BP	GO:0002757	immune response-activating signal transduction	10/114	291/18723	1.15558726939291e-05	0.000217777218489266	0.000152855932151121	IGKC/IGHG4/LGALS3/C3AR1/FCER1G/IGLC3/TYROBP/IGHG3/LAPTM5/IGHG1	10	1
GO:0052126	BP	GO:0052126	movement in host environment	8/114	175/18723	1.1764846359124e-05	0.000220097089185656	0.000154484229179739	CXCL8/HSPA1A/HSPA1B/LGALS1/LAMP1/CTSB/MRC1/CTSL	8	1
GO:0032370	BP	GO:0032370	positive regulation of lipid transport	6/114	84/18723	1.23285372981727e-05	0.000228971312284178	0.000160712969050931	APOE/SPP1/TREM2/CETP/ANXA2/ACSL1	6	1
GO:0009266	BP	GO:0009266	response to temperature stimulus	8/114	178/18723	1.33135623514437e-05	0.000245486764796763	0.000172305021269347	CD14/HSPA1A/CXCL10/HSPA1B/FOS/SOD2/ADM/HMOX1	8	1
GO:0015908	BP	GO:0015908	fatty acid transport	6/114	86/18723	1.41197213103754e-05	0.000258491755132086	0.000181433110672417	APOE/FABP4/FABP5/PLIN2/CD36/ACSL1	6	1
GO:1901623	BP	GO:1901623	regulation of lymphocyte chemotaxis	4/114	25/18723	1.49397210329504e-05	0.000270540998387797	0.000189890369527793	CCL3/CCL4/CCL2/CXCL10	4	1
GO:1903706	BP	GO:1903706	regulation of hemopoiesis	11/114	367/18723	1.49890057631944e-05	0.000270540998387797	0.000189890369527793	C1QC/CCL3/HSPA1A/HSPA1B/MAFB/JUN/TYROBP/FOS/TREM2/TMEM176B/IL4I1	11	1
GO:0043277	BP	GO:0043277	apoptotic cell clearance	5/114	52/18723	1.58488270112825e-05	0.000284059745663756	0.0001993790604511	CCL2/MARCO/TYROBP/TREM2/CD36	5	1
GO:0043620	BP	GO:0043620	regulation of DNA-templated transcription in response to stress	5/114	53/18723	1.7415213888407e-05	0.000308495684619538	0.000216530433092302	HSPA1A/EGR1/KLF2/JUN/HMOX1	5	1
GO:0097066	BP	GO:0097066	response to thyroid hormone	4/114	26/18723	1.75733008015812e-05	0.000308495684619538	0.000216530433092302	CTSS/CTSB/ANXA2/CTSL	4	1
GO:1905523	BP	GO:1905523	positive regulation of macrophage migration	4/114	26/18723	1.75733008015812e-05	0.000308495684619538	0.000216530433092302	CCL3/C3AR1/TREM2/CSF1R	4	1
GO:0006979	BP	GO:0006979	response to oxidative stress	12/114	446/18723	1.77121496058393e-05	0.000308817955372559	0.000216756632125882	APOE/HSPA1A/KLF2/HSPA1B/JUN/FOS/SOD2/TREM2/RHOB/CD36/PRDX1/HMOX1	12	1
GO:0002275	BP	GO:0002275	myeloid cell activation involved in immune response	6/114	91/18723	1.95305727927917e-05	0.000338222013972468	0.00023739508465776	CCL3/FCER1G/TYROBP/TREM2/GRN/HMOX1	6	1
GO:0051402	BP	GO:0051402	neuron apoptotic process	9/114	246/18723	1.97064462909195e-05	0.000338977327809574	0.000237925232858929	APOE/CCL3/CCL2/JUN/TYROBP/SOD2/TREM2/GRN/HMOX1	9	1
GO:0060142	BP	GO:0060142	regulation of syncytium formation by plasma membrane fusion	4/114	27/18723	2.05328758697696e-05	0.000350838405694797	0.000246250420080255	CXCL9/CXCL10/TYROBP/TREM2	4	1
GO:0000768	BP	GO:0000768	syncytium formation by plasma membrane fusion	5/114	55/18723	2.09080694337497e-05	0.000352548565517767	0.000247450766359268	CXCL9/CD9/CXCL10/TYROBP/TREM2	5	1
GO:0140253	BP	GO:0140253	cell-cell fusion	5/114	55/18723	2.09080694337497e-05	0.000352548565517767	0.000247450766359268	CXCL9/CD9/CXCL10/TYROBP/TREM2	5	1
GO:0002768	BP	GO:0002768	immune response-regulating cell surface receptor signaling pathway	10/114	315/18723	2.28770208780696e-05	0.000383227480460734	0.000268984029450436	IGKC/IGHG4/LGALS3/C3AR1/FCER1G/IGLC3/TYROBP/IGHG3/LAPTM5/IGHG1	10	1
GO:0051702	BP	GO:0051702	biological process involved in interaction with symbiont	6/114	94/18723	2.35064956264054e-05	0.000391215248639461	0.000274590574337162	APOE/CCL3/CCL4/JUN/IFI27/FN1	6	1
GO:0006949	BP	GO:0006949	syncytium formation	5/114	57/18723	2.49229195485456e-05	0.000412112534212402	0.000289258197001456	CXCL9/CD9/CXCL10/TYROBP/TREM2	5	1
GO:0035747	BP	GO:0035747	natural killer cell chemotaxis	3/114	10/18723	2.55732901047826e-05	0.000414837611003531	0.000291170904657385	CCL3/CCL4/CCL2	3	1
GO:0070391	BP	GO:0070391	response to lipoteichoic acid	3/114	10/18723	2.55732901047826e-05	0.000414837611003531	0.000291170904657385	CD14/TREM2/CD36	3	1
GO:0071223	BP	GO:0071223	cellular response to lipoteichoic acid	3/114	10/18723	2.55732901047826e-05	0.000414837611003531	0.000291170904657385	CD14/TREM2/CD36	3	1
GO:0046718	BP	GO:0046718	viral entry into host cell	7/114	144/18723	2.8495774538879e-05	0.000459337548070106	0.000322405022753686	HSPA1A/HSPA1B/LGALS1/LAMP1/CTSB/MRC1/CTSL	7	1
GO:0050864	BP	GO:0050864	regulation of B cell activation	8/114	198/18723	2.86862115137766e-05	0.000459517250686308	0.000322531154454238	IGKC/IGHG4/IGLC3/TYROBP/IGHG3/LAPTM5/IGHG1/IL4I1	8	1
GO:0019886	BP	GO:0019886	antigen processing and presentation of exogenous peptide antigen via MHC class II	4/114	30/18723	3.1614472628453e-05	0.000497103640163958	0.000348912713736043	CTSS/FCER1G/CTSD/CTSL	4	1
GO:0034368	BP	GO:0034368	protein-lipid complex remodeling	4/114	30/18723	3.1614472628453e-05	0.000497103640163958	0.000348912713736043	APOE/APOC1/PLA2G7/CETP	4	1
GO:0034369	BP	GO:0034369	plasma lipoprotein particle remodeling	4/114	30/18723	3.1614472628453e-05	0.000497103640163958	0.000348912713736043	APOE/APOC1/PLA2G7/CETP	4	1
GO:0051851	BP	GO:0051851	modulation by host of symbiont process	5/114	60/18723	3.20400293395428e-05	0.000500723141446636	0.000351453210149414	APOE/CCL3/CCL4/JUN/IFI27	5	1
GO:0051701	BP	GO:0051701	biological process involved in interaction with host	8/114	203/18723	3.42733939847389e-05	0.000532380053229611	0.000373672920701236	CXCL8/HSPA1A/HSPA1B/LGALS1/LAMP1/CTSB/MRC1/CTSL	8	1
GO:0048102	BP	GO:0048102	autophagic cell death	3/114	11/18723	3.50071791901417e-05	0.000534067858716268	0.000374857576666367	LAMP1/TREM2/LAPTM5	3	1
GO:1903265	BP	GO:1903265	positive regulation of tumor necrosis factor-mediated signaling pathway	3/114	11/18723	3.50071791901417e-05	0.000534067858716268	0.000374857576666367	HSPA1A/HSPA1B/LAPTM5	3	1
GO:2000644	BP	GO:2000644	regulation of receptor catabolic process	3/114	11/18723	3.50071791901417e-05	0.000534067858716268	0.000374857576666367	APOE/ANXA2/LAPTM5	3	1
GO:0032368	BP	GO:0032368	regulation of lipid transport	7/114	149/18723	3.54736480535035e-05	0.000537982011604317	0.000377604886474229	APOE/APOC1/SPP1/TREM2/CETP/ANXA2/ACSL1	7	1
GO:0048002	BP	GO:0048002	antigen processing and presentation of peptide antigen	5/114	62/18723	3.75966661604181e-05	0.000566825031583244	0.000397849550886405	CTSS/FCER1G/CTSD/TREM2/CTSL	5	1
GO:0032760	BP	GO:0032760	positive regulation of tumor necrosis factor production	6/114	103/18723	3.94881923939621e-05	0.000588419983172819	0.000413006859248967	CCL3/CD14/TYROBP/CYBB/CD36/OAS1	6	1
GO:0045639	BP	GO:0045639	positive regulation of myeloid cell differentiation	6/114	103/18723	3.94881923939621e-05	0.000588419983172819	0.000413006859248967	HSPA1A/HSPA1B/JUN/TYROBP/FOS/TREM2	6	1
GO:0034367	BP	GO:0034367	protein-containing complex remodeling	4/114	32/18723	4.10960194463922e-05	0.000608838715844527	0.000427338589801547	APOE/APOC1/PLA2G7/CETP	4	1
GO:0042110	BP	GO:0042110	T cell activation	12/114	487/18723	4.18526629638576e-05	0.000616484914806707	0.000432705390231292	LGALS3/CCL2/FCER1G/EGR1/GPNMB/MAFB/HES1/LGALS1/HSPH1/CTSL/LAPTM5/IL4I1	12	1
GO:0002697	BP	GO:0002697	regulation of immune effector process	10/114	339/18723	4.2655325302381e-05	0.000624717707142871	0.000438483915439213	LGALS3/A2M/LAMP1/TYROBP/TREM2/CD36/GRN/HMOX1/LAPTM5/IL4I1	10	1
GO:0045670	BP	GO:0045670	regulation of osteoclast differentiation	5/114	64/18723	4.38721094665375e-05	0.000638887594106453	0.000448429635635841	CCL3/MAFB/TYROBP/FOS/TREM2	5	1
GO:0034614	BP	GO:0034614	cellular response to reactive oxygen species	7/114	155/18723	4.56424168987002e-05	0.000660912511363665	0.0004638887331542	KLF2/JUN/FOS/SOD2/RHOB/CD36/PRDX1	7	1
GO:0019882	BP	GO:0019882	antigen processing and presentation	6/114	106/18723	4.64209936640017e-05	0.000665364680058872	0.000467013671569342	CTSS/FCER1G/CTSD/CD68/TREM2/CTSL	6	1
GO:0140052	BP	GO:0140052	cellular response to oxidised low-density lipoprotein particle stimulus	3/114	12/18723	4.646909002362e-05	0.000665364680058872	0.000467013671569342	CD68/TREM2/CD36	3	1
GO:0002366	BP	GO:0002366	leukocyte activation involved in immune response	9/114	275/18723	4.71441553909592e-05	0.000669761707576662	0.000470099906872504	CCL3/LGALS3/FCER1G/LGALS1/LAMP1/TYROBP/TREM2/GRN/HMOX1	9	1
GO:0071677	BP	GO:0071677	positive regulation of mononuclear cell migration	5/114	65/18723	4.72988174293312e-05	0.000669761707576662	0.000470099906872504	CCL3/CCL4/LGALS3/CXCL10/PLA2G7	5	1
GO:1903557	BP	GO:1903557	positive regulation of tumor necrosis factor superfamily cytokine production	6/114	107/18723	4.89369745015745e-05	0.000689150910151294	0.000483709019220306	CCL3/CD14/TYROBP/CYBB/CD36/OAS1	6	1
GO:0050918	BP	GO:0050918	positive chemotaxis	5/114	66/18723	5.09288960227187e-05	0.000713282844296327	0.000500647013533657	CCL3/LGALS3/CXCL8/CXCL10/GPNMB	5	1
GO:0002263	BP	GO:0002263	cell activation involved in immune response	9/114	279/18723	5.27147510077047e-05	0.000730313009906741	0.00051260033839071	CCL3/LGALS3/FCER1G/LGALS1/LAMP1/TYROBP/TREM2/GRN/HMOX1	9	1
GO:1902105	BP	GO:1902105	regulation of leukocyte differentiation	9/114	279/18723	5.27147510077047e-05	0.000730313009906741	0.00051260033839071	C1QC/CCL3/MAFB/JUN/TYROBP/FOS/TREM2/TMEM176B/IL4I1	9	1
GO:0032611	BP	GO:0032611	interleukin-1 beta production	6/114	110/18723	5.71466865119914e-05	0.000783245762193764	0.000549753376014598	CCL3/EGR1/TYROBP/TREM2/CD36/ACP5	6	1
GO:0032651	BP	GO:0032651	regulation of interleukin-1 beta production	6/114	110/18723	5.71466865119914e-05	0.000783245762193764	0.000549753376014598	CCL3/EGR1/TYROBP/TREM2/CD36/ACP5	6	1
GO:1903131	BP	GO:1903131	mononuclear cell differentiation	11/114	426/18723	5.84973230995423e-05	0.000797492761192164	0.000559753220476583	MT1G/FCER1G/EGR1/MAFB/LGALS1/JUN/TREM2/CSF1R/TMEM176B/CTSL/IL4I1	11	1
GO:0015850	BP	GO:0015850	organic hydroxy compound transport	9/114	284/18723	6.04509125802479e-05	0.000819765549963891	0.00057538629685126	APOE/APOC1/SPP1/NPC2/TREM2/CD36/CETP/MSR1/ANXA2	9	1
GO:0033344	BP	GO:0033344	cholesterol efflux	5/114	69/18723	6.31227357060989e-05	0.000851492482182797	0.000597655154136969	APOE/APOC1/NPC2/TREM2/CETP	5	1
GO:0042119	BP	GO:0042119	neutrophil activation	4/114	36/18723	6.60669154051789e-05	0.000886541906719756	0.000622256039831638	CXCL8/FCER1G/TYROBP/GRN	4	1
GO:0007041	BP	GO:0007041	lysosomal transport	6/114	114/18723	6.9768128059066e-05	0.000931331834455136	0.000653693699851666	PSAP/HSPA1A/LAMP1/RHOB/GRN/LAPTM5	6	1
GO:0043922	BP	GO:0043922	negative regulation by host of viral transcription	3/114	14/18723	7.62045671506093e-05	0.00101198085806742	0.00071030054682515	CCL3/CCL4/JUN	3	1
GO:0072676	BP	GO:0072676	lymphocyte migration	6/114	117/18723	8.06197600285529e-05	0.00106509507707825	0.000747580954361351	CCL3/CCL3L3/CCL4/CCL2/CXCL10/CXCL16	6	1
GO:0002478	BP	GO:0002478	antigen processing and presentation of exogenous peptide antigen	4/114	38/18723	8.20170902174087e-05	0.0010670548336407	0.000748956490417053	CTSS/FCER1G/CTSD/CTSL	4	1
GO:0032373	BP	GO:0032373	positive regulation of sterol transport	4/114	38/18723	8.20170902174087e-05	0.0010670548336407	0.000748956490417053	APOE/TREM2/CETP/ANXA2	4	1
GO:0032376	BP	GO:0032376	positive regulation of cholesterol transport	4/114	38/18723	8.20170902174087e-05	0.0010670548336407	0.000748956490417053	APOE/TREM2/CETP/ANXA2	4	1
GO:0002221	BP	GO:0002221	pattern recognition receptor signaling pathway	7/114	172/18723	8.8089258809429e-05	0.00114026651681094	0.000800343132936279	CD14/CTSS/HSPA1A/HSPA1B/TREM2/CD36/OAS1	7	1
GO:0045862	BP	GO:0045862	positive regulation of proteolysis	10/114	372/18723	9.24769702358882e-05	0.00119104761163106	0.000835985940931673	APOE/CTSD/HSPA1A/HSPA1B/TREM2/RPS27L/DAB2/GRN/LAPTM5/FN1	10	1
GO:0051928	BP	GO:0051928	positive regulation of calcium ion transport	6/114	122/18723	0.000101660205942045	0.0013027755391473	0.000914406799762917	CCL3/CCL4/LGALS3/CXCL9/CCL2/CXCL10	6	1
GO:0032371	BP	GO:0032371	regulation of sterol transport	5/114	78/18723	0.00011352786205974	0.00144045500227283	0.00101104281532097	APOE/APOC1/TREM2/CETP/ANXA2	5	1
GO:0032374	BP	GO:0032374	regulation of cholesterol transport	5/114	78/18723	0.00011352786205974	0.00144045500227283	0.00101104281532097	APOE/APOC1/TREM2/CETP/ANXA2	5	1
GO:0034374	BP	GO:0034374	low-density lipoprotein particle remodeling	3/114	16/18723	0.000116200442260848	0.00145991045840468	0.00102469843046331	APOE/PLA2G7/CETP	3	1
GO:0034375	BP	GO:0034375	high-density lipoprotein particle remodeling	3/114	16/18723	0.000116200442260848	0.00145991045840468	0.00102469843046331	APOE/APOC1/CETP	3	1
GO:0045766	BP	GO:0045766	positive regulation of angiogenesis	7/114	181/18723	0.000121117790834575	0.00150691698014085	0.00105769189849917	CXCL8/C3AR1/CYBB/RHOB/ADM/GRN/HMOX1	7	1
GO:1904018	BP	GO:1904018	positive regulation of vasculature development	7/114	181/18723	0.000121117790834575	0.00150691698014085	0.00105769189849917	CXCL8/C3AR1/CYBB/RHOB/ADM/GRN/HMOX1	7	1
GO:0032612	BP	GO:0032612	interleukin-1 production	6/114	128/18723	0.000132436984302293	0.00163190380176335	0.00114541905957803	CCL3/EGR1/TYROBP/TREM2/CD36/ACP5	6	1
GO:0032652	BP	GO:0032652	regulation of interleukin-1 production	6/114	128/18723	0.000132436984302293	0.00163190380176335	0.00114541905957803	CCL3/EGR1/TYROBP/TREM2/CD36/ACP5	6	1
GO:0051817	BP	GO:0051817	modulation of process of other organism involved in symbiotic interaction	5/114	81/18723	0.000135802245767694	0.00166536438230908	0.00116890474951895	APOE/CCL3/CCL4/JUN/IFI27	5	1
GO:0034101	BP	GO:0034101	erythrocyte homeostasis	6/114	129/18723	0.000138215742785751	0.00168689023218991	0.00118401355599423	HSPA1A/KLF2/HSPA1B/MAFB/PRDX1/HMOX1	6	1
GO:0042176	BP	GO:0042176	regulation of protein catabolic process	10/114	391/18723	0.000139056084841295	0.0016891030589964	0.00118556671984921	APOE/HSPA1A/SDCBP/HSPA1B/TREM2/DAB2/ANXA2/TIMP2/LAPTM5/CTSA	10	1
GO:0097067	BP	GO:0097067	cellular response to thyroid hormone stimulus	3/114	17/18723	0.000140475145203372	0.00169829149602001	0.00119201600373665	CTSS/CTSB/CTSL	3	1
GO:0045926	BP	GO:0045926	negative regulation of growth	8/114	249/18723	0.000143076624820572	0.00172162154654989	0.00120839116292739	MT1G/MT1X/MT2A/SPP1/HSPA1A/HSPA1B/MT1E/MT1H	8	1
GO:0008202	BP	GO:0008202	steroid metabolic process	9/114	319/18723	0.000146249782673748	0.00175158034108793	0.0012294189797808	APOE/APOC1/SPP1/ASAH1/EGR1/NPC2/LIPA/CETP/ADM	9	1
GO:0002695	BP	GO:0002695	negative regulation of leukocyte activation	7/114	187/18723	0.000148262175184141	0.00176742304649746	0.00124053883666927	LGALS3/GPNMB/TYROBP/GRN/HMOX1/LAPTM5/IL4I1	7	1
GO:0031667	BP	GO:0031667	response to nutrient levels	11/114	474/18723	0.000150386448311037	0.00178444660657957	0.00125248752516355	APOE/SPP1/CXCL10/CD68/JUN/SOD2/CYBB/ADM/GLUL/ACSL1/HMOX1	11	1
GO:0048678	BP	GO:0048678	response to axon injury	5/114	83/18723	0.000152412531245151	0.00180015353724111	0.00126351208293943	SPP1/LGALS1/TYROBP/TREM2/GRN	5	1
GO:1903362	BP	GO:1903362	regulation of cellular protein catabolic process	8/114	255/18723	0.000168419113789363	0.00198008343413824	0.0013898033098311	APOE/HSPA1A/SDCBP/HSPA1B/TREM2/DAB2/ANXA2/LAPTM5	8	1
GO:0071827	BP	GO:0071827	plasma lipoprotein particle organization	4/114	46/18723	0.000174648403580955	0.0020415418276649	0.00143294042075665	APOE/APOC1/PLA2G7/CETP	4	1
GO:0002831	BP	GO:0002831	regulation of response to biotic stimulus	9/114	327/18723	0.000176036185686283	0.0020415418276649	0.00143294042075665	APOE/A2M/LAMP1/TYROBP/TREM2/CD36/OAS1/GRN/IL4I1	9	1
GO:0051235	BP	GO:0051235	maintenance of location	9/114	327/18723	0.000176036185686283	0.0020415418276649	0.00143294042075665	APOE/CCL3/FTL/CXCL9/CXCL10/PLIN2/TREM2/CD36/MSR1	9	1
GO:0050777	BP	GO:0050777	negative regulation of immune response	7/114	194/18723	0.000185960163305489	0.0021469184619458	0.00150690336220522	LGALS3/A2M/TREM2/OAS1/GRN/HMOX1/IL4I1	7	1
GO:0019884	BP	GO:0019884	antigen processing and presentation of exogenous antigen	4/114	47/18723	0.000190003279549096	0.00217689840331016	0.00152794602183176	CTSS/FCER1G/CTSD/CTSL	4	1
GO:0019915	BP	GO:0019915	lipid storage	5/114	87/18723	0.000190255654444587	0.00217689840331016	0.00152794602183176	APOE/PLIN2/TREM2/CD36/MSR1	5	1
GO:0019216	BP	GO:0019216	regulation of lipid metabolic process	9/114	331/18723	0.000192730056852955	0.00219540949206278	0.00154093879373895	APOE/APOC1/PSAP/FABP5/ASAH1/EGR1/NPC2/TREM2/ADM	9	1
GO:0002281	BP	GO:0002281	macrophage activation involved in immune response	3/114	19/18723	0.000198407238455984	0.0022303410182574	0.00156545692761439	TYROBP/TREM2/GRN	3	1
GO:0010885	BP	GO:0010885	regulation of cholesterol storage	3/114	19/18723	0.000198407238455984	0.0022303410182574	0.00156545692761439	TREM2/CD36/MSR1	3	1
GO:1903978	BP	GO:1903978	regulation of microglial cell activation	3/114	19/18723	0.000198407238455984	0.0022303410182574	0.00156545692761439	CCL3/TREM2/GRN	3	1
GO:0042113	BP	GO:0042113	B cell activation	9/114	334/18723	0.000206098993918633	0.00230668873979675	0.0016190447281404	IGKC/IGHG4/IGLC3/LGALS1/TYROBP/IGHG3/LAPTM5/IGHG1/IL4I1	9	1
GO:0009409	BP	GO:0009409	response to cold	4/114	49/18723	0.000223598236779601	0.00249037522017648	0.00174797266824716	CXCL10/FOS/SOD2/ADM	4	1
GO:0034341	BP	GO:0034341	response to interferon-gamma	6/114	141/18723	0.000224454418985863	0.00249037522017648	0.00174797266824716	CCL3/CCL3L3/CCL4/CCL2/MRC1/CXCL16	6	1
GO:0001894	BP	GO:0001894	tissue homeostasis	8/114	268/18723	0.000236147610518714	0.00260882036965287	0.00183110828664466	IGKC/SPP1/IGHG3/ACP5/LIPA/PRDX1/OAS1/CSF1R	8	1
GO:0001961	BP	GO:0001961	positive regulation of cytokine-mediated signaling pathway	4/114	50/18723	0.000241907104851955	0.00264960645186137	0.00185973568237513	HSPA1A/HSPA1B/TREM2/LAPTM5	4	1
GO:0071825	BP	GO:0071825	protein-lipid complex subunit organization	4/114	50/18723	0.000241907104851955	0.00264960645186137	0.00185973568237513	APOE/APOC1/PLA2G7/CETP	4	1
GO:0032102	BP	GO:0032102	negative regulation of response to external stimulus	10/114	420/18723	0.000247555152932118	0.00269993130623412	0.00189505825917577	APOE/SPP1/CD9/CCL2/A2M/TREM2/ACP5/ANXA2/OAS1/GRN	10	1
GO:0010878	BP	GO:0010878	cholesterol storage	3/114	21/18723	0.000269917197341628	0.0029313465118076	0.00205748657563266	TREM2/CD36/MSR1	3	1
GO:0043270	BP	GO:0043270	positive regulation of ion transport	8/114	275/18723	0.000280994459320745	0.00303877130480621	0.00213288710183946	CCL3/CCL4/LGALS3/CXCL9/CTSS/CCL2/CXCL10/TREM2	8	1
GO:0008347	BP	GO:0008347	glial cell migration	4/114	53/18723	0.000303297674332623	0.00326618461896854	0.0022925065255836	CCL3/CD9/CCL2/TREM2	4	1
GO:0071404	BP	GO:0071404	cellular response to low-density lipoprotein particle stimulus	3/114	22/18723	0.000311152278151805	0.00332284703709615	0.00233227738316419	CD9/FCER1G/CD36	3	1
GO:0090280	BP	GO:0090280	positive regulation of calcium ion import	3/114	22/18723	0.000311152278151805	0.00332284703709615	0.00233227738316419	CCL3/LGALS3/CCL2	3	1
GO:0001959	BP	GO:0001959	regulation of cytokine-mediated signaling pathway	6/114	150/18723	0.000313329962458563	0.00333221864639542	0.00233885523407593	HSPA1A/HSPA1B/TREM2/IL1RN/OAS1/LAPTM5	6	1
GO:0032642	BP	GO:0032642	regulation of chemokine production	5/114	98/18723	0.00033161142461267	0.00351206645157964	0.00246508884150958	EGR1/TREM2/OAS1/HMOX1/CSF1R	5	1
GO:0001818	BP	GO:0001818	negative regulation of cytokine production	9/114	357/18723	0.000336566570969252	0.00354987704277446	0.00249162776602318	GPNMB/KLF2/TYROBP/TREM2/ACP5/OAS1/HMOX1/LAPTM5/FN1	9	1
GO:0032602	BP	GO:0032602	chemokine production	5/114	99/18723	0.000347571498298083	0.00365092520548355	0.00256255259098975	EGR1/TREM2/OAS1/HMOX1/CSF1R	5	1
GO:0019430	BP	GO:0019430	removal of superoxide radicals	3/114	23/18723	0.000356241640618375	0.00371157449148332	0.00260512179639197	SOD2/CD36/PRDX1	3	1
GO:0060143	BP	GO:0060143	positive regulation of syncytium formation by plasma membrane fusion	3/114	23/18723	0.000356241640618375	0.00371157449148332	0.00260512179639197	CXCL9/TYROBP/TREM2	3	1
GO:0006641	BP	GO:0006641	triglyceride metabolic process	5/114	100/18723	0.000364106233141779	0.00376292046589669	0.00264116108845204	APOE/APOC1/CETP/MGLL/ACSL1	5	1
GO:0019218	BP	GO:0019218	regulation of steroid metabolic process	5/114	100/18723	0.000364106233141779	0.00376292046589669	0.00264116108845204	APOE/APOC1/ASAH1/EGR1/ADM	5	1
GO:1903364	BP	GO:1903364	positive regulation of cellular protein catabolic process	6/114	155/18723	0.000373437012487983	0.00384385165866144	0.00269796598749509	APOE/HSPA1A/HSPA1B/TREM2/DAB2/LAPTM5	6	1
GO:0042445	BP	GO:0042445	hormone metabolic process	7/114	218/18723	0.000377963570890401	0.00385944474976932	0.00270891064228012	SPP1/EGR1/CTSB/ADM/SCPEP1/CTSL/IL4I1	7	1
GO:0045088	BP	GO:0045088	regulation of innate immune response	7/114	218/18723	0.000377963570890401	0.00385944474976932	0.00270891064228012	APOE/A2M/LAMP1/TYROBP/TREM2/OAS1/GRN	7	1
GO:0002262	BP	GO:0002262	myeloid cell homeostasis	6/114	157/18723	0.000399861356177061	0.00403605567628976	0.0028328723127828	HSPA1A/KLF2/HSPA1B/MAFB/PRDX1/HMOX1	6	1
GO:0007034	BP	GO:0007034	vacuolar transport	6/114	157/18723	0.000399861356177061	0.00403605567628976	0.0028328723127828	PSAP/HSPA1A/LAMP1/RHOB/GRN/LAPTM5	6	1
GO:0010883	BP	GO:0010883	regulation of lipid storage	4/114	57/18723	0.000401558407122079	0.00403605567628976	0.0028328723127828	PLIN2/TREM2/CD36/MSR1	4	1
GO:0060760	BP	GO:0060760	positive regulation of response to cytokine stimulus	4/114	57/18723	0.000401558407122079	0.00403605567628976	0.0028328723127828	HSPA1A/HSPA1B/TREM2/LAPTM5	4	1
GO:1903050	BP	GO:1903050	regulation of proteolysis involved in cellular protein catabolic process	7/114	221/18723	0.000410302582422663	0.00410783405761439	0.00288325293322504	APOE/HSPA1A/SDCBP/HSPA1B/TREM2/DAB2/LAPTM5	7	1
GO:0022407	BP	GO:0022407	regulation of cell-cell adhesion	10/114	448/18723	0.000412459333085463	0.00411335902995347	0.00288713086317041	LGALS3/CD9/CCL2/GPNMB/HES1/LGALS1/IL1RN/HSPH1/LAPTM5/IL4I1	10	1
GO:0002763	BP	GO:0002763	positive regulation of myeloid leukocyte differentiation	4/114	58/18723	0.000429292921876235	0.00424817667478297	0.00298175819340169	JUN/TYROBP/FOS/TREM2	4	1
GO:0043525	BP	GO:0043525	positive regulation of neuron apoptotic process	4/114	58/18723	0.000429292921876235	0.00424817667478297	0.00298175819340169	CCL3/JUN/TYROBP/GRN	4	1
GO:0035902	BP	GO:0035902	response to immobilization stress	3/114	25/18723	0.000458567419356014	0.00446885283577743	0.00313664886803854	FOS/SOD2/HNMT	3	1
GO:0048143	BP	GO:0048143	astrocyte activation	3/114	25/18723	0.000458567419356014	0.00446885283577743	0.00313664886803854	C1QA/TREM2/GRN	3	1
GO:0071450	BP	GO:0071450	cellular response to oxygen radical	3/114	25/18723	0.000458567419356014	0.00446885283577743	0.00313664886803854	SOD2/CD36/PRDX1	3	1
GO:0071451	BP	GO:0071451	cellular response to superoxide	3/114	25/18723	0.000458567419356014	0.00446885283577743	0.00313664886803854	SOD2/CD36/PRDX1	3	1
GO:0060759	BP	GO:0060759	regulation of response to cytokine stimulus	6/114	162/18723	0.00047234076634904	0.0045856416066386	0.00321862188871814	HSPA1A/HSPA1B/TREM2/IL1RN/OAS1/LAPTM5	6	1
GO:0035821	BP	GO:0035821	modulation of process of other organism	5/114	106/18723	0.000476145904242842	0.00458782688937746	0.00322015571963204	APOE/CCL3/CCL4/JUN/IFI27	5	1
GO:0042116	BP	GO:0042116	macrophage activation	5/114	106/18723	0.000476145904242842	0.00458782688937746	0.00322015571963204	C1QA/CCL3/TYROBP/TREM2/GRN	5	1
GO:0031663	BP	GO:0031663	lipopolysaccharide-mediated signaling pathway	4/114	60/18723	0.00048881985085679	0.00469230441103353	0.00329348758176327	CCL3/CD14/CCL2/CD36	4	1
GO:0052547	BP	GO:0052547	regulation of peptidase activity	10/114	461/18723	0.000515583048233991	0.00491722879928603	0.00345136005009747	CTSD/A2M/APLP2/RPS27L/ANXA2/TIMP2/GRN/CSTB/LAPTM5/FN1	10	1
GO:0045672	BP	GO:0045672	positive regulation of osteoclast differentiation	3/114	26/18723	0.000516088391341375	0.00491722879928603	0.00345136005009747	TYROBP/FOS/TREM2	3	1
GO:2000401	BP	GO:2000401	regulation of lymphocyte migration	4/114	61/18723	0.000520685644151186	0.00494265668873885	0.00346920766414962	CCL3/CCL4/CCL2/CXCL10	4	1
GO:0032731	BP	GO:0032731	positive regulation of interleukin-1 beta production	4/114	62/18723	0.000554002125391927	0.00522663827084868	0.00366853186228326	CCL3/EGR1/TYROBP/CD36	4	1
GO:1903034	BP	GO:1903034	regulation of response to wounding	6/114	167/18723	0.000554680300300757	0.00522663827084868	0.00366853186228326	APOE/SPP1/CD9/CD36/ANXA2/GRN	6	1
GO:0002698	BP	GO:0002698	negative regulation of immune effector process	5/114	110/18723	0.000564085513076206	0.00525727698187024	0.00369003690659229	LGALS3/A2M/GRN/HMOX1/IL4I1	5	1
GO:0009408	BP	GO:0009408	response to heat	5/114	110/18723	0.000564085513076206	0.00525727698187024	0.00369003690659229	CD14/HSPA1A/CXCL10/HSPA1B/HMOX1	5	1
GO:0048259	BP	GO:0048259	regulation of receptor-mediated endocytosis	5/114	110/18723	0.000564085513076206	0.00525727698187024	0.00369003690659229	APOC1/SDCBP/CD63/DAB2/ANXA2	5	1
GO:0046890	BP	GO:0046890	regulation of lipid biosynthetic process	6/114	171/18723	0.000628252190938884	0.00583409552672594	0.00409490081737053	APOE/APOC1/FABP5/ASAH1/EGR1/ADM	6	1
GO:0000303	BP	GO:0000303	response to superoxide	3/114	28/18723	0.00064453563348341	0.00587880721928107	0.00412628356479921	SOD2/CD36/PRDX1	3	1
GO:0010818	BP	GO:0010818	T cell chemotaxis	3/114	28/18723	0.00064453563348341	0.00587880721928107	0.00412628356479921	CCL3/CXCL10/CXCL16	3	1
GO:0010884	BP	GO:0010884	positive regulation of lipid storage	3/114	28/18723	0.00064453563348341	0.00587880721928107	0.00412628356479921	PLIN2/CD36/MSR1	3	1
GO:0032801	BP	GO:0032801	receptor catabolic process	3/114	28/18723	0.00064453563348341	0.00587880721928107	0.00412628356479921	APOE/ANXA2/LAPTM5	3	1
GO:0061082	BP	GO:0061082	myeloid leukocyte cytokine production	3/114	28/18723	0.00064453563348341	0.00587880721928107	0.00412628356479921	CD36/HMOX1/LAPTM5	3	1
GO:0050851	BP	GO:0050851	antigen receptor-mediated signaling pathway	7/114	240/18723	0.000670161682462647	0.00609086663883604	0.00427512622369788	IGKC/IGHG4/LGALS3/IGLC3/IGHG3/LAPTM5/IGHG1	7	1
GO:0060249	BP	GO:0060249	anatomical structure homeostasis	8/114	314/18723	0.000676380472797339	0.00612566484727767	0.0042995507830041	IGKC/SPP1/IGHG3/ACP5/LIPA/PRDX1/OAS1/CSF1R	8	1
GO:0007584	BP	GO:0007584	response to nutrient	6/114	174/18723	0.000688234166784372	0.00621107101925474	0.0043594966309655	SPP1/CXCL10/SOD2/CYBB/ACSL1/HMOX1	6	1
GO:0030193	BP	GO:0030193	regulation of blood coagulation	4/114	66/18723	0.000702516293604821	0.00627369080316779	0.00440344891168399	APOE/CD9/CD36/ANXA2	4	1
GO:0050766	BP	GO:0050766	positive regulation of phagocytosis	4/114	66/18723	0.000702516293604821	0.00627369080316779	0.00440344891168399	CCL2/FCER1G/TREM2/CD36	4	1
GO:0072678	BP	GO:0072678	T cell migration	4/114	66/18723	0.000702516293604821	0.00627369080316779	0.00440344891168399	CCL3/CCL2/CXCL10/CXCL16	4	1
GO:0000305	BP	GO:0000305	response to oxygen radical	3/114	29/18723	0.000715728808118253	0.00636948935835792	0.00447068908287315	SOD2/CD36/PRDX1	3	1
GO:0071346	BP	GO:0071346	cellular response to interferon-gamma	5/114	118/18723	0.000775941027980626	0.00688144240385586	0.00483002446482932	CCL3/CCL3L3/CCL4/CCL2/MRC1	5	1
GO:1900046	BP	GO:1900046	regulation of hemostasis	4/114	68/18723	0.000786443670748498	0.00695053492458069	0.00487851990311863	APOE/CD9/CD36/ANXA2	4	1
GO:0045940	BP	GO:0045940	positive regulation of steroid metabolic process	3/114	30/18723	0.000791741512061565	0.00697331098080341	0.00489450621853216	APOE/APOC1/ADM	3	1
GO:0034605	BP	GO:0034605	cellular response to heat	4/114	69/18723	0.000830955728289569	0.00726873560275142	0.0051018621866243	HSPA1A/CXCL10/HSPA1B/HMOX1	4	1
GO:0050810	BP	GO:0050810	regulation of steroid biosynthetic process	4/114	69/18723	0.000830955728289569	0.00726873560275142	0.0051018621866243	APOE/ASAH1/EGR1/ADM	4	1
GO:0002224	BP	GO:0002224	toll-like receptor signaling pathway	5/114	121/18723	0.000868997408329375	0.0075756474746537	0.00531728095537022	CD14/CTSS/TREM2/CD36/OAS1	5	1
GO:0050863	BP	GO:0050863	regulation of T cell activation	8/114	329/18723	0.000915178283172642	0.00795119301617452	0.00558087309881194	LGALS3/CCL2/GPNMB/HES1/LGALS1/HSPH1/LAPTM5/IL4I1	8	1
GO:0032722	BP	GO:0032722	positive regulation of chemokine production	4/114	71/18723	0.000925263929960093	0.00798468502521118	0.0056043808481368	EGR1/OAS1/HMOX1/CSF1R	4	1
GO:0050818	BP	GO:0050818	regulation of coagulation	4/114	71/18723	0.000925263929960093	0.00798468502521118	0.0056043808481368	APOE/CD9/CD36/ANXA2	4	1
GO:0010743	BP	GO:0010743	regulation of macrophage derived foam cell differentiation	3/114	32/18723	0.000958728093952806	0.00821812744080616	0.00576823204564459	CD36/CETP/MSR1	3	1
GO:0050850	BP	GO:0050850	positive regulation of calcium-mediated signaling	3/114	32/18723	0.000958728093952806	0.00821812744080616	0.00576823204564459	CCL3/CCL4/TREM2	3	1
GO:0061136	BP	GO:0061136	regulation of proteasomal protein catabolic process	6/114	187/18723	0.00100111676504484	0.00855287422936641	0.00600318789986537	APOE/HSPA1A/SDCBP/HSPA1B/TREM2/DAB2	6	1
GO:0032732	BP	GO:0032732	positive regulation of interleukin-1 production	4/114	73/18723	0.0010268676313856	0.00874372670844281	0.00613714559201953	CCL3/EGR1/TYROBP/CD36	4	1
GO:1903037	BP	GO:1903037	regulation of leukocyte cell-cell adhesion	8/114	336/18723	0.00104766796211752	0.00888122934332027	0.00623365749337098	LGALS3/CCL2/GPNMB/HES1/LGALS1/HSPH1/LAPTM5/IL4I1	8	1
GO:0010984	BP	GO:0010984	regulation of lipoprotein particle clearance	3/114	33/18723	0.00104994634842998	0.00888122934332027	0.00623365749337098	APOC1/TREM2/ANXA2	3	1
GO:0046470	BP	GO:0046470	phosphatidylcholine metabolic process	4/114	74/18723	0.00108049908569482	0.00910960248893361	0.00639395061444752	APOC1/FABP5/PLA2G7/CETP	4	1
GO:0006639	BP	GO:0006639	acylglycerol metabolic process	5/114	128/18723	0.00111827197512725	0.0093687016153803	0.00657581003375359	APOE/APOC1/CETP/MGLL/ACSL1	5	1
GO:0031330	BP	GO:0031330	negative regulation of cellular catabolic process	7/114	262/18723	0.0011185418237637	0.0093687016153803	0.00657581003375359	APOC1/SDCBP/TREM2/ANXA2/TIMP2/HMOX1/CTSA	7	1
GO:0003018	BP	GO:0003018	vascular process in circulatory system	7/114	263/18723	0.00114344337038324	0.00950941806677959	0.00667457768491953	APOE/FABP5/KLF2/SOD2/CD36/ADM/SCPEP1	7	1
GO:0051085	BP	GO:0051085	chaperone cofactor-dependent protein refolding	3/114	34/18723	0.00114647295459809	0.00950941806677959	0.00667457768491953	HSPA1A/HSPA1B/HSPH1	3	1
GO:1990000	BP	GO:1990000	amyloid fibril formation	3/114	34/18723	0.00114647295459809	0.00950941806677959	0.00667457768491953	APOE/TREM2/CD36	3	1
GO:0006638	BP	GO:0006638	neutral lipid metabolic process	5/114	129/18723	0.00115779037159264	0.00957231200771589	0.00671872239406389	APOE/APOC1/CETP/MGLL/ACSL1	5	1
GO:0050853	BP	GO:0050853	B cell receptor signaling pathway	5/114	131/18723	0.00123992007075343	0.0102183766602605	0.00717218954448335	IGKC/IGHG4/IGLC3/IGHG3/IGHG1	5	1
GO:2000403	BP	GO:2000403	positive regulation of lymphocyte migration	3/114	35/18723	0.00124842333958273	0.0102554776261235	0.00719823038915954	CCL3/CCL4/CXCL10	3	1
GO:0022408	BP	GO:0022408	negative regulation of cell-cell adhesion	6/114	196/18723	0.00127487778171919	0.0104393346790616	0.0073272780526588	LGALS3/CD9/GPNMB/IL1RN/LAPTM5/IL4I1	6	1
GO:1903052	BP	GO:1903052	positive regulation of proteolysis involved in cellular protein catabolic process	5/114	133/18723	0.00132628304346852	0.0108256797465281	0.00759845028926485	HSPA1A/HSPA1B/TREM2/DAB2/LAPTM5	5	1
GO:0030224	BP	GO:0030224	monocyte differentiation	3/114	36/18723	0.00135591028723524	0.0109974622347592	0.00771902292100273	MT1G/JUN/CSF1R	3	1
GO:0090322	BP	GO:0090322	regulation of superoxide metabolic process	3/114	36/18723	0.00135591028723524	0.0109974622347592	0.00771902292100273	TYROBP/CD36/ACP5	3	1
GO:0061844	BP	GO:0061844	antimicrobial humoral immune response mediated by antimicrobial peptide	4/114	79/18723	0.00137845156260788	0.011145020047205	0.00782259246387801	CXCL8/CXCL9/CXCL2/CXCL10	4	1
GO:0048872	BP	GO:0048872	homeostasis of number of cells	7/114	272/18723	0.00138770969204289	0.0111845910085092	0.00785036697683315	HSPA1A/KLF2/HSPA1B/MAFB/LIPA/PRDX1/HMOX1	7	1
GO:0045730	BP	GO:0045730	respiratory burst	3/114	37/18723	0.00146904397159168	0.0118030084614091	0.00828442879871371	CYBB/TREM2/GRN	3	1
GO:0048708	BP	GO:0048708	astrocyte differentiation	4/114	81/18723	0.00151223488699597	0.0120743506680437	0.00847488152932902	C1QA/HES1/TREM2/GRN	4	1
GO:0034754	BP	GO:0034754	cellular hormone metabolic process	5/114	137/18723	0.0015122382225681	0.0120743506680437	0.00847488152932902	SPP1/EGR1/ADM/SCPEP1/IL4I1	5	1
GO:0031349	BP	GO:0031349	positive regulation of defense response	7/114	278/18723	0.00157200727235958	0.0124029907635615	0.0087055511489113	CCL3/FABP4/LAMP1/TYROBP/PLA2G7/TREM2/GRN	7	1
GO:0010742	BP	GO:0010742	macrophage derived foam cell differentiation	3/114	38/18723	0.00158793198999519	0.0124029907635615	0.0087055511489113	CD36/CETP/MSR1	3	1
GO:0035886	BP	GO:0035886	vascular associated smooth muscle cell differentiation	3/114	38/18723	0.00158793198999519	0.0124029907635615	0.0087055511489113	HES1/SOD2/ADM	3	1
GO:0051930	BP	GO:0051930	regulation of sensory perception of pain	3/114	38/18723	0.00158793198999519	0.0124029907635615	0.0087055511489113	CCL3/FABP5/MGLL	3	1
GO:0090077	BP	GO:0090077	foam cell differentiation	3/114	38/18723	0.00158793198999519	0.0124029907635615	0.0087055511489113	CD36/CETP/MSR1	3	1
GO:0010968	BP	GO:0010968	regulation of microtubule nucleation	2/114	10/18723	0.00160179084773268	0.0124029907635615	0.0087055511489113	HSPA1A/HSPA1B	2	1
GO:0015911	BP	GO:0015911	long-chain fatty acid import across plasma membrane	2/114	10/18723	0.00160179084773268	0.0124029907635615	0.0087055511489113	CD36/ACSL1	2	1
GO:0097084	BP	GO:0097084	vascular associated smooth muscle cell development	2/114	10/18723	0.00160179084773268	0.0124029907635615	0.0087055511489113	HES1/ADM	2	1
GO:1903980	BP	GO:1903980	positive regulation of microglial cell activation	2/114	10/18723	0.00160179084773268	0.0124029907635615	0.0087055511489113	CCL3/TREM2	2	1
GO:2000425	BP	GO:2000425	regulation of apoptotic cell clearance	2/114	10/18723	0.00160179084773268	0.0124029907635615	0.0087055511489113	CCL2/TREM2	2	1
GO:0002347	BP	GO:0002347	response to tumor cell	3/114	39/18723	0.00171267939588438	0.0130951251445553	0.00919135424032075	HNMT/LAPTM5/IL4I1	3	1
GO:0051084	BP	GO:0051084	'de novo' posttranslational protein folding	3/114	39/18723	0.00171267939588438	0.0130951251445553	0.00919135424032075	HSPA1A/HSPA1B/HSPH1	3	1
GO:0051931	BP	GO:0051931	regulation of sensory perception	3/114	39/18723	0.00171267939588438	0.0130951251445553	0.00919135424032075	CCL3/FABP5/MGLL	3	1
GO:0035296	BP	GO:0035296	regulation of tube diameter	5/114	141/18723	0.00171672339000022	0.0130951251445553	0.00919135424032075	APOE/KLF2/SOD2/ADM/SCPEP1	5	1
GO:0097746	BP	GO:0097746	blood vessel diameter maintenance	5/114	141/18723	0.00171672339000022	0.0130951251445553	0.00919135424032075	APOE/KLF2/SOD2/ADM/SCPEP1	5	1
GO:1901215	BP	GO:1901215	negative regulation of neuron death	6/114	208/18723	0.00172494587740272	0.0131188020290302	0.00920797283923552	APOE/CCL2/GPNMB/SOD2/GRN/HMOX1	6	1
GO:0035150	BP	GO:0035150	regulation of tube size	5/114	142/18723	0.00177086629083265	0.0133885849657938	0.00939733113191432	APOE/KLF2/SOD2/ADM/SCPEP1	5	1
GO:0050729	BP	GO:0050729	positive regulation of inflammatory response	5/114	142/18723	0.00177086629083265	0.0133885849657938	0.00939733113191432	CCL3/FABP4/PLA2G7/TREM2/GRN	5	1
GO:0010543	BP	GO:0010543	regulation of platelet activation	3/114	40/18723	0.00184338873125097	0.0138551475606928	0.00972480735208493	APOE/CD9/FCER1G	3	1
GO:0150077	BP	GO:0150077	regulation of neuroinflammatory response	3/114	40/18723	0.00184338873125097	0.0138551475606928	0.00972480735208493	CCL3/TREM2/GRN	3	1
GO:0043524	BP	GO:0043524	negative regulation of neuron apoptotic process	5/114	145/18723	0.00194081832986253	0.0143202300444441	0.0100512446951373	APOE/CCL2/SOD2/GRN/HMOX1	5	1
GO:0010986	BP	GO:0010986	positive regulation of lipoprotein particle clearance	2/114	11/18723	0.00194996499629769	0.0143202300444441	0.0100512446951373	TREM2/ANXA2	2	1
GO:0032493	BP	GO:0032493	response to bacterial lipoprotein	2/114	11/18723	0.00194996499629769	0.0143202300444441	0.0100512446951373	CD14/CD36	2	1
GO:0034350	BP	GO:0034350	regulation of glial cell apoptotic process	2/114	11/18723	0.00194996499629769	0.0143202300444441	0.0100512446951373	CCL2/TREM2	2	1
GO:0042167	BP	GO:0042167	heme catabolic process	2/114	11/18723	0.00194996499629769	0.0143202300444441	0.0100512446951373	HMOX1/BLVRB	2	1
GO:0046149	BP	GO:0046149	pigment catabolic process	2/114	11/18723	0.00194996499629769	0.0143202300444441	0.0100512446951373	HMOX1/BLVRB	2	1
GO:0090084	BP	GO:0090084	negative regulation of inclusion body assembly	2/114	11/18723	0.00194996499629769	0.0143202300444441	0.0100512446951373	HSPA1A/HSPA1B	2	1
GO:0090160	BP	GO:0090160	Golgi to lysosome transport	2/114	11/18723	0.00194996499629769	0.0143202300444441	0.0100512446951373	LAMP1/LAPTM5	2	1
GO:0007159	BP	GO:0007159	leukocyte cell-cell adhesion	8/114	371/18723	0.00195873622401114	0.014343545548973	0.0100676096446166	LGALS3/CCL2/GPNMB/HES1/LGALS1/HSPH1/LAPTM5/IL4I1	8	1
GO:0042542	BP	GO:0042542	response to hydrogen peroxide	5/114	146/18723	0.00200003362255682	0.0146042341157069	0.0102505846782114	KLF2/JUN/SOD2/RHOB/HMOX1	5	1
GO:0009410	BP	GO:0009410	response to xenobiotic stimulus	9/114	462/18723	0.00206711411718687	0.0150511746657669	0.0105642883560776	PLIN2/LGALS1/JUN/FOS/SOD2/CYBB/TIMP2/ACSL1/HMOX1	9	1
GO:0007520	BP	GO:0007520	myoblast fusion	3/114	42/18723	0.00212309099360231	0.0153281189200077	0.0107586731150967	CXCL9/CD9/CXCL10	3	1
GO:0030574	BP	GO:0030574	collagen catabolic process	3/114	42/18723	0.00212309099360231	0.0153281189200077	0.0107586731150967	CTSS/CTSB/CTSL	3	1
GO:1902895	BP	GO:1902895	positive regulation of pri-miRNA transcription by RNA polymerase II	3/114	42/18723	0.00212309099360231	0.0153281189200077	0.0107586731150967	EGR1/JUN/FOS	3	1
GO:0007596	BP	GO:0007596	blood coagulation	6/114	217/18723	0.00213488904317705	0.0153700017350078	0.0107880702980177	APOE/CD9/FCER1G/CD36/ANXA2/FN1	6	1
GO:0034764	BP	GO:0034764	positive regulation of transmembrane transport	6/114	219/18723	0.00223520787574079	0.0160471646653323	0.0112633650586496	CXCL9/CTSS/CCL2/CXCL10/TREM2/ACSL1	6	1
GO:0006458	BP	GO:0006458	'de novo' protein folding	3/114	43/18723	0.00227227673488148	0.0161773479763923	0.0113547395903873	HSPA1A/HSPA1B/HSPH1	3	1
GO:0014002	BP	GO:0014002	astrocyte development	3/114	43/18723	0.00227227673488148	0.0161773479763923	0.0113547395903873	C1QA/TREM2/GRN	3	1
GO:0034142	BP	GO:0034142	toll-like receptor 4 signaling pathway	3/114	43/18723	0.00227227673488148	0.0161773479763923	0.0113547395903873	CD14/TREM2/OAS1	3	1
GO:1904064	BP	GO:1904064	positive regulation of cation transmembrane transport	5/114	151/18723	0.00231611543085788	0.0161883259812116	0.0113624449563179	CXCL9/CTSS/CCL2/CXCL10/TREM2	5	1
GO:0006787	BP	GO:0006787	porphyrin-containing compound catabolic process	2/114	12/18723	0.00233066417755251	0.0161883259812116	0.0113624449563179	HMOX1/BLVRB	2	1
GO:0033015	BP	GO:0033015	tetrapyrrole catabolic process	2/114	12/18723	0.00233066417755251	0.0161883259812116	0.0113624449563179	HMOX1/BLVRB	2	1
GO:0034370	BP	GO:0034370	triglyceride-rich lipoprotein particle remodeling	2/114	12/18723	0.00233066417755251	0.0161883259812116	0.0113624449563179	APOE/CETP	2	1
GO:0034372	BP	GO:0034372	very-low-density lipoprotein particle remodeling	2/114	12/18723	0.00233066417755251	0.0161883259812116	0.0113624449563179	APOE/CETP	2	1
GO:0060907	BP	GO:0060907	positive regulation of macrophage cytokine production	2/114	12/18723	0.00233066417755251	0.0161883259812116	0.0113624449563179	CD36/LAPTM5	2	1
GO:0061517	BP	GO:0061517	macrophage proliferation	2/114	12/18723	0.00233066417755251	0.0161883259812116	0.0113624449563179	TREM2/CSF1R	2	1
GO:0071635	BP	GO:0071635	negative regulation of transforming growth factor beta production	2/114	12/18723	0.00233066417755251	0.0161883259812116	0.0113624449563179	TYROBP/FN1	2	1
GO:0097201	BP	GO:0097201	negative regulation of transcription from RNA polymerase II promoter in response to stress	2/114	12/18723	0.00233066417755251	0.0161883259812116	0.0113624449563179	HSPA1A/JUN	2	1
GO:0050871	BP	GO:0050871	positive regulation of B cell activation	5/114	152/18723	0.00238345321681681	0.0164825006448853	0.0115689235895883	IGKC/IGHG4/IGLC3/IGHG3/IGHG1	5	1
GO:0007599	BP	GO:0007599	hemostasis	6/114	222/18723	0.00239230988681129	0.0164825006448853	0.0115689235895883	APOE/CD9/FCER1G/CD36/ANXA2/FN1	6	1
GO:0050817	BP	GO:0050817	coagulation	6/114	222/18723	0.00239230988681129	0.0164825006448853	0.0115689235895883	APOE/CD9/FCER1G/CD36/ANXA2/FN1	6	1
GO:0042554	BP	GO:0042554	superoxide anion generation	3/114	44/18723	0.00242781009687285	0.016637639781511	0.0116778143978489	TYROBP/CYBB/ACP5	3	1
GO:0150076	BP	GO:0150076	neuroinflammatory response	3/114	44/18723	0.00242781009687285	0.016637639781511	0.0116778143978489	CCL3/TREM2/GRN	3	1
GO:0042063	BP	GO:0042063	gliogenesis	7/114	301/18723	0.00246152562918275	0.016823707166921	0.0118084134744514	C1QA/CCL3/CD9/CCL2/HES1/TREM2/GRN	7	1
GO:0050727	BP	GO:0050727	regulation of inflammatory response	8/114	386/18723	0.00250289574613733	0.0170609622269946	0.0119749407338989	APOE/CCL3/FABP4/PLA2G7/TREM2/ACP5/MGLL/GRN	8	1
GO:0008360	BP	GO:0008360	regulation of cell shape	5/114	154/18723	0.0025223881464015	0.0171482249846872	0.0120361897031975	CCL3/CCL2/RHOB/CSF1R/FN1	5	1
GO:0007162	BP	GO:0007162	negative regulation of cell adhesion	7/114	303/18723	0.00255413461796932	0.0173181138250142	0.012155433199971	LGALS3/CD9/GPNMB/LGALS1/IL1RN/LAPTM5/IL4I1	7	1
GO:1903035	BP	GO:1903035	negative regulation of response to wounding	4/114	94/18723	0.00260926293934848	0.0176452266848289	0.0123850308661201	APOE/SPP1/CD9/ANXA2	4	1
GO:0002532	BP	GO:0002532	production of molecular mediator involved in inflammatory response	4/114	95/18723	0.002711338394452	0.0178014068877194	0.0124946523897211	TREM2/CD36/PLD3/GRN	4	1
GO:0050764	BP	GO:0050764	regulation of phagocytosis	4/114	95/18723	0.002711338394452	0.0178014068877194	0.0124946523897211	CCL2/FCER1G/TREM2/CD36	4	1
GO:0051250	BP	GO:0051250	negative regulation of lymphocyte activation	5/114	157/18723	0.00274169823656886	0.0178014068877194	0.0124946523897211	LGALS3/GPNMB/TYROBP/LAPTM5/IL4I1	5	1
GO:1902107	BP	GO:1902107	positive regulation of leukocyte differentiation	5/114	157/18723	0.00274169823656886	0.0178014068877194	0.0124946523897211	JUN/TYROBP/FOS/TREM2/IL4I1	5	1
GO:1903708	BP	GO:1903708	positive regulation of hemopoiesis	5/114	157/18723	0.00274169823656886	0.0178014068877194	0.0124946523897211	JUN/TYROBP/FOS/TREM2/IL4I1	5	1
GO:0032352	BP	GO:0032352	positive regulation of hormone metabolic process	2/114	13/18723	0.00274348643021817	0.0178014068877194	0.0124946523897211	EGR1/ADM	2	1
GO:0033700	BP	GO:0033700	phospholipid efflux	2/114	13/18723	0.00274348643021817	0.0178014068877194	0.0124946523897211	APOE/APOC1	2	1
GO:0036005	BP	GO:0036005	response to macrophage colony-stimulating factor	2/114	13/18723	0.00274348643021817	0.0178014068877194	0.0124946523897211	TREM2/CSF1R	2	1
GO:0036006	BP	GO:0036006	cellular response to macrophage colony-stimulating factor stimulus	2/114	13/18723	0.00274348643021817	0.0178014068877194	0.0124946523897211	TREM2/CSF1R	2	1
GO:0044090	BP	GO:0044090	positive regulation of vacuole organization	2/114	13/18723	0.00274348643021817	0.0178014068877194	0.0124946523897211	ANXA2/GRN	2	1
GO:0060100	BP	GO:0060100	positive regulation of phagocytosis, engulfment	2/114	13/18723	0.00274348643021817	0.0178014068877194	0.0124946523897211	TREM2/CD36	2	1
GO:0070424	BP	GO:0070424	regulation of nucleotide-binding oligomerization domain containing signaling pathway	2/114	13/18723	0.00274348643021817	0.0178014068877194	0.0124946523897211	HSPA1A/HSPA1B	2	1
GO:1900272	BP	GO:1900272	negative regulation of long-term synaptic potentiation	2/114	13/18723	0.00274348643021817	0.0178014068877194	0.0124946523897211	APOE/TYROBP	2	1
GO:1903977	BP	GO:1903977	positive regulation of glial cell migration	2/114	13/18723	0.00274348643021817	0.0178014068877194	0.0124946523897211	CCL3/TREM2	2	1
GO:1905155	BP	GO:1905155	positive regulation of membrane invagination	2/114	13/18723	0.00274348643021817	0.0178014068877194	0.0124946523897211	TREM2/CD36	2	1
GO:1905907	BP	GO:1905907	negative regulation of amyloid fibril formation	2/114	13/18723	0.00274348643021817	0.0178014068877194	0.0124946523897211	APOE/TREM2	2	1
GO:0046486	BP	GO:0046486	glycerolipid metabolic process	8/114	392/18723	0.00275115487578186	0.0178060857238104	0.0124979364240064	APOE/APOC1/FABP5/PLA2G7/CETP/MGLL/ACSL1/CSF1R	8	1
GO:0015914	BP	GO:0015914	phospholipid transport	4/114	96/18723	0.00281611997697659	0.0181349635703292	0.0127287729189447	APOE/APOC1/NPC2/CETP	4	1
GO:0042632	BP	GO:0042632	cholesterol homeostasis	4/114	96/18723	0.00281611997697659	0.0181349635703292	0.0127287729189447	APOE/FABP4/NPC2/CETP	4	1
GO:0045732	BP	GO:0045732	positive regulation of protein catabolic process	6/114	231/18723	0.00291377676455623	0.0185179207094631	0.0129975671981734	APOE/HSPA1A/HSPA1B/TREM2/DAB2/LAPTM5	6	1
GO:0055092	BP	GO:0055092	sterol homeostasis	4/114	97/18723	0.00292364287217633	0.0185179207094631	0.0129975671981734	APOE/FABP4/NPC2/CETP	4	1
GO:0120162	BP	GO:0120162	positive regulation of cold-induced thermogenesis	4/114	97/18723	0.00292364287217633	0.0185179207094631	0.0129975671981734	FABP4/FABP5/CD36/ACSL1	4	1
GO:2001237	BP	GO:2001237	negative regulation of extrinsic apoptotic signaling pathway	4/114	97/18723	0.00292364287217633	0.0185179207094631	0.0129975671981734	LGALS3/HSPA1A/HSPA1B/HMOX1	4	1
GO:0010803	BP	GO:0010803	regulation of tumor necrosis factor-mediated signaling pathway	3/114	47/18723	0.00293338892237301	0.0185179207094631	0.0129975671981734	HSPA1A/HSPA1B/LAPTM5	3	1
GO:0042311	BP	GO:0042311	vasodilation	3/114	47/18723	0.00293338892237301	0.0185179207094631	0.0129975671981734	APOE/KLF2/SOD2	3	1
GO:0045646	BP	GO:0045646	regulation of erythrocyte differentiation	3/114	47/18723	0.00293338892237301	0.0185179207094631	0.0129975671981734	HSPA1A/HSPA1B/MAFB	3	1
GO:0090279	BP	GO:0090279	regulation of calcium ion import	3/114	47/18723	0.00293338892237301	0.0185179207094631	0.0129975671981734	CCL3/LGALS3/CCL2	3	1
GO:0019932	BP	GO:0019932	second-messenger-mediated signaling	7/114	312/18723	0.00300456123662979	0.018920615354993	0.0132802150611672	APOE/CCL3/CCL4/CXCL8/TREM2/CD36/ADM	7	1
GO:0120009	BP	GO:0120009	intermembrane lipid transfer	3/114	48/18723	0.00311519428561648	0.0195692229265565	0.0137354670642894	APOE/NPC2/CETP	3	1
GO:0002699	BP	GO:0002699	positive regulation of immune effector process	6/114	235/18723	0.00317106613836267	0.0198714975858766	0.0139476310139282	LAMP1/TYROBP/TREM2/CD36/HMOX1/LAPTM5	6	1
GO:0010872	BP	GO:0010872	regulation of cholesterol esterification	2/114	14/18723	0.0031880334073961	0.0198806073556112	0.0139540250819309	APOE/APOC1	2	1
GO:2001140	BP	GO:2001140	positive regulation of phospholipid transport	2/114	14/18723	0.0031880334073961	0.0198806073556112	0.0139540250819309	APOE/CETP	2	1
GO:0002762	BP	GO:0002762	negative regulation of myeloid leukocyte differentiation	3/114	49/18723	0.00330377663662757	0.0204714897558577	0.0143687602902687	C1QC/CCL3/MAFB	3	1
GO:0030195	BP	GO:0030195	negative regulation of blood coagulation	3/114	49/18723	0.00330377663662757	0.0204714897558577	0.0143687602902687	APOE/CD9/ANXA2	3	1
GO:2000058	BP	GO:2000058	regulation of ubiquitin-dependent protein catabolic process	5/114	164/18723	0.00330674863789508	0.0204714897558577	0.0143687602902687	HSPA1A/SDCBP/HSPA1B/DAB2/LAPTM5	5	1
GO:0070661	BP	GO:0070661	leukocyte proliferation	7/114	318/18723	0.00333710124359999	0.0206096156321609	0.0144657096393466	LGALS3/GPNMB/HES1/TYROBP/TREM2/CSF1R/IL4I1	7	1
GO:0098869	BP	GO:0098869	cellular oxidant detoxification	4/114	101/18723	0.00338184477864077	0.0208357407876353	0.0146244249157315	APOE/SOD2/CD36/PRDX1	4	1
GO:0007204	BP	GO:0007204	positive regulation of cytosolic calcium ion concentration	7/114	319/18723	0.00339515435973156	0.0208675794340336	0.0146467721842263	CCL3/CXCL9/C3AR1/CXCL10/CD36/LPAR6/ADM	7	1
GO:0010959	BP	GO:0010959	regulation of metal ion transport	8/114	406/18723	0.00340552495695483	0.020881245130802	0.014656364017718	CCL3/CCL4/LGALS3/CXCL9/CCL2/CXCL10/CD63/TREM2	8	1
GO:0072593	BP	GO:0072593	reactive oxygen species metabolic process	6/114	239/18723	0.00344497294662782	0.0210274140764753	0.0147589587271069	TYROBP/SOD2/CYBB/CD36/ACP5/PRDX1	6	1
GO:0009895	BP	GO:0009895	negative regulation of catabolic process	7/114	320/18723	0.0034539763270371	0.0210274140764753	0.0147589587271069	APOC1/SDCBP/TREM2/ANXA2/TIMP2/HMOX1/CTSA	7	1
GO:0016042	BP	GO:0016042	lipid catabolic process	7/114	320/18723	0.0034539763270371	0.0210274140764753	0.0147589587271069	APOE/APOC1/SPP1/ASAH1/PLA2G7/LIPA/MGLL	7	1
GO:0019083	BP	GO:0019083	viral transcription	3/114	50/18723	0.00349921511737921	0.0211785733440031	0.0148650560999246	CCL3/CCL4/JUN	3	1
GO:1900047	BP	GO:1900047	negative regulation of hemostasis	3/114	50/18723	0.00349921511737921	0.0211785733440031	0.0148650560999246	APOE/CD9/ANXA2	3	1
GO:1902106	BP	GO:1902106	negative regulation of leukocyte differentiation	4/114	102/18723	0.00350359543420106	0.0211785733440031	0.0148650560999246	C1QC/CCL3/MAFB/TMEM176B	4	1
GO:0031960	BP	GO:0031960	response to corticosteroid	5/114	167/18723	0.00357289367230769	0.021445729466334	0.0150525706544406	FOS/CYBB/IL1RN/ADM/HNMT	5	1
GO:0034767	BP	GO:0034767	positive regulation of ion transmembrane transport	5/114	167/18723	0.00357289367230769	0.021445729466334	0.0150525706544406	CXCL9/CTSS/CCL2/CXCL10/TREM2	5	1
GO:0055088	BP	GO:0055088	lipid homeostasis	5/114	167/18723	0.00357289367230769	0.021445729466334	0.0150525706544406	APOE/FABP4/NPC2/TREM2/CETP	5	1
GO:0019233	BP	GO:0019233	sensory perception of pain	4/114	103/18723	0.00362829449032146	0.0214887922703609	0.0150827960613783	CCL3/CCL2/FABP5/MGLL	4	1
GO:0002679	BP	GO:0002679	respiratory burst involved in defense response	2/114	15/18723	0.00366391034808729	0.0214887922703609	0.0150827960613783	TREM2/GRN	2	1
GO:0010889	BP	GO:0010889	regulation of sequestering of triglyceride	2/114	15/18723	0.00366391034808729	0.0214887922703609	0.0150827960613783	PLIN2/TREM2	2	1
GO:0034384	BP	GO:0034384	high-density lipoprotein particle clearance	2/114	15/18723	0.00366391034808729	0.0214887922703609	0.0150827960613783	APOE/TREM2	2	1
GO:0034638	BP	GO:0034638	phosphatidylcholine catabolic process	2/114	15/18723	0.00366391034808729	0.0214887922703609	0.0150827960613783	APOC1/PLA2G7	2	1
GO:0042159	BP	GO:0042159	lipoprotein catabolic process	2/114	15/18723	0.00366391034808729	0.0214887922703609	0.0150827960613783	APOE/CTSD	2	1
GO:0060099	BP	GO:0060099	regulation of phagocytosis, engulfment	2/114	15/18723	0.00366391034808729	0.0214887922703609	0.0150827960613783	TREM2/CD36	2	1
GO:0090594	BP	GO:0090594	inflammatory response to wounding	2/114	15/18723	0.00366391034808729	0.0214887922703609	0.0150827960613783	GRN/HMOX1	2	1
GO:0140374	BP	GO:0140374	antiviral innate immune response	2/114	15/18723	0.00366391034808729	0.0214887922703609	0.0150827960613783	CXCL10/OAS1	2	1
GO:2001138	BP	GO:2001138	regulation of phospholipid transport	2/114	15/18723	0.00366391034808729	0.0214887922703609	0.0150827960613783	APOE/CETP	2	1
GO:0010874	BP	GO:0010874	regulation of cholesterol efflux	3/114	51/18723	0.00370158669441735	0.02161085808153	0.0151684729906708	APOE/TREM2/CETP	3	1
GO:0071622	BP	GO:0071622	regulation of granulocyte chemotaxis	3/114	51/18723	0.00370158669441735	0.02161085808153	0.0151684729906708	CXCL8/C3AR1/CSF1R	3	1
GO:0062207	BP	GO:0062207	regulation of pattern recognition receptor signaling pathway	4/114	105/18723	0.00388667276744747	0.022598622494089	0.015861776225393	HSPA1A/HSPA1B/TREM2/CD36	4	1
GO:0070663	BP	GO:0070663	regulation of leukocyte proliferation	6/114	245/18723	0.00388840909867079	0.022598622494089	0.015861776225393	LGALS3/GPNMB/HES1/TYROBP/CSF1R/IL4I1	6	1
GO:0048260	BP	GO:0048260	positive regulation of receptor-mediated endocytosis	3/114	52/18723	0.00391096618757052	0.0226782948840345	0.0159176975817052	CD63/DAB2/ANXA2	3	1
GO:1903707	BP	GO:1903707	negative regulation of hemopoiesis	4/114	106/18723	0.00402041891894568	0.0232603469283471	0.0163262348401525	C1QC/CCL3/MAFB/TMEM176B	4	1
GO:0045806	BP	GO:0045806	negative regulation of endocytosis	3/114	53/18723	0.0041274262983648	0.0237546019186245	0.0166731481113536	APOC1/LGALS3/SDCBP	3	1
GO:0050819	BP	GO:0050819	negative regulation of coagulation	3/114	53/18723	0.0041274262983648	0.0237546019186245	0.0166731481113536	APOE/CD9/ANXA2	3	1
GO:2000060	BP	GO:2000060	positive regulation of ubiquitin-dependent protein catabolic process	4/114	107/18723	0.00415724732284859	0.0237546019186245	0.0166731481113536	HSPA1A/HSPA1B/DAB2/LAPTM5	4	1
GO:0070431	BP	GO:0070431	nucleotide-binding oligomerization domain containing 2 signaling pathway	2/114	16/18723	0.00417072604891964	0.0237546019186245	0.0166731481113536	HSPA1A/HSPA1B	2	1
GO:0071361	BP	GO:0071361	cellular response to ethanol	2/114	16/18723	0.00417072604891964	0.0237546019186245	0.0166731481113536	SOD2/CYBB	2	1
GO:1905153	BP	GO:1905153	regulation of membrane invagination	2/114	16/18723	0.00417072604891964	0.0237546019186245	0.0166731481113536	TREM2/CD36	2	1
GO:1905906	BP	GO:1905906	regulation of amyloid fibril formation	2/114	16/18723	0.00417072604891964	0.0237546019186245	0.0166731481113536	APOE/TREM2	2	1
GO:0001659	BP	GO:0001659	temperature homeostasis	5/114	174/18723	0.00425328392445513	0.0241711013267816	0.0169654854169537	FABP4/FABP5/EGR1/CD36/ACSL1	5	1
GO:0002832	BP	GO:0002832	negative regulation of response to biotic stimulus	4/114	108/18723	0.00429719087293842	0.0243665933790734	0.0171026995851229	A2M/OAS1/GRN/IL4I1	4	1
GO:1902893	BP	GO:1902893	regulation of pri-miRNA transcription by RNA polymerase II	3/114	54/18723	0.00435103763814681	0.0245998443224388	0.0172664163899411	EGR1/JUN/FOS	3	1
GO:0048771	BP	GO:0048771	tissue remodeling	5/114	175/18723	0.00435752217026423	0.0245998443224388	0.0172664163899411	SPP1/GPNMB/ACP5/LIPA/CSF1R	5	1
GO:0097305	BP	GO:0097305	response to alcohol	6/114	253/18723	0.00454389498896572	0.025595610674108	0.0179653361160033	CCL3/CD14/KLF2/FOS/SOD2/CYBB	6	1
GO:0061614	BP	GO:0061614	pri-miRNA transcription by RNA polymerase II	3/114	55/18723	0.00458186875591757	0.0257529158364402	0.0180757472388346	EGR1/JUN/FOS	3	1
GO:0010566	BP	GO:0010566	regulation of ketone biosynthetic process	2/114	17/18723	0.00470809283608181	0.0258296407783817	0.0181295998070741	EGR1/ADM	2	1
GO:0010934	BP	GO:0010934	macrophage cytokine production	2/114	17/18723	0.00470809283608181	0.0258296407783817	0.0181295998070741	CD36/LAPTM5	2	1
GO:0010935	BP	GO:0010935	regulation of macrophage cytokine production	2/114	17/18723	0.00470809283608181	0.0258296407783817	0.0181295998070741	CD36/LAPTM5	2	1
GO:0034349	BP	GO:0034349	glial cell apoptotic process	2/114	17/18723	0.00470809283608181	0.0258296407783817	0.0181295998070741	CCL2/TREM2	2	1
GO:0036035	BP	GO:0036035	osteoclast development	2/114	17/18723	0.00470809283608181	0.0258296407783817	0.0181295998070741	TYROBP/ANXA2	2	1
GO:0042448	BP	GO:0042448	progesterone metabolic process	2/114	17/18723	0.00470809283608181	0.0258296407783817	0.0181295998070741	EGR1/ADM	2	1
GO:0042953	BP	GO:0042953	lipoprotein transport	2/114	17/18723	0.00470809283608181	0.0258296407783817	0.0181295998070741	CD36/MSR1	2	1
GO:0044539	BP	GO:0044539	long-chain fatty acid import into cell	2/114	17/18723	0.00470809283608181	0.0258296407783817	0.0181295998070741	CD36/ACSL1	2	1
GO:0090083	BP	GO:0090083	regulation of inclusion body assembly	2/114	17/18723	0.00470809283608181	0.0258296407783817	0.0181295998070741	HSPA1A/HSPA1B	2	1
GO:0140354	BP	GO:0140354	lipid import into cell	2/114	17/18723	0.00470809283608181	0.0258296407783817	0.0181295998070741	CD36/ACSL1	2	1
GO:0051924	BP	GO:0051924	regulation of calcium ion transport	6/114	255/18723	0.00471978453900548	0.0258296407783817	0.0181295998070741	CCL3/CCL4/LGALS3/CXCL9/CCL2/CXCL10	6	1
GO:0007568	BP	GO:0007568	aging	7/114	339/18723	0.00472653200353532	0.0258296407783817	0.0181295998070741	C1QA/CD68/JUN/FOS/SOD2/ADM/TIMP2	7	1
GO:0048545	BP	GO:0048545	response to steroid hormone	7/114	339/18723	0.00472653200353532	0.0258296407783817	0.0181295998070741	SPP1/FOS/CYBB/IL1RN/DAB2/ADM/HNMT	7	1
GO:1901222	BP	GO:1901222	regulation of NIK/NF-kappaB signaling	4/114	112/18723	0.00488876605074101	0.0266593774213813	0.0187119847272483	CD14/TREM2/PRDX1/LAPTM5	4	1
GO:0052548	BP	GO:0052548	regulation of endopeptidase activity	8/114	432/18723	0.00493616330262535	0.026860693300698	0.0188532865888629	CTSD/A2M/APLP2/RPS27L/ANXA2/TIMP2/CSTB/LAPTM5	8	1
GO:0031348	BP	GO:0031348	negative regulation of defense response	6/114	258/18723	0.00499296684871587	0.027112233121311	0.019029840197269	APOE/A2M/TREM2/ACP5/OAS1/GRN	6	1
GO:1901800	BP	GO:1901800	positive regulation of proteasomal protein catabolic process	4/114	114/18723	0.00520408199638414	0.0279368405279256	0.019608624951116	HSPA1A/HSPA1B/TREM2/DAB2	4	1
GO:0002283	BP	GO:0002283	neutrophil activation involved in immune response	2/114	18/18723	0.00527562653746234	0.0279368405279256	0.019608624951116	FCER1G/TYROBP	2	1
GO:0030730	BP	GO:0030730	sequestering of triglyceride	2/114	18/18723	0.00527562653746234	0.0279368405279256	0.019608624951116	PLIN2/TREM2	2	1
GO:0034433	BP	GO:0034433	steroid esterification	2/114	18/18723	0.00527562653746234	0.0279368405279256	0.019608624951116	APOE/APOC1	2	1
GO:0034434	BP	GO:0034434	sterol esterification	2/114	18/18723	0.00527562653746234	0.0279368405279256	0.019608624951116	APOE/APOC1	2	1
GO:0034435	BP	GO:0034435	cholesterol esterification	2/114	18/18723	0.00527562653746234	0.0279368405279256	0.019608624951116	APOE/APOC1	2	1
GO:0044872	BP	GO:0044872	lipoprotein localization	2/114	18/18723	0.00527562653746234	0.0279368405279256	0.019608624951116	CD36/MSR1	2	1
GO:0150078	BP	GO:0150078	positive regulation of neuroinflammatory response	2/114	18/18723	0.00527562653746234	0.0279368405279256	0.019608624951116	CCL3/TREM2	2	1
GO:0150079	BP	GO:0150079	negative regulation of neuroinflammatory response	2/114	18/18723	0.00527562653746234	0.0279368405279256	0.019608624951116	TREM2/GRN	2	1
GO:1900225	BP	GO:1900225	regulation of NLRP3 inflammasome complex assembly	2/114	18/18723	0.00527562653746234	0.0279368405279256	0.019608624951116	TREM2/CD36	2	1
GO:1901673	BP	GO:1901673	regulation of mitotic spindle assembly	2/114	18/18723	0.00527562653746234	0.0279368405279256	0.019608624951116	HSPA1A/HSPA1B	2	1
GO:1902001	BP	GO:1902001	fatty acid transmembrane transport	2/114	18/18723	0.00527562653746234	0.0279368405279256	0.019608624951116	CD36/ACSL1	2	1
GO:0002931	BP	GO:0002931	response to ischemia	3/114	58/18723	0.00531833590848967	0.028104938007132	0.0197266111071272	EGR1/TREM2/CSF1R	3	1
GO:0021782	BP	GO:0021782	glial cell development	4/114	116/18723	0.00553275191555531	0.0291179530997295	0.0204376375741576	C1QA/CD9/TREM2/GRN	4	1
GO:1990748	BP	GO:1990748	cellular detoxification	4/114	116/18723	0.00553275191555531	0.0291179530997295	0.0204376375741576	APOE/SOD2/CD36/PRDX1	4	1
GO:0014902	BP	GO:0014902	myotube differentiation	4/114	117/18723	0.00570217167921283	0.0299480860938985	0.0210203006897643	CXCL9/CD9/CXCL10/PLD3	4	1
GO:0031102	BP	GO:0031102	neuron projection regeneration	3/114	60/18723	0.00584657931259821	0.0302256260324213	0.0212151035543906	SPP1/ADM/GRN	3	1
GO:0051480	BP	GO:0051480	regulation of cytosolic calcium ion concentration	7/114	353/18723	0.0058702958938124	0.0302256260324213	0.0212151035543906	CCL3/CXCL9/C3AR1/CXCL10/CD36/LPAR6/ADM	7	1
GO:0010544	BP	GO:0010544	negative regulation of platelet activation	2/114	19/18723	0.00587294645499251	0.0302256260324213	0.0212151035543906	APOE/CD9	2	1
GO:0010744	BP	GO:0010744	positive regulation of macrophage derived foam cell differentiation	2/114	19/18723	0.00587294645499251	0.0302256260324213	0.0212151035543906	CD36/MSR1	2	1
GO:0010759	BP	GO:0010759	positive regulation of macrophage chemotaxis	2/114	19/18723	0.00587294645499251	0.0302256260324213	0.0212151035543906	C3AR1/CSF1R	2	1
GO:0044546	BP	GO:0044546	NLRP3 inflammasome complex assembly	2/114	19/18723	0.00587294645499251	0.0302256260324213	0.0212151035543906	TREM2/CD36	2	1
GO:0140131	BP	GO:0140131	positive regulation of lymphocyte chemotaxis	2/114	19/18723	0.00587294645499251	0.0302256260324213	0.0212151035543906	CCL3/CCL4	2	1
GO:1900221	BP	GO:1900221	regulation of amyloid-beta clearance	2/114	19/18723	0.00587294645499251	0.0302256260324213	0.0212151035543906	APOE/TREM2	2	1
GO:1901739	BP	GO:1901739	regulation of myoblast fusion	2/114	19/18723	0.00587294645499251	0.0302256260324213	0.0212151035543906	CXCL9/CXCL10	2	1
GO:1903975	BP	GO:1903975	regulation of glial cell migration	2/114	19/18723	0.00587294645499251	0.0302256260324213	0.0212151035543906	CCL3/TREM2	2	1
GO:0007178	BP	GO:0007178	transmembrane receptor protein serine/threonine kinase signaling pathway	7/114	355/18723	0.00604924561771463	0.0310705741847747	0.0218081653004415	HSPA1A/EGR1/SDCBP/HES1/JUN/FOS/DAB2	7	1
GO:0006874	BP	GO:0006874	cellular calcium ion homeostasis	8/114	448/18723	0.00611170568896792	0.0312566354427691	0.0219387600762644	APOE/CCL3/CXCL9/C3AR1/CXCL10/CD36/LPAR6/ADM	8	1
GO:0043030	BP	GO:0043030	regulation of macrophage activation	3/114	61/18723	0.00612205657131099	0.0312566354427691	0.0219387600762644	CCL3/TREM2/GRN	3	1
GO:0043954	BP	GO:0043954	cellular component maintenance	3/114	61/18723	0.00612205657131099	0.0312566354427691	0.0219387600762644	APOE/TREM2/CSF1R	3	1
GO:0030218	BP	GO:0030218	erythrocyte differentiation	4/114	120/18723	0.00623113363628172	0.0317502892838768	0.0222852514061012	HSPA1A/KLF2/HSPA1B/MAFB	4	1
GO:0050821	BP	GO:0050821	protein stabilization	5/114	191/18723	0.0062832380353173	0.0319522600883298	0.0224270129539625	HSPA1A/HSPA1B/LAMP1/TYROBP/GRN	5	1
GO:0032615	BP	GO:0032615	interleukin-12 production	3/114	62/18723	0.00640517798381535	0.032284240095391	0.0226600268283563	CD36/ACP5/LAPTM5	3	1
GO:0032655	BP	GO:0032655	regulation of interleukin-12 production	3/114	62/18723	0.00640517798381535	0.032284240095391	0.0226600268283563	CD36/ACP5/LAPTM5	3	1
GO:0032757	BP	GO:0032757	positive regulation of interleukin-8 production	3/114	62/18723	0.00640517798381535	0.032284240095391	0.0226600268283563	CD14/HSPA1A/HSPA1B	3	1
GO:0045428	BP	GO:0045428	regulation of nitric oxide biosynthetic process	3/114	62/18723	0.00640517798381535	0.032284240095391	0.0226600268283563	KLF2/CD36/ACP5	3	1
GO:0042177	BP	GO:0042177	negative regulation of protein catabolic process	4/114	121/18723	0.00641445453296385	0.032284240095391	0.0226600268283563	SDCBP/ANXA2/TIMP2/CTSA	4	1
GO:0002577	BP	GO:0002577	regulation of antigen processing and presentation	2/114	20/18723	0.00649967533719148	0.032284240095391	0.0226600268283563	CD68/TREM2	2	1
GO:0003159	BP	GO:0003159	morphogenesis of an endothelium	2/114	20/18723	0.00649967533719148	0.032284240095391	0.0226600268283563	CXCL10/RHOB	2	1
GO:0006700	BP	GO:0006700	C21-steroid hormone biosynthetic process	2/114	20/18723	0.00649967533719148	0.032284240095391	0.0226600268283563	EGR1/ADM	2	1
GO:0006896	BP	GO:0006896	Golgi to vacuole transport	2/114	20/18723	0.00649967533719148	0.032284240095391	0.0226600268283563	LAMP1/LAPTM5	2	1
GO:0043691	BP	GO:0043691	reverse cholesterol transport	2/114	20/18723	0.00649967533719148	0.032284240095391	0.0226600268283563	APOE/CETP	2	1
GO:0061154	BP	GO:0061154	endothelial tube morphogenesis	2/114	20/18723	0.00649967533719148	0.032284240095391	0.0226600268283563	CXCL10/RHOB	2	1
GO:0140632	BP	GO:0140632	inflammasome complex assembly	2/114	20/18723	0.00649967533719148	0.032284240095391	0.0226600268283563	TREM2/CD36	2	1
GO:0050731	BP	GO:0050731	positive regulation of peptidyl-tyrosine phosphorylation	5/114	193/18723	0.00656000407234682	0.0325208712522725	0.0228261161755894	HES1/TREM2/CD36/CSF1R/FCGR1A	5	1
GO:0019730	BP	GO:0019730	antimicrobial humoral response	4/114	122/18723	0.00660132453081125	0.0325996045712317	0.0228813784061585	CXCL8/CXCL9/CXCL2/CXCL10	4	1
GO:0050868	BP	GO:0050868	negative regulation of T cell activation	4/114	122/18723	0.00660132453081125	0.0325996045712317	0.0228813784061585	LGALS3/GPNMB/LAPTM5/IL4I1	4	1
GO:0030168	BP	GO:0030168	platelet activation	4/114	123/18723	0.00679177259196814	0.0334756022177199	0.0234962335216064	APOE/CD9/FCER1G/FN1	4	1
GO:0097237	BP	GO:0097237	cellular response to toxic substance	4/114	124/18723	0.00698582739127248	0.0343430388887777	0.024105079762992	APOE/SOD2/CD36/PRDX1	4	1
GO:0080164	BP	GO:0080164	regulation of nitric oxide metabolic process	3/114	64/18723	0.00699456351929065	0.0343430388887777	0.024105079762992	KLF2/CD36/ACP5	3	1
GO:0055074	BP	GO:0055074	calcium ion homeostasis	8/114	460/18723	0.0071250371623722	0.0346026246395317	0.0242872807396594	APOE/CCL3/CXCL9/C3AR1/CXCL10/CD36/LPAR6/ADM	8	1
GO:0010952	BP	GO:0010952	positive regulation of peptidase activity	5/114	197/18723	0.00713902689439291	0.0346026246395317	0.0242872807396594	CTSD/RPS27L/GRN/LAPTM5/FN1	5	1
GO:0010988	BP	GO:0010988	regulation of low-density lipoprotein particle clearance	2/114	21/18723	0.00715543935191252	0.0346026246395317	0.0242872807396594	TREM2/ANXA2	2	1
GO:0030449	BP	GO:0030449	regulation of complement activation	2/114	21/18723	0.00715543935191252	0.0346026246395317	0.0242872807396594	A2M/TREM2	2	1
GO:0046885	BP	GO:0046885	regulation of hormone biosynthetic process	2/114	21/18723	0.00715543935191252	0.0346026246395317	0.0242872807396594	EGR1/ADM	2	1
GO:0061081	BP	GO:0061081	positive regulation of myeloid leukocyte cytokine production involved in immune response	2/114	21/18723	0.00715543935191252	0.0346026246395317	0.0242872807396594	CD36/LAPTM5	2	1
GO:0090026	BP	GO:0090026	positive regulation of monocyte chemotaxis	2/114	21/18723	0.00715543935191252	0.0346026246395317	0.0242872807396594	CXCL10/PLA2G7	2	1
GO:0097062	BP	GO:0097062	dendritic spine maintenance	2/114	21/18723	0.00715543935191252	0.0346026246395317	0.0242872807396594	APOE/TREM2	2	1
GO:0007179	BP	GO:0007179	transforming growth factor beta receptor signaling pathway	5/114	198/18723	0.00728918789395452	0.0350417210777447	0.0245954787037664	HSPA1A/SDCBP/JUN/FOS/DAB2	5	1
GO:0031099	BP	GO:0031099	regeneration	5/114	198/18723	0.00728918789395452	0.0350417210777447	0.0245954787037664	SPP1/CD9/ADM/GRN/HMOX1	5	1
GO:0045453	BP	GO:0045453	bone resorption	3/114	65/18723	0.00730092823079035	0.0350417210777447	0.0245954787037664	SPP1/ACP5/CSF1R	3	1
GO:0046503	BP	GO:0046503	glycerolipid catabolic process	3/114	65/18723	0.00730092823079035	0.0350417210777447	0.0245954787037664	APOC1/PLA2G7/MGLL	3	1
GO:0032069	BP	GO:0032069	regulation of nuclease activity	2/114	22/18723	0.00783986805928859	0.0374182157094165	0.0262635195791908	HSPA1A/OAS1	2	1
GO:0032816	BP	GO:0032816	positive regulation of natural killer cell activation	2/114	22/18723	0.00783986805928859	0.0374182157094165	0.0262635195791908	LAMP1/TYROBP	2	1
GO:0050860	BP	GO:0050860	negative regulation of T cell receptor signaling pathway	2/114	22/18723	0.00783986805928859	0.0374182157094165	0.0262635195791908	LGALS3/LAPTM5	2	1
GO:0006879	BP	GO:0006879	cellular iron ion homeostasis	3/114	67/18723	0.00793723966609348	0.0377423845346894	0.0264910508531467	FTL/SLC40A1/HMOX1	3	1
GO:0061077	BP	GO:0061077	chaperone-mediated protein folding	3/114	67/18723	0.00793723966609348	0.0377423845346894	0.0264910508531467	HSPA1A/HSPA1B/HSPH1	3	1
GO:0019079	BP	GO:0019079	viral genome replication	4/114	131/18723	0.00844754685205717	0.0400945603367084	0.0281420225539292	CXCL8/CCL2/IFI27/OAS1	4	1
GO:0050878	BP	GO:0050878	regulation of body fluid levels	7/114	379/18723	0.00852885292036	0.0402946680302165	0.0282824764004518	APOE/CD9/FCER1G/CD36/ADM/ANXA2/FN1	7	1
GO:0051346	BP	GO:0051346	negative regulation of hydrolase activity	7/114	379/18723	0.00852885292036	0.0402946680302165	0.0282824764004518	APOC1/LGALS3/A2M/APLP2/ANXA2/TIMP2/CSTB	7	1
GO:0006929	BP	GO:0006929	substrate-dependent cell migration	2/114	23/18723	0.00855259438487622	0.0402946680302165	0.0282824764004518	SDCBP/FN1	2	1
GO:0042026	BP	GO:0042026	protein refolding	2/114	23/18723	0.00855259438487622	0.0402946680302165	0.0282824764004518	HSPA1A/HSPA1B	2	1
GO:1901224	BP	GO:1901224	positive regulation of NIK/NF-kappaB signaling	3/114	69/18723	0.00860529098052428	0.0404685518955665	0.02840452397048	CD14/TREM2/LAPTM5	3	1
GO:0010565	BP	GO:0010565	regulation of cellular ketone metabolic process	4/114	133/18723	0.00889920975546472	0.0417741293099928	0.0293208973820883	APOC1/FABP5/EGR1/ADM	4	1
GO:0042692	BP	GO:0042692	muscle cell differentiation	7/114	384/18723	0.009127849166144	0.0426272376170327	0.0299196866696137	CXCL9/CD9/CXCL10/HES1/SOD2/ADM/PLD3	7	1
GO:0032434	BP	GO:0032434	regulation of proteasomal ubiquitin-dependent protein catabolic process	4/114	134/18723	0.00913084410914981	0.0426272376170327	0.0299196866696137	HSPA1A/SDCBP/HSPA1B/DAB2	4	1
GO:0061041	BP	GO:0061041	regulation of wound healing	4/114	134/18723	0.00913084410914981	0.0426272376170327	0.0299196866696137	APOE/CD9/CD36/ANXA2	4	1
GO:0032928	BP	GO:0032928	regulation of superoxide anion generation	2/114	24/18723	0.00929325459299614	0.042818274287907	0.0300537736443859	TYROBP/ACP5	2	1
GO:0051043	BP	GO:0051043	regulation of membrane protein ectodomain proteolysis	2/114	24/18723	0.00929325459299614	0.042818274287907	0.0300537736443859	APOE/TIMP2	2	1
GO:0070841	BP	GO:0070841	inclusion body assembly	2/114	24/18723	0.00929325459299614	0.042818274287907	0.0300537736443859	HSPA1A/HSPA1B	2	1
GO:0090023	BP	GO:0090023	positive regulation of neutrophil chemotaxis	2/114	24/18723	0.00929325459299614	0.042818274287907	0.0300537736443859	CXCL8/C3AR1	2	1
GO:0120255	BP	GO:0120255	olefinic compound biosynthetic process	2/114	24/18723	0.00929325459299614	0.042818274287907	0.0300537736443859	EGR1/ADM	2	1
GO:1903428	BP	GO:1903428	positive regulation of reactive oxygen species biosynthetic process	2/114	24/18723	0.00929325459299614	0.042818274287907	0.0300537736443859	SOD2/CD36	2	1
GO:0045824	BP	GO:0045824	negative regulation of innate immune response	3/114	71/18723	0.0093054150520344	0.042818274287907	0.0300537736443859	A2M/OAS1/GRN	3	1
GO:0061515	BP	GO:0061515	myeloid cell development	3/114	71/18723	0.0093054150520344	0.042818274287907	0.0300537736443859	KLF2/TYROBP/ANXA2	3	1
GO:0042157	BP	GO:0042157	lipoprotein metabolic process	4/114	135/18723	0.00936638098526923	0.0430215671420162	0.0301964631273818	APOE/APOC1/CTSD/GLUL	4	1
GO:0031647	BP	GO:0031647	regulation of protein stability	6/114	298/18723	0.00983975260086419	0.0451150016386671	0.0316658265603557	HSPA1A/HSPA1B/LAMP1/TYROBP/GRN/CTSA	6	1
GO:0051651	BP	GO:0051651	maintenance of location in cell	5/114	214/18723	0.0100009101673447	0.0455611208676147	0.0319789537600894	APOE/CCL3/FTL/CXCL9/CXCL10	5	1
GO:0043299	BP	GO:0043299	leukocyte degranulation	3/114	73/18723	0.0100379182878446	0.0455611208676147	0.0319789537600894	CCL3/LAMP1/HMOX1	3	1
GO:0050848	BP	GO:0050848	regulation of calcium-mediated signaling	3/114	73/18723	0.0100379182878446	0.0455611208676147	0.0319789537600894	CCL3/CCL4/TREM2	3	1
GO:0051145	BP	GO:0051145	smooth muscle cell differentiation	3/114	73/18723	0.0100379182878446	0.0455611208676147	0.0319789537600894	HES1/SOD2/ADM	3	1
GO:0070423	BP	GO:0070423	nucleotide-binding oligomerization domain containing signaling pathway	2/114	25/18723	0.0100614882602692	0.0455611208676147	0.0319789537600894	HSPA1A/HSPA1B	2	1
GO:0072012	BP	GO:0072012	glomerulus vasculature development	2/114	25/18723	0.0100614882602692	0.0455611208676147	0.0319789537600894	EGR1/HES1	2	1
GO:0090169	BP	GO:0090169	regulation of spindle assembly	2/114	25/18723	0.0100614882602692	0.0455611208676147	0.0319789537600894	HSPA1A/HSPA1B	2	1
GO:0050870	BP	GO:0050870	positive regulation of T cell activation	5/114	216/18723	0.0103825522039102	0.0469320657824017	0.0329412080506498	CCL2/HES1/LGALS1/HSPH1/IL4I1	5	1
GO:0002437	BP	GO:0002437	inflammatory response to antigenic stimulus	3/114	74/18723	0.010416400789344	0.0470021746885362	0.0329904168810022	CD68/TREM2/IL1RN	3	1
GO:0015748	BP	GO:0015748	organophosphate ester transport	4/114	140/18723	0.0106034689417566	0.0477590595032468	0.033521667737663	APOE/APOC1/NPC2/CETP	4	1
GO:0015849	BP	GO:0015849	organic acid transport	6/114	303/18723	0.0106214061322086	0.0477590595032468	0.033521667737663	APOE/FABP4/FABP5/PLIN2/CD36/ACSL1	6	1
GO:0048662	BP	GO:0048662	negative regulation of smooth muscle cell proliferation	3/114	75/18723	0.0108030813660108	0.0481690395825593	0.0338094291831505	APOE/SOD2/HMOX1	3	1
GO:2001259	BP	GO:2001259	positive regulation of cation channel activity	3/114	75/18723	0.0108030813660108	0.0481690395825593	0.0338094291831505	CTSS/CCL2/TREM2	3	1
GO:1901361	BP	GO:1901361	organic cyclic compound catabolic process	8/114	495/18723	0.010812401480481	0.0481690395825593	0.0338094291831505	APOE/SPP1/HSPA1A/HSPA1B/HNMT/HMOX1/BLVRB/IL4I1	8	1
GO:0006706	BP	GO:0006706	steroid catabolic process	2/114	26/18723	0.0108569382493465	0.0481690395825593	0.0338094291831505	APOE/SPP1	2	1
GO:0010875	BP	GO:0010875	positive regulation of cholesterol efflux	2/114	26/18723	0.0108569382493465	0.0481690395825593	0.0338094291831505	APOE/TREM2	2	1
GO:0035872	BP	GO:0035872	nucleotide-binding domain, leucine rich repeat containing receptor signaling pathway	2/114	26/18723	0.0108569382493465	0.0481690395825593	0.0338094291831505	HSPA1A/HSPA1B	2	1
GO:0046697	BP	GO:0046697	decidualization	2/114	26/18723	0.0108569382493465	0.0481690395825593	0.0338094291831505	SPP1/CTSB	2	1
GO:1903038	BP	GO:1903038	negative regulation of leukocyte cell-cell adhesion	4/114	141/18723	0.0108629359651655	0.0481690395825593	0.0338094291831505	LGALS3/GPNMB/LAPTM5/IL4I1	4	1
GO:0097191	BP	GO:0097191	extrinsic apoptotic signaling pathway	5/114	219/18723	0.0109735849726889	0.0485756447063933	0.0340948217767937	LGALS3/HSPA1A/HSPA1B/IFI27/HMOX1	5	1
GO:0006809	BP	GO:0006809	nitric oxide biosynthetic process	3/114	76/18723	0.0111979912015255	0.0493134904630755	0.0346127092845128	KLF2/CD36/ACP5	3	1
GO:0032720	BP	GO:0032720	negative regulation of tumor necrosis factor production	3/114	76/18723	0.0111979912015255	0.0493134904630755	0.0346127092845128	GPNMB/TREM2/ACP5	3	1
GO:2000379	BP	GO:2000379	positive regulation of reactive oxygen species metabolic process	3/114	76/18723	0.0111979912015255	0.0493134904630755	0.0346127092845128	TYROBP/SOD2/CD36	3	1
GO:0001666	BP	GO:0001666	response to hypoxia	6/114	307/18723	0.0112777739602737	0.0495796477876185	0.0347995227915641	EGR1/SOD2/CYBB/TREM2/ADM/HMOX1	6	1
GO:0005775	CC	GO:0005775	vacuolar lumen	15/119	174/19550	1.75526552725505e-13	3.5456363650552e-11	2.51280117585986e-11	FTL/CTSS/PSAP/FABP5/CTSD/ASAH1/SDCBP/NPC2/CTSB/LIPA/ANXA2/PLD3/GRN/CTSL/CTSA	15	1
GO:0072562	CC	GO:0072562	blood microparticle	13/119	146/19550	5.18762320624963e-12	5.23949943831213e-10	3.71324608447342e-10	C1QB/IGKC/C1QC/APOE/IGHG4/HSPA1A/A2M/SDCBP/IGLC3/HSPA1B/IGHG3/IGHG1/FN1	13	1
GO:0005766	CC	GO:0005766	primary lysosome	12/119	155/19550	1.83696525520564e-10	9.27667453878848e-09	6.57440196599913e-09	FTL/PSAP/C3AR1/FABP5/SDCBP/CD68/LAMP1/NPC2/CD63/ANXA2/GRN/CTSA	12	1
GO:0042582	CC	GO:0042582	azurophil granule	12/119	155/19550	1.83696525520564e-10	9.27667453878848e-09	6.57440196599913e-09	FTL/PSAP/C3AR1/FABP5/SDCBP/CD68/LAMP1/NPC2/CD63/ANXA2/GRN/CTSA	12	1
GO:0043202	CC	GO:0043202	lysosomal lumen	10/119	97/19550	3.83403169873092e-10	1.54894880628729e-08	1.09774381268928e-08	CTSS/PSAP/CTSD/ASAH1/NPC2/CTSB/LIPA/PLD3/CTSL/CTSA	10	1
GO:0030667	CC	GO:0030667	secretory granule membrane	15/119	311/19550	7.05806047870283e-10	2.37621369449662e-08	1.68402846509401e-08	LGALS3/CD14/PSAP/C3AR1/CD9/FCER1G/FABP5/CD68/LAMP1/TYROBP/CD63/FCGR2A/CYBB/CD36/APLP2	15	1
GO:0101002	CC	GO:0101002	ficolin-1-rich granule	12/119	185/19550	1.41714565569789e-09	4.08947746358534e-08	2.8982226943596e-08	LGALS3/CTSS/FCER1G/CTSD/HSPA1A/CFD/ASAH1/HSPA1B/LAMP1/CTSB/TIMP2/CSTB	12	1
GO:0009897	CC	GO:0009897	external side of plasma membrane	16/119	421/19550	5.71484123335202e-09	1.44299741142139e-07	1.02265579965247e-07	IGKC/IGHG4/CD14/CXCL9/CD9/FCER1G/FCGR3A/CXCL10/IGLC3/LAMP1/CTSB/IGHG3/CD36/CD163/MSR1/IGHG1	16	1
GO:0062023	CC	GO:0062023	collagen-containing extracellular matrix	16/119	425/19550	6.53376270756058e-09	1.46646674103026e-07	1.03928857102718e-07	C1QB/C1QA/C1QC/APOE/LGALS3/CTSS/PSAP/CTSD/A2M/LGALS1/CTSB/ANXA2/TIMP2/CSTB/CTSL/FN1	16	1
GO:0034774	CC	GO:0034774	secretory granule lumen	14/119	322/19550	1.01885494747018e-08	2.05808699388976e-07	1.45857129322047e-07	FTL/FABP5/CTSD/S100A11/CFD/A2M/SDCBP/NPC2/ANXA2/TIMP2/GRN/CSTB/FN1/CTSA	14	1
GO:0060205	CC	GO:0060205	cytoplasmic vesicle lumen	14/119	325/19550	1.14568096185008e-08	2.08401427559144e-07	1.47694602126334e-07	FTL/FABP5/CTSD/S100A11/CFD/A2M/SDCBP/NPC2/ANXA2/TIMP2/GRN/CSTB/FN1/CTSA	14	1
GO:0031983	CC	GO:0031983	vesicle lumen	14/119	327/19550	1.23802828252957e-08	2.08401427559144e-07	1.47694602126334e-07	FTL/FABP5/CTSD/S100A11/CFD/A2M/SDCBP/NPC2/ANXA2/TIMP2/GRN/CSTB/FN1/CTSA	14	1
GO:0042470	CC	GO:0042470	melanosome	9/119	109/19550	2.16281402237233e-08	3.12063166085151e-07	2.21159930107246e-07	CTSD/CAPG/SDCBP/GPNMB/LAMP1/CD63/CTSB/ANXA2/PRDX1	9	1
GO:0048770	CC	GO:0048770	pigment granule	9/119	109/19550	2.16281402237233e-08	3.12063166085151e-07	2.21159930107246e-07	CTSD/CAPG/SDCBP/GPNMB/LAMP1/CD63/CTSB/ANXA2/PRDX1	9	1
GO:1904813	CC	GO:1904813	ficolin-1-rich granule lumen	9/119	124/19550	6.67057261988923e-08	8.98303779478416e-07	6.36630088635042e-07	CTSS/CTSD/HSPA1A/CFD/ASAH1/HSPA1B/CTSB/TIMP2/CSTB	9	1
GO:0070820	CC	GO:0070820	tertiary granule	9/119	164/19550	7.25893468031951e-07	9.16440503390339e-06	6.49483629291746e-06	LGALS3/CTSS/FCER1G/CTSD/ASAH1/LAMP1/CYBB/TIMP2/CSTB	9	1
GO:0030139	CC	GO:0030139	endocytic vesicle	12/119	336/19550	9.99668570291661e-07	1.18784147764068e-05	8.41826164456136e-06	APOE/CTSS/CD9/MARCO/LAMP1/CYBB/CD36/CD163/MSR1/HSPH1/FCGR1A/CTSL	12	1
GO:0035578	CC	GO:0035578	azurophil granule lumen	7/119	91/19550	1.37480653575827e-06	1.54283844568428e-05	1.09341338516447e-05	FTL/FABP5/SDCBP/NPC2/ANXA2/GRN/CTSA	7	1
GO:0034358	CC	GO:0034358	plasma lipoprotein particle	5/119	36/19550	2.48936751619701e-06	2.51426119135898e-05	1.78186306422523e-05	APOE/APOC1/PLA2G7/CETP/MSR1	5	1
GO:1990777	CC	GO:1990777	lipoprotein particle	5/119	36/19550	2.48936751619701e-06	2.51426119135898e-05	1.78186306422523e-05	APOE/APOC1/PLA2G7/CETP/MSR1	5	1
GO:0030666	CC	GO:0030666	endocytic vesicle membrane	9/119	193/19550	2.80688047168123e-06	2.69995169180766e-05	1.91346237668495e-05	APOE/CD9/MARCO/LAMP1/CYBB/CD36/CD163/MSR1/FCGR1A	9	1
GO:0005774	CC	GO:0005774	vacuolar membrane	13/119	444/19550	3.15611697849432e-06	2.89788922570842e-05	2.0537411917475e-05	PSAP/C3AR1/CTSD/CD68/LAMP1/CD63/DAB2/ANXA2/PLD3/GRN/ATP6V1F/LAPTM5/CTSA	13	1
GO:0032994	CC	GO:0032994	protein-lipid complex	5/119	39/19550	3.74686394919349e-06	3.29072399016124e-05	2.33214415144309e-05	APOE/APOC1/PLA2G7/CETP/MSR1	5	1
GO:0005765	CC	GO:0005765	lysosomal membrane	12/119	395/19550	5.31521781950174e-06	4.29469599815741e-05	3.04366157243047e-05	PSAP/C3AR1/CTSD/CD68/LAMP1/CD63/DAB2/ANXA2/PLD3/GRN/LAPTM5/CTSA	12	1
GO:0098852	CC	GO:0098852	lytic vacuole membrane	12/119	395/19550	5.31521781950174e-06	4.29469599815741e-05	3.04366157243047e-05	PSAP/C3AR1/CTSD/CD68/LAMP1/CD63/DAB2/ANXA2/PLD3/GRN/LAPTM5/CTSA	12	1
GO:0005770	CC	GO:0005770	late endosome	10/119	282/19550	8.87587810085634e-06	6.89587452451146e-05	4.88712316484398e-05	CTSS/PSAP/CD68/LAMP1/CD63/RHOB/ANXA2/PLD3/GRN/CTSL	10	1
GO:0031091	CC	GO:0031091	platelet alpha granule	6/119	91/19550	1.95907476154166e-05	0.000145911397837472	0.000103407765012487	CD9/CFD/A2M/CD36/APLP2/FN1	6	1
GO:0034364	CC	GO:0034364	high-density lipoprotein particle	4/119	27/19550	2.05518402038317e-05	0.000145911397837472	0.000103407765012487	APOE/APOC1/PLA2G7/CETP	4	1
GO:1904724	CC	GO:1904724	tertiary granule lumen	5/119	55/19550	2.09476759271618e-05	0.000145911397837472	0.000103407765012487	CTSS/CTSD/ASAH1/TIMP2/CSTB	5	1
GO:0035577	CC	GO:0035577	azurophil granule membrane	5/119	58/19550	2.71932775213325e-05	0.000183101401976972	0.000129764412031622	PSAP/C3AR1/CD68/LAMP1/CD63	5	1
GO:0031904	CC	GO:0031904	endosome lumen	4/119	35/19550	5.90540880629224e-05	0.000379715563643228	0.000269105349950386	CTSS/CD63/CTSB/CTSL	4	1
GO:0034362	CC	GO:0034362	low-density lipoprotein particle	3/119	13/19550	6.01529605771451e-05	0.000379715563643228	0.000269105349950386	APOE/PLA2G7/MSR1	3	1
GO:0042571	CC	GO:0042571	immunoglobulin complex, circulating	5/119	77/19550	0.000106950103194003	0.000654664268036016	0.000463962170155801	IGKC/IGHG4/IGLC3/IGHG3/IGHG1	5	1
GO:0031092	CC	GO:0031092	platelet alpha granule membrane	3/119	17/19550	0.00014049922072792	0.000834730664324699	0.00059157566622282	CD9/CD36/APLP2	3	1
GO:0005581	CC	GO:0005581	collagen trimer	5/119	87/19550	0.000190572430552541	0.00109987517061752	0.000779484227222423	C1QB/C1QA/C1QC/MARCO/MSR1	5	1
GO:0031902	CC	GO:0031902	late endosome membrane	6/119	146/19550	0.000271650791322345	0.00152426277353093	0.001080248760814	CD68/LAMP1/CD63/RHOB/ANXA2/PLD3	6	1
GO:0071682	CC	GO:0071682	endocytic vesicle lumen	3/119	23/19550	0.000356295115642313	0.00194517873945263	0.00137855293676685	APOE/HSPH1/CTSL	3	1
GO:0036019	CC	GO:0036019	endolysosome	3/119	27/19550	0.000578111515035911	0.00307311910624352	0.0021779270372544	CTSS/CTSB/CTSL	3	1
GO:0045121	CC	GO:0045121	membrane raft	8/119	335/19550	0.0010322141150668	0.00521268128108732	0.00369423999076537	CD14/CTSD/SDCBP/TREM2/MS4A4A/CD36/ANXA2/HMOX1	8	1
GO:0098857	CC	GO:0098857	membrane microdomain	8/119	335/19550	0.0010322141150668	0.00521268128108732	0.00369423999076537	CD14/CTSD/SDCBP/TREM2/MS4A4A/CD36/ANXA2/HMOX1	8	1
GO:0044754	CC	GO:0044754	autolysosome	2/119	11/19550	0.00194949434013547	0.00960482577335037	0.00680696354963862	FTL/LAMP1	2	1
GO:0042627	CC	GO:0042627	chylomicron	2/119	13/19550	0.00274281484257883	0.0131916332904982	0.00934894282182259	APOE/APOC1	2	1
GO:0042581	CC	GO:0042581	specific granule	5/119	160/19550	0.00297803698279934	0.0139898481517551	0.009914639648977	C3AR1/CTSD/CYBB/CD36/TIMP2	5	1
GO:0019814	CC	GO:0019814	immunoglobulin complex	5/119	167/19550	0.0035769730716175	0.0164215581924258	0.0116379985105258	IGKC/IGHG4/IGLC3/IGHG3/IGHG1	5	1
GO:0005767	CC	GO:0005767	secondary lysosome	2/119	17/19550	0.00470690852902621	0.0211287893969621	0.0149740247940951	FTL/LAMP1	2	1
GO:0030665	CC	GO:0030665	clathrin-coated vesicle membrane	4/119	116/19550	0.00553537610753996	0.0237903398664483	0.0168602721304688	APOE/CD9/DAB2/FCGR1A	4	1
GO:0044853	CC	GO:0044853	plasma membrane raft	4/119	116/19550	0.00553537610753996	0.0237903398664483	0.0168602721304688	TREM2/MS4A4A/CD36/HMOX1	4	1
GO:0101003	CC	GO:0101003	ficolin-1-rich granule membrane	3/119	61/19550	0.00612220138258525	0.0257642641517129	0.018259197105956	LGALS3/FCER1G/LAMP1	3	1
GO:0034361	CC	GO:0034361	very-low-density lipoprotein particle	2/119	20/19550	0.00649800800935243	0.0262519523577838	0.0186048229320406	APOE/APOC1	2	1
GO:0034385	CC	GO:0034385	triglyceride-rich plasma lipoprotein particle	2/119	20/19550	0.00649800800935243	0.0262519523577838	0.0186048229320406	APOE/APOC1	2	1
GO:0005771	CC	GO:0005771	multivesicular body	3/119	64/19550	0.00699466335954217	0.0277043529142651	0.0196341427636271	LAMP1/CD63/CTSL	3	1
GO:0031093	CC	GO:0031093	platelet alpha granule lumen	3/119	67/19550	0.0079372792025904	0.0308332769023704	0.0218516188573339	CFD/A2M/FN1	3	1
GO:0030669	CC	GO:0030669	clathrin-coated endocytic vesicle membrane	3/119	72/19550	0.00966750142835122	0.0368459488401311	0.0261128141858146	APOE/CD9/FCGR1A	3	1
GO:0045335	CC	GO:0045335	phagocytic vesicle	4/119	137/19550	0.00985300985677401	0.0368575553901546	0.026121039776243	CTSS/LAMP1/CYBB/CD36	4	1
GO:0008009	MF	GO:0008009	chemokine activity	9/118	49/18368	2.26499948203944e-11	7.54244827519134e-09	5.67441975500408e-09	CCL3/CCL3L3/CCL4/CXCL8/CXCL9/CXCL2/CCL2/CXCL10/CXCL16	9	1
GO:0042379	MF	GO:0042379	chemokine receptor binding	9/118	72/18368	8.29596085164052e-10	1.38127748179815e-07	1.0391782540476e-07	CCL3/CCL3L3/CCL4/CXCL8/CXCL9/CXCL2/CCL2/CXCL10/CXCL16	9	1
GO:0043394	MF	GO:0043394	proteoglycan binding	7/118	36/18368	2.69954242512813e-09	2.99649209189222e-07	2.2543547269491e-07	APOE/CTSS/SDCBP/GPNMB/CTSB/CTSL/FN1	7	1
GO:0001664	MF	GO:0001664	G protein-coupled receptor binding	14/118	295/18368	6.52740938626814e-09	5.43406831406823e-07	4.08821956297847e-07	CCL3/CCL3L3/CCL4/CXCL8/CXCL9/CXCL2/CCL2/MARCO/HSPA1A/CXCL10/SDCBP/HSPA1B/ADM/CXCL16	14	1
GO:0005125	MF	GO:0005125	cytokine activity	12/118	235/18368	3.75034553559127e-08	2.49773012670378e-06	1.87912049993836e-06	CCL3/CCL3L3/CCL4/CXCL8/CXCL9/SPP1/CXCL2/CCL2/CXCL10/IL1RN/GRN/CXCL16	12	1
GO:0019865	MF	GO:0019865	immunoglobulin binding	5/118	23/18368	3.0822783468409e-07	1.7106644824967e-05	1.28698639745287e-05	LGALS3/FCER1G/FCGR3A/FCGR2A/FCGR1A	5	1
GO:0019864	MF	GO:0019864	IgG binding	4/118	11/18368	5.15827117008971e-07	2.19425343541777e-05	1.65080549274357e-05	FCER1G/FCGR3A/FCGR2A/FCGR1A	4	1
GO:0048018	MF	GO:0048018	receptor ligand activity	15/118	487/18368	5.36684735426266e-07	2.19425343541777e-05	1.65080549274357e-05	CCL3/CCL3L3/CCL4/LGALS3/CXCL8/CXCL9/SPP1/CXCL2/CCL2/CXCL10/GPNMB/IL1RN/ADM/GRN/CXCL16	15	1
GO:0038024	MF	GO:0038024	cargo receptor activity	7/118	77/18368	6.25955993998787e-07	2.19425343541777e-05	1.65080549274357e-05	MARCO/CD36/CD163/MSR1/DAB2/MRC1/CXCL16	7	1
GO:0030546	MF	GO:0030546	signaling receptor activator activity	15/118	495/18368	6.58934965590921e-07	2.19425343541777e-05	1.65080549274357e-05	CCL3/CCL3L3/CCL4/LGALS3/CXCL8/CXCL9/SPP1/CXCL2/CCL2/CXCL10/GPNMB/IL1RN/ADM/GRN/CXCL16	15	1
GO:0001540	MF	GO:0001540	amyloid-beta binding	7/118	84/18368	1.13611828068558e-06	3.43933988607545e-05	2.587522974193e-05	C1QA/APOE/ITM2B/MARCO/TREM2/CD36/MSR1	7	1
GO:0005126	MF	GO:0005126	cytokine receptor binding	11/118	271/18368	1.39671412296038e-06	3.87588169121507e-05	2.91594702863659e-05	CCL3/CCL3L3/CCL4/CXCL8/CXCL9/CXCL2/CCL2/CXCL10/SDCBP/IL1RN/CXCL16	11	1
GO:0045236	MF	GO:0045236	CXCR chemokine receptor binding	4/118	18/18368	4.61956667542387e-06	0.000118331977147396	8.9024847672136e-05	CXCL8/CXCL9/CXCL2/CXCL10	4	1
GO:0005044	MF	GO:0005044	scavenger receptor activity	5/118	47/18368	1.24246459209382e-05	0.000295529077976601	0.000222335769111525	MARCO/CD36/CD163/MSR1/CXCL16	5	1
GO:0050840	MF	GO:0050840	extracellular matrix binding	5/118	56/18368	2.95474603229634e-05	0.000655953619169787	0.000493494425043178	LGALS3/CTSS/SPP1/LGALS1/ANXA2	5	1
GO:0071813	MF	GO:0071813	lipoprotein particle binding	4/118	31/18368	4.45340620026128e-05	0.000872343685110004	0.000656291440038504	APOE/TREM2/CD36/MSR1	4	1
GO:0071814	MF	GO:0071814	protein-lipid complex binding	4/118	31/18368	4.45340620026128e-05	0.000872343685110004	0.000656291440038504	APOE/TREM2/CD36/MSR1	4	1
GO:0042056	MF	GO:0042056	chemoattractant activity	4/118	37/18368	9.07392714235603e-05	0.00167867652133587	0.00126292085373142	CCL3/LGALS3/CXCL10/GPNMB	4	1
GO:0034987	MF	GO:0034987	immunoglobulin receptor binding	5/118	79/18368	0.000155013171594752	0.00260959867125996	0.0019632827051047	IGKC/IGHG4/IGLC3/IGHG3/IGHG1	5	1
GO:0005324	MF	GO:0005324	long-chain fatty acid transporter activity	3/118	17/18368	0.000164569285574952	0.00260959867125996	0.0019632827051047	FABP4/FABP5/CD36	3	1
GO:0030169	MF	GO:0030169	low-density lipoprotein particle binding	3/118	17/18368	0.000164569285574952	0.00260959867125996	0.0019632827051047	TREM2/CD36/MSR1	3	1
GO:0042277	MF	GO:0042277	peptide binding	9/118	321/18368	0.000229257915018403	0.00342968603885899	0.00258026008297278	C1QA/APOE/CD14/ITM2B/MARCO/SLC40A1/TREM2/CD36/MSR1	9	1
GO:0002020	MF	GO:0002020	protease binding	6/118	135/18368	0.000236885221903173	0.00342968603885899	0.00258026008297278	PSAP/A2M/ANXA2/TIMP2/CSTB/FN1	6	1
GO:0048020	MF	GO:0048020	CCR chemokine receptor binding	4/118	48/18368	0.000253175353889431	0.00344331776702979	0.00259051565845769	CCL3/CCL3L3/CCL4/CCL2	4	1
GO:0033218	MF	GO:0033218	amide binding	10/118	400/18368	0.000258507339867102	0.00344331776702979	0.00259051565845769	C1QA/APOE/CD14/PSAP/ITM2B/MARCO/SLC40A1/TREM2/CD36/MSR1	10	1
GO:0120020	MF	GO:0120020	cholesterol transfer activity	3/118	22/18368	0.00036406868302601	0.0046628796710639	0.00350803022510892	APOE/NPC2/CETP	3	1
GO:0120015	MF	GO:0120015	sterol transfer activity	3/118	23/18368	0.000416722947541298	0.00513958301967601	0.00386666906490561	APOE/NPC2/CETP	3	1
GO:0005319	MF	GO:0005319	lipid transporter activity	6/118	154/18368	0.000479669274881137	0.00570463816197924	0.0042917777226207	APOE/FABP4/FABP5/NPC2/CD36/CETP	6	1
GO:0038187	MF	GO:0038187	pattern recognition receptor activity	3/118	26/18368	0.000603259807143626	0.00692708675099405	0.00521146403267452	CD14/MARCO/CD36	3	1
GO:0061134	MF	GO:0061134	peptidase regulator activity	7/118	230/18368	0.000716055354374653	0.00772240502086833	0.00580980684358041	A2M/APLP2/RPS27L/ANXA2/TIMP2/CSTB/FN1	7	1
GO:0008047	MF	GO:0008047	enzyme activator activity	5/118	110/18368	0.000718902569510264	0.00772240502086833	0.00580980684358041	APOE/CCL3/APOC1/PSAP/CTSA	5	1
GO:0043236	MF	GO:0043236	laminin binding	3/118	28/18368	0.000753030545758986	0.00783622411680445	0.00589543650956048	LGALS3/CTSS/LGALS1	3	1
GO:0005518	MF	GO:0005518	collagen binding	4/118	69/18368	0.00101414601432118	0.0102336552354228	0.00769909892849892	CTSS/CTSB/CTSL/FN1	4	1
GO:0033293	MF	GO:0033293	monocarboxylic acid binding	4/118	73/18368	0.00125194617234676	0.0122617080997491	0.00922486653308138	APOC1/FABP4/PSAP/FABP5	4	1
GO:0001618	MF	GO:0001618	virus receptor activity	4/118	76/18368	0.0014541027453963	0.013579381223577	0.0102161932391697	HSPA1A/HSPA1B/LAMP1/MRC1	4	1
GO:0016298	MF	GO:0016298	lipase activity	5/118	129/18368	0.00146804121335967	0.013579381223577	0.0102161932391697	PLA2G7/LIPA/MGLL/PLD3/HMOX1	5	1
GO:0140272	MF	GO:0140272	exogenous protein binding	4/118	77/18368	0.00152625698320694	0.0137363128488624	0.0103342578094808	HSPA1A/HSPA1B/LAMP1/MRC1	4	1
GO:0015248	MF	GO:0015248	sterol transporter activity	3/118	36/18368	0.00158103179229156	0.0138548312324497	0.0104234228965482	APOE/NPC2/CETP	3	1
GO:0070008	MF	GO:0070008	serine-type exopeptidase activity	2/118	10/18368	0.00178051296506107	0.0152028414709061	0.0114375731628754	SCPEP1/CTSA	2	1
GO:0005504	MF	GO:0005504	fatty acid binding	3/118	39/18368	0.0019955645224737	0.0166130746495935	0.0124985356933879	APOC1/FABP4/FABP5	3	1
GO:0008199	MF	GO:0008199	ferric iron binding	2/118	11/18368	0.00216705520510459	0.0176007166658495	0.0132415696743233	FTL/ACP5	2	1
GO:0005178	MF	GO:0005178	integrin binding	5/118	144/18368	0.00237790059831211	0.0188533547437603	0.0141839684811599	SPP1/CD9/GPNMB/TIMP2/FN1	5	1
GO:0140677	MF	GO:0140677	molecular function activator activity	5/118	150/18368	0.00283719513251422	0.0219717669564473	0.0165300475284794	APOE/CCL3/APOC1/PSAP/CTSA	5	1
GO:0004859	MF	GO:0004859	phospholipase inhibitor activity	2/118	13/18368	0.00304757160318141	0.0225520298635424	0.0169665974633257	APOC1/ANXA2	2	1
GO:0008035	MF	GO:0008035	high-density lipoprotein particle binding	2/118	13/18368	0.00304757160318141	0.0225520298635424	0.0169665974633257	TREM2/CD36	2	1
GO:0005543	MF	GO:0005543	phospholipid binding	9/118	466/18368	0.00314368102716497	0.0227575170009986	0.0171211918641937	APOE/APOC1/PSAP/CAPG/SDCBP/PLA2G7/TREM2/CETP/ANXA2	9	1
GO:0044548	MF	GO:0044548	S100 protein binding	2/118	14/18368	0.00354060991342349	0.0250855978972345	0.0188726799416527	S100A11/ANXA2	2	1
GO:0120013	MF	GO:0120013	lipid transfer activity	3/118	48/18368	0.00362175034005358	0.0251258929841217	0.0189029951958937	APOE/NPC2/CETP	3	1
GO:0005539	MF	GO:0005539	glycosaminoglycan binding	6/118	230/18368	0.00371400467216842	0.0252400725680017	0.0189888960682295	APOE/CXCL10/GPNMB/TREM2/APLP2/FN1	6	1
GO:0005041	MF	GO:0005041	low-density lipoprotein particle receptor activity	2/118	15/18368	0.00406821847425169	0.0270943350385163	0.020383915723619	CD36/CXCL16	2	1
GO:0008201	MF	GO:0008201	heparin binding	5/118	166/18368	0.00437243166286033	0.0285494067398527	0.0214786116772086	APOE/CXCL10/GPNMB/APLP2/FN1	5	1
GO:0004620	MF	GO:0004620	phospholipase activity	4/118	104/18368	0.00454277234229605	0.0290912151920113	0.0218862311228029	PLA2G7/MGLL/PLD3/HMOX1	4	1
GO:0003823	MF	GO:0003823	antigen binding	5/118	171/18368	0.00495439062706984	0.0311285297889482	0.0234189666185228	IGKC/IGHG4/IGLC3/IGHG3/IGHG1	5	1
GO:0031406	MF	GO:0031406	carboxylic acid binding	5/118	176/18368	0.00558937149093775	0.0341992094656952	0.0257291349860454	APOC1/FABP4/PSAP/FABP5/GLUL	5	1
GO:0030228	MF	GO:0030228	lipoprotein particle receptor activity	2/118	18/18368	0.00585391873737126	0.0341992094656952	0.0257291349860454	CD36/CXCL16	2	1
GO:0055102	MF	GO:0055102	lipase inhibitor activity	2/118	18/18368	0.00585391873737126	0.0341992094656952	0.0257291349860454	APOC1/ANXA2	2	1
GO:0098641	MF	GO:0098641	cadherin binding involved in cell-cell adhesion	2/118	18/18368	0.00585391873737126	0.0341992094656952	0.0257291349860454	S100A11/ANXA2	2	1
GO:0004866	MF	GO:0004866	endopeptidase inhibitor activity	5/118	180/18368	0.00613719500622335	0.0352359644322823	0.0265091181757016	A2M/APLP2/ANXA2/TIMP2/CSTB	5	1
GO:0030414	MF	GO:0030414	peptidase inhibitor activity	5/118	187/18368	0.00718510022937916	0.0404648954307433	0.030443006519731	A2M/APLP2/ANXA2/TIMP2/CSTB	5	1
GO:0004197	MF	GO:0004197	cysteine-type endopeptidase activity	4/118	119/18368	0.00729097214968347	0.0404648954307433	0.030443006519731	CTSS/CTSD/CTSB/CTSL	4	1
GO:0061135	MF	GO:0061135	endopeptidase regulator activity	5/118	194/18368	0.00835216578724647	0.0455946099533291	0.0343022512056024	A2M/APLP2/ANXA2/TIMP2/CSTB	5	1
GO:0097110	MF	GO:0097110	scaffold protein binding	3/118	67/18368	0.00918547379841317	0.0493348834656707	0.0371161759596322	PSAP/TREM2/CD163	3	1
GO:0002181	BP	GO:0002181	cytoplasmic translation	27/114	148/18723	9.14321714192572e-33	1.58269088726734e-29	1.34164681008889e-29	RPS11/RPS12/RPL18A/RPS23/RPS8/RPL27A/RPS5/RPLP2/RPS21/RPL10/RPL24/RPL9/RPL28/RPL13A/RPS16/RPS18/RPL36/RPL13/RPL10A/RPL37A/RPL34/RPS14/RPL19/RPL35A/RPS17/RPS4X/RPL26	27	2
GO:00198841	BP	GO:0019884	antigen processing and presentation of exogenous antigen	9/114	47/18723	9.37033362237222e-12	8.11002375016316e-09	6.87486582609836e-09	HLA-DPB1/CD1E/HLA-DQA2/HLA-DQB2/HLA-DOB/FCGR2B/CD1C/HLA-DOA/CD1B	9	2
GO:00198821	BP	GO:0019882	antigen processing and presentation	11/114	106/18723	4.4671286162913e-11	2.57753321160008e-08	2.1849744881088e-08	CCR7/CCL19/HLA-DPB1/CD1E/HLA-DQA2/HLA-DQB2/HLA-DOB/FCGR2B/CD1C/HLA-DOA/CD1B	11	2
GO:00198861	BP	GO:0019886	antigen processing and presentation of exogenous peptide antigen via MHC class II	6/114	30/18723	2.3518861999152e-08	9.1510748612138e-06	7.75736468517257e-06	HLA-DPB1/HLA-DQA2/HLA-DQB2/HLA-DOB/FCGR2B/HLA-DOA	6	2
GO:0002399	BP	GO:0002399	MHC class II protein complex assembly	5/114	16/18723	3.17194969192853e-08	9.1510748612138e-06	7.75736468517257e-06	HLA-DPB1/HLA-DQA2/HLA-DQB2/HLA-DOB/HLA-DOA	5	2
GO:0002503	BP	GO:0002503	peptide antigen assembly with MHC class II protein complex	5/114	16/18723	3.17194969192853e-08	9.1510748612138e-06	7.75736468517257e-06	HLA-DPB1/HLA-DQA2/HLA-DQB2/HLA-DOB/HLA-DOA	5	2
GO:00024951	BP	GO:0002495	antigen processing and presentation of peptide antigen via MHC class II	6/114	34/18723	5.22258334038827e-08	1.29147025174459e-05	1.0947791242859e-05	HLA-DPB1/HLA-DQA2/HLA-DQB2/HLA-DOB/FCGR2B/HLA-DOA	6	2
GO:0002501	BP	GO:0002501	peptide antigen assembly with MHC protein complex	5/114	18/18723	6.16172673755997e-08	1.33324362283954e-05	1.13019040423139e-05	HLA-DPB1/HLA-DQA2/HLA-DQB2/HLA-DOB/HLA-DOA	5	2
GO:00025041	BP	GO:0002504	antigen processing and presentation of peptide or polysaccharide antigen via MHC class II	6/114	36/18723	7.48923222291008e-08	1.44042899753971e-05	1.22105142909201e-05	HLA-DPB1/HLA-DQA2/HLA-DQB2/HLA-DOB/FCGR2B/HLA-DOA	6	2
GO:0002396	BP	GO:0002396	MHC protein complex assembly	5/114	19/18723	8.32181315378153e-08	1.44050585691958e-05	1.22111658277594e-05	HLA-DPB1/HLA-DQA2/HLA-DQB2/HLA-DOB/HLA-DOA	5	2
GO:00024781	BP	GO:0002478	antigen processing and presentation of exogenous peptide antigen	6/114	38/18723	1.05102268991793e-07	1.59280526584472e-05	1.35022076717902e-05	HLA-DPB1/HLA-DQA2/HLA-DQB2/HLA-DOB/FCGR2B/HLA-DOA	6	2
GO:00025771	BP	GO:0002577	regulation of antigen processing and presentation	5/114	20/18723	1.10419775795128e-07	1.59280526584472e-05	1.35022076717902e-05	CCR7/CCL19/HLA-DOB/FCGR2B/HLA-DOA	5	2
GO:0001910	BP	GO:0001910	regulation of leukocyte mediated cytotoxicity	7/114	82/18723	6.72158548441047e-07	8.95004959501118e-05	7.58695559940745e-05	CD1E/DNASE1L3/FCGR2B/CD1C/CADM1/IL7R/CD1B	7	2
GO:0001909	BP	GO:0001909	leukocyte mediated cytotoxicity	8/114	124/18723	9.02671679095399e-07	0.000111608905465295	9.46108511773674e-05	CD1E/DNASE1L3/GZMB/FCGR2B/CD1C/CADM1/IL7R/CD1B	8	2
GO:00024491	BP	GO:0002449	lymphocyte mediated immunity	12/114	350/18723	1.50867530747171e-06	0.000169071951467866	0.000143322266013686	HLA-DPB1/CD1E/GZMB/HLA-DQA2/HLA-DQB2/HLA-DOB/FCGR2B/CD1C/CADM1/HLA-DOA/IL7R/CD1B	12	2
GO:00421101	BP	GO:0042110	T cell activation	14/114	487/18723	1.56276789340604e-06	0.000169071951467866	0.000143322266013686	CCR7/CCL19/HLA-DPB1/GSN/GPR183/HLA-DQA2/HLA-DQB2/HLA-DOB/FCGR2B/CD1C/CD83/HLA-DOA/IL7R/PTGER4	14	2
GO:00480021	BP	GO:0048002	antigen processing and presentation of peptide antigen	6/114	62/18723	2.07848127580152e-06	0.000206318043241241	0.000174895772007838	HLA-DPB1/HLA-DQA2/HLA-DQB2/HLA-DOB/FCGR2B/HLA-DOA	6	2
GO:0042254	BP	GO:0042254	ribosome biogenesis	11/114	299/18723	2.14542159349644e-06	0.000206318043241241	0.000174895772007838	RPS8/RPS5/RPS21/RPL10/RPL24/RPS16/RPL10A/RPS14/RPL35A/RPS17/RPL26	11	2
GO:0031341	BP	GO:0031341	regulation of cell killing	7/114	99/18723	2.41757943079741e-06	0.000220254210247912	0.000186709458533606	CD1E/DNASE1L3/FCGR2B/CD1C/CADM1/IL7R/CD1B	7	2
GO:00024431	BP	GO:0002443	leukocyte mediated immunity	13/114	440/18723	2.81061591410024e-06	0.000243258807365376	0.000206210451802933	HLA-DPB1/CD1E/DNASE1L3/GZMB/HLA-DQA2/HLA-DQB2/HLA-DOB/FCGR2B/CD1C/CADM1/HLA-DOA/IL7R/CD1B	13	2
GO:0001914	BP	GO:0001914	regulation of T cell mediated cytotoxicity	5/114	39/18723	3.73933552598912e-06	0.000308228085499389	0.00026128489840746	CD1E/FCGR2B/CD1C/IL7R/CD1B	5	2
GO:0042274	BP	GO:0042274	ribosomal small subunit biogenesis	6/114	73/18723	5.45116885980713e-06	0.000428907877105734	0.000363585138304839	RPS8/RPS5/RPS21/RPS16/RPS14/RPS17	6	2
GO:00508701	BP	GO:0050870	positive regulation of T cell activation	9/114	216/18723	6.96722879971625e-06	0.000524359697926471	0.000444499631432698	CCR7/CCL19/HLA-DPB1/HLA-DQA2/HLA-DQB2/HLA-DOB/CD83/HLA-DOA/IL7R	9	2
GO:0022409	BP	GO:0022409	positive regulation of cell-cell adhesion	10/114	284/18723	9.34902886889955e-06	0.00066356063457875	0.000562500243000868	CCR7/CCL19/HLA-DPB1/HLA-DQA2/HLA-DQB2/HLA-DOB/CD83/HLA-DOA/IL7R/ADAM19	10	2
GO:0097028	BP	GO:0097028	dendritic cell differentiation	5/114	47/18723	9.5834869234366e-06	0.00066356063457875	0.000562500243000868	CCR7/CCL19/UBD/FCGR2B/FLT3	5	2
GO:00024601	BP	GO:0002460	adaptive immune response based on somatic recombination of immune receptors built from immunoglobulin superfamily domains	11/114	356/18723	1.12870531871326e-05	0.000751457271804865	0.000637010208213069	CCL19/HLA-DPB1/CD1E/HLA-DQA2/HLA-DQB2/HLA-DOB/FCGR2B/CD1C/HLA-DOA/IL7R/CD1B	11	2
GO:0001913	BP	GO:0001913	T cell mediated cytotoxicity	5/114	49/18723	1.17986393110633e-05	0.0007564238758315	0.000641220397646089	CD1E/FCGR2B/CD1C/IL7R/CD1B	5	2
GO:1903039	BP	GO:1903039	positive regulation of leukocyte cell-cell adhesion	9/114	239/18723	1.56756707255291e-05	0.00096909235806753	0.000821499435766449	CCR7/CCL19/HLA-DPB1/HLA-DQA2/HLA-DQB2/HLA-DOB/CD83/HLA-DOA/IL7R	9	2
GO:00224071	BP	GO:0022407	regulation of cell-cell adhesion	12/114	448/18723	1.85128339742488e-05	0.00110502467618705	0.000936729239931135	CCR7/CCL19/HLA-DPB1/HLA-DQA2/HLA-DQB2/HLA-DOB/RGCC/FCGR2B/CD83/HLA-DOA/IL7R/ADAM19	12	2
GO:0001906	BP	GO:0001906	cell killing	8/114	188/18723	1.97739705892457e-05	0.00114095810299948	0.000967190000049422	CD1E/DNASE1L3/GZMB/FCGR2B/CD1C/CADM1/IL7R/CD1B	8	2
GO:0022613	BP	GO:0022613	ribonucleoprotein complex biogenesis	12/114	463/18723	2.55949278475854e-05	0.00142918774529582	0.00121152222137637	RPS8/RPS5/RPS21/RPL10/RPL24/RPL13A/RPS16/RPL10A/RPS14/RPL35A/RPS17/RPL26	12	2
GO:0034694	BP	GO:0034694	response to prostaglandin	4/114	30/18723	3.1614472628453e-05	0.00171014537874538	0.00144968996197577	CCR7/CCL19/AKR1C3/PTGER4	4	2
GO:00508631	BP	GO:0050863	regulation of T cell activation	10/114	329/18723	3.31242989040191e-05	0.00173135506223243	0.00146766940724985	CCR7/CCL19/HLA-DPB1/HLA-DQA2/HLA-DQB2/HLA-DOB/FCGR2B/CD83/HLA-DOA/IL7R	10	2
GO:0002604	BP	GO:0002604	regulation of dendritic cell antigen processing and presentation	3/114	11/18723	3.50071791901417e-05	0.00173135506223243	0.00146766940724985	CCR7/CCL19/FCGR2B	3	2
GO:0042989	BP	GO:0042989	sequestering of actin monomers	3/114	11/18723	3.50071791901417e-05	0.00173135506223243	0.00146766940724985	GSN/TMSB10/TMSB4X	3	2
GO:19030371	BP	GO:1903037	regulation of leukocyte cell-cell adhesion	10/114	336/18723	3.95770643190403e-05	0.00190299717600719	0.00161317039943691	CCR7/CCL19/HLA-DPB1/HLA-DQA2/HLA-DQB2/HLA-DOB/FCGR2B/CD83/HLA-DOA/IL7R	10	2
GO:19031311	BP	GO:1903131	mononuclear cell differentiation	11/114	426/18723	5.84973230995423e-05	0.00273672611581913	0.00231992228736165	CCR7/CCL19/GPR183/UBD/FCGR2B/FLT3/CD83/ID2/HLA-DOA/IL7R/PTGER4	11	2
GO:0001768	BP	GO:0001768	establishment of T cell polarity	3/114	13/18723	6.01417878913574e-05	0.0027396167063142	0.00232237264045851	CCR7/CCL19/GSN	3	2
GO:0002381	BP	GO:0002381	immunoglobulin production involved in immunoglobulin-mediated immune response	5/114	70/18723	6.76505382784255e-05	0.00297940884448077	0.00252564439734026	HLA-DPB1/HLA-DQA2/HLA-DQB2/HLA-DOB/HLA-DOA	5	2
GO:0006364	BP	GO:0006364	rRNA processing	8/114	225/18723	7.08668142829468e-05	0.00297940884448077	0.00252564439734026	RPS8/RPS21/RPS16/RPL10A/RPS14/RPL35A/RPS17/RPL26	8	2
GO:0000462	BP	GO:0000462	maturation of SSU-rRNA from tricistronic rRNA transcript (SSU-rRNA, 5.8S rRNA, LSU-rRNA)	4/114	37/18723	7.37285311954682e-05	0.00297940884448077	0.00252564439734026	RPS8/RPS21/RPS16/RPS14	4	2
GO:00512511	BP	GO:0051251	positive regulation of lymphocyte activation	10/114	362/18723	7.38251920392106e-05	0.00297940884448077	0.00252564439734026	CCR7/CCL19/HLA-DPB1/GPR183/HLA-DQA2/HLA-DQB2/HLA-DOB/CD83/HLA-DOA/IL7R	10	2
GO:0001767	BP	GO:0001767	establishment of lymphocyte polarity	3/114	14/18723	7.62045671506093e-05	0.00297940884448077	0.00252564439734026	CCR7/CCL19/GSN	3	2
GO:0002475	BP	GO:0002475	antigen processing and presentation via MHC class Ib	3/114	14/18723	7.62045671506093e-05	0.00297940884448077	0.00252564439734026	CD1E/CD1C/CD1B	3	2
GO:0042273	BP	GO:0042273	ribosomal large subunit biogenesis	5/114	72/18723	7.74543027161378e-05	0.00297940884448077	0.00252564439734026	RPL10/RPL24/RPL10A/RPL35A/RPL26	5	2
GO:00071591	BP	GO:0007159	leukocyte cell-cell adhesion	10/114	371/18723	9.04478564225554e-05	0.00340359216233573	0.00288522452752957	CCR7/CCL19/HLA-DPB1/HLA-DQA2/HLA-DQB2/HLA-DOB/FCGR2B/CD83/HLA-DOA/IL7R	10	2
GO:0002468	BP	GO:0002468	dendritic cell antigen processing and presentation	3/114	15/18723	9.48332929033215e-05	0.00348548968706701	0.00295464904604665	CCR7/CCL19/FCGR2B	3	2
GO:0030098	BP	GO:0030098	lymphocyte differentiation	10/114	374/18723	9.6651360473262e-05	0.00348548968706701	0.00295464904604665	CCR7/CCL19/GPR183/FCGR2B/FLT3/CD83/ID2/HLA-DOA/IL7R/PTGER4	10	2
GO:0016072	BP	GO:0016072	rRNA metabolic process	8/114	236/18723	9.8824342673702e-05	0.00349112116669751	0.00295942285042192	RPS8/RPS21/RPS16/RPL10A/RPS14/RPL35A/RPS17/RPL26	8	2
GO:0032970	BP	GO:0032970	regulation of actin filament-based process	10/114	397/18723	0.000157363492580543	0.0054479241131384	0.00461820439278478	CCR7/FSCN1/GSN/ACTG1/RGCC/TMSB10/TMSB4X/CNN2/PTGER4/PFN1	10	2
GO:0002709	BP	GO:0002709	regulation of T cell mediated immunity	5/114	85/18723	0.000170533545341112	0.00578810915657775	0.00490657919928814	CD1E/FCGR2B/CD1C/IL7R/CD1B	5	2
GO:00026961	BP	GO:0002696	positive regulation of leukocyte activation	10/114	409/18723	0.000200133381659656	0.00666213237793971	0.00564748854318949	CCR7/CCL19/HLA-DPB1/GPR183/HLA-DQA2/HLA-DQB2/HLA-DOB/CD83/HLA-DOA/IL7R	10	2
GO:0002673	BP	GO:0002673	regulation of acute inflammatory response	4/114	48/18723	0.000206308473720945	0.0067381126039803	0.00571189696856003	CCR7/DNASE1L3/FCGR2B/ALOX5AP	4	2
GO:0031333	BP	GO:0031333	negative regulation of protein-containing complex assembly	6/114	141/18723	0.000224454418985863	0.00705721154059935	0.00598239708570981	GSN/TMSB10/TMSB4X/RPL13A/PTGER4/PFN1	6	2
GO:00343411	BP	GO:0034341	response to interferon-gamma	6/114	141/18723	0.000224454418985863	0.00705721154059935	0.00598239708570981	CCL19/UBD/ACTG1/RPL13A/CCL22/GBP1	6	2
GO:00026971	BP	GO:0002697	regulation of immune effector process	9/114	339/18723	0.000230094224799461	0.00705721154059935	0.00598239708570981	CCL19/CD1E/DNASE1L3/FCGR2B/CD1C/CADM1/MZB1/IL7R/CD1B	9	2
GO:0071731	BP	GO:0071731	response to nitric oxide	3/114	20/18723	0.000232386515201712	0.00705721154059935	0.00598239708570981	TXN/CCR7/CCL19	3	2
GO:0030490	BP	GO:0030490	maturation of SSU-rRNA	4/114	50/18723	0.000241907104851955	0.00721967583618506	0.00612011804289701	RPS8/RPS21/RPS16/RPS14	4	2
GO:00508671	BP	GO:0050867	positive regulation of cell activation	10/114	420/18723	0.000247555152932118	0.00726301643602536	0.00615685786239737	CCR7/CCL19/HLA-DPB1/GPR183/HLA-DQA2/HLA-DQB2/HLA-DOB/CD83/HLA-DOA/IL7R	10	2
GO:0110053	BP	GO:0110053	regulation of actin filament organization	8/114	278/18723	0.00030223714457828	0.00871954162108339	0.00739155402705479	CCR7/GSN/ACTG1/RGCC/TMSB10/TMSB4X/PTGER4/PFN1	8	2
GO:0045785	BP	GO:0045785	positive regulation of cell adhesion	10/114	437/18723	0.000339211748829645	0.00959057589321577	0.00812992963917589	CCR7/CCL19/HLA-DPB1/HLA-DQA2/HLA-DQB2/HLA-DOB/CD83/HLA-DOA/IL7R/ADAM19	10	2
GO:0032956	BP	GO:0032956	regulation of actin cytoskeleton organization	9/114	358/18723	0.000343509939560588	0.00959057589321577	0.00812992963917589	CCR7/FSCN1/GSN/ACTG1/RGCC/TMSB10/TMSB4X/PTGER4/PFN1	9	2
GO:0034695	BP	GO:0034695	response to prostaglandin E	3/114	23/18723	0.000356241640618375	0.00967097251780449	0.00819808184488398	CCR7/CCL19/PTGER4	3	2
GO:0002377	BP	GO:0002377	immunoglobulin production	7/114	216/18723	0.000357563397538699	0.00967097251780449	0.00819808184488398	HLA-DPB1/HLA-DQA2/HLA-DQB2/HLA-DOB/FCGR2B/MZB1/HLA-DOA	7	2
GO:0007015	BP	GO:0007015	actin filament organization	10/114	442/18723	0.000371027328257557	0.00983858034012628	0.00834016296885648	CCR7/FSCN1/MARCKSL1/GSN/ACTG1/RGCC/TMSB10/TMSB4X/PTGER4/PFN1	10	2
GO:0001912	BP	GO:0001912	positive regulation of leukocyte mediated cytotoxicity	4/114	56/18723	0.000375127846590603	0.00983858034012628	0.00834016296885648	CD1E/CD1C/CADM1/CD1B	4	2
GO:0140694	BP	GO:0140694	non-membrane-bounded organelle assembly	9/114	367/18723	0.000411503510151715	0.0106315309861585	0.00901234710371548	FSCN1/GSN/ACTG1/KIF2A/RPS23/RPS5/RPL10/RPL24/RPS14	9	2
GO:0010560	BP	GO:0010560	positive regulation of glycoprotein biosynthetic process	3/114	25/18723	0.000458567419356014	0.0116732382780185	0.0098954022071561	CCR7/CCL19/RAMP1	3	2
GO:0002703	BP	GO:0002703	regulation of leukocyte mediated immunity	7/114	226/18723	0.000469092269507275	0.0117680973698129	0.00997581424398384	CD1E/DNASE1L3/FCGR2B/CD1C/CADM1/IL7R/CD1B	7	2
GO:0002407	BP	GO:0002407	dendritic cell chemotaxis	3/114	26/18723	0.000516088391341375	0.0125181506948014	0.0106116343267069	CCR7/CCL19/GPR183	3	2
GO:0019883	BP	GO:0019883	antigen processing and presentation of endogenous antigen	3/114	26/18723	0.000516088391341375	0.0125181506948014	0.0106116343267069	CD1E/CD1C/CD1B	3	2
GO:0042255	BP	GO:0042255	ribosome assembly	4/114	61/18723	0.000520685644151186	0.0125181506948014	0.0106116343267069	RPS5/RPL10/RPL24/RPS14	4	2
GO:0002456	BP	GO:0002456	T cell mediated immunity	5/114	109/18723	0.000541042839141469	0.0128293856788203	0.0108754681725048	CD1E/FCGR2B/CD1C/IL7R/CD1B	5	2
GO:0002706	BP	GO:0002706	regulation of lymphocyte mediated immunity	6/114	168/18723	0.000572409620065186	0.0132112140311045	0.0111991440052052	CD1E/FCGR2B/CD1C/CADM1/IL7R/CD1B	6	2
GO:0002822	BP	GO:0002822	regulation of adaptive immune response based on somatic recombination of immune receptors built from immunoglobulin superfamily domains	6/114	168/18723	0.000572409620065186	0.0132112140311045	0.0111991440052052	CCL19/CD1E/FCGR2B/CD1C/IL7R/CD1B	6	2
GO:0031343	BP	GO:0031343	positive regulation of cell killing	4/114	63/18723	0.000588806290242954	0.0133052453415439	0.0112788543319117	CD1E/CD1C/CADM1/CD1B	4	2
GO:00507271	BP	GO:0050727	regulation of inflammatory response	9/114	386/18723	0.000591856667417029	0.0133052453415439	0.0112788543319117	CCR7/BIRC3/DNASE1L3/FCGR2B/TMSB4X/CST7/ALOX5AP/SERPINF1/PTGER4	9	2
GO:00482471	BP	GO:0048247	lymphocyte chemotaxis	4/114	64/18723	0.000625135235628048	0.0138731934983609	0.0117603038929217	CCL19/GPR183/CXCR3/CCL22	4	2
GO:1903020	BP	GO:1903020	positive regulation of glycoprotein metabolic process	3/114	28/18723	0.00064453563348341	0.0140105297844242	0.011876723840486	CCR7/CCL19/RAMP1	3	2
GO:0030837	BP	GO:0030837	negative regulation of actin filament polymerization	4/114	65/18723	0.000663026148296817	0.0140105297844242	0.011876723840486	GSN/TMSB10/TMSB4X/PFN1	4	2
GO:0032507	BP	GO:0032507	maintenance of protein location in cell	4/114	65/18723	0.000663026148296817	0.0140105297844242	0.011876723840486	TXN/GSN/TMSB10/TMSB4X	4	2
GO:0002286	BP	GO:0002286	T cell activation involved in immune response	5/114	114/18723	0.000663699273438926	0.0140105297844242	0.011876723840486	CCL19/GPR183/FCGR2B/CD1C/PTGER4	5	2
GO:0001916	BP	GO:0001916	positive regulation of T cell mediated cytotoxicity	3/114	29/18723	0.000715728808118253	0.014926826106659	0.0126534680851851	CD1E/CD1C/CD1B	3	2
GO:00726761	BP	GO:0072676	lymphocyte migration	5/114	117/18723	0.000746643592230437	0.0153861911684629	0.0130428717740505	CCR7/CCL19/GPR183/CXCR3/CCL22	5	2
GO:00713461	BP	GO:0071346	cellular response to interferon-gamma	5/114	118/18723	0.000775941027980626	0.015801810816876	0.013395192483034	CCL19/ACTG1/RPL13A/CCL22/GBP1	5	2
GO:0002819	BP	GO:0002819	regulation of adaptive immune response	6/114	183/18723	0.000895103419796738	0.0180165583682343	0.015272633625418	CCL19/CD1E/FCGR2B/CD1C/IL7R/CD1B	6	2
GO:0030217	BP	GO:0030217	T cell differentiation	7/114	257/18723	0.00100035676133797	0.019903650044552	0.0168723209353312	CCR7/CCL19/GPR183/CD83/HLA-DOA/IL7R/PTGER4	7	2
GO:0036336	BP	GO:0036336	dendritic cell migration	3/114	33/18723	0.00104994634842998	0.020420866619464	0.0173107653425357	CCR7/CCL19/GPR183	3	2
GO:0043552	BP	GO:0043552	positive regulation of phosphatidylinositol 3-kinase activity	3/114	33/18723	0.00104994634842998	0.020420866619464	0.0173107653425357	CCR7/CCL19/FLT3	3	2
GO:00488721	BP	GO:0048872	homeostasis of number of cells	7/114	272/18723	0.00138770969204289	0.0266902830769582	0.0226253486632489	CCR7/GPR183/FLT3/ID2/IL7R/RPS14/RPS17	7	2
GO:0032272	BP	GO:0032272	negative regulation of protein polymerization	4/114	80/18723	0.00144426290471309	0.0274727372314106	0.0232886349238872	GSN/TMSB10/TMSB4X/PFN1	4	2
GO:0090218	BP	GO:0090218	positive regulation of lipid kinase activity	3/114	37/18723	0.00146904397159168	0.0276403816828827	0.0234307470983845	CCR7/CCL19/FLT3	3	2
GO:2000106	BP	GO:2000106	regulation of leukocyte apoptotic process	4/114	81/18723	0.00151223488699597	0.0281470816063443	0.0238602765418493	CCR7/CCL19/IDO1/IL7R	4	2
GO:0001915	BP	GO:0001915	negative regulation of T cell mediated cytotoxicity	2/114	10/18723	0.00160179084773268	0.0291863153413187	0.0247412348115165	FCGR2B/IL7R	2	2
GO:0002524	BP	GO:0002524	hypersensitivity	2/114	10/18723	0.00160179084773268	0.0291863153413187	0.0247412348115165	CCR7/FCGR2B	2	2
GO:0043367	BP	GO:0043367	CD4-positive, alpha-beta T cell differentiation	4/114	83/18723	0.00165480933629214	0.0298382808450177	0.0252939058639391	CCL19/GPR183/CD83/PTGER4	4	2
GO:00160641	BP	GO:0016064	immunoglobulin mediated immune response	6/114	207/18723	0.00168339748014991	0.0300408354447371	0.02546561136548	HLA-DPB1/HLA-DQA2/HLA-DQB2/HLA-DOB/FCGR2B/HLA-DOA	6	2
GO:00197241	BP	GO:0019724	B cell mediated immunity	6/114	210/18723	0.00181037713691886	0.0319771716735362	0.027107043274596	HLA-DPB1/HLA-DQA2/HLA-DQB2/HLA-DOB/FCGR2B/HLA-DOA	6	2
GO:2000117	BP	GO:2000117	negative regulation of cysteine-type endopeptidase activity	4/114	86/18723	0.00188580202426262	0.0329729626666524	0.0279511751389908	BIRC3/LAMP3/CST7/HERPUD1	4	2
GO:0046651	BP	GO:0046651	lymphocyte proliferation	7/114	288/18723	0.00192104681061239	0.0330920530254049	0.0280521280169142	CCL19/HLA-DPB1/GPR183/FCGR2B/MZB1/FLT3/IL7R	7	2
GO:0097048	BP	GO:0097048	dendritic cell apoptotic process	2/114	11/18723	0.00194996499629769	0.0330920530254049	0.0280521280169142	CCR7/CCL19	2	2
GO:2000668	BP	GO:2000668	regulation of dendritic cell apoptotic process	2/114	11/18723	0.00194996499629769	0.0330920530254049	0.0280521280169142	CCR7/CCL19	2	2
GO:00516511	BP	GO:0051651	maintenance of location in cell	6/114	214/18723	0.00199084094852753	0.0334577250670016	0.0283621081476482	TXN/CCR7/CCL19/GSN/TMSB10/TMSB4X	6	2
GO:0032943	BP	GO:0032943	mononuclear cell proliferation	7/114	291/18723	0.00203668213251445	0.0338228656499336	0.028671637760958	CCL19/HLA-DPB1/GPR183/FCGR2B/MZB1/FLT3/IL7R	7	2
GO:00700981	BP	GO:0070098	chemokine-mediated signaling pathway	4/114	88/18723	0.00205164696316755	0.0338228656499336	0.028671637760958	CCR7/CCL19/CXCR3/CCL22	4	2
GO:1904037	BP	GO:1904037	positive regulation of epithelial cell apoptotic process	3/114	42/18723	0.00212309099360231	0.0346704765087321	0.0293901573493706	GSN/RGCC/AKR1C3	3	2
GO:0051492	BP	GO:0051492	regulation of stress fiber assembly	4/114	91/18723	0.00231891886727329	0.0373553675124388	0.0316661390205477	ACTG1/RGCC/PTGER4/PFN1	4	2
GO:0098974	BP	GO:0098974	postsynaptic actin cytoskeleton organization	2/114	12/18723	0.00233066417755251	0.0373553675124388	0.0316661390205477	ACTG1/ACTB	2	2
GO:1902903	BP	GO:1902903	regulation of supramolecular fiber organization	8/114	383/18723	0.0023855524994573	0.0378843245556017	0.0321145358207965	CCR7/GSN/ACTG1/RGCC/TMSB10/TMSB4X/PTGER4/PFN1	8	2
GO:0045185	BP	GO:0045185	maintenance of protein location	4/114	94/18723	0.00260926293934848	0.0410603104364747	0.0348068185402084	TXN/GSN/TMSB10/TMSB4X	4	2
GO:0051017	BP	GO:0051017	actin filament bundle assembly	5/114	157/18723	0.00274169823656886	0.0422529318234449	0.0358178034977544	FSCN1/ACTG1/RGCC/PTGER4/PFN1	5	2
GO:0071801	BP	GO:0071801	regulation of podosome assembly	2/114	13/18723	0.00274348643021817	0.0422529318234449	0.0358178034977544	FSCN1/GSN	2	2
GO:2000107	BP	GO:2000107	negative regulation of leukocyte apoptotic process	3/114	46/18723	0.00275827920049063	0.0422529318234449	0.0358178034977544	CCR7/CCL19/IL7R	3	2
GO:0002440	BP	GO:0002440	production of molecular mediator of immune response	7/114	308/18723	0.00279741814898878	0.0424765861043822	0.0360073951956635	HLA-DPB1/HLA-DQA2/HLA-DQB2/HLA-DOB/FCGR2B/MZB1/HLA-DOA	7	2
GO:0034470	BP	GO:0034470	ncRNA processing	8/114	395/18723	0.00288230610241032	0.0432549214678396	0.036667189957839	RPS8/RPS21/RPS16/RPL10A/RPS14/RPL35A/RPS17/RPL26	8	2
GO:19908681	BP	GO:1990868	response to chemokine	4/114	97/18723	0.00292364287217633	0.0432549214678396	0.036667189957839	CCR7/CCL19/CXCR3/CCL22	4	2
GO:19908691	BP	GO:1990869	cellular response to chemokine	4/114	97/18723	0.00292364287217633	0.0432549214678396	0.036667189957839	CCR7/CCL19/CXCR3/CCL22	4	2
GO:0061572	BP	GO:0061572	actin filament bundle organization	5/114	161/18723	0.00305519984627346	0.0445039179693761	0.0377259640909182	FSCN1/ACTG1/RGCC/PTGER4/PFN1	5	2
GO:0042100	BP	GO:0042100	B cell proliferation	4/114	99/18723	0.00314705242310729	0.0445039179693761	0.0377259640909182	GPR183/FCGR2B/MZB1/IL7R	4	2
GO:00026991	BP	GO:0002699	positive regulation of immune effector process	6/114	235/18723	0.00317106613836267	0.0445039179693761	0.0377259640909182	CCL19/CD1E/CD1C/CADM1/MZB1/CD1B	6	2
GO:2000116	BP	GO:2000116	regulation of cysteine-type endopeptidase activity	6/114	235/18723	0.00317106613836267	0.0445039179693761	0.0377259640909182	BIRC3/GSN/LAMP3/CST7/EGLN3/HERPUD1	6	2
GO:0001771	BP	GO:0001771	immunological synapse formation	2/114	14/18723	0.0031880334073961	0.0445039179693761	0.0377259640909182	CCR7/CCL19	2	2
GO:0002864	BP	GO:0002864	regulation of acute inflammatory response to antigenic stimulus	2/114	14/18723	0.0031880334073961	0.0445039179693761	0.0377259640909182	CCR7/FCGR2B	2	2
GO:0099188	BP	GO:0099188	postsynaptic cytoskeleton organization	2/114	14/18723	0.0031880334073961	0.0445039179693761	0.0377259640909182	ACTG1/ACTB	2	2
GO:0110020	BP	GO:0110020	regulation of actomyosin structure organization	4/114	100/18723	0.00326300851435585	0.0451861419067999	0.0383042852127331	ACTG1/RGCC/PTGER4/PFN1	4	2
GO:00706611	BP	GO:0070661	leukocyte proliferation	7/114	318/18723	0.00333710124359999	0.0458454147037428	0.0388631506564611	CCL19/HLA-DPB1/GPR183/FCGR2B/MZB1/FLT3/IL7R	7	2
GO:0035710	BP	GO:0035710	CD4-positive, alpha-beta T cell activation	4/114	102/18723	0.00350359543420106	0.0477537298945042	0.0404808291361482	CCL19/GPR183/CD83/PTGER4	4	2
GO:00319601	BP	GO:0031960	response to corticosteroid	5/114	167/18723	0.00357289367230769	0.0483178042715985	0.0409589948947115	S100B/AREG/FLT3/AKR1C3/SERPINF1	5	2
GO:0098760	BP	GO:0098760	response to interleukin-7	2/114	15/18723	0.00366391034808729	0.04878637548107	0.0413562026334711	LSP1/IL7R	2	2
GO:0098761	BP	GO:0098761	cellular response to interleukin-7	2/114	15/18723	0.00366391034808729	0.04878637548107	0.0413562026334711	LSP1/IL7R	2	2
GO:0022626	CC	GO:0022626	cytosolic ribosome	27/119	102/19550	1.58865117057804e-37	2.68482047827689e-35	2.22411163880926e-35	RPS11/RPS12/RPL18A/RPS23/RPS8/RPL27A/RPS5/RPLP2/RPS21/RPL10/RPL24/RPL9/RPL28/RPL13A/RPS16/RPS18/RPL36/RPL13/RPL10A/RPL37A/RPL34/RPS14/RPL19/RPL35A/RPS17/RPS4X/RPL26	27	2
GO:0044391	CC	GO:0044391	ribosomal subunit	27/119	180/19550	2.87231664009987e-30	2.42710756088439e-28	2.01062164806991e-28	RPS11/RPS12/RPL18A/RPS23/RPS8/RPL27A/RPS5/RPLP2/RPS21/RPL10/RPL24/RPL9/RPL28/RPL13A/RPS16/RPS18/RPL36/RPL13/RPL10A/RPL37A/RPL34/RPS14/RPL19/RPL35A/RPS17/RPS4X/RPL26	27	2
GO:0005840	CC	GO:0005840	ribosome	27/119	240/19550	8.78671281951325e-27	4.94984822165913e-25	4.10046598243952e-25	RPS11/RPS12/RPL18A/RPS23/RPS8/RPL27A/RPS5/RPLP2/RPS21/RPL10/RPL24/RPL9/RPL28/RPL13A/RPS16/RPS18/RPL36/RPL13/RPL10A/RPL37A/RPL34/RPS14/RPL19/RPL35A/RPS17/RPS4X/RPL26	27	2
GO:0022625	CC	GO:0022625	cytosolic large ribosomal subunit	16/119	58/19550	8.06933865177993e-23	3.40929558037702e-21	2.82426852812297e-21	RPL18A/RPL27A/RPLP2/RPL10/RPL24/RPL9/RPL28/RPL13A/RPL36/RPL13/RPL10A/RPL37A/RPL34/RPL19/RPL35A/RPL26	16	2
GO:0015934	CC	GO:0015934	large ribosomal subunit	16/119	113/19550	8.5045633859321e-18	2.87454242444505e-16	2.38127774806099e-16	RPL18A/RPL27A/RPLP2/RPL10/RPL24/RPL9/RPL28/RPL13A/RPL36/RPL13/RPL10A/RPL37A/RPL34/RPL19/RPL35A/RPL26	16	2
GO:0022627	CC	GO:0022627	cytosolic small ribosomal subunit	11/119	42/19550	9.67882440358146e-16	2.72620220700878e-14	2.25839236083567e-14	RPS11/RPS12/RPS23/RPS8/RPS5/RPS21/RPS16/RPS18/RPS14/RPS17/RPS4X	11	2
GO:0015935	CC	GO:0015935	small ribosomal subunit	11/119	71/19550	4.99628260115457e-13	1.20624537085018e-11	9.99256520230915e-12	RPS11/RPS12/RPS23/RPS8/RPS5/RPS21/RPS16/RPS18/RPS14/RPS17/RPS4X	11	2
GO:0005925	CC	GO:0005925	focal adhesion	19/119	418/19550	8.59324568605154e-12	1.81532315117839e-10	1.50381799505902e-10	GSN/ACTG1/RPS11/ACTB/RPS8/RPS5/RPLP2/CNN2/RPL9/RPL13A/RPS16/RPS18/RPL10A/RPL37A/RPS14/PFN1/RPL19/RPS17/RPS4X	19	2
GO:0030055	CC	GO:0030055	cell-substrate junction	19/119	425/19550	1.14597939393218e-11	2.15189463971709e-10	1.78263461278339e-10	GSN/ACTG1/RPS11/ACTB/RPS8/RPS5/RPLP2/CNN2/RPL9/RPL13A/RPS16/RPS18/RPL10A/RPL37A/RPS14/PFN1/RPL19/RPS17/RPS4X	19	2
GO:0042788	CC	GO:0042788	polysomal ribosome	7/119	32/19550	7.68651908411922e-10	1.29902172521615e-08	1.07611267177669e-08	RPL18A/RPS23/RPS21/RPL24/RPL36/RPL10A/RPL19	7	2
GO:0005844	CC	GO:0005844	polysome	8/119	66/19550	6.35578413137566e-09	9.76479562002261e-08	8.08917980356902e-08	RPL18A/RPS23/RPS21/RPL24/RPL36/RPL10A/RPL19/RPS4X	8	2
GO:0042613	CC	GO:0042613	MHC class II protein complex	5/119	17/19550	4.48156778857774e-08	6.31154130224699e-07	5.2284957533407e-07	HLA-DPB1/HLA-DQA2/HLA-DQB2/HLA-DOB/HLA-DOA	5	2
GO:0042611	CC	GO:0042611	MHC protein complex	5/119	25/19550	3.70097739584891e-07	4.81127061460358e-06	3.98566796476036e-06	HLA-DPB1/HLA-DQA2/HLA-DQB2/HLA-DOB/HLA-DOA	5	2
GO:00306691	CC	GO:0030669	clathrin-coated endocytic vesicle membrane	5/119	72/19550	7.75914787847969e-05	0.000936639993902191	0.000775914787847969	HLA-DPB1/AREG/HLA-DQA2/HLA-DQB2/IL7R	5	2
GO:0045334	CC	GO:0045334	clathrin-coated endocytic vesicle	5/119	91/19550	0.000235261247081188	0.00265061005044805	0.00219577163942442	HLA-DPB1/AREG/HLA-DQA2/HLA-DQB2/IL7R	5	2
GO:0012507	CC	GO:0012507	ER to Golgi transport vesicle membrane	4/119	62/19550	0.000554410315515565	0.00585595895763316	0.0048510902607612	HLA-DPB1/AREG/HLA-DQA2/HLA-DQB2	4	2
GO:0071556	CC	GO:0071556	integral component of lumenal side of endoplasmic reticulum membrane	3/119	29/19550	0.000715821274420882	0.00639740325503042	0.00529962399825005	HLA-DPB1/HLA-DQA2/HLA-DQB2	3	2
GO:0098553	CC	GO:0098553	lumenal side of endoplasmic reticulum membrane	3/119	29/19550	0.000715821274420882	0.00639740325503042	0.00529962399825005	HLA-DPB1/HLA-DQA2/HLA-DQB2	3	2
GO:00306651	CC	GO:0030665	clathrin-coated vesicle membrane	5/119	116/19550	0.000719234685476792	0.00639740325503042	0.00529962399825005	HLA-DPB1/AREG/HLA-DQA2/HLA-DQB2/IL7R	5	2
GO:0098576	CC	GO:0098576	lumenal side of membrane	3/119	36/19550	0.00135605298599089	0.0114586477316231	0.00949237090193626	HLA-DPB1/HLA-DQA2/HLA-DQB2	3	2
GO:0030134	CC	GO:0030134	COPII-coated ER to Golgi transport vesicle	4/119	94/19550	0.00261076983316495	0.0210104810383275	0.0174051322210997	HLA-DPB1/AREG/HLA-DQA2/HLA-DQB2	4	2
GO:0032588	CC	GO:0032588	trans-Golgi network membrane	4/119	100/19550	0.00326479945528211	0.0250795958155762	0.0207759965336134	HLA-DPB1/HLA-DQA2/HLA-DQB2/PLD4	4	2
GO:00098971	CC	GO:0009897	external side of plasma membrane	8/119	421/19550	0.004249065977033	0.0312213978312425	0.0258638798602009	CCR7/CD1E/FCGR2B/CD1C/CD83/CXCR3/IL7R/CD1B	8	2
GO:00301391	CC	GO:0030139	endocytic vesicle	7/119	336/19550	0.00451641521187753	0.0318030904503043	0.026345755402619	HLA-DPB1/AREG/HLA-DQA2/HLA-DQB2/ACTG1/PLD4/IL7R	7	2
GO:0030662	CC	GO:0030662	coated vesicle membrane	5/119	181/19550	0.00502689927946216	0.0339818391291642	0.0281506359649881	HLA-DPB1/AREG/HLA-DQA2/HLA-DQB2/IL7R	5	2
GO:0044305	CC	GO:0044305	calyx of Held	2/119	20/19550	0.00649800800935243	0.041101289620136	0.0340484056024795	ACTG1/ACTB	2	2
GO:00306661	CC	GO:0030666	endocytic vesicle membrane	5/119	193/19550	0.00656647822333534	0.041101289620136	0.0340484056024795	HLA-DPB1/AREG/HLA-DQA2/HLA-DQB2/IL7R	5	2
GO:0030136	CC	GO:0030136	clathrin-coated vesicle	5/119	196/19550	0.00699782212959456	0.0422368549964814	0.0349891106479728	HLA-DPB1/AREG/HLA-DQA2/HLA-DQB2/IL7R	5	2
GO:0003735	MF	GO:0003735	structural constituent of ribosome	27/117	182/18368	1.22611774355363e-29	3.4453908593857e-27	3.14918662554827e-27	RPS11/RPS12/RPL18A/RPS23/RPS8/RPL27A/RPS5/RPLP2/RPS21/RPL10/RPL24/RPL9/RPL28/RPL13A/RPS16/RPS18/RPL36/RPL13/RPL10A/RPL37A/RPL34/RPS14/RPL19/RPL35A/RPS17/RPS4X/RPL26	27	2
GO:0019843	MF	GO:0019843	rRNA binding	7/117	68/18368	2.49671594572616e-07	2.46181615867485e-05	2.25017097852281e-05	RPS11/RPS5/RPL9/RPS18/RPS14/RPL19/RPS4X	7	2
GO:0032395	MF	GO:0032395	MHC class II receptor activity	4/117	10/18368	3.18791256885377e-07	2.46181615867485e-05	2.25017097852281e-05	HLA-DQA2/HLA-DQB2/HLA-DOB/HLA-DOA	4	2
GO:0140375	MF	GO:0140375	immune receptor activity	9/117	144/18368	3.50436463868307e-07	2.46181615867485e-05	2.25017097852281e-05	CCR7/HLA-DQA2/HLA-DQB2/HLA-DOB/FCGR2B/FLT3/HLA-DOA/CXCR3/IL7R	9	2
GO:0023026	MF	GO:0023026	MHC class II protein complex binding	5/117	27/18368	6.94468159813127e-07	3.90291105814977e-05	3.56737328409269e-05	HLA-DPB1/HLA-DQA2/HLA-DQB2/HLA-DOB/HLA-DOA	5	2
GO:0023023	MF	GO:0023023	MHC protein complex binding	5/117	36/18368	3.09802691522955e-06	0.000145090927196584	0.000132617292511581	HLA-DPB1/HLA-DQA2/HLA-DQB2/HLA-DOB/HLA-DOA	5	2
GO:0071723	MF	GO:0071723	lipopeptide binding	3/117	10/18368	2.92572425363928e-05	0.00117446930753234	0.0010734988238917	CD1E/CD1C/CD1B	3	2
GO:0003785	MF	GO:0003785	actin monomer binding	3/117	29/18368	0.000815610154703432	0.0286483066839581	0.0261853786510049	TMSB10/TMSB4X/PFN1	3	2
GO:00321031	BP	GO:0032103	positive regulation of response to external stimulus	17/79	427/18723	1.94829538115385e-12	3.89269417154539e-09	2.87732465237773e-09	S100A9/S100A8/FCN1/IL1B/THBS1/C5AR1/S100A12/NFKBIA/EREG/CEBPB/CLNK/NEAT1/LILRA5/THBD/MNDA/FPR2/AIF1	17	3
GO:00018191	BP	GO:0001819	positive regulation of cytokine production	16/79	467/18723	8.86097595785225e-11	8.8521149818944e-08	6.54313119414037e-08	FCN1/CLEC9A/IL1B/SLC11A1/THBS1/IRF8/C5AR1/EREG/LTB/CEBPB/CLNK/LILRA5/ANXA1/CD55/MNDA/AIF1	16	3
GO:00313491	BP	GO:0031349	positive regulation of defense response	13/79	278/18723	1.41924576218712e-10	9.45217677616623e-08	6.98667299771414e-08	S100A9/S100A8/FCN1/IL1B/S100A12/NFKBIA/EREG/CEBPB/CLNK/NEAT1/LILRA5/MNDA/FPR2	13	3
GO:00022741	BP	GO:0002274	myeloid leukocyte activation	11/79	223/18723	2.3749697708887e-09	1.18629740055891e-06	8.76863839093908e-07	SLC11A1/PTGDS/THBS1/C5AR1/S100A12/NAMPT/STXBP2/CLNK/CD93/FPR2/AIF1	11	3
GO:00975291	BP	GO:0097529	myeloid leukocyte migration	10/79	220/18723	2.90456756416132e-08	1.16066519863887e-05	8.57917535267018e-06	S100A9/S100A8/THBS1/C5AR1/S100A12/ANXA1/TREM1/CCL17/FPR2/AIF1	10	3
GO:00305951	BP	GO:0030595	leukocyte chemotaxis	10/79	230/18723	4.42043912559201e-08	1.28156909321035e-05	9.47284883712199e-06	S100A9/S100A8/THBS1/C5AR1/S100A12/ANXA1/TREM1/CCL17/FPR2/AIF1	10	3
GO:00509001	BP	GO:0050900	leukocyte migration	12/79	369/18723	4.48998180804428e-08	1.28156909321035e-05	9.47284883712199e-06	S100A9/S100A8/THBS1/C5AR1/S100A12/GCSAM/ASB2/ANXA1/TREM1/CCL17/FPR2/AIF1	12	3
GO:00716211	BP	GO:0071621	granulocyte chemotaxis	8/79	125/18723	5.52593283002884e-08	1.3801017242997e-05	1.02011628428032e-05	S100A9/S100A8/THBS1/C5AR1/S100A12/ANXA1/TREM1/CCL17	8	3
GO:00603261	BP	GO:0060326	cell chemotaxis	11/79	310/18723	7.13383690295929e-08	1.58371179245696e-05	1.17061674559671e-05	S100A9/S100A8/XCR1/THBS1/C5AR1/S100A12/ANXA1/TREM1/CCL17/FPR2/AIF1	11	3
GO:00716741	BP	GO:0071674	mononuclear cell migration	9/79	196/18723	1.37432098265837e-07	2.70263528420784e-05	1.99768047191592e-05	THBS1/C5AR1/S100A12/GCSAM/ASB2/ANXA1/CCL17/FPR2/AIF1	9	3
GO:00507291	BP	GO:0050729	positive regulation of inflammatory response	8/79	142/18723	1.48793734365797e-07	2.70263528420784e-05	1.99768047191592e-05	S100A9/S100A8/IL1B/S100A12/NFKBIA/CEBPB/NEAT1/LILRA5	8	3
GO:00324961	BP	GO:0032496	response to lipopolysaccharide	11/79	343/18723	1.97685220083691e-07	2.92165427020114e-05	2.1595705922197e-05	S100A9/S100A8/IL1B/SLC11A1/IRF8/C5AR1/NFKBIA/CEBPB/TSPO/CD55/THBD	11	3
GO:0070486	BP	GO:0070486	leukocyte aggregation	4/79	13/18723	2.03903877489488e-07	2.92165427020114e-05	2.1595705922197e-05	S100A9/S100A8/IL1B/CD44	4	3
GO:00975301	BP	GO:0097530	granulocyte migration	8/79	148/18723	2.04720519433514e-07	2.92165427020114e-05	2.1595705922197e-05	S100A9/S100A8/THBS1/C5AR1/S100A12/ANXA1/TREM1/CCL17	8	3
GO:00427421	BP	GO:0042742	defense response to bacterium	11/79	350/18723	2.41926874765836e-07	3.22246597188093e-05	2.38191863365942e-05	S100A9/S100A8/LYZ/SLC11A1/CFP/IRF8/C5AR1/S100A12/CEBPB/TREM1/FPR2	11	3
GO:00421161	BP	GO:0042116	macrophage activation	7/79	106/18723	3.16548710096636e-07	3.95290201733175e-05	2.92182789648408e-05	SLC11A1/THBS1/C5AR1/NAMPT/CD93/FPR2/AIF1	7	3
GO:00022371	BP	GO:0002237	response to molecule of bacterial origin	11/79	363/18723	3.47863371795194e-07	4.08841774615763e-05	3.02199573144679e-05	S100A9/S100A8/IL1B/SLC11A1/IRF8/C5AR1/NFKBIA/CEBPB/TSPO/CD55/THBD	11	3
GO:00069091	BP	GO:0006909	phagocytosis	10/79	308/18723	6.62905746930186e-07	7.35825379092507e-05	5.43892843826346e-05	FCN1/SNX3/IL1B/SLC11A1/THBS1/IRF8/ANXA1/CD93/FPR2/AIF1	10	3
GO:0046597	BP	GO:0046597	negative regulation of viral entry into host cell	4/79	21/18723	1.66357336583056e-06	0.000174937872891024	0.00012930711536068	FCN1/SNX3/IFITM2/IFITM3	4	3
GO:1903901	BP	GO:1903901	negative regulation of viral life cycle	4/79	25/18723	3.47136730162715e-06	0.000346789593432552	0.000256333069693836	FCN1/SNX3/IFITM2/IFITM3	4	3
GO:00305931	BP	GO:0030593	neutrophil chemotaxis	6/79	103/18723	4.80623659314949e-06	0.000455641966115238	0.000336792412654591	S100A9/S100A8/C5AR1/S100A12/TREM1/CCL17	6	3
GO:00507272	BP	GO:0050727	regulation of inflammatory response	10/79	386/18723	5.01707870597359e-06	0.000455641966115238	0.000336792412654591	S100A9/S100A8/IL1B/S100A12/NFKBIA/CEBPB/NEAT1/LILRA5/ANXA1/FPR2	10	3
GO:00069591	BP	GO:0006959	humoral immune response	9/79	317/18723	7.42653842174807e-06	0.000645140163767506	0.000476861940764876	S100A9/FCN1/LYZ/IL1B/SLC11A1/CFP/S100A12/TREM1/CD55	9	3
GO:0042060	BP	GO:0042060	wound healing	10/79	422/18723	1.0945461348815e-05	0.000911209657288852	0.000673529924227522	S100A8/TIMP1/SLC11A1/THBS1/EREG/PLAUR/SERPINA1/ANXA1/THBD/CD44	10	3
GO:00025481	BP	GO:0002548	monocyte chemotaxis	5/79	70/18723	1.14902983870436e-05	0.000918304647092526	0.000678774258400935	S100A12/ANXA1/CCL17/FPR2/AIF1	5	3
GO:19902661	BP	GO:1990266	neutrophil migration	6/79	122/18723	1.27518084405191e-05	0.000979927433236813	0.000724323370123412	S100A9/S100A8/C5AR1/S100A12/TREM1/CCL17	6	3
GO:00525481	BP	GO:0052548	regulation of endopeptidase activity	10/79	432/18723	1.34075187710048e-05	0.000992156389054352	0.000733362527708369	S100A9/S100A8/TIMP1/THBS1/PLAUR/SERPINA1/CSTA/CST3/BID/CD44	10	3
GO:00525471	BP	GO:0052547	regulation of peptidase activity	10/79	461/18723	2.34317624208627e-05	0.00167202361846013	0.0012358933337019	S100A9/S100A8/TIMP1/THBS1/PLAUR/SERPINA1/CSTA/CST3/BID/CD44	10	3
GO:00071592	BP	GO:0007159	leukocyte cell-cell adhesion	9/79	371/18723	2.59154018022522e-05	0.00178548182072069	0.00131975712263375	S100A9/S100A8/IL1B/CEBPB/OLR1/ANXA1/CD55/CD44/AIF1	9	3
GO:00466511	BP	GO:0046651	lymphocyte proliferation	8/79	288/18723	2.8821474560605e-05	0.00178982101237864	0.00132296448046322	IL1B/SLC11A1/CEBPB/ANXA1/CD55/LST1/MNDA/AIF1	8	3
GO:00343412	BP	GO:0034341	response to interferon-gamma	6/79	141/18723	2.90129688700748e-05	0.00178982101237864	0.00132296448046322	SLC11A1/IRF8/IFITM2/CCL17/IFITM3/AIF1	6	3
GO:0046596	BP	GO:0046596	regulation of viral entry into host cell	4/79	42/18723	2.90881833618947e-05	0.00178982101237864	0.00132296448046322	FCN1/SNX3/IFITM2/IFITM3	4	3
GO:00508661	BP	GO:0050866	negative regulation of cell activation	7/79	210/18723	2.95616083125602e-05	0.00178982101237864	0.00132296448046322	CEBPB/CLNK/ANXA1/THBD/SAMSN1/LST1/MNDA	7	3
GO:00329431	BP	GO:0032943	mononuclear cell proliferation	8/79	291/18723	3.10284794875838e-05	0.00182337947106448	0.00134776955792818	IL1B/SLC11A1/CEBPB/ANXA1/CD55/LST1/MNDA/AIF1	8	3
GO:00140021	BP	GO:0014002	astrocyte development	4/79	43/18723	3.19691460210796e-05	0.00182498153571763	0.00134895374037819	S100A9/S100A8/C5AR1/FPR2	4	3
GO:00323681	BP	GO:0032368	regulation of lipid transport	6/79	149/18723	3.95685280650864e-05	0.0021960533076123	0.00162323523027241	IL1B/THBS1/NFKBIA/TSPO/RXRA/RETN	6	3
GO:0048525	BP	GO:0048525	negative regulation of viral process	5/79	92/18723	4.34305238718544e-05	0.00234524828908014	0.0017335142245295	FCN1/SNX3/IFITM2/APOBEC3A/IFITM3	5	3
GO:00017741	BP	GO:0001774	microglial cell activation	4/79	47/18723	4.56177632312572e-05	0.00234984778476011	0.00173691398873528	C5AR1/NAMPT/FPR2/AIF1	4	3
GO:0050670	BP	GO:0050670	regulation of lymphocyte proliferation	7/79	225/18723	4.58678997025247e-05	0.00234984778476011	0.00173691398873528	IL1B/CEBPB/ANXA1/CD55/LST1/MNDA/AIF1	7	3
GO:0032944	BP	GO:0032944	regulation of mononuclear cell proliferation	7/79	227/18723	4.85126044770011e-05	0.0024232045936262	0.00179113642319033	IL1B/CEBPB/ANXA1/CD55/LST1/MNDA/AIF1	7	3
GO:00512501	BP	GO:0051250	negative regulation of lymphocyte activation	6/79	157/18723	5.30060488139165e-05	0.00256138541275486	0.00189327418686848	CEBPB/CLNK/ANXA1/SAMSN1/LST1/MNDA	6	3
GO:0052372	BP	GO:0052372	modulation by symbiont of entry into host	4/79	49/18723	5.38429366044565e-05	0.00256138541275486	0.00189327418686848	FCN1/SNX3/IFITM2/IFITM3	4	3
GO:0002544	BP	GO:0002544	chronic inflammatory response	3/79	18/18723	5.63640965456117e-05	0.00261896429995656	0.00193583420938784	S100A9/S100A8/THBS1	3	3
GO:00706612	BP	GO:0070661	leukocyte proliferation	8/79	318/18723	5.80790288250438e-05	0.00263731589982812	0.00194939898185494	IL1B/SLC11A1/CEBPB/ANXA1/CD55/LST1/MNDA/AIF1	8	3
GO:00098951	BP	GO:0009895	negative regulation of catabolic process	8/79	320/18723	6.06890400292958e-05	0.00269459337730073	0.00199173621429478	TIMP1/SNX3/IL1B/SLC11A1/NAMPT/TSPO/CST3/TOB1	8	3
GO:00706631	BP	GO:0070663	regulation of leukocyte proliferation	7/79	245/18723	7.84425611567992e-05	0.00340713559111489	0.00251841906871829	IL1B/CEBPB/ANXA1/CD55/LST1/MNDA/AIF1	7	3
GO:00712161	BP	GO:0071216	cellular response to biotic stimulus	7/79	246/18723	8.04689908928415e-05	0.00342078816604037	0.00252851050890608	IL1B/IRF8/NFKBIA/CEBPB/TSPO/CD55/BID	7	3
GO:00026831	BP	GO:0002683	negative regulation of immune system process	9/79	434/18723	8.71346377610082e-05	0.00362697929680197	0.00268091878900646	THBS1/CEBPB/CLNK/GCSAM/ANXA1/CD55/SAMSN1/LST1/MNDA	9	3
GO:0046456	BP	GO:0046456	icosanoid biosynthetic process	4/79	56/18723	9.12723940998124e-05	0.00372167843696786	0.00275091662560766	IL1B/PTGDS/LTA4H/ANXA1	4	3
GO:0010951	BP	GO:0010951	negative regulation of endopeptidase activity	7/79	252/18723	9.35455207152587e-05	0.00373807900778174	0.00276303927502122	TIMP1/THBS1/PLAUR/SERPINA1/CSTA/CST3/CD44	7	3
GO:0002526	BP	GO:0002526	acute inflammatory response	5/79	112/18723	0.000110947485920371	0.00434653091899807	0.00321278271922148	S100A8/IL1B/CEBPB/SERPINA1/TREM1	5	3
GO:19059521	BP	GO:1905952	regulation of lipid localization	6/79	181/18723	0.000116380317124885	0.00447168987722156	0.00330529524142134	IL1B/THBS1/NFKBIA/TSPO/RXRA/RETN	6	3
GO:0010466	BP	GO:0010466	negative regulation of peptidase activity	7/79	262/18723	0.000119160430462759	0.00449212339744516	0.00332039888657898	TIMP1/THBS1/PLAUR/SERPINA1/CSTA/CST3/CD44	7	3
GO:00716751	BP	GO:0071675	regulation of mononuclear cell migration	5/79	115/18723	0.000125684268181362	0.0046219318236736	0.00341634811053899	THBS1/C5AR1/GCSAM/FPR2/AIF1	5	3
GO:2001233	BP	GO:2001233	regulation of apoptotic signaling pathway	8/79	356/18723	0.000127230355506531	0.0046219318236736	0.00341634811053899	S100A9/S100A8/G0S2/IL1B/THBS1/PLAUR/BID/CD44	8	3
GO:00326151	BP	GO:0032615	interleukin-12 production	4/79	62/18723	0.000135994250141614	0.00468476744453353	0.00346279370142803	THBS1/IRF8/LTB/LILRA5	4	3
GO:00326551	BP	GO:0032655	regulation of interleukin-12 production	4/79	62/18723	0.000135994250141614	0.00468476744453353	0.00346279370142803	THBS1/IRF8/LTB/LILRA5	4	3
GO:0045576	BP	GO:0045576	mast cell activation	4/79	62/18723	0.000135994250141614	0.00468476744453353	0.00346279370142803	PTGDS/S100A12/STXBP2/CLNK	4	3
GO:00026951	BP	GO:0002695	negative regulation of leukocyte activation	6/79	187/18723	0.000139108727024062	0.00471083451854364	0.00348206144540158	CEBPB/CLNK/ANXA1/SAMSN1/LST1/MNDA	6	3
GO:00192211	BP	GO:0019221	cytokine-mediated signaling pathway	9/79	472/18723	0.000164181924400598	0.00546725808253991	0.0040411796479656	IL1B/XCR1/IFITM2/NFKBIA/EREG/LILRA5/CD44/CCL17/IFITM3	9	3
GO:00022531	BP	GO:0002253	activation of immune response	8/79	375/18723	0.000181602871131836	0.00594823830362965	0.00439670109056025	FCN1/IL1B/CFP/C5AR1/GCSAM/CD55/MNDA/FPR2	8	3
GO:2001235	BP	GO:2001235	positive regulation of apoptotic signaling pathway	5/79	126/18723	0.000192911599221945	0.0060427936359746	0.00446659263014191	S100A9/S100A8/G0S2/THBS1/BID	5	3
GO:0042098	BP	GO:0042098	T cell proliferation	6/79	199/18723	0.000195077286995827	0.0060427936359746	0.00446659263014191	IL1B/SLC11A1/CEBPB/ANXA1/CD55/AIF1	6	3
GO:00513461	BP	GO:0051346	negative regulation of hydrolase activity	8/79	379/18723	0.000195193596112844	0.0060427936359746	0.00446659263014191	TIMP1/THBS1/PLAUR/SERPINA1/CSTA/ANXA1/CST3/CD44	8	3
GO:0002825	BP	GO:0002825	regulation of T-helper 1 type immune response	3/79	27/18723	0.000196587380549724	0.0060427936359746	0.00446659263014191	IL1B/SLC11A1/ANXA1	3	3
GO:00517011	BP	GO:0051701	biological process involved in interaction with host	6/79	203/18723	0.000217238677317423	0.00657640723151835	0.00486101856900071	FCN1/SNX3/IFITM2/CD55/RXRA/IFITM3	6	3
GO:00444031	BP	GO:0044403	biological process involved in symbiotic interaction	7/79	290/18723	0.000222512391042579	0.00663551876571751	0.00490471146320092	FCN1/SNX3/IFITM2/TREM1/CD55/RXRA/IFITM3	7	3
GO:0045089	BP	GO:0045089	positive regulation of innate immune response	5/79	131/18723	0.00023125488990063	0.00679481279443321	0.00502245527137126	FCN1/EREG/CLNK/MNDA/FPR2	5	3
GO:0043903	BP	GO:0043903	regulation of biological process involved in symbiotic interaction	4/79	72/18723	0.000242925048219843	0.00703426443975719	0.00519944840049488	FCN1/SNX3/IFITM2/IFITM3	4	3
GO:0043281	BP	GO:0043281	regulation of cysteine-type endopeptidase activity involved in apoptotic process	6/79	209/18723	0.000254156727195458	0.00715218508361302	0.00528661064870611	S100A9/S100A8/THBS1/PLAUR/BID/CD44	6	3
GO:00712221	BP	GO:0071222	cellular response to lipopolysaccharide	6/79	209/18723	0.000254156727195458	0.00715218508361302	0.00528661064870611	IL1B/IRF8/NFKBIA/CEBPB/TSPO/CD55	6	3
GO:00026851	BP	GO:0002685	regulation of leukocyte migration	6/79	210/18723	0.000260762465986131	0.00723615843111514	0.00534868040611904	THBS1/C5AR1/GCSAM/ANXA1/FPR2/AIF1	6	3
GO:00420631	BP	GO:0042063	gliogenesis	7/79	301/18723	0.000279029482401188	0.00763699871010374	0.00564496559205287	S100A9/S100A8/IL1B/C5AR1/TSPO/ANXA1/FPR2	7	3
GO:0001516	BP	GO:0001516	prostaglandin biosynthetic process	3/79	31/18723	0.000298458515956062	0.00795093486506949	0.00587701470717691	IL1B/PTGDS/ANXA1	3	3
GO:0046457	BP	GO:0046457	prostanoid biosynthetic process	3/79	31/18723	0.000298458515956062	0.00795093486506949	0.00587701470717691	IL1B/PTGDS/ANXA1	3	3
GO:0035456	BP	GO:0035456	response to interferon-beta	3/79	32/18723	0.000328335342243335	0.00863176333950241	0.00638025602724929	IFITM2/IFITM3/MNDA	3	3
GO:00712191	BP	GO:0071219	cellular response to molecule of bacterial origin	6/79	221/18723	0.000342732275042331	0.00889323487707243	0.00657352538461231	IL1B/IRF8/NFKBIA/CEBPB/TSPO/CD55	6	3
GO:00467181	BP	GO:0046718	viral entry into host cell	5/79	144/18723	0.000358186628410502	0.00899285751763632	0.00664716247681563	FCN1/SNX3/IFITM2/CD55/IFITM3	5	3
GO:00160321	BP	GO:0016032	viral process	8/79	415/18723	0.000359547031908424	0.00899285751763632	0.00664716247681563	FCN1/SNX3/IFITM2/APOBEC3A/CHMP1B/CD55/RXRA/IFITM3	8	3
GO:0010165	BP	GO:0010165	response to X-ray	3/79	33/18723	0.000360074375080533	0.00899285751763632	0.00664716247681563	CCND1/ANXA1/THBD	3	3
GO:00190581	BP	GO:0019058	viral life cycle	7/79	317/18723	0.000381339085090368	0.00930141479150317	0.00687523573704175	FCN1/SNX3/IFITM2/APOBEC3A/CHMP1B/CD55/IFITM3	7	3
GO:00487081	BP	GO:0048708	astrocyte differentiation	4/79	81/18723	0.000381739746197828	0.00930141479150317	0.00687523573704175	S100A9/S100A8/C5AR1/FPR2	4	3
GO:0010212	BP	GO:0010212	response to ionizing radiation	5/79	148/18723	0.000406208622063193	0.0096619622247888	0.00714173805456967	NAMPT/CCND1/ANXA1/THBD/EEF1D	5	3
GO:1903900	BP	GO:1903900	regulation of viral life cycle	5/79	148/18723	0.000406208622063193	0.0096619622247888	0.00714173805456967	FCN1/SNX3/IFITM2/APOBEC3A/IFITM3	5	3
GO:0018149	BP	GO:0018149	peptide cross-linking	3/79	35/18723	0.000429330716252958	0.010091797306746	0.00745945504523715	THBS1/CSTA/ANXA1	3	3
GO:00323701	BP	GO:0032370	positive regulation of lipid transport	4/79	84/18723	0.000438505312807321	0.010187600174291	0.00753026871320284	IL1B/NFKBIA/RXRA/RETN	4	3
GO:00444091	BP	GO:0044409	entry into host	5/79	151/18723	0.000445302077312364	0.0102265925341391	0.00755909031420747	FCN1/SNX3/IFITM2/CD55/IFITM3	5	3
GO:00512351	BP	GO:0051235	maintenance of location	7/79	327/18723	0.000459239715860858	0.0104268290032954	0.00770709714536823	S100A9/S100A8/IL1B/XCR1/NFKBIA/TSPO/ENPP1	7	3
GO:20001161	BP	GO:2000116	regulation of cysteine-type endopeptidase activity	6/79	235/18723	0.000474862505210143	0.0106603964652794	0.00787974092028186	S100A9/S100A8/THBS1/PLAUR/BID/CD44	6	3
GO:00457301	BP	GO:0045730	respiratory burst	3/79	37/18723	0.000506604062528639	0.0112466101881358	0.0083130467804407	SLC11A1/CD52/CD55	3	3
GO:00108761	BP	GO:0010876	lipid localization	8/79	448/18723	0.000596201615011508	0.0130902288658571	0.00967577635466913	IL1B/THBS1/NFKBIA/TSPO/ENPP1/ANXA1/RXRA/RETN	8	3
GO:0032755	BP	GO:0032755	positive regulation of interleukin-6 production	4/79	93/18723	0.000644799318948231	0.0137818115564856	0.0101869667634736	IL1B/EREG/LILRA5/AIF1	4	3
GO:0050792	BP	GO:0050792	regulation of viral process	5/79	164/18723	0.000648393536691514	0.0137818115564856	0.0101869667634736	FCN1/SNX3/IFITM2/APOBEC3A/IFITM3	5	3
GO:2001242	BP	GO:2001242	regulation of intrinsic apoptotic signaling pathway	5/79	164/18723	0.000648393536691514	0.0137818115564856	0.0101869667634736	S100A9/S100A8/PLAUR/BID/CD44	5	3
GO:0032635	BP	GO:0032635	interleukin-6 production	5/79	165/18723	0.000666472322865377	0.0138277389113263	0.0102209144368531	IL1B/EREG/CEBPB/LILRA5/AIF1	5	3
GO:0032675	BP	GO:0032675	regulation of interleukin-6 production	5/79	165/18723	0.000666472322865377	0.0138277389113263	0.0102209144368531	IL1B/EREG/CEBPB/LILRA5/AIF1	5	3
GO:00026901	BP	GO:0002690	positive regulation of leukocyte chemotaxis	4/79	94/18723	0.000671316653853178	0.0138277389113263	0.0102209144368531	THBS1/C5AR1/FPR2/AIF1	4	3
GO:00507641	BP	GO:0050764	regulation of phagocytosis	4/79	95/18723	0.000698597908821757	0.0141013331939286	0.0104231444450144	SNX3/IL1B/SLC11A1/FPR2	4	3
GO:0045861	BP	GO:0045861	negative regulation of proteolysis	7/79	351/18723	0.000698714707807274	0.0141013331939286	0.0104231444450144	TIMP1/THBS1/PLAUR/SERPINA1/CSTA/CST3/CD44	7	3
GO:0002833	BP	GO:0002833	positive regulation of response to biotic stimulus	5/79	168/18723	0.000722980265686249	0.0144451457084112	0.010677276976398	FCN1/EREG/CLNK/MNDA/FPR2	5	3
GO:0051918	BP	GO:0051918	negative regulation of fibrinolysis	2/79	10/18723	0.000773885778805173	0.0150350723442744	0.0111133272741252	THBS1/THBD	2	3
GO:0033674	BP	GO:0033674	positive regulation of kinase activity	8/79	467/18723	0.000781572543074236	0.0150350723442744	0.0111133272741252	IL1B/SLC11A1/THBS1/S100A12/EREG/LILRA5/CCND1/FPR2	8	3
GO:0042129	BP	GO:0042129	regulation of T cell proliferation	5/79	171/18723	0.000783000585319809	0.0150350723442744	0.0111133272741252	IL1B/CEBPB/ANXA1/CD55/AIF1	5	3
GO:0002367	BP	GO:0002367	cytokine production involved in immune response	4/79	98/18723	0.000785147910290267	0.0150350723442744	0.0111133272741252	IL1B/CLNK/TREM1/CD55	4	3
GO:0042088	BP	GO:0042088	T-helper 1 type immune response	3/79	43/18723	0.000790131429503911	0.0150350723442744	0.0111133272741252	IL1B/SLC11A1/ANXA1	3	3
GO:0002444	BP	GO:0002444	myeloid leukocyte mediated immunity	4/79	99/18723	0.000815607626566988	0.0153734343196306	0.0113634309838479	PTGDS/STXBP2/CLNK/TREM1	4	3
GO:00313301	BP	GO:0031330	negative regulation of cellular catabolic process	6/79	262/18723	0.000839251583505772	0.0156712585406031	0.0115835707984122	TIMP1/SLC11A1/NAMPT/TSPO/CST3/TOB1	6	3
GO:00521261	BP	GO:0052126	movement in host environment	5/79	175/18723	0.000868727434241412	0.0160714575334661	0.0118793819711569	FCN1/SNX3/IFITM2/CD55/IFITM3	5	3
GO:0042102	BP	GO:0042102	positive regulation of T cell proliferation	4/79	101/18723	0.000879015488141813	0.0161125958285077	0.0119097897620759	IL1B/ANXA1/CD55/AIF1	4	3
GO:00434101	BP	GO:0043410	positive regulation of MAPK cascade	8/79	480/18723	0.000933305851777668	0.0169522281077435	0.0125304125363069	IL1B/THBS1/C5AR1/S100A12/LILRA5/CD44/CCL17/FPR2	8	3
GO:00026041	BP	GO:0002604	regulation of dendritic cell antigen processing and presentation	2/79	11/18723	0.00094327314860882	0.0169789166749588	0.0125501396633303	SLC11A1/THBS1	2	3
GO:1900087	BP	GO:1900087	positive regulation of G1/S transition of mitotic cell cycle	3/79	46/18723	0.00096310675195377	0.017181136521461	0.0126996125281122	CCND1/ANXA1/AIF1	3	3
GO:0048661	BP	GO:0048661	positive regulation of smooth muscle cell proliferation	4/79	104/18723	0.000980533233967641	0.0173372159421889	0.0128149802259581	THBS1/EREG/NAMPT/AIF1	4	3
GO:00725031	BP	GO:0072503	cellular divalent inorganic cation homeostasis	8/79	486/18723	0.00101089853591917	0.017717326971636	0.0130959431753887	S100A9/S100A8/SLC11A1/XCR1/C5AR1/CD52/CD55/FPR2	8	3
GO:00028191	BP	GO:0002819	regulation of adaptive immune response	5/79	183/18723	0.00106095875412	0.0184330051367979	0.0136249440002779	IL1B/SLC11A1/ANXA1/CD55/SAMSN1	5	3
GO:00023661	BP	GO:0002366	leukocyte activation involved in immune response	6/79	275/18723	0.00107775684934828	0.0184685176928023	0.0136511934687327	SLC11A1/PTGDS/IRF8/STXBP2/CLNK/ANXA1	6	3
GO:0043303	BP	GO:0043303	mast cell degranulation	3/79	48/18723	0.00109073327715249	0.0184685176928023	0.0136511934687327	PTGDS/STXBP2/CLNK	3	3
GO:2001238	BP	GO:2001238	positive regulation of extrinsic apoptotic signaling pathway	3/79	48/18723	0.00109073327715249	0.0184685176928023	0.0136511934687327	G0S2/THBS1/BID	3	3
GO:0002279	BP	GO:0002279	mast cell activation involved in immune response	3/79	49/18723	0.00115835656023171	0.0185528994366385	0.0137135650964669	PTGDS/STXBP2/CLNK	3	3
GO:0006692	BP	GO:0006692	prostanoid metabolic process	3/79	49/18723	0.00115835656023171	0.0185528994366385	0.0137135650964669	IL1B/PTGDS/ANXA1	3	3
GO:0006693	BP	GO:0006693	prostaglandin metabolic process	3/79	49/18723	0.00115835656023171	0.0185528994366385	0.0137135650964669	IL1B/PTGDS/ANXA1	3	3
GO:0006953	BP	GO:0006953	acute-phase response	3/79	49/18723	0.00115835656023171	0.0185528994366385	0.0137135650964669	IL1B/CEBPB/SERPINA1	3	3
GO:0050832	BP	GO:0050832	defense response to fungus	3/79	49/18723	0.00115835656023171	0.0185528994366385	0.0137135650964669	S100A9/S100A8/S100A12	3	3
GO:0060986	BP	GO:0060986	endocrine hormone secretion	3/79	49/18723	0.00115835656023171	0.0185528994366385	0.0137135650964669	IL1B/RETN/RAB11FIP1	3	3
GO:00022631	BP	GO:0002263	cell activation involved in immune response	6/79	279/18723	0.00116071693172163	0.0185528994366385	0.0137135650964669	SLC11A1/PTGDS/IRF8/STXBP2/CLNK/ANXA1	6	3
GO:00019061	BP	GO:0001906	cell killing	5/79	188/18723	0.00119613666748462	0.0189673100129703	0.0140198809062733	LYZ/S100A12/STXBP2/TREM1/CD55	5	3
GO:19059541	BP	GO:1905954	positive regulation of lipid localization	4/79	110/18723	0.00120785113883161	0.0189689060468389	0.0140210606310073	IL1B/NFKBIA/RXRA/RETN	4	3
GO:0045860	BP	GO:0045860	positive regulation of protein kinase activity	7/79	386/18723	0.0012152252122099	0.0189689060468389	0.0140210606310073	IL1B/SLC11A1/THBS1/S100A12/EREG/LILRA5/CCND1	7	3
GO:0002448	BP	GO:0002448	mast cell mediated immunity	3/79	50/18723	0.0012285705032913	0.0190285570974885	0.0140651523143019	PTGDS/STXBP2/CLNK	3	3
GO:00224091	BP	GO:0022409	positive regulation of cell-cell adhesion	6/79	284/18723	0.00127121594259044	0.0195376111791977	0.0144414248376873	IL1B/PLAUR/ANXA1/CD55/CD44/AIF1	6	3
GO:0006636	BP	GO:0006636	unsaturated fatty acid biosynthetic process	3/79	51/18723	0.00130141234596294	0.0198372755715157	0.014662924833695	IL1B/PTGDS/ANXA1	3	3
GO:0002430	BP	GO:0002430	complement receptor mediated signaling pathway	2/79	13/18723	0.00133042789118273	0.0198372755715157	0.014662924833695	C5AR1/FPR2	2	3
GO:0031392	BP	GO:0031392	regulation of prostaglandin biosynthetic process	2/79	13/18723	0.00133042789118273	0.0198372755715157	0.014662924833695	IL1B/ANXA1	2	3
GO:0048266	BP	GO:0048266	behavioral response to pain	2/79	13/18723	0.00133042789118273	0.0198372755715157	0.014662924833695	THBS1/TSPO	2	3
GO:0097193	BP	GO:0097193	intrinsic apoptotic signaling pathway	6/79	288/18723	0.00136527883367038	0.0202061267383217	0.0149355649406592	S100A9/S100A8/PLAUR/CEBPB/BID/CD44	6	3
GO:00432771	BP	GO:0043277	apoptotic cell clearance	3/79	52/18723	0.00137691873796583	0.0202285561651156	0.0149521438805422	FCN1/THBS1/ANXA1	3	3
GO:00068691	BP	GO:0006869	lipid transport	7/79	398/18723	0.0014486902031627	0.0211276133278765	0.0156166911643279	IL1B/THBS1/NFKBIA/TSPO/ANXA1/RXRA/RETN	7	3
GO:00217821	BP	GO:0021782	glial cell development	4/79	116/18723	0.00146976350123967	0.0212796193875135	0.0157290479957228	S100A9/S100A8/C5AR1/FPR2	4	3
GO:00310991	BP	GO:0031099	regeneration	5/79	198/18723	0.0015042621295661	0.021622415358799	0.0159824291388204	C5AR1/CEBPB/TSPO/CCND1/ANXA1	5	3
GO:0051917	BP	GO:0051917	regulation of fibrinolysis	2/79	14/18723	0.00154792408135165	0.0219344135783021	0.0162130458091554	THBS1/THBD	2	3
GO:0070141	BP	GO:0070141	response to UV-A	2/79	14/18723	0.00154792408135165	0.0219344135783021	0.0162130458091554	TIMP1/CCND1	2	3
GO:0045071	BP	GO:0045071	negative regulation of viral genome replication	3/79	56/18723	0.00170630243178721	0.0240083961881046	0.0177460512364526	IFITM2/APOBEC3A/IFITM3	3	3
GO:00026881	BP	GO:0002688	regulation of leukocyte chemotaxis	4/79	122/18723	0.00176892152473284	0.0243754186596082	0.018017339644608	THBS1/C5AR1/FPR2/AIF1	4	3
GO:00197301	BP	GO:0019730	antimicrobial humoral response	4/79	122/18723	0.00176892152473284	0.0243754186596082	0.018017339644608	S100A9/LYZ/SLC11A1/S100A12	4	3
GO:00024681	BP	GO:0002468	dendritic cell antigen processing and presentation	2/79	15/18723	0.0017811867489003	0.0243754186596082	0.018017339644608	SLC11A1/THBS1	2	3
GO:2001279	BP	GO:2001279	regulation of unsaturated fatty acid biosynthetic process	2/79	15/18723	0.0017811867489003	0.0243754186596082	0.018017339644608	IL1B/ANXA1	2	3
GO:0006690	BP	GO:0006690	icosanoid metabolic process	4/79	123/18723	0.00182258738932472	0.0247723102304136	0.0183107061025606	IL1B/PTGDS/LTA4H/ANXA1	4	3
GO:1902808	BP	GO:1902808	positive regulation of cell cycle G1/S phase transition	3/79	58/18723	0.0018878919610482	0.0253154908602302	0.0187122036125088	CCND1/ANXA1/AIF1	3	3
GO:2001244	BP	GO:2001244	positive regulation of intrinsic apoptotic signaling pathway	3/79	58/18723	0.0018878919610482	0.0253154908602302	0.0187122036125088	S100A9/S100A8/BID	3	3
GO:0090303	BP	GO:0090303	positive regulation of wound healing	3/79	59/18723	0.00198302790169462	0.0260006704262626	0.0192186610863739	THBS1/ANXA1/THBD	3	3
GO:0002827	BP	GO:0002827	positive regulation of T-helper 1 type immune response	2/79	16/18723	0.0020300823756241	0.0260006704262626	0.0192186610863739	IL1B/SLC11A1	2	3
GO:0009299	BP	GO:0009299	mRNA transcription	2/79	16/18723	0.0020300823756241	0.0260006704262626	0.0192186610863739	C5AR1/EREG	2	3
GO:0017014	BP	GO:0017014	protein nitrosylation	2/79	16/18723	0.0020300823756241	0.0260006704262626	0.0192186610863739	S100A9/S100A8	2	3
GO:0018119	BP	GO:0018119	peptidyl-cysteine S-nitrosylation	2/79	16/18723	0.0020300823756241	0.0260006704262626	0.0192186610863739	S100A9/S100A8	2	3
GO:0034116	BP	GO:0034116	positive regulation of heterotypic cell-cell adhesion	2/79	16/18723	0.0020300823756241	0.0260006704262626	0.0192186610863739	IL1B/CD44	2	3
GO:0051238	BP	GO:0051238	sequestering of metal ion	2/79	16/18723	0.0020300823756241	0.0260006704262626	0.0192186610863739	S100A9/S100A8	2	3
GO:0051224	BP	GO:0051224	negative regulation of protein transport	4/79	127/18723	0.00204856995772739	0.026070336149932	0.0192701552175094	SNX3/IL1B/ANXA1/RAB11FIP1	4	3
GO:0009620	BP	GO:0009620	response to fungus	3/79	60/18723	0.00208110095820214	0.0261511931728797	0.0193299215118014	S100A9/S100A8/S100A12	3	3
GO:00316631	BP	GO:0031663	lipopolysaccharide-mediated signaling pathway	3/79	60/18723	0.00208110095820214	0.0261511931728797	0.0193299215118014	IL1B/NFKBIA/CD55	3	3
GO:00069561	BP	GO:0006956	complement activation	4/79	130/18723	0.00223027874729969	0.0278506058569049	0.020586059753036	FCN1/IL1B/CFP/CD55	4	3
GO:00454281	BP	GO:0045428	regulation of nitric oxide biosynthetic process	3/79	62/18723	0.00228618414320734	0.0281097777730854	0.0207776293217633	IL1B/TSPO/AIF1	3	3
GO:00450881	BP	GO:0045088	regulation of innate immune response	5/79	218/18723	0.00229082489723027	0.0281097777730854	0.0207776293217633	FCN1/EREG/CLNK/MNDA/FPR2	5	3
GO:1904950	BP	GO:1904950	negative regulation of establishment of protein localization	4/79	131/18723	0.0022932401286351	0.0281097777730854	0.0207776293217633	SNX3/IL1B/ANXA1/RAB11FIP1	4	3
GO:00801641	BP	GO:0080164	regulation of nitric oxide metabolic process	3/79	64/18723	0.00250338758959961	0.0304985878293904	0.0225433426714265	IL1B/TSPO/AIF1	3	3
GO:00026871	BP	GO:0002687	positive regulation of leukocyte migration	4/79	135/18723	0.00255736114087916	0.0307614131884544	0.0227376127197732	THBS1/C5AR1/FPR2/AIF1	4	3
GO:00307301	BP	GO:0030730	sequestering of triglyceride	2/79	18/18723	0.00257424253555768	0.0307614131884544	0.0227376127197732	IL1B/ENPP1	2	3
GO:2001234	BP	GO:2001234	negative regulation of apoptotic signaling pathway	5/79	224/18723	0.0025763150862546	0.0307614131884544	0.0227376127197732	IL1B/THBS1/PLAUR/BID/CD44	5	3
GO:00028311	BP	GO:0002831	regulation of response to biotic stimulus	6/79	327/18723	0.00258654525308326	0.0307614131884544	0.0227376127197732	FCN1/EREG/CLNK/CD55/MNDA/FPR2	6	3
GO:0002720	BP	GO:0002720	positive regulation of cytokine production involved in immune response	3/79	65/18723	0.00261660898199579	0.0309348209824118	0.0228657888616636	IL1B/CLNK/CD55	3	3
GO:0006986	BP	GO:0006986	response to unfolded protein	4/79	137/18723	0.00269695194606993	0.0315117543172381	0.0232922350282309	THBS1/HSPA6/CCND1/DNAJB1	4	3
GO:0050671	BP	GO:0050671	positive regulation of lymphocyte proliferation	4/79	137/18723	0.00269695194606993	0.0315117543172381	0.0232922350282309	IL1B/ANXA1/CD55/AIF1	4	3
GO:00507661	BP	GO:0050766	positive regulation of phagocytosis	3/79	66/18723	0.00273294887651984	0.0317466968330619	0.0234658951882334	IL1B/SLC11A1/FPR2	3	3
GO:0032946	BP	GO:0032946	positive regulation of mononuclear cell proliferation	4/79	138/18723	0.00276867092256093	0.0317919799038892	0.0234993666325044	IL1B/ANXA1/CD55/AIF1	4	3
GO:00550761	BP	GO:0055076	transition metal ion homeostasis	4/79	138/18723	0.00276867092256093	0.0317919799038892	0.0234993666325044	S100A9/S100A8/SLC11A1/SLC25A37	4	3
GO:00224072	BP	GO:0022407	regulation of cell-cell adhesion	7/79	448/18723	0.00282216486754135	0.0318486097422957	0.0235412251559142	IL1B/PLAUR/CEBPB/ANXA1/CD55/CD44/AIF1	7	3
GO:0002523	BP	GO:0002523	leukocyte migration involved in inflammatory response	2/79	19/18723	0.00286924412092754	0.0318486097422957	0.0235412251559142	S100A9/S100A8	2	3
GO:00107591	BP	GO:0010759	positive regulation of macrophage chemotaxis	2/79	19/18723	0.00286924412092754	0.0318486097422957	0.0235412251559142	THBS1/C5AR1	2	3
GO:0010829	BP	GO:0010829	negative regulation of glucose transmembrane transport	2/79	19/18723	0.00286924412092754	0.0318486097422957	0.0235412251559142	IL1B/ENPP1	2	3
GO:0032026	BP	GO:0032026	response to magnesium ion	2/79	19/18723	0.00286924412092754	0.0318486097422957	0.0235412251559142	THBS1/CCND1	2	3
GO:0032695	BP	GO:0032695	negative regulation of interleukin-12 production	2/79	19/18723	0.00286924412092754	0.0318486097422957	0.0235412251559142	THBS1/LILRA5	2	3
GO:19030372	BP	GO:1903037	regulation of leukocyte cell-cell adhesion	6/79	336/18723	0.00295843222210617	0.0326571689489952	0.0241388799512356	IL1B/CEBPB/ANXA1/CD55/CD44/AIF1	6	3
GO:0031640	BP	GO:0031640	killing of cells of other organism	3/79	68/18723	0.00297509723864701	0.0326606828726193	0.0241414773037695	LYZ/S100A12/TREM1	3	3
GO:00509211	BP	GO:0050921	positive regulation of chemotaxis	4/79	141/18723	0.00299166157199479	0.0326630591303038	0.0241432337389053	THBS1/C5AR1/FPR2/AIF1	4	3
GO:2000045	BP	GO:2000045	regulation of G1/S transition of mitotic cell cycle	4/79	142/18723	0.00306864152342555	0.033310322607832	0.0246216651487215	CCND1/ANXA1/BID/AIF1	4	3
GO:00485451	BP	GO:0048545	response to steroid hormone	6/79	339/18723	0.00309088638831268	0.033310322607832	0.0246216651487215	THBS1/TSPO/CCND1/ANXA1/RXRA/AIF1	6	3
GO:00346051	BP	GO:0034605	cellular response to heat	3/79	69/18723	0.00310096096349187	0.033310322607832	0.0246216651487215	THBS1/HSPA6/DNAJB1	3	3
GO:00705551	BP	GO:0070555	response to interleukin-1	4/79	143/18723	0.00314696548602803	0.0334334042976439	0.0247126422367601	IL1B/CEBPB/ANXA1/CCL17	4	3
GO:00026992	BP	GO:0002699	positive regulation of immune effector process	5/79	235/18723	0.00316562249791972	0.0334334042976439	0.0247126422367601	IL1B/STXBP2/CLNK/ANXA1/CD55	5	3
GO:00025772	BP	GO:0002577	regulation of antigen processing and presentation	2/79	20/18723	0.00317935276103721	0.0334334042976439	0.0247126422367601	SLC11A1/THBS1	2	3
GO:0060252	BP	GO:0060252	positive regulation of glial cell proliferation	2/79	20/18723	0.00317935276103721	0.0334334042976439	0.0247126422367601	IL1B/TSPO	2	3
GO:0090068	BP	GO:0090068	positive regulation of cell cycle process	5/79	236/18723	0.00322363093875903	0.0337215424902646	0.0249256225245463	IL1B/EREG/CCND1/ANXA1/AIF1	5	3
GO:19030391	BP	GO:1903039	positive regulation of leukocyte cell-cell adhesion	5/79	239/18723	0.00340226279664279	0.0353629753634817	0.0261389043964832	IL1B/ANXA1/CD55/CD44/AIF1	5	3
GO:0032729	BP	GO:0032729	positive regulation of interferon-gamma production	3/79	72/18723	0.00349803129006469	0.0353629753634817	0.0261389043964832	IL1B/SLC11A1/IRF8	3	3
GO:0050709	BP	GO:0050709	negative regulation of protein secretion	3/79	72/18723	0.00349803129006469	0.0353629753634817	0.0261389043964832	IL1B/ANXA1/RAB11FIP1	3	3
GO:1903036	BP	GO:1903036	positive regulation of response to wounding	3/79	72/18723	0.00349803129006469	0.0353629753634817	0.0261389043964832	THBS1/ANXA1/THBD	3	3
GO:00304491	BP	GO:0030449	regulation of complement activation	2/79	21/18723	0.00350443899998467	0.0353629753634817	0.0261389043964832	IL1B/CD55	2	3
GO:0035455	BP	GO:0035455	response to interferon-alpha	2/79	21/18723	0.00350443899998467	0.0353629753634817	0.0261389043964832	IFITM2/IFITM3	2	3
GO:00900261	BP	GO:0090026	positive regulation of monocyte chemotaxis	2/79	21/18723	0.00350443899998467	0.0353629753634817	0.0261389043964832	FPR2/AIF1	2	3
GO:00432991	BP	GO:0043299	leukocyte degranulation	3/79	73/18723	0.00363696738336248	0.0365158835776796	0.0269910882774798	PTGDS/STXBP2/CLNK	3	3
GO:0070665	BP	GO:0070665	positive regulation of leukocyte proliferation	4/79	150/18723	0.00373381936921113	0.0373008554984192	0.0275713082894906	IL1B/ANXA1/CD55/AIF1	4	3
GO:2001236	BP	GO:2001236	regulation of extrinsic apoptotic signaling pathway	4/79	151/18723	0.00382330283293627	0.0380047714438143	0.0280916149495134	G0S2/IL1B/THBS1/BID	4	3
GO:0034755	BP	GO:0034755	iron ion transmembrane transport	2/79	22/18723	0.00384437418127096	0.0380250475949475	0.0281066022737007	SLC11A1/SLC25A37	2	3
GO:0051092	BP	GO:0051092	positive regulation of NF-kappaB transcription factor activity	4/79	152/18723	0.00391423146129395	0.0385252929047552	0.0284763637033726	S100A9/S100A8/IL1B/S100A12	4	3
GO:00068091	BP	GO:0006809	nitric oxide biosynthetic process	3/79	76/18723	0.00407386229994054	0.0395125091033068	0.0292060746388175	IL1B/TSPO/AIF1	3	3
GO:0031100	BP	GO:0031100	animal organ regeneration	3/79	76/18723	0.00407386229994054	0.0395125091033068	0.0292060746388175	C5AR1/CEBPB/CCND1	3	3
GO:20003791	BP	GO:2000379	positive regulation of reactive oxygen species metabolic process	3/79	76/18723	0.00407386229994054	0.0395125091033068	0.0292060746388175	THBS1/TSPO/FPR2	3	3
GO:0030194	BP	GO:0030194	positive regulation of blood coagulation	2/79	23/18723	0.00419903044349802	0.040141927397651	0.0296713155992331	THBS1/THBD	2	3
GO:0045723	BP	GO:0045723	positive regulation of fatty acid biosynthetic process	2/79	23/18723	0.00419903044349802	0.040141927397651	0.0296713155992331	IL1B/ANXA1	2	3
GO:1900048	BP	GO:1900048	positive regulation of hemostasis	2/79	23/18723	0.00419903044349802	0.040141927397651	0.0296713155992331	THBS1/THBD	2	3
GO:0032418	BP	GO:0032418	lysosome localization	3/79	77/18723	0.00422626930958532	0.0402099337169117	0.0297215831646526	PTGDS/STXBP2/CLNK	3	3
GO:0006919	BP	GO:0006919	activation of cysteine-type endopeptidase activity involved in apoptotic process	3/79	78/18723	0.00438210273875402	0.0409132769721053	0.0302414665148642	S100A9/S100A8/BID	3	3
GO:00323711	BP	GO:0032371	regulation of sterol transport	3/79	78/18723	0.00438210273875402	0.0409132769721053	0.0302414665148642	NFKBIA/TSPO/RXRA	3	3
GO:00323741	BP	GO:0032374	regulation of cholesterol transport	3/79	78/18723	0.00438210273875402	0.0409132769721053	0.0302414665148642	NFKBIA/TSPO/RXRA	3	3
GO:0043154	BP	GO:0043154	negative regulation of cysteine-type endopeptidase activity involved in apoptotic process	3/79	78/18723	0.00438210273875402	0.0409132769721053	0.0302414665148642	THBS1/PLAUR/CD44	3	3
GO:00421102	BP	GO:0042110	T cell activation	7/79	487/18723	0.00445980605080557	0.041445081346556	0.0306345551494748	IL1B/SLC11A1/CEBPB/ANXA1/CD55/CD44/AIF1	7	3
GO:0002726	BP	GO:0002726	positive regulation of T cell cytokine production	2/79	24/18723	0.00456828071608785	0.0416777391358151	0.0308065265305035	IL1B/CD55	2	3
GO:0035458	BP	GO:0035458	cellular response to interferon-beta	2/79	24/18723	0.00456828071608785	0.0416777391358151	0.0308065265305035	IFITM2/MNDA	2	3
GO:0050820	BP	GO:0050820	positive regulation of coagulation	2/79	24/18723	0.00456828071608785	0.0416777391358151	0.0308065265305035	THBS1/THBD	2	3
GO:00510431	BP	GO:0051043	regulation of membrane protein ectodomain proteolysis	2/79	24/18723	0.00456828071608785	0.0416777391358151	0.0308065265305035	TIMP1/IL1B	2	3
GO:0035966	BP	GO:0035966	response to topologically incorrect protein	4/79	159/18723	0.00459211392553835	0.0417047437419346	0.0308264872609105	THBS1/HSPA6/CCND1/DNAJB1	4	3
GO:0046209	BP	GO:0046209	nitric oxide metabolic process	3/79	81/18723	0.0048703846741976	0.0440318035250986	0.0325465572655357	IL1B/TSPO/AIF1	3	3
GO:0042730	BP	GO:0042730	fibrinolysis	2/79	25/18723	0.00495199871502296	0.0441700599670352	0.0326487509265847	THBS1/THBD	2	3
GO:0042832	BP	GO:0042832	defense response to protozoan	2/79	25/18723	0.00495199871502296	0.0441700599670352	0.0326487509265847	SLC11A1/IRF8	2	3
GO:00481431	BP	GO:0048143	astrocyte activation	2/79	25/18723	0.00495199871502296	0.0441700599670352	0.0326487509265847	C5AR1/FPR2	2	3
GO:2001057	BP	GO:2001057	reactive nitrogen species metabolic process	3/79	82/18723	0.00504014463177247	0.0447564843301395	0.033082212483634	IL1B/TSPO/AIF1	3	3
GO:0050672	BP	GO:0050672	negative regulation of lymphocyte proliferation	3/79	83/18723	0.00521343916815391	0.0458874513567027	0.0339181783117085	CEBPB/LST1/MNDA	3	3
GO:0050886	BP	GO:0050886	endocrine process	3/79	83/18723	0.00521343916815391	0.0458874513567027	0.0339181783117085	IL1B/RETN/RAB11FIP1	3	3
GO:0001562	BP	GO:0001562	response to protozoan	2/79	26/18723	0.0053500589386081	0.0460750765488749	0.0340568633886895	SLC11A1/IRF8	2	3
GO:00108751	BP	GO:0010875	positive regulation of cholesterol efflux	2/79	26/18723	0.0053500589386081	0.0460750765488749	0.0340568633886895	NFKBIA/RXRA	2	3
GO:0033598	BP	GO:0033598	mammary gland epithelial cell proliferation	2/79	26/18723	0.0053500589386081	0.0460750765488749	0.0340568633886895	CEBPB/CCND1	2	3
GO:0034114	BP	GO:0034114	regulation of heterotypic cell-cell adhesion	2/79	26/18723	0.0053500589386081	0.0460750765488749	0.0340568633886895	IL1B/CD44	2	3
GO:19055231	BP	GO:1905523	positive regulation of macrophage migration	2/79	26/18723	0.0053500589386081	0.0460750765488749	0.0340568633886895	THBS1/C5AR1	2	3
GO:0032945	BP	GO:0032945	negative regulation of mononuclear cell proliferation	3/79	84/18723	0.00539028857020379	0.0462223028466402	0.034165687210282	CEBPB/LST1/MNDA	3	3
GO:0045069	BP	GO:0045069	regulation of viral genome replication	3/79	85/18723	0.00557071268605657	0.0471938298398727	0.0348838013093838	IFITM2/APOBEC3A/IFITM3	3	3
GO:00028221	BP	GO:0002822	regulation of adaptive immune response based on somatic recombination of immune receptors built from immunoglobulin superfamily domains	4/79	168/18723	0.00557444636747245	0.0471938298398727	0.0348838013093838	IL1B/SLC11A1/ANXA1/CD55	4	3
GO:1902806	BP	GO:1902806	regulation of cell cycle G1/S phase transition	4/79	168/18723	0.00557444636747245	0.0471938298398727	0.0348838013093838	CCND1/ANXA1/BID/AIF1	4	3
GO:00159081	BP	GO:0015908	fatty acid transport	3/79	86/18723	0.00575473092917759	0.0481721700969835	0.0356069515020641	IL1B/THBS1/ANXA1	3	3
GO:20001171	BP	GO:2000117	negative regulation of cysteine-type endopeptidase activity	3/79	86/18723	0.00575473092917759	0.0481721700969835	0.0356069515020641	THBS1/PLAUR/CD44	3	3
GO:0010758	BP	GO:0010758	regulation of macrophage chemotaxis	2/79	27/18723	0.00576233666325278	0.0481721700969835	0.0356069515020641	THBS1/C5AR1	2	3
GO:00199151	BP	GO:0019915	lipid storage	3/79	87/18723	0.00594236228239262	0.0494701660009185	0.0365663784306879	IL1B/NFKBIA/ENPP1	3	3
GO:00708201	CC	GO:0070820	tertiary granule	13/80	164/19550	1.22075928970466e-13	1.91659208483632e-11	1.43921095207287e-11	LYZ/SLC11A1/CFP/OLR1/STXBP2/LTA4H/CD55/CST3/SLC2A3/FOLR3/CD93/MCEMP1/FPR2	13	3
GO:00425811	CC	GO:0042581	specific granule	11/80	160/19550	5.02737202893174e-11	3.94648704271142e-09	2.96350351179134e-09	LYZ/CFP/PLAUR/OLR1/STXBP2/RETN/SLC2A3/FOLR3/CD93/MCEMP1/FPR2	11	3
GO:01010021	CC	GO:0101002	ficolin-1-rich granule	11/80	185/19550	2.40220252785777e-10	1.25715265624557e-08	9.44023449544106e-09	FCN1/SLC11A1/HSPA6/SERPINA1/LTA4H/CD55/CST3/SLC2A3/CD93/MNDA/FPR2	11	3
GO:00347741	CC	GO:0034774	secretory granule lumen	13/80	322/19550	6.03681474925099e-10	1.90638400695897e-08	1.43154548293265e-08	S100A9/S100A8/FCN1/LYZ/TIMP1/CFP/THBS1/S100A12/HSPA6/SERPINA1/RETN/FOLR3/MNDA	13	3
GO:00602051	CC	GO:0060205	cytoplasmic vesicle lumen	13/80	325/19550	6.76032099918497e-10	1.90638400695897e-08	1.43154548293265e-08	S100A9/S100A8/FCN1/LYZ/TIMP1/CFP/THBS1/S100A12/HSPA6/SERPINA1/RETN/FOLR3/MNDA	13	3
GO:00319831	CC	GO:0031983	vesicle lumen	13/80	327/19550	7.28554397563937e-10	1.90638400695897e-08	1.43154548293265e-08	S100A9/S100A8/FCN1/LYZ/TIMP1/CFP/THBS1/S100A12/HSPA6/SERPINA1/RETN/FOLR3/MNDA	13	3
GO:00306671	CC	GO:0030667	secretory granule membrane	11/80	311/19550	5.4655562057002e-08	1.22584617756419e-06	9.20514729381087e-07	SLC11A1/C5AR1/PLAUR/OLR1/CPNE3/CD55/SLC2A3/CD44/CD93/MCEMP1/FPR2	11	3
GO:0070821	CC	GO:0070821	tertiary granule membrane	6/80	73/19550	5.31073897011511e-07	1.04223252288509e-05	7.82635216648543e-06	SLC11A1/OLR1/SLC2A3/CD93/MCEMP1/FPR2	6	3
GO:00620231	CC	GO:0062023	collagen-containing extracellular matrix	11/80	425/19550	1.2267464209774e-06	2.13999097881614e-05	1.60696607192362e-05	S100A9/S100A8/FCN1/S100A4/TIMP1/VCAN/S100A6/CFP/THBS1/SERPINA1/ANXA1	11	3
GO:0035579	CC	GO:0035579	specific granule membrane	6/80	91/19550	1.9615348671867e-06	3.07960974148312e-05	2.3125463697359e-05	PLAUR/OLR1/SLC2A3/CD93/MCEMP1/FPR2	6	3
GO:19047241	CC	GO:1904724	tertiary granule lumen	5/80	55/19550	2.9961473927248e-06	4.2763194605254e-05	3.211181894595e-05	LYZ/CFP/LTA4H/CST3/FOLR3	5	3
GO:01010031	CC	GO:0101003	ficolin-1-rich granule membrane	5/80	61/19550	5.02654070483875e-06	6.57639075549736e-05	4.93835578019246e-05	SLC11A1/CD55/SLC2A3/CD93/FPR2	5	3
GO:19048131	CC	GO:1904813	ficolin-1-rich granule lumen	6/80	124/19550	1.18074353909312e-05	0.000142597488952015	0.000107079576014923	FCN1/HSPA6/SERPINA1/LTA4H/CST3/MNDA	6	3
GO:0035580	CC	GO:0035580	specific granule lumen	4/80	62/19550	0.000121084113913404	0.00135787184888603	0.00101965569611287	LYZ/CFP/RETN/FOLR3	4	3
GO:0005788	CC	GO:0005788	endoplasmic reticulum lumen	7/80	313/19550	0.000294801340187591	0.00308558736063012	0.00231703509480774	TIMP1/VCAN/CFP/THBS1/PLAUR/SERPINA1/CST3	7	3
GO:00057661	CC	GO:0005766	primary lysosome	5/80	155/19550	0.000437465405134555	0.00404012168271324	0.00303381581269784	LYZ/STXBP2/CPNE3/RETN/MNDA	5	3
GO:00425821	CC	GO:0042582	azurophil granule	5/80	155/19550	0.000437465405134555	0.00404012168271324	0.00303381581269784	LYZ/STXBP2/CPNE3/RETN/MNDA	5	3
GO:00310931	CC	GO:0031093	platelet alpha granule lumen	3/80	67/19550	0.00261815389671469	0.0228361200991225	0.0171481424814061	TIMP1/THBS1/SERPINA1	3	3
GO:00319021	CC	GO:0031902	late endosome membrane	4/80	146/19550	0.00304218147538156	0.0251380258755213	0.0188766939192651	SLC11A1/IFITM2/CHMP1B/IFITM3	4	3
GO:0009925	CC	GO:0009925	basal plasma membrane	5/80	257/19550	0.00407344008299693	0.0319765046515259	0.0240118573313503	C5AR1/ENPP1/ANXA1/CD44/TACSTD2	5	3
GO:0031225	CC	GO:0031225	anchored component of membrane	4/80	170/19550	0.00522558387871542	0.0373769314020693	0.0280671559975311	PLAUR/CD52/CD55/FOLR3	4	3
GO:0045178	CC	GO:0045178	basal part of cell	5/80	276/19550	0.00549531146716472	0.0373769314020693	0.0280671559975311	C5AR1/ENPP1/ANXA1/CD44/TACSTD2	5	3
GO:00057751	CC	GO:0005775	vacuolar lumen	4/80	174/19550	0.00566982099317065	0.0373769314020693	0.0280671559975311	LYZ/VCAN/RETN/MNDA	4	3
GO:0001891	CC	GO:0001891	phagocytic cup	2/80	28/19550	0.00583407753471669	0.0373769314020693	0.0280671559975311	ANXA1/AIF1	2	3
GO:00310911	CC	GO:0031091	platelet alpha granule	3/80	91/19550	0.00618981029588409	0.0373769314020693	0.0280671559975311	TIMP1/THBS1/SERPINA1	3	3
GO:00355781	CC	GO:0035578	azurophil granule lumen	3/80	91/19550	0.00618981029588409	0.0373769314020693	0.0280671559975311	LYZ/RETN/MNDA	3	3
GO:00098972	CC	GO:0009897	external side of plasma membrane	6/80	421/19550	0.00757423222371185	0.0440427577452874	0.0330726709183519	FCN1/XCR1/THBS1/ANXA1/THBD/FOLR3	6	3
GO:0019898	CC	GO:0019898	extrinsic component of membrane	5/80	309/19550	0.00874621372897529	0.0490412698374686	0.0368261630693696	FCN1/S100A6/PLAUR/ANXA1/FOLR3	5	3
GO:0050786	MF	GO:0050786	RAGE receptor binding	4/77	10/18368	5.88048185735609e-08	1.08724452121074e-05	9.42760927849601e-06	S100A9/S100A8/S100A4/S100A12	4	3
GO:0048306	MF	GO:0048306	calcium-dependent protein binding	7/77	88/18368	8.33137564146159e-08	1.08724452121074e-05	9.42760927849601e-06	S100A9/S100A8/S100A4/S100A6/S100A12/CPNE3/ANXA1	7	3
GO:0030246	MF	GO:0030246	carbohydrate binding	8/77	271/18368	1.76724022082847e-05	0.00153749899212077	0.00133318121922148	FCN1/VCAN/CLEC9A/OLR1/ENPP1/SLC2A3/ASGR1/CD93	8	3
GO:00314061	MF	GO:0031406	carboxylic acid binding	6/77	176/18368	9.59376794503902e-05	0.00625993358413796	0.00542805291627208	S100A9/S100A8/FCN1/PTGDS/RXRA/FOLR3	6	3
GO:00332931	MF	GO:0033293	monocarboxylic acid binding	4/77	73/18368	0.000249538016249054	0.0129320499437627	0.0112135137645049	S100A9/S100A8/PTGDS/RXRA	4	3
GO:00380241	MF	GO:0038024	cargo receptor activity	4/77	77/18368	0.000306354914993838	0.0129320499437627	0.0112135137645049	OLR1/ENPP1/ASGR1/FPR2	4	3
GO:01403751	MF	GO:0140375	immune receptor activity	5/77	144/18368	0.000346836588530035	0.0129320499437627	0.0112135137645049	XCR1/C5AR1/LILRA5/CD44/FPR2	5	3
GO:00055041	MF	GO:0005504	fatty acid binding	3/77	39/18368	0.000580714426227654	0.0189458081556772	0.0164281054788086	S100A9/S100A8/PTGDS	3	3
GO:0004875	MF	GO:0004875	complement receptor activity	2/77	12/18368	0.00111410152680923	0.0290780498497209	0.0252138766593668	C5AR1/FPR2	2	3
GO:0035325	MF	GO:0035325	Toll-like receptor binding	2/77	12/18368	0.00111410152680923	0.0290780498497209	0.0252138766593668	S100A9/S100A8	2	3
GO:0036041	MF	GO:0036041	long-chain fatty acid binding	2/77	14/18368	0.00152778360636966	0.0362501382965892	0.0314328684564092	S100A9/S100A8	2	3
GO:00198862	BP	GO:0019886	antigen processing and presentation of exogenous peptide antigen via MHC class II	8/22	30/18723	4.93195719374066e-18	3.09749660085028e-15	1.64230763514099e-15	HLA-DPA1/HLA-DQB1/HLA-DQA1/CD74/HLA-DRA/HLA-DRB5/HLA-DRB1/HLA-DMB	8	4
GO:00023991	BP	GO:0002399	MHC class II protein complex assembly	7/22	16/18723	1.21285735519883e-17	3.09749660085028e-15	1.64230763514099e-15	HLA-DPA1/HLA-DQB1/HLA-DQA1/HLA-DRA/HLA-DRB5/HLA-DRB1/HLA-DMB	7	4
GO:00025031	BP	GO:0002503	peptide antigen assembly with MHC class II protein complex	7/22	16/18723	1.21285735519883e-17	3.09749660085028e-15	1.64230763514099e-15	HLA-DPA1/HLA-DQB1/HLA-DQA1/HLA-DRA/HLA-DRB5/HLA-DRB1/HLA-DMB	7	4
GO:00024952	BP	GO:0002495	antigen processing and presentation of peptide antigen via MHC class II	8/22	34/18723	1.52586039450753e-17	3.09749660085028e-15	1.64230763514099e-15	HLA-DPA1/HLA-DQB1/HLA-DQA1/CD74/HLA-DRA/HLA-DRB5/HLA-DRB1/HLA-DMB	8	4
GO:00025042	BP	GO:0002504	antigen processing and presentation of peptide or polysaccharide antigen via MHC class II	8/22	36/18723	2.53971617424583e-17	4.12449906697523e-15	2.18682929529799e-15	HLA-DPA1/HLA-DQB1/HLA-DQA1/CD74/HLA-DRA/HLA-DRB5/HLA-DRB1/HLA-DMB	8	4
GO:00025011	BP	GO:0002501	peptide antigen assembly with MHC protein complex	7/22	18/18723	3.36921655976195e-17	4.5596730775445e-15	2.41756065428533e-15	HLA-DPA1/HLA-DQB1/HLA-DQA1/HLA-DRA/HLA-DRB5/HLA-DRB1/HLA-DMB	7	4
GO:00024782	BP	GO:0002478	antigen processing and presentation of exogenous peptide antigen	8/22	38/18723	4.09895208342863e-17	4.75478441677721e-15	2.52100962725159e-15	HLA-DPA1/HLA-DQB1/HLA-DQA1/CD74/HLA-DRA/HLA-DRB5/HLA-DRB1/HLA-DMB	8	4
GO:00023961	BP	GO:0002396	MHC protein complex assembly	7/22	19/18723	5.33085039158753e-17	5.41081314746134e-15	2.86883922389382e-15	HLA-DPA1/HLA-DQB1/HLA-DQA1/HLA-DRA/HLA-DRB5/HLA-DRB1/HLA-DMB	7	4
GO:00198842	BP	GO:0019884	antigen processing and presentation of exogenous antigen	8/22	47/18723	2.61994092950227e-16	2.3637689275065e-14	1.25328168440518e-14	HLA-DPA1/HLA-DQB1/HLA-DQA1/CD74/HLA-DRA/HLA-DRB5/HLA-DRB1/HLA-DMB	8	4
GO:00198822	BP	GO:0019882	antigen processing and presentation	9/22	106/18723	1.97664504924995e-15	1.60503577999096e-13	8.50997710677084e-14	HLA-DPA1/HLA-DQB1/HLA-DQA1/CD74/HLA-DRA/HLA-DRB5/HLA-DRB1/CTSH/HLA-DMB	9	4
GO:00480022	BP	GO:0048002	antigen processing and presentation of peptide antigen	8/22	62/18723	2.78898559489236e-15	2.05877845732054e-13	1.09157426632629e-13	HLA-DPA1/HLA-DQB1/HLA-DQA1/CD74/HLA-DRA/HLA-DRB5/HLA-DRB1/HLA-DMB	8	4
GO:00508702	BP	GO:0050870	positive regulation of T cell activation	10/22	216/18723	1.94201204398673e-14	1.31409481643102e-12	6.96739408763659e-13	HLA-DPA1/HLA-DQB1/HLA-DQA1/CD74/HLA-DRA/HLA-DRB5/HLA-DRB1/EBI3/IL18/HLA-DMB	10	4
GO:00508632	BP	GO:0050863	regulation of T cell activation	11/22	329/18723	2.47962304527501e-14	1.54881070212562e-12	8.21186903253019e-13	HLA-DPA1/HLA-DQB1/HLA-DQA1/CD74/HLA-DRA/HLA-DRB5/HLA-DRB1/EBI3/VSIG4/IL18/HLA-DMB	11	4
GO:19030373	BP	GO:1903037	regulation of leukocyte cell-cell adhesion	11/22	336/18723	3.12496452236634e-14	1.81247942297248e-12	9.60985330562281e-13	HLA-DPA1/HLA-DQB1/HLA-DQA1/CD74/HLA-DRA/HLA-DRB5/HLA-DRB1/EBI3/VSIG4/IL18/HLA-DMB	11	4
GO:00024492	BP	GO:0002449	lymphocyte mediated immunity	11/22	350/18723	4.89144418585934e-14	2.64790178594519e-12	1.40393029615191e-12	HLA-DPA1/HLA-DQB1/HLA-DQA1/CD74/HLA-DRA/HLA-DRB5/HLA-DRB1/TUBB/IL18/CTSH/HLA-DMB	11	4
GO:19030392	BP	GO:1903039	positive regulation of leukocyte cell-cell adhesion	10/22	239/18723	5.37985222331256e-14	2.73027500333113e-12	1.4476049732466e-12	HLA-DPA1/HLA-DQB1/HLA-DQA1/CD74/HLA-DRA/HLA-DRB5/HLA-DRB1/EBI3/IL18/HLA-DMB	10	4
GO:00024602	BP	GO:0002460	adaptive immune response based on somatic recombination of immune receptors built from immunoglobulin superfamily domains	11/22	356/18723	5.89366487717425e-14	2.81509169427382e-12	1.4925751918045e-12	HLA-DPA1/HLA-DQB1/HLA-DQA1/CD74/HLA-DRA/HLA-DRB5/HLA-DRB1/EBI3/IL18/CTSH/HLA-DMB	11	4
GO:00512512	BP	GO:0051251	positive regulation of lymphocyte activation	11/22	362/18723	7.07842930228517e-14	3.19315810747531e-12	1.69302782727172e-12	HLA-DPA1/HLA-DQB1/HLA-DQA1/CD74/HLA-DRA/HLA-DRB5/HLA-DRB1/EBI3/AXL/IL18/HLA-DMB	11	4
GO:00071593	BP	GO:0007159	leukocyte cell-cell adhesion	11/22	371/18723	9.2628830048443e-14	3.95866368417556e-12	2.09890257561292e-12	HLA-DPA1/HLA-DQB1/HLA-DQA1/CD74/HLA-DRA/HLA-DRB5/HLA-DRB1/EBI3/VSIG4/IL18/HLA-DMB	11	4
GO:00026962	BP	GO:0002696	positive regulation of leukocyte activation	11/22	409/18723	2.68924273947446e-13	1.09183255222663e-11	5.78894884444765e-12	HLA-DPA1/HLA-DQB1/HLA-DQA1/CD74/HLA-DRA/HLA-DRB5/HLA-DRB1/EBI3/AXL/IL18/HLA-DMB	11	4
GO:00224092	BP	GO:0022409	positive regulation of cell-cell adhesion	10/22	284/18723	3.032024285506e-13	1.17238272372899e-11	6.21602973820528e-12	HLA-DPA1/HLA-DQB1/HLA-DQA1/CD74/HLA-DRA/HLA-DRB5/HLA-DRB1/EBI3/IL18/HLA-DMB	10	4
GO:00508672	BP	GO:0050867	positive regulation of cell activation	11/22	420/18723	3.59210194575712e-13	1.32581217270672e-11	7.02952007566823e-12	HLA-DPA1/HLA-DQB1/HLA-DQA1/CD74/HLA-DRA/HLA-DRB5/HLA-DRB1/EBI3/AXL/IL18/HLA-DMB	11	4
GO:00024432	BP	GO:0002443	leukocyte mediated immunity	11/22	440/18723	5.96267681725126e-13	2.10508416330784e-11	1.11612577494543e-11	HLA-DPA1/HLA-DQB1/HLA-DQA1/CD74/HLA-DRA/HLA-DRB5/HLA-DRB1/TUBB/IL18/CTSH/HLA-DMB	11	4
GO:00224073	BP	GO:0022407	regulation of cell-cell adhesion	11/22	448/18723	7.2542859883094e-13	2.45436675937802e-11	1.30131709176252e-11	HLA-DPA1/HLA-DQB1/HLA-DQA1/CD74/HLA-DRA/HLA-DRB5/HLA-DRB1/EBI3/VSIG4/IL18/HLA-DMB	11	4
GO:00023811	BP	GO:0002381	immunoglobulin production involved in immunoglobulin-mediated immune response	7/22	70/18723	1.22362435218954e-12	3.97433189591162e-11	2.10720993703377e-11	HLA-DPA1/HLA-DQB1/HLA-DQA1/HLA-DRA/HLA-DRB5/HLA-DRB1/HLA-DMB	7	4
GO:00421103	BP	GO:0042110	T cell activation	11/22	487/18723	1.79625202945948e-12	5.60983326123498e-11	2.97436064797136e-11	HLA-DPA1/HLA-DQB1/HLA-DQA1/CD74/HLA-DRA/HLA-DRB5/HLA-DRB1/EBI3/VSIG4/IL18/HLA-DMB	11	4
GO:00457851	BP	GO:0045785	positive regulation of cell adhesion	10/22	437/18723	2.18049592018671e-11	6.55763958219113e-10	3.4768921300443e-10	HLA-DPA1/HLA-DQB1/HLA-DQA1/CD74/HLA-DRA/HLA-DRB5/HLA-DRB1/EBI3/IL18/HLA-DMB	10	4
GO:00024401	BP	GO:0002440	production of molecular mediator of immune response	9/22	308/18723	3.2372488692674e-11	9.38802172087546e-10	4.9775743892119e-10	HLA-DPA1/HLA-DQB1/HLA-DQA1/CD74/HLA-DRA/HLA-DRB5/HLA-DRB1/IL18/HLA-DMB	9	4
GO:00160642	BP	GO:0016064	immunoglobulin mediated immune response	8/22	207/18723	5.4583969093365e-11	1.52835113461422e-09	8.10339141894238e-10	HLA-DPA1/HLA-DQB1/HLA-DQA1/CD74/HLA-DRA/HLA-DRB5/HLA-DRB1/HLA-DMB	8	4
GO:00197242	BP	GO:0019724	B cell mediated immunity	8/22	210/18723	6.12411093039081e-11	1.65759269182578e-09	8.78863638782401e-10	HLA-DPA1/HLA-DQB1/HLA-DQA1/CD74/HLA-DRA/HLA-DRB5/HLA-DRB1/HLA-DMB	8	4
GO:00023771	BP	GO:0002377	immunoglobulin production	7/22	216/18723	3.63331247705104e-09	9.51693461730788e-08	5.04592462857003e-08	HLA-DPA1/HLA-DQB1/HLA-DQA1/HLA-DRA/HLA-DRB5/HLA-DRB1/HLA-DMB	7	4
GO:00506701	BP	GO:0050670	regulation of lymphocyte proliferation	7/22	225/18723	4.82351629279551e-09	1.22396725929686e-07	6.48953343339922e-08	HLA-DPA1/CD74/HLA-DRB1/EBI3/VSIG4/IL18/HLA-DMB	7	4
GO:00329441	BP	GO:0032944	regulation of mononuclear cell proliferation	7/22	227/18723	5.1288154719537e-09	1.26199944340194e-07	6.69118190758872e-08	HLA-DPA1/CD74/HLA-DRB1/EBI3/VSIG4/IL18/HLA-DMB	7	4
GO:00706632	BP	GO:0070663	regulation of leukocyte proliferation	7/22	245/18723	8.69913918523162e-09	2.0775591230612e-07	1.10153186586989e-07	HLA-DPA1/CD74/HLA-DRB1/EBI3/VSIG4/IL18/HLA-DMB	7	4
GO:00466512	BP	GO:0046651	lymphocyte proliferation	7/22	288/18723	2.65147528523374e-08	6.15142266174228e-07	3.26151395988151e-07	HLA-DPA1/CD74/HLA-DRB1/EBI3/VSIG4/IL18/HLA-DMB	7	4
GO:00329432	BP	GO:0032943	mononuclear cell proliferation	7/22	291/18723	2.84707658796892e-08	6.42173941508545e-07	3.40483720607979e-07	HLA-DPA1/CD74/HLA-DRB1/EBI3/VSIG4/IL18/HLA-DMB	7	4
GO:00421291	BP	GO:0042129	regulation of T cell proliferation	6/22	171/18723	3.5133012819334e-08	7.7102720025133e-07	4.08802339775465e-07	HLA-DPA1/HLA-DRB1/EBI3/VSIG4/IL18/HLA-DMB	6	4
GO:00706613	BP	GO:0070661	leukocyte proliferation	7/22	318/18723	5.2302534444351e-08	1.11762257812666e-06	5.92568880546802e-07	HLA-DPA1/CD74/HLA-DRB1/EBI3/VSIG4/IL18/HLA-DMB	7	4
GO:00420981	BP	GO:0042098	T cell proliferation	6/22	199/18723	8.65692298783067e-08	1.80241576054321e-06	9.55649528211267e-07	HLA-DPA1/HLA-DRB1/EBI3/VSIG4/IL18/HLA-DMB	6	4
GO:0045621	BP	GO:0045621	positive regulation of lymphocyte differentiation	5/22	104/18723	1.17239061841991e-07	2.37995295539242e-06	1.26186253403617e-06	CD74/HLA-DRA/HLA-DRB1/AXL/IL18	5	4
GO:0032609	BP	GO:0032609	interferon-gamma production	5/22	112/18723	1.69991481211224e-07	3.28650197008367e-06	1.74251919336819e-06	HLA-DPA1/HLA-DRB1/EBI3/AXL/IL18	5	4
GO:0032649	BP	GO:0032649	regulation of interferon-gamma production	5/22	112/18723	1.69991481211224e-07	3.28650197008367e-06	1.74251919336819e-06	HLA-DPA1/HLA-DRB1/EBI3/AXL/IL18	5	4
GO:00022861	BP	GO:0002286	T cell activation involved in immune response	5/22	114/18723	1.85738044910671e-07	3.50742540622011e-06	1.85965386458909e-06	CD74/HLA-DRA/HLA-DRB1/IL18/HLA-DMB	5	4
GO:00019091	BP	GO:0001909	leukocyte mediated cytotoxicity	5/22	124/18723	2.82709248757288e-07	5.21727068161176e-06	2.76622207516102e-06	HLA-DRA/HLA-DRB1/TUBB/IL18/CTSH	5	4
GO:00506711	BP	GO:0050671	positive regulation of lymphocyte proliferation	5/22	137/18723	4.64460776696067e-07	8.38093668171569e-06	4.44361304488167e-06	HLA-DPA1/CD74/EBI3/IL18/HLA-DMB	5	4
GO:00329461	BP	GO:0032946	positive regulation of mononuclear cell proliferation	5/22	138/18723	4.81555818033629e-07	8.50050704876753e-06	4.50700983010879e-06	HLA-DPA1/CD74/EBI3/IL18/HLA-DMB	5	4
GO:00024682	BP	GO:0002468	dendritic cell antigen processing and presentation	3/22	15/18723	6.34831107831628e-07	1.09677204161549e-05	5.81513825538938e-06	CD74/HLA-DRA/HLA-DRB1	3	4
GO:00706651	BP	GO:0070665	positive regulation of leukocyte proliferation	5/22	150/18723	7.28316369796652e-07	1.23206852557267e-05	6.53248673786909e-06	HLA-DPA1/CD74/EBI3/IL18/HLA-DMB	5	4
GO:19021071	BP	GO:1902107	positive regulation of leukocyte differentiation	5/22	157/18723	9.12785819644926e-07	1.48236417110336e-05	7.8595663207321e-06	CD74/HLA-DRA/HLA-DRB1/AXL/IL18	5	4
GO:19037081	BP	GO:1903708	positive regulation of hemopoiesis	5/22	157/18723	9.12785819644926e-07	1.48236417110336e-05	7.8595663207321e-06	CD74/HLA-DRA/HLA-DRB1/AXL/IL18	5	4
GO:0046635	BP	GO:0046635	positive regulation of alpha-beta T cell activation	4/22	67/18723	1.04351819436693e-06	1.66144465456068e-05	8.80905968000153e-06	HLA-DRA/HLA-DRB1/EBI3/IL18	4	4
GO:0045619	BP	GO:0045619	regulation of lymphocyte differentiation	5/22	174/18723	1.51620663870137e-06	2.36761498197214e-05	1.25532088103008e-05	CD74/HLA-DRA/HLA-DRB1/AXL/IL18	5	4
GO:00026972	BP	GO:0002697	regulation of immune effector process	6/22	339/18723	1.96893420666285e-06	3.01655580341553e-05	1.59939243401212e-05	CD74/HLA-DRA/HLA-DRB1/VSIG4/IL18/HLA-DMB	6	4
GO:00019062	BP	GO:0001906	cell killing	5/22	188/18723	2.21854804996251e-06	3.33603891957326e-05	1.7687839228746e-05	HLA-DRA/HLA-DRB1/TUBB/IL18/CTSH	5	4
GO:0002285	BP	GO:0002285	lymphocyte activation involved in immune response	5/22	194/18723	2.5884067033881e-06	3.82142953300206e-05	2.02614036686264e-05	CD74/HLA-DRA/HLA-DRB1/IL18/HLA-DMB	5	4
GO:0045582	BP	GO:0045582	positive regulation of T cell differentiation	4/22	91/18723	3.57203773030228e-06	5.12464665707242e-05	2.71711237068009e-05	CD74/HLA-DRA/HLA-DRB1/IL18	4	4
GO:00198831	BP	GO:0019883	antigen processing and presentation of endogenous antigen	3/22	26/18723	3.59735048587596e-06	5.12464665707242e-05	2.71711237068009e-05	CD74/HLA-DRA/HLA-DRB1	3	4
GO:1903902	BP	GO:1903902	positive regulation of viral life cycle	3/22	29/18723	5.04412671547794e-06	7.06177740166911e-05	3.74418843308616e-05	CD74/HLA-DRB1/AXL	3	4
GO:00421021	BP	GO:0042102	positive regulation of T cell proliferation	4/22	101/18723	5.414972138061e-06	7.45247012899243e-05	3.95133560118992e-05	HLA-DPA1/EBI3/IL18/HLA-DMB	4	4
GO:0046634	BP	GO:0046634	regulation of alpha-beta T cell activation	4/22	104/18723	6.08417719198226e-06	8.233919799816e-05	4.36566398512411e-05	HLA-DRA/HLA-DRB1/EBI3/IL18	4	4
GO:00026993	BP	GO:0002699	positive regulation of immune effector process	5/22	235/18723	6.60353566425688e-06	8.79028026127309e-05	4.66064898478182e-05	CD74/HLA-DRA/HLA-DRB1/IL18/HLA-DMB	5	4
GO:0043372	BP	GO:0043372	positive regulation of CD4-positive, alpha-beta T cell differentiation	3/22	32/18723	6.8313602308142e-06	8.94687823777602e-05	4.74367798710188e-05	HLA-DRA/HLA-DRB1/IL18	3	4
GO:00024561	BP	GO:0002456	T cell mediated immunity	4/22	109/18723	7.33291244655057e-06	9.45130937555407e-05	5.01112980892094e-05	HLA-DRA/HLA-DRB1/IL18/CTSH	4	4
GO:0045622	BP	GO:0045622	regulation of T-helper cell differentiation	3/22	39/18723	1.25201569425855e-05	0.00015640565288276	8.29270314091898e-05	HLA-DRA/HLA-DRB1/IL18	3	4
GO:2000516	BP	GO:2000516	positive regulation of CD4-positive, alpha-beta T cell activation	3/22	39/18723	1.25201569425855e-05	0.00015640565288276	8.29270314091898e-05	HLA-DRA/HLA-DRB1/IL18	3	4
GO:00023662	BP	GO:0002366	leukocyte activation involved in immune response	5/22	275/18723	1.41446039013429e-05	0.000174021490422582	9.22670334234329e-05	CD74/HLA-DRA/HLA-DRB1/IL18/HLA-DMB	5	4
GO:00022632	BP	GO:0002263	cell activation involved in immune response	5/22	279/18723	1.51653887450038e-05	0.000181092583249163	9.60161609397298e-05	CD74/HLA-DRA/HLA-DRB1/IL18/HLA-DMB	5	4
GO:19021051	BP	GO:1902105	regulation of leukocyte differentiation	5/22	279/18723	1.51653887450038e-05	0.000181092583249163	9.60161609397298e-05	CD74/HLA-DRA/HLA-DRB1/AXL/IL18	5	4
GO:00420881	BP	GO:0042088	T-helper 1 type immune response	3/22	43/18723	1.68553970571174e-05	0.000198356266817092	0.000105169449219848	HLA-DRB1/EBI3/IL18	3	4
GO:0045580	BP	GO:0045580	regulation of T cell differentiation	4/22	146/18723	2.32686817381065e-05	0.000269916708162036	0.000143111140314069	CD74/HLA-DRA/HLA-DRB1/IL18	4	4
GO:00019131	BP	GO:0001913	T cell mediated cytotoxicity	3/22	49/18723	2.50489171219914e-05	0.000286474939479676	0.00015189039440911	HLA-DRA/HLA-DRB1/CTSH	3	4
GO:0046638	BP	GO:0046638	positive regulation of alpha-beta T cell differentiation	3/22	50/18723	2.66275072515935e-05	0.000300299109559638	0.000159220036051195	HLA-DRA/HLA-DRB1/IL18	3	4
GO:0043370	BP	GO:0043370	regulation of CD4-positive, alpha-beta T cell differentiation	3/22	51/18723	2.82701988092345e-05	0.000314457553878061	0.000166726911506516	HLA-DRA/HLA-DRB1/IL18	3	4
GO:0046631	BP	GO:0046631	alpha-beta T cell activation	4/22	156/18723	3.01767781693381e-05	0.000331128971263547	0.000175566177400559	HLA-DRA/HLA-DRB1/EBI3/IL18	4	4
GO:00512502	BP	GO:0051250	negative regulation of lymphocyte activation	4/22	157/18723	3.09418498647548e-05	0.000334997094535745	0.000177617075013119	CD74/HLA-DRB1/AXL/VSIG4	4	4
GO:0002711	BP	GO:0002711	positive regulation of T cell mediated immunity	3/22	56/18723	3.74873019073131e-05	0.000400522225641292	0.000212358815513726	HLA-DRA/HLA-DRB1/IL18	3	4
GO:19037061	BP	GO:1903706	regulation of hemopoiesis	5/22	367/18723	5.63351644169947e-05	0.000594079915670125	0.000314984036179779	CD74/HLA-DRA/HLA-DRB1/AXL/IL18	5	4
GO:0048524	BP	GO:0048524	positive regulation of viral process	3/22	65/18723	5.86676324826822e-05	0.000610745097127409	0.000323819995754616	CD74/HLA-DRB1/AXL	3	4
GO:00026952	BP	GO:0002695	negative regulation of leukocyte activation	4/22	187/18723	6.12304531631154e-05	0.000617703729163287	0.000327509496017351	CD74/HLA-DRB1/AXL/VSIG4	4	4
GO:0042093	BP	GO:0042093	T-helper cell differentiation	3/22	66/18723	6.14145685734715e-05	0.000617703729163287	0.000327509496017351	HLA-DRA/HLA-DRB1/IL18	3	4
GO:00300981	BP	GO:0030098	lymphocyte differentiation	5/22	374/18723	6.16182291406728e-05	0.000617703729163287	0.000327509496017351	CD74/HLA-DRA/HLA-DRB1/AXL/IL18	5	4
GO:2000514	BP	GO:2000514	regulation of CD4-positive, alpha-beta T cell activation	3/22	67/18723	6.42444615599923e-05	0.000636176863252606	0.000337304040796365	HLA-DRA/HLA-DRB1/IL18	3	4
GO:0002294	BP	GO:0002294	CD4-positive, alpha-beta T cell differentiation involved in immune response	3/22	68/18723	6.71584574239876e-05	0.000649198421765213	0.000344208133914924	HLA-DRA/HLA-DRB1/IL18	3	4
GO:0046637	BP	GO:0046637	regulation of alpha-beta T cell differentiation	3/22	68/18723	6.71584574239876e-05	0.000649198421765213	0.000344208133914924	HLA-DRA/HLA-DRB1/IL18	3	4
GO:0002287	BP	GO:0002287	alpha-beta T cell activation involved in immune response	3/22	69/18723	7.01576983705667e-05	0.000657141318055481	0.000348419495831853	HLA-DRA/HLA-DRB1/IL18	3	4
GO:0002293	BP	GO:0002293	alpha-beta T cell differentiation involved in immune response	3/22	69/18723	7.01576983705667e-05	0.000657141318055481	0.000348419495831853	HLA-DRA/HLA-DRB1/IL18	3	4
GO:0045657	BP	GO:0045657	positive regulation of monocyte differentiation	2/22	11/18723	7.20265730381007e-05	0.000657141318055481	0.000348419495831853	CD74/HLA-DRB1	2	4
GO:0046598	BP	GO:0046598	positive regulation of viral entry into host cell	2/22	11/18723	7.20265730381007e-05	0.000657141318055481	0.000348419495831853	CD74/HLA-DRB1	2	4
GO:0075294	BP	GO:0075294	positive regulation by symbiont of entry into host	2/22	11/18723	7.20265730381007e-05	0.000657141318055481	0.000348419495831853	CD74/HLA-DRB1	2	4
GO:00327291	BP	GO:0032729	positive regulation of interferon-gamma production	3/22	72/18723	7.96782572640797e-05	0.000718874943315919	0.000381150961649223	HLA-DPA1/EBI3/IL18	3	4
GO:0043380	BP	GO:0043380	regulation of memory T cell differentiation	2/22	12/18723	8.63703569883646e-05	0.000770689339280792	0.000408623204259585	HLA-DRA/HLA-DRB1	2	4
GO:0002292	BP	GO:0002292	T cell differentiation involved in immune response	3/22	75/18723	9.00067802934937e-05	0.000794407669546923	0.000421198777345983	HLA-DRA/HLA-DRB1/IL18	3	4
GO:00508662	BP	GO:0050866	negative regulation of cell activation	4/22	210/18723	9.60104074135056e-05	0.000838284417416844	0.000444462440657881	CD74/HLA-DRB1/AXL/VSIG4	4	4
GO:0043379	BP	GO:0043379	memory T cell differentiation	2/22	13/18723	0.000102001395559612	0.000881118438238346	0.000467173245060259	HLA-DRA/HLA-DRB1	2	4
GO:19031312	BP	GO:1903131	mononuclear cell differentiation	5/22	426/18723	0.000113912637160107	0.000973653277621122	0.000516235663141092	CD74/HLA-DRA/HLA-DRB1/AXL/IL18	5	4
GO:0090715	BP	GO:0090715	immunological memory formation process	2/22	14/18723	0.000118916919529217	0.00100583894435129	0.000533300658853615	HLA-DRA/HLA-DRB1	2	4
GO:00022742	BP	GO:0002274	myeloid leukocyte activation	4/22	223/18723	0.000121069959157217	0.00100860770005141	0.000534768666477866	CD74/IFNGR1/VSIG4/IL18	4	4
GO:00433671	BP	GO:0043367	CD4-positive, alpha-beta T cell differentiation	3/22	83/18723	0.000121728515523446	0.00100860770005141	0.000534768666477866	HLA-DRA/HLA-DRB1/IL18	3	4
GO:00026832	BP	GO:0002683	negative regulation of immune system process	5/22	434/18723	0.000124309795665187	0.00101959145535487	0.000540592306507831	CD74/HLA-DRB1/AXL/VSIG4/GPX1	5	4
GO:00027091	BP	GO:0002709	regulation of T cell mediated immunity	3/22	85/18723	0.000130656401194838	0.00106092997770209	0.000562510190407251	HLA-DRA/HLA-DRB1/IL18	3	4
GO:0002830	BP	GO:0002830	positive regulation of type 2 immune response	2/22	16/18723	0.000156590367903483	0.00125892454195671	0.000667487863184205	CD74/IL18	2	4
GO:00018192	BP	GO:0001819	positive regulation of cytokine production	5/22	467/18723	0.00017514196473174	0.00138463782001344	0.000734141649449697	HLA-DPA1/CD74/EBI3/IFNGR1/IL18	5	4
GO:0045591	BP	GO:0045591	positive regulation of regulatory T cell differentiation	2/22	17/18723	0.000177342774977091	0.00138463782001344	0.000734141649449697	HLA-DRA/HLA-DRB1	2	4
GO:0090713	BP	GO:0090713	immunological memory process	2/22	17/18723	0.000177342774977091	0.00138463782001344	0.000734141649449697	HLA-DRA/HLA-DRB1	2	4
GO:00192212	BP	GO:0019221	cytokine-mediated signaling pathway	5/22	472/18723	0.000184057383522557	0.00142337709924111	0.00075468140211254	CD74/EBI3/AXL/IFNGR1/IL18	5	4
GO:00302171	BP	GO:0030217	T cell differentiation	4/22	257/18723	0.0002087933382619	0.00159943576102512	0.00084802855361586	CD74/HLA-DRA/HLA-DRB1/IL18	4	4
GO:0002483	BP	GO:0002483	antigen processing and presentation of endogenous peptide antigen	2/22	19/18723	0.000222665193159608	0.00168573935821694	0.0008937871370375	HLA-DRA/HLA-DRB1	2	4
GO:00357101	BP	GO:0035710	CD4-positive, alpha-beta T cell activation	3/22	102/18723	0.000224211638777622	0.00168573935821694	0.0008937871370375	HLA-DRA/HLA-DRB1/IL18	3	4
GO:00421162	BP	GO:0042116	macrophage activation	3/22	106/18723	0.000251155916364201	0.00187099636777735	0.000992011296889986	CD74/IFNGR1/VSIG4	3	4
GO:0002824	BP	GO:0002824	positive regulation of adaptive immune response based on somatic recombination of immune receptors built from immunoglobulin superfamily domains	3/22	107/18723	0.000258204278878122	0.00190601704044577	0.00101057942642251	HLA-DRA/HLA-DRB1/IL18	3	4
GO:0045655	BP	GO:0045655	regulation of monocyte differentiation	2/22	21/18723	0.000273059450111335	0.00197968101330718	0.00104963642007083	CD74/HLA-DRB1	2	4
GO:0046641	BP	GO:0046641	positive regulation of alpha-beta T cell proliferation	2/22	21/18723	0.000273059450111335	0.00197968101330718	0.00104963642007083	EBI3/IL18	2	4
GO:0002821	BP	GO:0002821	positive regulation of adaptive immune response	3/22	112/18723	0.000295369838344125	0.00210386235732833	0.00111547796752306	HLA-DRA/HLA-DRB1/IL18	3	4
GO:0046632	BP	GO:0046632	alpha-beta T cell differentiation	3/22	112/18723	0.000295369838344125	0.00210386235732833	0.00111547796752306	HLA-DRA/HLA-DRB1/IL18	3	4
GO:00328161	BP	GO:0032816	positive regulation of natural killer cell activation	2/22	22/18723	0.000300151671376593	0.00211933180137212	0.00112367994135493	AXL/IL18	2	4
GO:0002708	BP	GO:0002708	positive regulation of lymphocyte mediated immunity	3/22	113/18723	0.000303194630977912	0.00212236241684538	0.0011252867882937	HLA-DRA/HLA-DRB1/IL18	3	4
GO:00444032	BP	GO:0044403	biological process involved in symbiotic interaction	4/22	290/18723	0.000330885158064366	0.00229639955853218	0.0012175621200929	CD74/HLA-DRB1/AXL/GPX1	4	4
GO:0051897	BP	GO:0051897	positive regulation of protein kinase B signaling	3/22	120/18723	0.000361742542866782	0.00248927919328667	0.00131982783258264	AXL/GPX1/IL18	3	4
GO:00508681	BP	GO:0050868	negative regulation of T cell activation	3/22	122/18723	0.000379712662906216	0.00259098052336006	0.00137375036823213	CD74/HLA-DRB1/VSIG4	3	4
GO:00069592	BP	GO:0006959	humoral immune response	4/22	317/18723	0.000463489317256903	0.00313627771343837	0.00166286956805327	HLA-DQB1/HLA-DRB1/EBI3/VSIG4	4	4
GO:0045589	BP	GO:0045589	regulation of regulatory T cell differentiation	2/22	28/18723	0.000489064484436494	0.00328198645754077	0.00174012504684233	HLA-DRA/HLA-DRB1	2	4
GO:0002705	BP	GO:0002705	positive regulation of leukocyte mediated immunity	3/22	134/18723	0.000499683315297555	0.00332576108214438	0.00176333456390595	HLA-DRA/HLA-DRB1/IL18	3	4
GO:00019161	BP	GO:0001916	positive regulation of T cell mediated cytotoxicity	2/22	29/18723	0.000524917844267681	0.00343736523826901	0.0018225076256832	HLA-DRA/HLA-DRB1	2	4
GO:0002862	BP	GO:0002862	negative regulation of inflammatory response to antigenic stimulus	2/22	29/18723	0.000524917844267681	0.00343736523826901	0.0018225076256832	HLA-DRB1/GPX1	2	4
GO:00343413	BP	GO:0034341	response to interferon-gamma	3/22	141/18723	0.000579714582024064	0.00373593841748841	0.00198081256514488	HLA-DPA1/CD74/IFNGR1	3	4
GO:19030381	BP	GO:1903038	negative regulation of leukocyte cell-cell adhesion	3/22	141/18723	0.000579714582024064	0.00373593841748841	0.00198081256514488	CD74/HLA-DRB1/VSIG4	3	4
GO:0002828	BP	GO:0002828	regulation of type 2 immune response	2/22	31/18723	0.000600344113003985	0.00380843296686903	0.00201924952482426	CD74/IL18	2	4
GO:0045066	BP	GO:0045066	regulatory T cell differentiation	2/22	31/18723	0.000600344113003985	0.00380843296686903	0.00201924952482426	HLA-DRA/HLA-DRB1	2	4
GO:00467182	BP	GO:0046718	viral entry into host cell	3/22	144/18723	0.000616379600730375	0.00387984678909352	0.00205711347775376	CD74/HLA-DRB1/AXL	3	4
GO:19039001	BP	GO:1903900	regulation of viral life cycle	3/22	148/18723	0.000667532087278863	0.00416950811438798	0.00221069330928789	CD74/HLA-DRB1/AXL	3	4
GO:00444092	BP	GO:0044409	entry into host	3/22	151/18723	0.000707626183425176	0.00438620199191788	0.00232558544813899	CD74/HLA-DRB1/AXL	3	4
GO:0032814	BP	GO:0032814	regulation of natural killer cell activation	2/22	35/18723	0.000765999444760858	0.00467662818906629	0.00247957081841861	AXL/IL18	2	4
GO:0046640	BP	GO:0046640	regulation of alpha-beta T cell proliferation	2/22	35/18723	0.000765999444760858	0.00467662818906629	0.00247957081841861	EBI3/IL18	2	4
GO:00302241	BP	GO:0030224	monocyte differentiation	2/22	36/18723	0.000810481532562048	0.00487489632918802	0.00258469354243959	CD74/HLA-DRB1	2	4
GO:0042092	BP	GO:0042092	type 2 immune response	2/22	36/18723	0.000810481532562048	0.00487489632918802	0.00258469354243959	CD74/IL18	2	4
GO:00507921	BP	GO:0050792	regulation of viral process	3/22	164/18723	0.000899089009108523	0.00535273295984222	0.00283804482833221	CD74/HLA-DRB1/AXL	3	4
GO:0046633	BP	GO:0046633	alpha-beta T cell proliferation	2/22	38/18723	0.000903108886081754	0.00535273295984222	0.00283804482833221	EBI3/IL18	2	4
GO:00019141	BP	GO:0001914	regulation of T cell mediated cytotoxicity	2/22	39/18723	0.000951248817386576	0.00559109911531047	0.00296442771345863	HLA-DRA/HLA-DRB1	2	4
GO:00027061	BP	GO:0002706	regulation of lymphocyte mediated immunity	3/22	168/18723	0.000963982606088013	0.00559109911531047	0.00296442771345863	HLA-DRA/HLA-DRB1/IL18	3	4
GO:00028222	BP	GO:0002822	regulation of adaptive immune response based on somatic recombination of immune receptors built from immunoglobulin superfamily domains	3/22	168/18723	0.000963982606088013	0.00559109911531047	0.00296442771345863	HLA-DRA/HLA-DRB1/IL18	3	4
GO:00521262	BP	GO:0052126	movement in host environment	3/22	175/18723	0.00108456948110962	0.00624588949404973	0.00331160072992784	CD74/HLA-DRB1/AXL	3	4
GO:0032689	BP	GO:0032689	negative regulation of interferon-gamma production	2/22	42/18723	0.00110294170895813	0.00626285781590214	0.00332059741600204	HLA-DRB1/AXL	2	4
GO:00465961	BP	GO:0046596	regulation of viral entry into host cell	2/22	42/18723	0.00110294170895813	0.00626285781590214	0.00332059741600204	CD74/HLA-DRB1	2	4
GO:0002861	BP	GO:0002861	regulation of inflammatory response to antigenic stimulus	2/22	43/18723	0.00115592152905087	0.00651811306659239	0.00345593498086115	HLA-DRB1/GPX1	2	4
GO:00028192	BP	GO:0002819	regulation of adaptive immune response	3/22	183/18723	0.00123362645075983	0.00690830812425504	0.00366281828211085	HLA-DRA/HLA-DRB1/IL18	3	4
GO:0051896	BP	GO:0051896	regulation of protein kinase B signaling	3/22	185/18723	0.00127280817935111	0.00707890576461027	0.0037532699737174	AXL/GPX1/IL18	3	4
GO:20001071	BP	GO:2000107	negative regulation of leukocyte apoptotic process	2/22	46/18723	0.0013220705315866	0.00730286579352597	0.00387201466107353	CD74/AXL	2	4
GO:00507771	BP	GO:0050777	negative regulation of immune response	3/22	194/18723	0.00145885254533886	0.00800397477577808	0.00424374602449214	HLA-DRB1/VSIG4/GPX1	3	4
GO:00523721	BP	GO:0052372	modulation by symbiont of entry into host	2/22	49/18723	0.00149897852113147	0.00813294975590748	0.0043121291809258	CD74/HLA-DRB1	2	4
GO:00224081	BP	GO:0022408	negative regulation of cell-cell adhesion	3/22	196/18723	0.00150239219628833	0.00813294975590748	0.0043121291809258	CD74/HLA-DRB1/VSIG4	3	4
GO:00019611	BP	GO:0001961	positive regulation of cytokine-mediated signaling pathway	2/22	50/18723	0.00156032648004313	0.00839062981321207	0.00444875238994521	CD74/AXL	2	4
GO:00517012	BP	GO:0051701	biological process involved in interaction with host	3/22	203/18723	0.00166120682254877	0.00887434170993159	0.00470521877023855	CD74/HLA-DRB1/AXL	3	4
GO:0043491	BP	GO:0043491	protein kinase B signaling	3/22	211/18723	0.00185518720815831	0.00984583015048726	0.00522030662632784	AXL/GPX1/IL18	3	4
GO:00019121	BP	GO:0001912	positive regulation of leukocyte mediated cytotoxicity	2/22	56/18723	0.00195320690293575	0.0102473415251533	0.00543318989342455	HLA-DRA/HLA-DRB1	2	4
GO:00336741	BP	GO:0033674	positive regulation of kinase activity	4/22	467/18723	0.00195608120246153	0.0102473415251533	0.00543318989342455	CD74/HLA-DRB1/AXL/IL18	4	4
GO:00607601	BP	GO:0060760	positive regulation of response to cytokine stimulus	2/22	57/18723	0.00202279479678903	0.0105289062499531	0.00558247686833139	CD74/AXL	2	4
GO:00027631	BP	GO:0002763	positive regulation of myeloid leukocyte differentiation	2/22	58/18723	0.0020935494390348	0.0108277843598488	0.00574094348350809	CD74/HLA-DRB1	2	4
GO:00027031	BP	GO:0002703	regulation of leukocyte mediated immunity	3/22	226/18723	0.00225594406845957	0.0115938391366403	0.00614710942038618	HLA-DRA/HLA-DRB1/IL18	3	4
GO:00430301	BP	GO:0043030	regulation of macrophage activation	2/22	61/18723	0.00231278803319516	0.0118112193896508	0.00626236547882702	CD74/VSIG4	2	4
GO:00313431	BP	GO:0031343	positive regulation of cell killing	2/22	63/18723	0.00246473356560527	0.0125085228454467	0.00663207913376681	HLA-DRA/HLA-DRB1	2	4
GO:00027201	BP	GO:0002720	positive regulation of cytokine production involved in immune response	2/22	65/18723	0.00262128431158019	0.0132203904410131	0.00700951476584699	CD74/IL18	2	4
GO:0042130	BP	GO:0042130	negative regulation of T cell proliferation	2/22	67/18723	0.00278241980349497	0.0139464498792464	0.00739447498134791	HLA-DRB1/VSIG4	2	4
GO:0042267	BP	GO:0042267	natural killer cell mediated cytotoxicity	2/22	68/18723	0.00286470045034561	0.0142707777035622	0.00756643515783889	TUBB/IL18	2	4
GO:0002228	BP	GO:0002228	natural killer cell mediated immunity	2/22	71/18723	0.00311836347071605	0.0153461281104329	0.00813659112933247	TUBB/IL18	2	4
GO:00327221	BP	GO:0032722	positive regulation of chemokine production	2/22	71/18723	0.00311836347071605	0.0153461281104329	0.00813659112933247	CD74/IL18	2	4
GO:00439031	BP	GO:0043903	regulation of biological process involved in symbiotic interaction	2/22	72/18723	0.00320518304824325	0.0156783652721296	0.00831274487464482	CD74/HLA-DRB1	2	4
GO:00313481	BP	GO:0031348	negative regulation of defense response	3/22	258/18723	0.00328113665286879	0.015953790192392	0.00845877649557727	HLA-DRB1/VSIG4/GPX1	3	4
GO:00024371	BP	GO:0002437	inflammatory response to antigenic stimulus	2/22	74/18723	0.00338220488005534	0.0163473235869342	0.00866742979913932	HLA-DRB1/GPX1	2	4
GO:20001061	BP	GO:2000106	regulation of leukocyte apoptotic process	2/22	81/18723	0.00403703509345218	0.0193968786738649	0.010284318612407	CD74/AXL	2	4
GO:00019101	BP	GO:0001910	regulation of leukocyte mediated cytotoxicity	2/22	82/18723	0.00413502552056097	0.0197508277805618	0.0104719841356622	HLA-DRA/HLA-DRB1	2	4
GO:00506721	BP	GO:0050672	negative regulation of lymphocyte proliferation	2/22	83/18723	0.00423411927377177	0.0201058763175595	0.0106602325821647	HLA-DRB1/VSIG4	2	4
GO:00329451	BP	GO:0032945	negative regulation of mononuclear cell proliferation	2/22	84/18723	0.00433431386698671	0.0204619933720535	0.0108490475617966	HLA-DRB1/VSIG4	2	4
GO:0001776	BP	GO:0001776	leukocyte homeostasis	2/22	87/18723	0.00464147788357362	0.021785433765675	0.0115507420406548	CD74/AXL	2	4
GO:0030101	BP	GO:0030101	natural killer cell activation	2/22	88/18723	0.00474605105298603	0.0221482382472681	0.0117431027263841	AXL/IL18	2	4
GO:0070664	BP	GO:0070664	negative regulation of leukocyte proliferation	2/22	90/18723	0.00495846033083058	0.0230072559350539	0.0121985580469757	HLA-DRB1/VSIG4	2	4
GO:00071621	BP	GO:0007162	negative regulation of cell adhesion	3/22	303/18723	0.0051452641463697	0.0237383777662056	0.0125862023676149	CD74/HLA-DRB1/VSIG4	3	4
GO:1901796	BP	GO:1901796	regulation of signal transduction by p53 class mediator	2/22	93/18723	0.00528519470755603	0.0242462039691271	0.0128554542693453	CD74/SGK1	2	4
GO:0002718	BP	GO:0002718	regulation of cytokine production involved in immune response	2/22	96/18723	0.00562161482251837	0.025644669864522	0.0135969276310468	CD74/IL18	2	4
GO:00190582	BP	GO:0019058	viral life cycle	3/22	317/18723	0.00583221319277369	0.026105547109403	0.0138412869688175	CD74/HLA-DRB1/AXL	3	4
GO:00023671	BP	GO:0002367	cytokine production involved in immune response	2/22	98/18723	0.00585124331762481	0.026105547109403	0.0138412869688175	CD74/IL18	2	4
GO:00326421	BP	GO:0032642	regulation of chemokine production	2/22	98/18723	0.00585124331762481	0.026105547109403	0.0138412869688175	CD74/IL18	2	4
GO:2001243	BP	GO:2001243	negative regulation of intrinsic apoptotic signaling pathway	2/22	98/18723	0.00585124331762481	0.026105547109403	0.0138412869688175	CD74/GPX1	2	4
GO:00313411	BP	GO:0031341	regulation of cell killing	2/22	99/18723	0.0059676547932492	0.0263355200658606	0.0139632197393531	HLA-DRA/HLA-DRB1	2	4
GO:00326021	BP	GO:0032602	chemokine production	2/22	99/18723	0.0059676547932492	0.0263355200658606	0.0139632197393531	CD74/IL18	2	4
GO:00456391	BP	GO:0045639	positive regulation of myeloid cell differentiation	2/22	103/18723	0.00644389234577721	0.0282834626203843	0.0149960282755214	CD74/HLA-DRB1	2	4
GO:00703711	BP	GO:0070371	ERK1 and ERK2 cascade	3/22	330/18723	0.00651741648895474	0.0284523773603831	0.0150855876852433	CD74/HLA-DRB1/CTSH	3	4
GO:0071887	BP	GO:0071887	leukocyte apoptotic process	2/22	106/18723	0.00681212416244751	0.0295799188230341	0.0156834156061978	CD74/AXL	2	4
GO:20012331	BP	GO:2001233	regulation of apoptotic signaling pathway	3/22	356/18723	0.00802797983433942	0.0346472200746218	0.0183701231663473	CD74/GPX1/CTSH	3	4
GO:00018181	BP	GO:0001818	negative regulation of cytokine production	3/22	357/18723	0.00808987447773452	0.0346472200746218	0.0183701231663473	HLA-DRB1/AXL/VSIG4	3	4
GO:0033559	BP	GO:0033559	unsaturated fatty acid metabolic process	2/22	116/18723	0.00810710814553959	0.0346472200746218	0.0183701231663473	CD74/GPX1	2	4
GO:0002702	BP	GO:0002702	positive regulation of production of molecular mediator of immune response	2/22	117/18723	0.00824226077253317	0.0350403965827064	0.0185785872469885	CD74/IL18	2	4
GO:00713462	BP	GO:0071346	cellular response to interferon-gamma	2/22	118/18723	0.0083784319774376	0.0354337852379132	0.0187871638090569	HLA-DPA1/IFNGR1	2	4
GO:00027611	BP	GO:0002761	regulation of myeloid leukocyte differentiation	2/22	120/18723	0.00865382070914261	0.0364088208073772	0.0193041323699991	CD74/HLA-DRB1	2	4
GO:00066901	BP	GO:0006690	icosanoid metabolic process	2/22	123/18723	0.00907448441380799	0.0377870838154466	0.0200348940634141	CD74/GPX1	2	4
GO:0050852	BP	GO:0050852	T cell receptor signaling pathway	2/22	123/18723	0.00907448441380799	0.0377870838154466	0.0200348940634141	HLA-DQB1/HLA-DRB1	2	4
GO:00022532	BP	GO:0002253	activation of immune response	3/22	375/18723	0.00925289684029605	0.0381388438290375	0.0202213989189478	HLA-DQB1/HLA-DRB1/VSIG4	3	4
GO:0018108	BP	GO:0018108	peptidyl-tyrosine phosphorylation	3/22	375/18723	0.00925289684029605	0.0381388438290375	0.0202213989189478	CD74/AXL/IL18	3	4
GO:0018212	BP	GO:0018212	peptidyl-tyrosine modification	3/22	378/18723	0.00945581487514401	0.0387783923162471	0.0205604906110255	CD74/AXL/IL18	3	4
GO:00507273	BP	GO:0050727	regulation of inflammatory response	3/22	386/18723	0.010009736059839	0.0408437471386394	0.0216555516978267	HLA-DRB1/GPX1/IL18	3	4
GO:0002291	BP	GO:0002291	T cell activation via T cell receptor contact with antigen bound to MHC molecule on antigen presenting cell	1/22	10/18723	0.0116911125157801	0.0472297679741964	0.0250414507407912	HLA-DMB	1	4
GO:0060068	BP	GO:0060068	vagina development	1/22	10/18723	0.0116911125157801	0.0472297679741964	0.0250414507407912	AXL	1	4
GO:00160322	BP	GO:0016032	viral process	3/22	415/18723	0.0121757021055464	0.0480951757666538	0.0255002941256954	CD74/HLA-DRB1/AXL	3	4
GO:00321021	BP	GO:0032102	negative regulation of response to external stimulus	3/22	420/18723	0.0125744603275909	0.0480951757666538	0.0255002941256954	HLA-DRB1/VSIG4/GPX1	3	4
GO:00425421	BP	GO:0042542	response to hydrogen peroxide	2/22	146/18723	0.012595312021402	0.0480951757666538	0.0255002941256954	AXL/GPX1	2	4
GO:0001787	BP	GO:0001787	natural killer cell proliferation	1/22	11/18723	0.012853021110054	0.0480951757666538	0.0255002941256954	IL18	1	4
GO:00026042	BP	GO:0002604	regulation of dendritic cell antigen processing and presentation	1/22	11/18723	0.012853021110054	0.0480951757666538	0.0255002941256954	CD74	1	4
GO:0010269	BP	GO:0010269	response to selenium ion	1/22	11/18723	0.012853021110054	0.0480951757666538	0.0255002941256954	GPX1	1	4
GO:0019372	BP	GO:0019372	lipoxygenase pathway	1/22	11/18723	0.012853021110054	0.0480951757666538	0.0255002941256954	GPX1	1	4
GO:0033210	BP	GO:0033210	leptin-mediated signaling pathway	1/22	11/18723	0.012853021110054	0.0480951757666538	0.0255002941256954	EBI3	1	4
GO:0035457	BP	GO:0035457	cellular response to interferon-alpha	1/22	11/18723	0.012853021110054	0.0480951757666538	0.0255002941256954	AXL	1	4
GO:0045060	BP	GO:0045060	negative thymic T cell selection	1/22	11/18723	0.012853021110054	0.0480951757666538	0.0255002941256954	CD74	1	4
GO:0045628	BP	GO:0045628	regulation of T-helper 2 cell differentiation	1/22	11/18723	0.012853021110054	0.0480951757666538	0.0255002941256954	IL18	1	4
GO:0051132	BP	GO:0051132	NK T cell activation	1/22	11/18723	0.012853021110054	0.0480951757666538	0.0255002941256954	IL18	1	4
GO:00970481	BP	GO:0097048	dendritic cell apoptotic process	1/22	11/18723	0.012853021110054	0.0480951757666538	0.0255002941256954	AXL	1	4
GO:1900222	BP	GO:1900222	negative regulation of amyloid-beta clearance	1/22	11/18723	0.012853021110054	0.0480951757666538	0.0255002941256954	IFNGR1	1	4
GO:2000343	BP	GO:2000343	positive regulation of chemokine (C-X-C motif) ligand 2 production	1/22	11/18723	0.012853021110054	0.0480951757666538	0.0255002941256954	CD74	1	4
GO:20006681	BP	GO:2000668	regulation of dendritic cell apoptotic process	1/22	11/18723	0.012853021110054	0.0480951757666538	0.0255002941256954	AXL	1	4
GO:00019591	BP	GO:0001959	regulation of cytokine-mediated signaling pathway	2/22	150/18723	0.0132598038262619	0.0493897280134157	0.0261866719697784	CD74/AXL	2	4
GO:0002424	BP	GO:0002424	T cell mediated immune response to tumor cell	1/22	12/18723	0.014013625723969	0.0499081758239599	0.026461555499092	HLA-DRB1	1	4
GO:0002903	BP	GO:0002903	negative regulation of B cell apoptotic process	1/22	12/18723	0.014013625723969	0.0499081758239599	0.026461555499092	CD74	1	4
GO:0032736	BP	GO:0032736	positive regulation of interleukin-13 production	1/22	12/18723	0.014013625723969	0.0499081758239599	0.026461555499092	IL18	1	4
GO:0032823	BP	GO:0032823	regulation of natural killer cell differentiation	1/22	12/18723	0.014013625723969	0.0499081758239599	0.026461555499092	AXL	1	4
GO:0043129	BP	GO:0043129	surfactant homeostasis	1/22	12/18723	0.014013625723969	0.0499081758239599	0.026461555499092	CTSH	1	4
GO:0043383	BP	GO:0043383	negative T cell selection	1/22	12/18723	0.014013625723969	0.0499081758239599	0.026461555499092	CD74	1	4
GO:0045916	BP	GO:0045916	negative regulation of complement activation	1/22	12/18723	0.014013625723969	0.0499081758239599	0.026461555499092	VSIG4	1	4
GO:0048548	BP	GO:0048548	regulation of pinocytosis	1/22	12/18723	0.014013625723969	0.0499081758239599	0.026461555499092	AXL	1	4
GO:0060453	BP	GO:0060453	regulation of gastric acid secretion	1/22	12/18723	0.014013625723969	0.0499081758239599	0.026461555499092	SGK1	1	4
GO:00609071	BP	GO:0060907	positive regulation of macrophage cytokine production	1/22	12/18723	0.014013625723969	0.0499081758239599	0.026461555499092	CD74	1	4
GO:00426131	CC	GO:0042613	MHC class II protein complex	8/22	17/19550	1.46251716422909e-20	1.08226270152952e-18	4.61847525546027e-19	HLA-DPA1/HLA-DQB1/HLA-DQA1/CD74/HLA-DRA/HLA-DRB5/HLA-DRB1/HLA-DMB	8	4
GO:00426111	CC	GO:0042611	MHC protein complex	8/22	25/19550	6.47378700729956e-19	2.39530119270084e-17	1.0221768958894e-17	HLA-DPA1/HLA-DQB1/HLA-DQA1/CD74/HLA-DRA/HLA-DRB5/HLA-DRB1/HLA-DMB	8	4
GO:00715561	CC	GO:0071556	integral component of lumenal side of endoplasmic reticulum membrane	7/22	29/19550	1.21234617178981e-15	2.24284041781114e-14	9.57115398781427e-15	HLA-DPA1/HLA-DQB1/HLA-DQA1/CD74/HLA-DRA/HLA-DRB5/HLA-DRB1	7	4
GO:00985531	CC	GO:0098553	lumenal side of endoplasmic reticulum membrane	7/22	29/19550	1.21234617178981e-15	2.24284041781114e-14	9.57115398781427e-15	HLA-DPA1/HLA-DQB1/HLA-DQA1/CD74/HLA-DRA/HLA-DRB5/HLA-DRB1	7	4
GO:00985761	CC	GO:0098576	lumenal side of membrane	7/22	36/19550	6.45366754442089e-15	9.55142796574292e-14	4.07600055437109e-14	HLA-DPA1/HLA-DQB1/HLA-DQA1/CD74/HLA-DRA/HLA-DRB5/HLA-DRB1	7	4
GO:00125071	CC	GO:0012507	ER to Golgi transport vesicle membrane	7/22	62/19550	3.73619021343474e-13	4.60796792990285e-12	1.96641590180776e-12	HLA-DPA1/HLA-DQB1/HLA-DQA1/CD74/HLA-DRA/HLA-DRB5/HLA-DRB1	7	4
GO:00306692	CC	GO:0030669	clathrin-coated endocytic vesicle membrane	7/22	72/19550	1.11161707970808e-12	1.1751380556914e-11	5.0148138934199e-12	HLA-DPA1/HLA-DQB1/HLA-DQA1/CD74/HLA-DRA/HLA-DRB5/HLA-DRB1	7	4
GO:00453341	CC	GO:0045334	clathrin-coated endocytic vesicle	7/22	91/19550	6.03010539849277e-12	5.57784749360581e-11	2.38030476256294e-11	HLA-DPA1/HLA-DQB1/HLA-DQA1/CD74/HLA-DRA/HLA-DRB5/HLA-DRB1	7	4
GO:00301341	CC	GO:0030134	COPII-coated ER to Golgi transport vesicle	7/22	94/19550	7.61042667080861e-12	6.25746192933152e-11	2.67032514765214e-11	HLA-DPA1/HLA-DQB1/HLA-DQA1/CD74/HLA-DRA/HLA-DRB5/HLA-DRB1	7	4
GO:00325881	CC	GO:0032588	trans-Golgi network membrane	7/22	100/19550	1.18536861156387e-11	8.77172772557266e-11	3.74326929967539e-11	HLA-DPA1/HLA-DQB1/HLA-DQA1/CD74/HLA-DRA/HLA-DRB5/HLA-DRB1	7	4
GO:00306652	CC	GO:0030665	clathrin-coated vesicle membrane	7/22	116/19550	3.41574858057659e-11	2.29786722693334e-10	9.80597678634428e-11	HLA-DPA1/HLA-DQB1/HLA-DQA1/CD74/HLA-DRA/HLA-DRB5/HLA-DRB1	7	4
GO:0030176	CC	GO:0030176	integral component of endoplasmic reticulum membrane	7/22	162/19550	3.61800842471676e-10	2.231105195242e-09	9.52107480188622e-10	HLA-DPA1/HLA-DQB1/HLA-DQA1/CD74/HLA-DRA/HLA-DRB5/HLA-DRB1	7	4
GO:0031227	CC	GO:0031227	intrinsic component of endoplasmic reticulum membrane	7/22	170/19550	5.07435044762729e-10	2.88847640864938e-09	1.23263573626574e-09	HLA-DPA1/HLA-DQB1/HLA-DQA1/CD74/HLA-DRA/HLA-DRB5/HLA-DRB1	7	4
GO:00306621	CC	GO:0030662	coated vesicle membrane	7/22	181/19550	7.87232564548784e-10	4.161086412615e-09	1.7757125516138e-09	HLA-DPA1/HLA-DQB1/HLA-DQA1/CD74/HLA-DRA/HLA-DRB5/HLA-DRB1	7	4
GO:00306662	CC	GO:0030666	endocytic vesicle membrane	7/22	193/19550	1.23293049965341e-09	6.0824571316235e-09	2.59564315716508e-09	HLA-DPA1/HLA-DQB1/HLA-DQA1/CD74/HLA-DRA/HLA-DRB5/HLA-DRB1	7	4
GO:00301361	CC	GO:0030136	clathrin-coated vesicle	7/22	196/19550	1.37305754423551e-09	6.35039114208922e-09	2.70998199520166e-09	HLA-DPA1/HLA-DQB1/HLA-DQA1/CD74/HLA-DRA/HLA-DRB5/HLA-DRB1	7	4
GO:0030658	CC	GO:0030658	transport vesicle membrane	7/22	212/19550	2.37211287637031e-09	1.03256678147884e-08	4.40640162793247e-09	HLA-DPA1/HLA-DQB1/HLA-DQA1/CD74/HLA-DRA/HLA-DRB5/HLA-DRB1	7	4
GO:00057651	CC	GO:0005765	lysosomal membrane	8/22	395/19550	6.45990414787053e-09	2.515962668118e-08	1.07366827942447e-08	HLA-DPA1/HLA-DQB1/HLA-DQA1/CD74/HLA-DRA/HLA-DRB5/HLA-DRB1/HLA-DMB	8	4
GO:00988521	CC	GO:0098852	lytic vacuole membrane	8/22	395/19550	6.45990414787053e-09	2.515962668118e-08	1.07366827942447e-08	HLA-DPA1/HLA-DQB1/HLA-DQA1/CD74/HLA-DRA/HLA-DRB5/HLA-DRB1/HLA-DMB	8	4
GO:0005802	CC	GO:0005802	trans-Golgi network	7/22	259/19550	9.50638564832878e-09	3.51736268988165e-08	1.50100826026244e-08	HLA-DPA1/HLA-DQB1/HLA-DQA1/CD74/HLA-DRA/HLA-DRB5/HLA-DRB1	7	4
GO:00057741	CC	GO:0005774	vacuolar membrane	8/22	444/19550	1.60761498017546e-08	5.66492897776115e-08	2.4174661356022e-08	HLA-DPA1/HLA-DQB1/HLA-DQA1/CD74/HLA-DRA/HLA-DRB5/HLA-DRB1/HLA-DMB	8	4
GO:0030135	CC	GO:0030135	coated vesicle	7/22	299/19550	2.55634714582488e-08	8.59862221777459e-08	3.66939781697351e-08	HLA-DPA1/HLA-DQB1/HLA-DQA1/CD74/HLA-DRA/HLA-DRB5/HLA-DRB1	7	4
GO:00301392	CC	GO:0030139	endocytic vesicle	7/22	336/19550	5.6857785325485e-08	1.82933744090691e-07	7.80656091425423e-08	HLA-DPA1/HLA-DQB1/HLA-DQA1/CD74/HLA-DRA/HLA-DRB5/HLA-DRB1	7	4
GO:0098791	CC	GO:0098791	Golgi apparatus subcompartment	7/22	384/19550	1.41250845749999e-07	4.35523441062496e-07	1.85856375986841e-07	HLA-DPA1/HLA-DQB1/HLA-DQA1/CD74/HLA-DRA/HLA-DRB5/HLA-DRB1	7	4
GO:0031301	CC	GO:0031301	integral component of organelle membrane	7/22	387/19550	1.4891848412009e-07	4.40798712995467e-07	1.88107558888535e-07	HLA-DPA1/HLA-DQB1/HLA-DQA1/CD74/HLA-DRA/HLA-DRB5/HLA-DRB1	7	4
GO:0030133	CC	GO:0030133	transport vesicle	7/22	412/19550	2.27669135408298e-07	6.47981385392849e-07	2.76521217095099e-07	HLA-DPA1/HLA-DQB1/HLA-DQA1/CD74/HLA-DRA/HLA-DRB5/HLA-DRB1	7	4
GO:0031300	CC	GO:0031300	intrinsic component of organelle membrane	7/22	417/19550	2.47038541683783e-07	6.77068595725924e-07	2.88933966881617e-07	HLA-DPA1/HLA-DQB1/HLA-DQA1/CD74/HLA-DRA/HLA-DRB5/HLA-DRB1	7	4
GO:00057701	CC	GO:0005770	late endosome	6/22	282/19550	5.24833457253412e-07	1.38705985131259e-06	5.9191743299257e-07	CD74/HLA-DRA/HLA-DRB5/HLA-DRB1/CTSH/HLA-DMB	6	4
GO:00319022	CC	GO:0031902	late endosome membrane	4/22	146/19550	1.96649401321529e-05	5.01795024061834e-05	2.14137279116003e-05	HLA-DRA/HLA-DRB5/HLA-DRB1/HLA-DMB	4	4
GO:0001772	CC	GO:0001772	immunological synapse	2/22	44/19550	0.00111129204469873	0.00274118704359021	0.00116978109968288	HLA-DRA/HLA-DRB1	2	4
GO:00057711	CC	GO:0005771	multivesicular body	2/22	64/19550	0.00233623010928416	0.00557680735764607	0.00237986089230984	CD74/CTSH	2	4
GO:0005881	CC	GO:0005881	cytoplasmic microtubule	2/22	75/19550	0.00319182397241197	0.00738109293620268	0.00314982628856444	TUBA1B/ARHGAP18	2	4
GO:0005641	CC	GO:0005641	nuclear envelope lumen	1/22	10/19550	0.0111989470632751	0.0245202850318234	0.0104638485199816	TUBB	1	4
GO:00098973	CC	GO:0009897	external side of plasma membrane	3/22	421/19550	0.0112660769065135	0.0245202850318234	0.0104638485199816	CD74/HLA-DRB1/EBI3	3	4
GO:0005874	CC	GO:0005874	microtubule	3/22	429/19550	0.0118531579548687	0.0250609625331509	0.0106945786058966	TUBA1B/TUBB/ARHGAP18	3	4
GO:0018995	CC	GO:0018995	host cellular component	1/22	12/19550	0.0134243240392656	0.0268486480785313	0.0114574600619621	AXL	1	4
GO:0043657	CC	GO:0043657	host cell	1/22	12/19550	0.0134243240392656	0.0268486480785313	0.0114574600619621	AXL	1	4
GO:00057752	CC	GO:0005775	vacuolar lumen	2/22	174/19550	0.0161874627264296	0.0315229537304156	0.0134521850912158	CD74/TUBB	2	4
GO:0042599	CC	GO:0042599	lamellar body	1/22	17/19550	0.0189668700115925	0.035988420021996	0.0153577894830708	CTSH	1	4
GO:00230261	MF	GO:0023026	MHC class II protein complex binding	8/21	27/18368	1.39123786385831e-18	1.16863980564098e-16	6.00428972823061e-17	HLA-DPA1/HLA-DQB1/HLA-DQA1/CD74/HLA-DRA/HLA-DRB5/HLA-DRB1/HLA-DMB	8	4
GO:00230231	MF	GO:0023023	MHC protein complex binding	8/21	36/18368	1.88557748924313e-17	7.91942545482115e-16	4.0688777399457e-16	HLA-DPA1/HLA-DQB1/HLA-DQA1/CD74/HLA-DRA/HLA-DRB5/HLA-DRB1/HLA-DMB	8	4
GO:01403752	MF	GO:0140375	immune receptor activity	9/21	144/18368	2.3573530499884e-14	6.60058853996751e-13	3.3912798262991e-13	HLA-DPA1/HLA-DQB1/HLA-DQA1/CD74/HLA-DRA/HLA-DRB1/EBI3/IFNGR1/CTSH	9	4
GO:00323951	MF	GO:0032395	MHC class II receptor activity	5/21	10/18368	2.93409795989916e-13	6.16160571578824e-12	3.16573727252278e-12	HLA-DPA1/HLA-DQB1/HLA-DQA1/HLA-DRA/HLA-DRB1	5	4
GO:0042605	MF	GO:0042605	peptide antigen binding	6/21	36/18368	1.94195848463678e-12	3.26249025418979e-11	1.67621679726543e-11	HLA-DPA1/HLA-DQB1/HLA-DQA1/HLA-DRA/HLA-DRB5/HLA-DRB1	6	4
GO:00332181	MF	GO:0033218	amide binding	9/21	400/18368	2.34927088181748e-10	3.28897923454447e-09	1.68982642376345e-09	HLA-DPA1/HLA-DQB1/HLA-DQA1/CD74/HLA-DRA/HLA-DRB5/HLA-DRB1/EBI3/DBI	9	4
GO:00422771	MF	GO:0042277	peptide binding	8/21	321/18368	1.33178829140419e-09	1.59814594968503e-08	8.21102555602585e-09	HLA-DPA1/HLA-DQB1/HLA-DQA1/CD74/HLA-DRA/HLA-DRB5/HLA-DRB1/EBI3	8	4
GO:00038231	MF	GO:0003823	antigen binding	6/21	171/18368	2.88158748765364e-08	3.02566686203632e-07	1.55454061833946e-07	HLA-DPA1/HLA-DQB1/HLA-DQA1/HLA-DRA/HLA-DRB5/HLA-DRB1	6	4
GO:0042608	MF	GO:0042608	T cell receptor binding	2/21	11/18368	6.80480564108386e-05	0.000635115193167827	0.000326312317291741	HLA-DRA/HLA-DRB1	2	4
GO:0004896	MF	GO:0004896	cytokine receptor activity	3/21	97/18368	0.000177211362009513	0.00148857544087991	0.000764806930777896	CD74/EBI3/IFNGR1	3	4
GO:0005200	MF	GO:0005200	structural constituent of cytoskeleton	3/21	103/18368	0.000211625852417467	0.0016160519639152	0.00083030238747523	HLA-DRB1/TUBA1B/TUBB	3	4
GO:0030247	MF	GO:0030247	polysaccharide binding	2/21	25/18368	0.000367605899241821	0.00257324129469275	0.00132209139201006	HLA-DRA/HLA-DRB1	2	4
GO:0019955	MF	GO:0019955	cytokine binding	3/21	139/18368	0.000510429634552982	0.00329816071557311	0.00169454372604634	CD74/EBI3/IFNGR1	3	4
GO:0042287	MF	GO:0042287	MHC protein binding	2/21	40/18368	0.000945948702025563	0.00567569221215338	0.00291608246489083	CD74/TUBB	2	4
GO:0042562	MF	GO:0042562	hormone binding	2/21	86/18368	0.00429453414182774	0.0240493911942353	0.0123562034957851	EBI3/CTSH	2	4
GO:0003924	MF	GO:0003924	GTPase activity	3/21	337/18368	0.00637104198765239	0.0334479704351751	0.017185047466694	RGS1/TUBA1B/TUBB	3	4
