# Supplementary material for: A novel single-cell model reveals ferroptosis-associated biomarkers for individualized therapy and prognostic prediction in hepatocellular carcinoma
Source: BMC Biol. 2024 Jun 10;22:133. doi: 10.1186/s12915-024-01931-z (PMC11163722; doi:10.1186/s12915-024-01931-z)
Supplement: Supplementary file 6 — Additional file 6: Table S4. Differential gene list based on specific cell types. [file 12915_2024_1931_MOESM6_ESM.csv]

	p_val	avg_log2FC	pct.1	pct.2	p_val_adj	cluster	gene
TRAC	0	2.30147071838578	0.797	0.229	0	T cells	TRAC
IL7R	0	2.29222666003039	0.571	0.135	0	T cells	IL7R
CD3D	0	2.11615203663254	0.83	0.183	0	T cells	CD3D
LTB	0	1.95965640678759	0.526	0.2	0	T cells	LTB
IL32	0	1.86336634135096	0.92	0.409	0	T cells	IL32
CD3G	0	1.61227557004304	0.632	0.132	0	T cells	CD3G
CD2	0	1.55954189271728	0.819	0.364	0	T cells	CD2
TRBC2	0	1.5209503848748	0.669	0.309	0	T cells	TRBC2
CD3E	0	1.48075328736685	0.66	0.193	0	T cells	CD3E
ITM2A	0	1.42042862964603	0.465	0.168	0	T cells	ITM2A
CD8A	0	1.38270546617252	0.391	0.116	0	T cells	CD8A
GZMK	0	1.38000755950023	0.518	0.228	0	T cells	GZMK
CLEC2D	0	1.29438956552578	0.52	0.206	0	T cells	CLEC2D
CD27	0	1.27326117887397	0.324	0.1	0	T cells	CD27
SPOCK2	0	1.23482517515448	0.41	0.109	0	T cells	SPOCK2
CD8B	0	1.18396724521524	0.301	0.087	0	T cells	CD8B
TRAT1	0	1.15493096311395	0.344	0.073	0	T cells	TRAT1
RP11-138A9.2	0	1.15460009513939	0.368	0.182	0	T cells	RP11-138A9.2
RP11-138A9.1	0	1.09596869835647	0.372	0.204	0	T cells	RP11-138A9.1
GPR171	0	1.01856879579441	0.303	0.091	0	T cells	GPR171
RGS1	0	0.972426909930507	0.775	0.673	0	T cells	RGS1
ZFP36L2	0	0.971290171213292	0.877	0.803	0	T cells	ZFP36L2
RORA	0	0.949662758700507	0.472	0.228	0	T cells	RORA
LCK	0	0.946073192020281	0.578	0.261	0	T cells	LCK
SYNE2	0	0.943567283866592	0.5	0.235	0	T cells	SYNE2
ICOS	0	0.939966403299678	0.184	0.021	0	T cells	ICOS
RP11-347P5.1	0	0.920639276918786	0.595	0.44	0	T cells	RP11-347P5.1
PBXIP1	0	0.916100260025151	0.336	0.137	0	T cells	PBXIP1
CXCR6	0	0.912582542761871	0.266	0.084	0	T cells	CXCR6
SRSF7	0	0.883893880664624	0.797	0.685	0	T cells	SRSF7
BCL11B	0	0.876640890196663	0.253	0.059	0	T cells	BCL11B
KLRG1	0	0.875350194832187	0.272	0.097	0	T cells	KLRG1
SIT1	0	0.874032448523604	0.244	0.05	0	T cells	SIT1
PTPRC	0	0.847885437842342	0.9	0.8	0	T cells	PTPRC
TRGC2	0	0.834582227437784	0.305	0.131	0	T cells	TRGC2
CD6	0	0.806089872430848	0.268	0.08	0	T cells	CD6
PPP2R5C	0	0.778705684047325	0.597	0.436	0	T cells	PPP2R5C
CD40LG	0	0.767620868783235	0.159	0.017	0	T cells	CD40LG
CD52	0	0.732749673368322	0.736	0.568	0	T cells	CD52
DDX24	0	0.722354863145737	0.634	0.527	0	T cells	DDX24
CD96	0	0.706169587026993	0.41	0.194	0	T cells	CD96
ETS1	0	0.700796694983573	0.51	0.283	0	T cells	ETS1
CXCR4	0	0.685500800879042	0.903	0.86	0	T cells	CXCR4
SIRPG	0	0.68155327967486	0.168	0.027	0	T cells	SIRPG
CAMK4	0	0.674762533500422	0.165	0.025	0	T cells	CAMK4
IL2RG	0	0.669889832069403	0.635	0.497	0	T cells	IL2RG
ACAP1	0	0.669202711873154	0.565	0.372	0	T cells	ACAP1
CD69	0	0.665562615156151	0.837	0.619	0	T cells	CD69
THEMIS	0	0.665259898258668	0.165	0.03	0	T cells	THEMIS
TNFRSF25	0	0.638991808527186	0.149	0.02	0	T cells	TNFRSF25
INPP4B	0	0.633717595599283	0.162	0.033	0	T cells	INPP4B
EVL	0	0.628967020714806	0.679	0.533	0	T cells	EVL
BTG1	0	0.609145168537617	0.981	0.944	0	T cells	BTG1
CD28	0	0.578627241492783	0.132	0.012	0	T cells	CD28
DDX5	0	0.544513489164135	0.934	0.924	0	T cells	DDX5
S100A4	0	0.537780883865294	0.833	0.735	0	T cells	S100A4
HLA-A	0	0.532566403955559	0.986	0.977	0	T cells	HLA-A
MALAT1	0	0.492485914285668	1	0.994	0	T cells	MALAT1
RPS29	0	0.462586566920209	0.99	0.995	0	T cells	RPS29
HLA-E	0	0.398802269252467	0.947	0.943	0	T cells	HLA-E
B2M	0	0.36362234294674	0.999	1	0	T cells	B2M
RPS27	0	0.339265052826277	0.994	0.998	0	T cells	RPS27
LACTB	0	-0.253250544795149	0.039	0.168	0	T cells	LACTB
CHKA	0	-0.253525297813837	0.01	0.118	0	T cells	CHKA
FUOM	0	-0.254385391770797	0.05	0.192	0	T cells	FUOM
FES	0	-0.256391544161202	0.004	0.11	0	T cells	FES
GNG7	0	-0.258391969604153	0.004	0.116	0	T cells	GNG7
ODF3B	0	-0.260355445953654	0.025	0.157	0	T cells	ODF3B
TRIB1	0	-0.261529202105218	0.025	0.151	0	T cells	TRIB1
PGD	0	-0.26462686545119	0.033	0.158	0	T cells	PGD
PTAFR	0	-0.266414138219761	0.003	0.111	0	T cells	PTAFR
SLAMF8	0	-0.271159385578199	0.007	0.126	0	T cells	SLAMF8
QKI	0	-0.271864919103912	0.039	0.171	0	T cells	QKI
ALCAM	0	-0.272584884279084	0.016	0.136	0	T cells	ALCAM
GNS	0	-0.272903952798214	0.024	0.145	0	T cells	GNS
ZNF385A	0	-0.274072583669382	0.003	0.125	0	T cells	ZNF385A
LRRK2	0	-0.274086203512322	0.002	0.102	0	T cells	LRRK2
HVCN1	0	-0.274784733941942	0.013	0.114	0	T cells	HVCN1
CXorf21	0	-0.276259562035819	0.015	0.13	0	T cells	CXorf21
P2RY13	0	-0.276678984069658	0.002	0.109	0	T cells	P2RY13
UNC93B1	0	-0.277408699079105	0.022	0.16	0	T cells	UNC93B1
HAVCR2	0	-0.284280561209955	0.074	0.231	0	T cells	HAVCR2
TSPAN4	0	-0.285035300289132	0.011	0.12	0	T cells	TSPAN4
EIF4EBP1	0	-0.285887987522219	0.061	0.221	0	T cells	EIF4EBP1
TFEC	0	-0.28874511962698	0.003	0.117	0	T cells	TFEC
HLA-DOA	0	-0.288933241659188	0.009	0.135	0	T cells	HLA-DOA
FGD4	0	-0.289276513684107	0.005	0.128	0	T cells	FGD4
SCARB2	0	-0.290263786300389	0.037	0.17	0	T cells	SCARB2
CLIC2	0	-0.29080500182787	0.003	0.129	0	T cells	CLIC2
GNB4	0	-0.293782851031977	0.007	0.125	0	T cells	GNB4
CD1D	0	-0.298342003401485	0.006	0.132	0	T cells	CD1D
EMILIN2	0	-0.301433349665095	0.013	0.146	0	T cells	EMILIN2
HES4	0	-0.303599550585563	0.007	0.102	0	T cells	HES4
PEA15	0	-0.303669684057965	0.035	0.174	0	T cells	PEA15
C19orf38	0	-0.303745990945166	0.003	0.124	0	T cells	C19orf38
TIMP2	0	-0.307436137862202	0.007	0.127	0	T cells	TIMP2
RAB13	0	-0.308189487212249	0.004	0.116	0	T cells	RAB13
ENTPD1	0	-0.309167144024424	0.024	0.156	0	T cells	ENTPD1
TIMM13	0	-0.311475792354766	0.12	0.306	0	T cells	TIMM13
CLN8	0	-0.317287133460973	0.049	0.195	0	T cells	CLN8
UBE2E2	0	-0.318014366256109	0.006	0.148	0	T cells	UBE2E2
CD33	0	-0.320368166099717	0.004	0.135	0	T cells	CD33
B3GNT5	0	-0.321013319379607	0.005	0.113	0	T cells	B3GNT5
PPIF	0	-0.321308377592348	0.035	0.162	0	T cells	PPIF
FNIP2	0	-0.325821993942639	0.019	0.155	0	T cells	FNIP2
LPCAT2	0	-0.328126774429782	0.003	0.139	0	T cells	LPCAT2
PSTPIP2	0	-0.329670999532625	0.031	0.175	0	T cells	PSTPIP2
LILRB1	0	-0.329817072393473	0.011	0.134	0	T cells	LILRB1
CD93	0	-0.33854914207064	0.004	0.117	0	T cells	CD93
RIN3	0	-0.342846806642194	0.048	0.197	0	T cells	RIN3
PLD4	0	-0.343514951105771	0.004	0.119	0	T cells	PLD4
UBE2F	0	-0.344141462514171	0.08	0.251	0	T cells	UBE2F
DPYSL2	0	-0.346862160096986	0.047	0.209	0	T cells	DPYSL2
KYNU	0	-0.351086177366207	0.004	0.14	0	T cells	KYNU
RNF13	0	-0.351117408540255	0.111	0.302	0	T cells	RNF13
RHOQ	0	-0.356690805911753	0.022	0.166	0	T cells	RHOQ
CTBP2	0	-0.356833563608671	0.011	0.125	0	T cells	CTBP2
INSR	0	-0.360920323110245	0.007	0.124	0	T cells	INSR
TREM1	0	-0.3611577846732	0.003	0.106	0	T cells	TREM1
BTK	0	-0.361839623006589	0.004	0.155	0	T cells	BTK
ADAM28	0	-0.362209267654392	0.011	0.139	0	T cells	ADAM28
FAM49A	0	-0.363905374441763	0.024	0.176	0	T cells	FAM49A
SKAP2	0	-0.364430093317984	0.12	0.322	0	T cells	SKAP2
SLC1A3	0	-0.364481931311596	0.002	0.124	0	T cells	SLC1A3
SERPINF1	0	-0.365622105037804	0.003	0.117	0	T cells	SERPINF1
SWAP70	0	-0.36684137367506	0.022	0.159	0	T cells	SWAP70
IRS2	0	-0.367033056430004	0.056	0.2	0	T cells	IRS2
SRGAP1	0	-0.367190012374953	0.008	0.155	0	T cells	SRGAP1
SLC8A1	0	-0.368049737397924	0.004	0.147	0	T cells	SLC8A1
CHPT1	0	-0.374428479079621	0.043	0.217	0	T cells	CHPT1
SYNGR2	0	-0.377385707758277	0.116	0.331	0	T cells	SYNGR2
ADAP2	0	-0.379144286240442	0.003	0.149	0	T cells	ADAP2
ATP6V1B2	0	-0.381981834909025	0.077	0.24	0	T cells	ATP6V1B2
CSF3R	0	-0.385352387068636	0.004	0.136	0	T cells	CSF3R
ACSL1	0	-0.387733549360957	0.022	0.154	0	T cells	ACSL1
RBM47	0	-0.388904173723484	0.004	0.159	0	T cells	RBM47
WARS	0	-0.390177926823209	0.037	0.178	0	T cells	WARS
ALOX5	0	-0.393519350116003	0.005	0.148	0	T cells	ALOX5
SMCO4	0	-0.394104776728865	0.044	0.212	0	T cells	SMCO4
BNIP3L	0	-0.394424640118412	0.126	0.316	0	T cells	BNIP3L
NLRP3	0	-0.394684055637261	0.019	0.144	0	T cells	NLRP3
IRAK3	0	-0.395870096205576	0.005	0.15	0	T cells	IRAK3
PRCP	0	-0.396114356711409	0.052	0.235	0	T cells	PRCP
CECR1	0	-0.396399554958477	0.061	0.255	0	T cells	CECR1
OGFRL1	0	-0.397544766163252	0.035	0.205	0	T cells	OGFRL1
CNPY3	0	-0.3978694376474	0.158	0.381	0	T cells	CNPY3
MTSS1	0	-0.401433716799951	0.016	0.139	0	T cells	MTSS1
C20orf27	0	-0.401454027470957	0.06	0.235	0	T cells	C20orf27
TPP1	0	-0.402434911947132	0.108	0.313	0	T cells	TPP1
ZEB2	0	-0.403804031653006	0.21	0.446	0	T cells	ZEB2
PAK1	0	-0.404300243731888	0.029	0.197	0	T cells	PAK1
TNFAIP2	0	-0.404610310127526	0.003	0.131	0	T cells	TNFAIP2
STX7	0	-0.405264551751623	0.049	0.237	0	T cells	STX7
SLC43A2	0	-0.40763157879262	0.016	0.172	0	T cells	SLC43A2
RPS24	0	-0.407894657937438	0.954	0.98	0	T cells	RPS24
GAPT	0	-0.408105784296538	0.003	0.133	0	T cells	GAPT
CLEC4A	0	-0.41262388338415	0.005	0.162	0	T cells	CLEC4A
GNAQ	0	-0.417535859452212	0.037	0.214	0	T cells	GNAQ
LRRC25	0	-0.419823092100429	0.003	0.153	0	T cells	LRRC25
SIGLEC10	0	-0.421868177257819	0.003	0.157	0	T cells	SIGLEC10
DRAM2	0	-0.429177437004972	0.1	0.306	0	T cells	DRAM2
SERPINB6	0	-0.431245008159266	0.055	0.25	0	T cells	SERPINB6
FILIP1L	0	-0.43302634443085	0.008	0.126	0	T cells	FILIP1L
APLP2	0	-0.433129055209189	0.11	0.304	0	T cells	APLP2
PLBD1	0	-0.433648563600099	0.004	0.169	0	T cells	PLBD1
METTL7A	0	-0.436196575791155	0.021	0.208	0	T cells	METTL7A
TLR2	0	-0.436619376889124	0.004	0.155	0	T cells	TLR2
MGAT1	0	-0.439151805502618	0.147	0.369	0	T cells	MGAT1
CD36	0	-0.439281369961991	0.004	0.113	0	T cells	CD36
LAP3	0	-0.441451743789272	0.112	0.293	0	T cells	LAP3
SMIM14	0	-0.443166974497086	0.05	0.225	0	T cells	SMIM14
RASSF4	0	-0.446458775359137	0.012	0.178	0	T cells	RASSF4
RAB20	0	-0.448276942449454	0.005	0.164	0	T cells	RAB20
RGS18	0	-0.448421293758134	0.02	0.197	0	T cells	RGS18
PLD3	0	-0.448882827112219	0.066	0.225	0	T cells	PLD3
GNG5	0	-0.455405680887675	0.291	0.524	0	T cells	GNG5
HNMT	0	-0.458467676698863	0.004	0.162	0	T cells	HNMT
SNX10	0	-0.458704166167933	0.091	0.284	0	T cells	SNX10
LILRB3	0	-0.462887530184014	0.008	0.182	0	T cells	LILRB3
FCGR1A	0	-0.463665776743929	0.003	0.141	0	T cells	FCGR1A
TCF4	0	-0.465606326017572	0.008	0.147	0	T cells	TCF4
HSBP1	0	-0.466505346457339	0.137	0.363	0	T cells	HSBP1
LILRB4	0	-0.468444453823992	0.003	0.167	0	T cells	LILRB4
PGLS	0	-0.469813618830198	0.145	0.373	0	T cells	PGLS
RAB32	0	-0.473089882333861	0.006	0.179	0	T cells	RAB32
MAT2A	0	-0.474628396052455	0.107	0.303	0	T cells	MAT2A
AXL	0	-0.480831002451737	0.004	0.129	0	T cells	AXL
SCIMP	0	-0.482371627762808	0.005	0.187	0	T cells	SCIMP
PTPN12	0	-0.482902262509392	0.03	0.191	0	T cells	PTPN12
SCPEP1	0	-0.488417758566973	0.044	0.242	0	T cells	SCPEP1
LILRB2	0	-0.490197271933121	0.003	0.151	0	T cells	LILRB2
FGD2	0	-0.492182318889037	0.009	0.169	0	T cells	FGD2
CCDC88A	0	-0.494443261386711	0.028	0.239	0	T cells	CCDC88A
TMSB10	0	-0.495426878668266	0.971	0.987	0	T cells	TMSB10
MT-RNR2	0	-0.495872758309474	0.916	0.954	0	T cells	MT-RNR2
PLSCR1	0	-0.498296814331762	0.071	0.275	0	T cells	PLSCR1
STX11	0	-0.500333945236925	0.086	0.289	0	T cells	STX11
PLXDC2	0	-0.50184927463153	0.004	0.183	0	T cells	PLXDC2
PTPRE	0	-0.506804232537719	0.166	0.379	0	T cells	PTPRE
GCA	0	-0.507455853072519	0.035	0.23	0	T cells	GCA
SLC11A1	0	-0.507937768498974	0.005	0.135	0	T cells	SLC11A1
SLC16A3	0	-0.508545706147277	0.074	0.256	0	T cells	SLC16A3
CD1E	0	-0.510065679504102	0.004	0.104	0	T cells	CD1E
H3F3A	0	-0.517704533573786	0.772	0.872	0	T cells	H3F3A
GRINA	0	-0.51964693543689	0.04	0.252	0	T cells	GRINA
LAIR1	0	-0.522303102652472	0.046	0.235	0	T cells	LAIR1
FBP1	0	-0.52521429017514	0.015	0.185	0	T cells	FBP1
RNF144B	0	-0.526476528701065	0.006	0.183	0	T cells	RNF144B
MSR1	0	-0.526770170577552	0.003	0.141	0	T cells	MSR1
SYK	0	-0.531617221964806	0.011	0.219	0	T cells	SYK
NR4A3	0	-0.531743881171027	0.044	0.217	0	T cells	NR4A3
GPR34	0	-0.532363127553674	0.005	0.144	0	T cells	GPR34
VEGFA	0	-0.534020767057956	0.004	0.144	0	T cells	VEGFA
YBX1	0	-0.542977877806355	0.733	0.841	0	T cells	YBX1
OLR1	0	-0.545890750056857	0.003	0.125	0	T cells	OLR1
MGST2	0	-0.549236273977314	0.021	0.232	0	T cells	MGST2
AOAH	0	-0.549335822042695	0.077	0.292	0	T cells	AOAH
PPT1	0	-0.550208075425844	0.142	0.346	0	T cells	PPT1
SPINT2	0	-0.555630379738686	0.034	0.249	0	T cells	SPINT2
PILRA	0	-0.556196814713906	0.004	0.192	0	T cells	PILRA
YBX3	0	-0.562745314582771	0.058	0.274	0	T cells	YBX3
ITGAX	0	-0.562755777764628	0.009	0.201	0	T cells	ITGAX
CTSL	0	-0.562801427722288	0.024	0.151	0	T cells	CTSL
THBD	0	-0.56345831520804	0.003	0.137	0	T cells	THBD
CYBA	0	-0.565082729416689	0.761	0.886	0	T cells	CYBA
TBXAS1	0	-0.565109323833116	0.029	0.243	0	T cells	TBXAS1
HCK	0	-0.565701253591426	0.006	0.209	0	T cells	HCK
ATOX1	0	-0.568044939667026	0.115	0.332	0	T cells	ATOX1
C1orf54	0	-0.572433029409811	0.006	0.161	0	T cells	C1orf54
EFHD2	0	-0.572822672799542	0.12	0.348	0	T cells	EFHD2
SLC31A2	0	-0.581881234438803	0.031	0.245	0	T cells	SLC31A2
ATP6V0B	0	-0.582014781161255	0.218	0.476	0	T cells	ATP6V0B
ATP6V1F	0	-0.582788716087398	0.256	0.495	0	T cells	ATP6V1F
ETS2	0	-0.583463152681076	0.037	0.241	0	T cells	ETS2
CD1C	0	-0.586156177096153	0.006	0.114	0	T cells	CD1C
MFSD1	0	-0.587627985236716	0.063	0.294	0	T cells	MFSD1
CLEC4E	0	-0.590017833198393	0.002	0.16	0	T cells	CLEC4E
FCGR2B	0	-0.59371671596467	0.011	0.166	0	T cells	FCGR2B
TKT	0	-0.599432551217298	0.162	0.387	0	T cells	TKT
AP2S1	0	-0.602313929858958	0.207	0.456	0	T cells	AP2S1
MXD1	0	-0.60482337433504	0.044	0.232	0	T cells	MXD1
LGALS9	0	-0.605089391437877	0.051	0.283	0	T cells	LGALS9
NUDT16	0	-0.608020508010295	0.043	0.27	0	T cells	NUDT16
IL13RA1	0	-0.614579686448881	0.005	0.215	0	T cells	IL13RA1
MPEG1	0	-0.618199854847538	0.005	0.196	0	T cells	MPEG1
FPR1	0	-0.621736384284874	0.004	0.179	0	T cells	FPR1
H2AFY	0	-0.629169044697136	0.226	0.457	0	T cells	H2AFY
CLEC12A	0	-0.632775328727323	0.019	0.226	0	T cells	CLEC12A
CD86	0	-0.634878961819811	0.009	0.237	0	T cells	CD86
CAPG	0	-0.636506766588192	0.107	0.288	0	T cells	CAPG
CFP	0	-0.637646709884332	0.01	0.178	0	T cells	CFP
MRC1	0	-0.640504502465084	0.006	0.15	0	T cells	MRC1
CREG1	0	-0.643367712198199	0.03	0.226	0	T cells	CREG1
NCF2	0	-0.647162876387712	0.006	0.217	0	T cells	NCF2
ATP1B3	0	-0.647364032807745	0.248	0.479	0	T cells	ATP1B3
DAB2	0	-0.648115568706868	0.004	0.158	0	T cells	DAB2
ZFAND5	0	-0.652522390560589	0.23	0.454	0	T cells	ZFAND5
TMEM176A	0	-0.654302919335694	0.003	0.163	0	T cells	TMEM176A
MARCH1	0	-0.654964344332007	0.005	0.231	0	T cells	MARCH1
CHMP1B	0	-0.658806842317692	0.26	0.478	0	T cells	CHMP1B
LITAF	0	-0.661154741923534	0.382	0.656	0	T cells	LITAF
BCL2A1	0	-0.661369223913287	0.086	0.27	0	T cells	BCL2A1
LY96	0	-0.669115790753554	0.043	0.296	0	T cells	LY96
CD300A	0	-0.673497367314921	0.042	0.279	0	T cells	CD300A
VAMP8	0	-0.677858035118072	0.427	0.653	0	T cells	VAMP8
BASP1	0	-0.67930769830482	0.011	0.221	0	T cells	BASP1
CSF1R	0	-0.684335462172597	0.005	0.218	0	T cells	CSF1R
SLC7A7	0	-0.685136576205423	0.005	0.224	0	T cells	SLC7A7
IFNGR2	0	-0.688102036416697	0.013	0.266	0	T cells	IFNGR2
RNASET2	0	-0.691147933865498	0.314	0.506	0	T cells	RNASET2
LAT2	0	-0.692386383200042	0.032	0.265	0	T cells	LAT2
IL18	0	-0.7020003501212	0.006	0.225	0	T cells	IL18
CEBPB	0	-0.703210135162148	0.24	0.456	0	T cells	CEBPB
GABARAP	0	-0.704964852114354	0.395	0.624	0	T cells	GABARAP
SNX3	0	-0.70913186660904	0.311	0.558	0	T cells	SNX3
SLC40A1	0	-0.710539064728376	0.009	0.115	0	T cells	SLC40A1
TNFSF13B	0	-0.713306057190029	0.055	0.285	0	T cells	TNFSF13B
HMOX1	0	-0.714681554195633	0.017	0.186	0	T cells	HMOX1
MAP3K8	0	-0.717276034653482	0.106	0.366	0	T cells	MAP3K8
BRI3	0	-0.72842216765385	0.054	0.311	0	T cells	BRI3
RAB31	0	-0.729536537982404	0.005	0.251	0	T cells	RAB31
PYCARD	0	-0.733354841820918	0.172	0.446	0	T cells	PYCARD
AP1S2	0	-0.738521552823769	0.13	0.383	0	T cells	AP1S2
TGFBI	0	-0.741337385663455	0.019	0.256	0	T cells	TGFBI
BLVRB	0	-0.741692369782172	0.051	0.282	0	T cells	BLVRB
GGTA1P	0	-0.744149609662343	0.005	0.212	0	T cells	GGTA1P
THEMIS2	0	-0.751130913344959	0.031	0.317	0	T cells	THEMIS2
LGMN	0	-0.755351293706283	0.011	0.169	0	T cells	LGMN
LGALS3	0	-0.766634279148795	0.139	0.325	0	T cells	LGALS3
ATF3	0	-0.77347853782528	0.139	0.384	0	T cells	ATF3
PLEK	0	-0.774389045687311	0.168	0.476	0	T cells	PLEK
CPM	0	-0.788452563408235	0.017	0.206	0	T cells	CPM
CTSZ	0	-0.806228098270998	0.052	0.321	0	T cells	CTSZ
GADD45B	0	-0.810570685465323	0.265	0.524	0	T cells	GADD45B
NEAT1	0	-0.812362243043794	0.734	0.829	0	T cells	NEAT1
KCTD12	0	-0.813736447413167	0.006	0.257	0	T cells	KCTD12
RAC1	0	-0.814764236743433	0.337	0.586	0	T cells	RAC1
MS4A4A	0	-0.818907111244141	0.006	0.184	0	T cells	MS4A4A
LYN	0	-0.827616608436246	0.031	0.326	0	T cells	LYN
CFD	0	-0.828043641945521	0.008	0.186	0	T cells	CFD
IGFBP7	0	-0.831361721560094	0.011	0.138	0	T cells	IGFBP7
CD302	0	-0.83528310880852	0.007	0.264	0	T cells	CD302
LY86	0	-0.841706299392149	0.007	0.281	0	T cells	LY86
NR4A1	0	-0.845955011057366	0.09	0.369	0	T cells	NR4A1
MARCKS	0	-0.846053675318793	0.007	0.225	0	T cells	MARCKS
ALDH2	0	-0.84651623356044	0.007	0.261	0	T cells	ALDH2
C15orf48	0	-0.852279708784691	0.006	0.144	0	T cells	C15orf48
FCGR2A	0	-0.855539269224891	0.008	0.247	0	T cells	FCGR2A
MEF2C	0	-0.867317372362739	0.009	0.291	0	T cells	MEF2C
PLAC8	0	-0.872342020708596	0.178	0.414	0	T cells	PLAC8
NAMPT	0	-0.881499530317349	0.128	0.366	0	T cells	NAMPT
VCAN	0	-0.884308081947656	0.005	0.107	0	T cells	VCAN
CLEC7A	0	-0.889825857502001	0.021	0.288	0	T cells	CLEC7A
FGR	0	-0.890165127899363	0.03	0.326	0	T cells	FGR
GSN	0	-0.896609582824671	0.013	0.259	0	T cells	GSN
S100A11	0	-0.905061265353507	0.484	0.639	0	T cells	S100A11
HSPA1B	0	-0.906244731547299	0.125	0.326	0	T cells	HSPA1B
THBS1	0	-0.922583250607807	0.007	0.139	0	T cells	THBS1
RGS2	0	-0.928505137694642	0.433	0.648	0	T cells	RGS2
CXCL16	0	-0.939669527795316	0.012	0.289	0	T cells	CXCL16
NAPSB	0	-0.942579404872227	0.008	0.23	0	T cells	NAPSB
IRF8	0	-0.968925418506797	0.042	0.309	0	T cells	IRF8
C5AR1	0	-0.972882127249181	0.005	0.208	0	T cells	C5AR1
HES1	0	-0.988353711521368	0.007	0.161	0	T cells	HES1
MNDA	0	-0.990588899233597	0.039	0.294	0	T cells	MNDA
VSIG4	0	-0.995140643616584	0.007	0.186	0	T cells	VSIG4
EREG	0	-1.00218142769018	0.004	0.148	0	T cells	EREG
CLEC10A	0	-1.01888621820286	0.005	0.198	0	T cells	CLEC10A
LGALS1	0	-1.02470134594225	0.301	0.613	0	T cells	LGALS1
TMEM176B	0	-1.04443708438947	0.005	0.214	0	T cells	TMEM176B
CXCL2	0	-1.04554355883349	0.006	0.116	0	T cells	CXCL2
TRDC	0	-1.05159496861727	0.054	0.257	0	T cells	TRDC
CTSD	0	-1.0521650018952	0.295	0.526	0	T cells	CTSD
CD163	0	-1.05501581705505	0.007	0.243	0	T cells	CD163
PHACTR1	0	-1.06065696723394	0.009	0.279	0	T cells	PHACTR1
SGK1	0	-1.08325249081024	0.07	0.318	0	T cells	SGK1
CTSH	0	-1.08602018938115	0.068	0.366	0	T cells	CTSH
CD68	0	-1.0884917357159	0.007	0.264	0	T cells	CD68
GLUL	0	-1.10234821292877	0.173	0.465	0	T cells	GLUL
RNF130	0	-1.11258929591693	0.04	0.352	0	T cells	RNF130
CD83	0	-1.11866949325742	0.084	0.379	0	T cells	CD83
CD63	0	-1.14173528256621	0.361	0.72	0	T cells	CD63
CD14	0	-1.14564738455458	0.008	0.21	0	T cells	CD14
MAFB	0	-1.15487542441242	0.007	0.24	0	T cells	MAFB
RHOB	0	-1.16633805584578	0.064	0.341	0	T cells	RHOB
SOD2	0	-1.17207069499034	0.122	0.357	0	T cells	SOD2
TYMP	0	-1.18060879757484	0.199	0.482	0	T cells	TYMP
CLIC3	0	-1.18753477598491	0.087	0.254	0	T cells	CLIC3
HBEGF	0	-1.19054582776569	0.013	0.242	0	T cells	HBEGF
SPI1	0	-1.20525207746657	0.009	0.339	0	T cells	SPI1
ASAH1	0	-1.21054604352648	0.106	0.435	0	T cells	ASAH1
CYBB	0	-1.2268678254632	0.008	0.293	0	T cells	CYBB
IGSF6	0	-1.24541237861433	0.01	0.285	0	T cells	IGSF6
RNASE6	0	-1.25847511941201	0.02	0.331	0	T cells	RNASE6
IER3	0	-1.25989227959516	0.061	0.324	0	T cells	IER3
FTH1P10	0	-1.27298131271988	0.836	0.898	0	T cells	FTH1P10
GSTP1	0	-1.28541289174717	0.312	0.733	0	T cells	GSTP1
KLRF1	0	-1.31185149350594	0.077	0.296	0	T cells	KLRF1
CEBPD	0	-1.33748485063159	0.124	0.484	0	T cells	CEBPD
HLA-DMA	0	-1.34515901588384	0.175	0.479	0	T cells	HLA-DMA
G0S2	0	-1.36151953676524	0.011	0.125	0	T cells	G0S2
GZMB	0	-1.36571885751917	0.124	0.3	0	T cells	GZMB
HLA-DMB	0	-1.36881644948833	0.062	0.388	0	T cells	HLA-DMB
CPVL	0	-1.38030670318042	0.01	0.298	0	T cells	CPVL
FCGRT	0	-1.39692045446231	0.047	0.387	0	T cells	FCGRT
IFI30	0	-1.39872482637767	0.013	0.311	0	T cells	IFI30
FGL2	0	-1.40090001077494	0.044	0.374	0	T cells	FGL2
KLF4	0	-1.4175218500472	0.014	0.337	0	T cells	KLF4
HLA-DRB6	0	-1.43081546383974	0.036	0.157	0	T cells	HLA-DRB6
CSTA	0	-1.4347225531075	0.007	0.313	0	T cells	CSTA
PLAUR	0	-1.47652484736462	0.032	0.326	0	T cells	PLAUR
FAM26F	0	-1.50519958427676	0.022	0.346	0	T cells	FAM26F
SAT1	0	-1.50680197047269	0.641	0.767	0	T cells	SAT1
LGALS2	0	-1.51554897607101	0.009	0.297	0	T cells	LGALS2
MS4A7	0	-1.52862225533164	0.01	0.312	0	T cells	MS4A7
CTSB	0	-1.53703492574147	0.135	0.407	0	T cells	CTSB
FCN1	0	-1.55388692623652	0.008	0.175	0	T cells	FCN1
SERPINA1	0	-1.56630359149223	0.02	0.329	0	T cells	SERPINA1
C1orf162	0	-1.57285065981254	0.069	0.434	0	T cells	C1orf162
FGFBP2	0	-1.59788034948438	0.012	0.165	0	T cells	FGFBP2
CXCL8	0	-1.61362046850174	0.009	0.155	0	T cells	CXCL8
HSPA1A	0	-1.61784696835953	0.165	0.417	0	T cells	HSPA1A
FTH1	0	-1.62444481218572	0.914	0.96	0	T cells	FTH1
TIMP1	0	-1.66019298511868	0.106	0.368	0	T cells	TIMP1
GRN	0	-1.6624870824629	0.064	0.434	0	T cells	GRN
CTSS	0	-1.68695579203245	0.327	0.636	0	T cells	CTSS
FCGR3A	0	-1.75237525442884	0.083	0.435	0	T cells	FCGR3A
IL1B	0	-1.76896382405618	0.01	0.221	0	T cells	IL1B
CCL3	0	-1.76942533941577	0.173	0.434	0	T cells	CCL3
IFITM3	0	-1.82090497081343	0.05	0.435	0	T cells	IFITM3
PSAP	0	-1.86926757929915	0.3	0.614	0	T cells	PSAP
HLA-DRB5	0	-1.91203974554829	0.026	0.247	0	T cells	HLA-DRB5
MS4A6A	0	-1.9193020779708	0.036	0.34	0	T cells	MS4A6A
LST1	0	-1.94559001055195	0.097	0.408	0	T cells	LST1
C1QC	0	-1.97575742088856	0.01	0.183	0	T cells	C1QC
HLA-DRB1	0	-2.00946534897795	0.43	0.654	0	T cells	HLA-DRB1
HLA-DQA1	0	-2.01110790057982	0.227	0.506	0	T cells	HLA-DQA1
HSPA6	0	-2.03763018172073	0.034	0.17	0	T cells	HSPA6
HLA-DQB1	0	-2.04490038562473	0.226	0.539	0	T cells	HLA-DQB1
NPC2	0	-2.10698886861776	0.181	0.559	0	T cells	NPC2
APOC1	0	-2.13105208801944	0.03	0.188	0	T cells	APOC1
GPX1	0	-2.33108947782176	0.239	0.545	0	T cells	GPX1
APOE	0	-2.41970041644085	0.026	0.142	0	T cells	APOE
AREG	0	-2.42625821344877	0.252	0.61	0	T cells	AREG
GNLY	0	-2.43740232507988	0.079	0.298	0	T cells	GNLY
HLA-DPB1	0	-2.44381069688839	0.541	0.727	0	T cells	HLA-DPB1
HLA-DPA1	0	-2.48440888894636	0.451	0.692	0	T cells	HLA-DPA1
S100A8	0	-2.50457163442012	0.014	0.133	0	T cells	S100A8
CD74	0	-2.54424362887888	0.708	0.846	0	T cells	CD74
AIF1	0	-2.56190187352343	0.044	0.41	0	T cells	AIF1
FTL	0	-2.61373292295364	0.873	0.953	0	T cells	FTL
C1QB	0	-2.70495436975916	0.024	0.223	0	T cells	C1QB
C1QA	0	-2.71955814232024	0.024	0.243	0	T cells	C1QA
S100A9	0	-2.75702880957465	0.016	0.204	0	T cells	S100A9
TYROBP	0	-2.92250819649648	0.141	0.779	0	T cells	TYROBP
FCER1G	0	-2.94777274790995	0.046	0.657	0	T cells	FCER1G
HLA-DRA	0	-3.4377056085612	0.353	0.66	0	T cells	HLA-DRA
CST3	0	-3.67822092749123	0.068	0.486	0	T cells	CST3
LYZ	0	-3.87350040514216	0.049	0.428	0	T cells	LYZ
ODF2L	1.24051529390664e-307	0.836981380392763	0.361	0.191	6.76998816496608e-303	T cells	ODF2L
SLAMF1	2.5616878766783e-307	0.57885313548458	0.14	0.023	1.39801554181841e-302	T cells	SLAMF1
IFITM2	3.91267129493325e-307	-0.775313568931008	0.511	0.706	2.13530123249687e-302	T cells	IFITM2
COMT	1.28367260419025e-306	-0.293820961640729	0.112	0.294	7.00551487010788e-302	T cells	COMT
MEF2A	1.90199809467041e-306	-0.263771141737067	0.067	0.218	1.03799644018543e-301	T cells	MEF2A
GOLIM4	1.00327868830398e-305	-0.292697368542181	0.043	0.174	5.47529311355011e-301	T cells	GOLIM4
RIPK2	1.92305904909583e-305	-0.303584625012589	0.067	0.218	1.04949024545356e-300	T cells	RIPK2
JUNB	2.61887960897777e-305	0.658015968379127	0.905	0.898	1.42922735780353e-300	T cells	JUNB
EML4	3.20969708163193e-305	0.836426717170119	0.399	0.24	1.75166008532981e-300	T cells	EML4
SLC25A5	4.99398275924886e-305	-0.505549171870936	0.398	0.61	2.72541615103247e-300	T cells	SLC25A5
ATP6AP1	5.75143957038284e-305	-0.272571660991909	0.092	0.26	3.13879063114073e-300	T cells	ATP6AP1
CORO1A	6.44572767202553e-305	0.531306396548324	0.789	0.737	3.51769141973121e-300	T cells	CORO1A
LBH	5.11158451634955e-304	0.669887792704116	0.423	0.23	2.7895961339526e-299	T cells	LBH
ICAM1	1.46655267683131e-301	-0.448177358787704	0.039	0.163	8.00356457853922e-297	T cells	ICAM1
RPS25	4.84999720583583e-301	0.313841087171286	0.971	0.981	2.64683747511284e-296	T cells	RPS25
ATP6V0D1	4.7365784752002e-300	-0.32815308504046	0.131	0.318	2.58494033705576e-295	T cells	ATP6V0D1
HLA-C	5.81812944544674e-300	0.293005853794492	0.977	0.974	3.17518596355811e-295	T cells	HLA-C
RRBP1	4.18331593652747e-299	-0.344266098354189	0.083	0.242	2.2830028392005e-294	T cells	RRBP1
LAG3	5.22487958076659e-299	0.79891132877978	0.216	0.072	2.85142578240756e-294	T cells	LAG3
UBE2R2	5.31875470693117e-297	-0.281396082410696	0.081	0.238	2.90265719376062e-292	T cells	UBE2R2
UBE2D1	1.53729431604463e-296	-0.327895666975339	0.089	0.251	8.38963000038195e-292	T cells	UBE2D1
ATG3	2.0276243692038e-296	-0.334757832582862	0.145	0.338	1.10655572324928e-291	T cells	ATG3
SEC14L1	2.47977036131108e-294	-0.269457308058982	0.085	0.245	1.35330987698191e-289	T cells	SEC14L1
NFKBID	1.06423572714581e-293	-0.332358894799983	0.066	0.212	5.80796005732553e-289	T cells	NFKBID
TC2N	2.32867087411976e-293	0.661237880021212	0.225	0.076	1.27084884284212e-288	T cells	TC2N
SEC11A	7.27005858289172e-292	-0.41427338022092	0.293	0.521	3.96756177102733e-287	T cells	SEC11A
TNFAIP3	9.45511719410487e-292	0.744835686781354	0.627	0.518	5.16003565751079e-287	T cells	TNFAIP3
GLA	5.96768351321975e-287	-0.256545260159628	0.031	0.145	3.25680360050455e-282	T cells	GLA
CDKN1A	6.64305369726524e-286	-0.334792929674242	0.093	0.253	3.62538012474553e-281	T cells	CDKN1A
PDCD1	2.44818650654888e-284	0.629778426490833	0.119	0.015	1.33607330408399e-279	T cells	PDCD1
PTPN18	1.36371673178814e-283	-0.280773804776147	0.077	0.228	7.44234769206058e-279	T cells	PTPN18
DBI	1.39294816848569e-283	-0.521814929164332	0.405	0.619	7.60187533469381e-279	T cells	DBI
SERPINB1	1.22516456629592e-282	-0.472090744195152	0.224	0.429	6.68621310410334e-278	T cells	SERPINB1
NUP214	7.07438095828768e-282	-0.302857542425761	0.05	0.18	3.86077266417592e-277	T cells	NUP214
OAZ1	2.62791547918769e-281	-0.411331822298258	0.824	0.905	1.43415859361189e-276	T cells	OAZ1
HERPUD1	4.9811358970837e-281	-0.637934301301547	0.437	0.626	2.71840510447446e-276	T cells	HERPUD1
UBE2J1	6.79689370873886e-281	-0.285642945300895	0.103	0.269	3.70933677260714e-276	T cells	UBE2J1
GZMA	7.04182172845712e-281	0.559106987032049	0.648	0.442	3.84300379008819e-276	T cells	GZMA
JUN	1.02285901286444e-280	0.674530142520233	0.771	0.685	5.58215077680637e-276	T cells	JUN
ARPC3	4.2007863496594e-279	-0.460067281655228	0.66	0.798	2.29253714246312e-274	T cells	ARPC3
GK	1.73899866379459e-278	-0.286143001805027	0.031	0.142	9.49041130779259e-274	T cells	GK
LAMTOR2	1.86954394285236e-278	-0.336243937374721	0.165	0.359	1.02028491137225e-273	T cells	LAMTOR2
FAM96A	3.8471229938275e-276	-0.270932320831609	0.12	0.295	2.09952890265142e-271	T cells	FAM96A
SSR3	5.58555780982673e-276	-0.358843619787856	0.206	0.414	3.04826231913484e-271	T cells	SSR3
HEXB	6.81619712548416e-276	-0.280620286458015	0.115	0.287	3.71987141926173e-271	T cells	HEXB
AVPI1	5.45826574386902e-275	-0.271001681517633	0.03	0.14	2.97879394705908e-270	T cells	AVPI1
OAZ2	1.10821259259259e-274	-0.279252138672018	0.103	0.267	6.04795940281478e-270	T cells	OAZ2
GSAP	2.64938722999068e-274	-0.364917681053718	0.032	0.143	1.44587658689511e-269	T cells	GSAP
PABPC4	2.66589348581073e-274	-0.359956770006568	0.21	0.418	1.45488471094635e-269	T cells	PABPC4
GDI2	1.85428218278811e-271	-0.404812553760816	0.256	0.468	1.01195595843478e-266	T cells	GDI2
AKR1A1	1.26943793359987e-268	-0.27017604904988	0.114	0.283	6.92783057882791e-264	T cells	AKR1A1
RCAN3	4.2634038977872e-268	0.704881872380592	0.2	0.071	2.32671004317839e-263	T cells	RCAN3
BID	4.79242322477479e-267	-0.281251883073522	0.098	0.255	2.6154170506886e-262	T cells	BID
HLA-DQA2	1.48447801155491e-266	-0.63931696604475	0.022	0.118	8.10139030025977e-262	T cells	HLA-DQA2
RB1	3.68781973747976e-266	-0.260933443807999	0.055	0.185	2.0125907435322e-261	T cells	RB1
RTN4	1.8280582902517e-265	-0.387326033491049	0.262	0.474	9.97644531321962e-261	T cells	RTN4
LDHB	6.07130525500823e-264	0.727135237006974	0.575	0.512	3.31335412986819e-259	T cells	LDHB
BLVRA	7.1578774540475e-262	-0.286208258552517	0.062	0.194	3.90634004177188e-257	T cells	BLVRA
SH3BP5	1.03885848284381e-260	-0.327729196631869	0.108	0.267	5.66946628427179e-256	T cells	SH3BP5
ITK	1.27175322021151e-260	0.628189901545749	0.203	0.069	6.94046602398231e-256	T cells	ITK
GPX4	1.28311884591485e-258	-0.558123233710919	0.373	0.563	7.00249278969569e-254	T cells	GPX4
RNH1	1.60615229197355e-258	-0.354373489635715	0.197	0.393	8.76541551821644e-254	T cells	RNH1
FOSL2	6.98875264055092e-257	-0.39202766471263	0.146	0.322	3.81404186605426e-252	T cells	FOSL2
RHOH	1.90249813009947e-256	0.688223315011647	0.37	0.213	1.03826932952048e-251	T cells	RHOH
LIPA	3.66821695961274e-256	-0.591284292044328	0.083	0.221	2.00189272353906e-251	T cells	LIPA
C3AR1	4.4474875865766e-256	-0.336579794280745	0.055	0.179	2.42717187549831e-251	T cells	C3AR1
FLOT1	2.68761071704505e-255	-0.264469201980208	0.094	0.247	1.46673667272016e-250	T cells	FLOT1
PCED1B-AS1	9.98949944042863e-255	0.612197477764408	0.527	0.377	5.45166942461952e-250	T cells	PCED1B-AS1
ARRB2	3.62565943875183e-254	-0.311604653415478	0.148	0.325	1.97866738210442e-249	T cells	ARRB2
NCOA4	2.62762392946992e-253	-0.256897804725871	0.1	0.254	1.43399948326891e-248	T cells	NCOA4
CMTM6	5.39544649963981e-253	-0.328401172466725	0.207	0.407	2.94451097271343e-248	T cells	CMTM6
RPS3	1.04616864160717e-251	0.258557362815258	0.984	0.989	5.70936074470695e-247	T cells	RPS3
CAPNS1	3.39184529480101e-251	-0.268380873076751	0.119	0.283	1.8510656511847e-246	T cells	CAPNS1
SARAF	5.93856986941918e-251	0.547358348273643	0.781	0.752	3.24091512053682e-246	T cells	SARAF
CD55	5.70601585763098e-250	-0.362833879105582	0.178	0.366	3.11400109414353e-245	T cells	CD55
CD5	7.15573118987487e-250	0.477801298508011	0.123	0.022	3.90516873956231e-245	T cells	CD5
CD9	9.57972569453827e-250	-0.509388624609847	0.037	0.145	5.22803950053732e-245	T cells	CD9
PLEKHO1	1.36733372817349e-249	-0.259263282353572	0.077	0.216	7.46208708813399e-245	T cells	PLEKHO1
KLRC1	1.46319459116399e-248	-1.08798974005069	0.038	0.142	7.98523816181834e-244	T cells	KLRC1
CHCHD10	9.44150118764703e-247	-0.319581368595411	0.194	0.387	5.15260485814649e-242	T cells	CHCHD10
RPL23A	1.77517429612159e-246	0.250707984473182	0.982	0.988	9.68783620365395e-242	T cells	RPL23A
MTPN	1.16438284959243e-245	-0.281885855518267	0.169	0.356	6.35450296336572e-241	T cells	MTPN
IKZF3	2.70633831235854e-244	0.684479014290884	0.362	0.202	1.47695707058655e-239	T cells	IKZF3
SON	1.24513409683842e-241	0.577887735363817	0.689	0.659	6.795194820086e-237	T cells	SON
RP11-693N9.2	3.23235543348346e-241	0.685579822109584	0.262	0.118	1.76402565426926e-236	T cells	RP11-693N9.2
AKR1B1	1.00691384879434e-240	-0.316323950335128	0.136	0.301	5.49513163841023e-236	T cells	AKR1B1
HMGN3	2.12807712137744e-240	-0.314870028612113	0.243	0.457	1.16137680822052e-235	T cells	HMGN3
LTA4H	4.3306249779029e-238	-0.303796231123893	0.088	0.228	2.36339527544073e-233	T cells	LTA4H
PLIN2	4.75731388115596e-238	-0.683849526004489	0.219	0.398	2.59625647750205e-233	T cells	PLIN2
UPP1	4.78461408487431e-237	-0.319582144664436	0.097	0.242	2.6111552906793e-232	T cells	UPP1
CSTB	6.52810409673366e-236	-0.535976215458913	0.299	0.492	3.56264752975143e-231	T cells	CSTB
RNF213	1.22297235321008e-234	0.746634180054758	0.538	0.434	6.67424932040867e-230	T cells	RNF213
IGLC3	1.22096391061771e-233	-4.09019385596923	0.114	0.257	6.66328844580506e-229	T cells	IGLC3
MAF	2.17724639592131e-233	0.834910363810242	0.248	0.118	1.1882104481101e-228	T cells	MAF
LAMTOR1	2.39075267492464e-232	-0.323539950580074	0.253	0.459	1.30472936481338e-227	T cells	LAMTOR1
OCIAD2	1.46599453503221e-231	0.631587421655924	0.324	0.178	8.00051857548477e-227	T cells	OCIAD2
OSM	2.01310445993136e-230	-0.50450328234138	0.048	0.157	1.09863162796294e-225	T cells	OSM
KLRD1	2.44979409271524e-230	-0.844444873962266	0.311	0.456	1.33695062815841e-225	T cells	KLRD1
STXBP2	2.89265286435459e-230	-0.454021192339812	0.145	0.304	1.57863637419287e-225	T cells	STXBP2
COX5A	6.45014309691222e-230	-0.315554295170427	0.295	0.513	3.52010109370888e-225	T cells	COX5A
CLTA	1.79074123503621e-229	-0.316182473646736	0.206	0.397	9.77279121608663e-225	T cells	CLTA
CD38	2.16885344330915e-229	-0.272294613877614	0.049	0.161	1.18363007815153e-224	T cells	CD38
AAK1	9.77805873222843e-229	0.628345388700148	0.495	0.359	5.33627777252635e-224	T cells	AAK1
C1orf21	4.2524874633097e-225	-0.439028874620395	0.036	0.134	2.32075250822663e-220	T cells	C1orf21
SEPT1	2.95805062771603e-224	0.592986084621871	0.344	0.196	1.61432654956975e-219	T cells	SEPT1
LEPROTL1	5.98466183870515e-224	0.713898503087793	0.515	0.425	3.26606935185495e-219	T cells	LEPROTL1
PDCD4	1.64736568969589e-223	0.663043703684639	0.51	0.394	8.99033351494637e-219	T cells	PDCD4
FYN	5.58190010875409e-222	0.56825150819711	0.496	0.341	3.04626616535145e-217	T cells	FYN
RASGEF1B	6.36961996169085e-221	-0.305993393440398	0.148	0.315	3.47615639789317e-216	T cells	RASGEF1B
MYDGF	1.49856932638536e-215	-0.291986838446102	0.204	0.39	8.17829224181545e-211	T cells	MYDGF
GNAI2	2.34905581530081e-215	-0.289728760677125	0.232	0.425	1.28197372064226e-210	T cells	GNAI2
SERP1	2.58288428080976e-215	-0.375550934881024	0.5	0.686	1.40958326740912e-210	T cells	SERP1
PIK3AP1	1.50207628875479e-213	-0.25492249585612	0.041	0.142	8.19743113825038e-209	T cells	PIK3AP1
KDM6B	3.51942141082534e-212	-0.293709211654529	0.167	0.337	1.92068904074382e-207	T cells	KDM6B
BST2	4.82431175288173e-210	-0.295950127192499	0.273	0.479	2.63281989601767e-205	T cells	BST2
SH3BGRL	1.44312134203401e-209	-0.360636922128409	0.356	0.555	7.87569041201638e-205	T cells	SH3BGRL
ANXA2	1.25069329779267e-208	-0.500122441138209	0.289	0.469	6.82553360337372e-204	T cells	ANXA2
TBC1D4	1.82881411792674e-208	0.699232048121907	0.119	0.028	9.98057016717341e-204	T cells	TBC1D4
SMAP2	2.02589791607524e-208	-0.318215566624924	0.279	0.474	1.1056135287189e-203	T cells	SMAP2
MT-CO2	2.65319238696059e-208	-0.293336520665009	0.928	0.965	1.44795321325987e-203	T cells	MT-CO2
RNF19A	1.46974451746046e-207	0.776346722659961	0.349	0.219	8.02098372958869e-203	T cells	RNF19A
CALM1	9.53733276248349e-207	0.366680679979714	0.812	0.808	5.20490398179774e-202	T cells	CALM1
ITGB2	1.27017557470368e-206	-0.446841452390979	0.512	0.68	6.93185618138784e-202	T cells	ITGB2
TUBA4A	6.64833202185096e-205	0.576344121181924	0.44	0.294	3.62826071760494e-200	T cells	TUBA4A
RHOA	2.9403770622586e-203	-0.370416330291414	0.489	0.681	1.60468137795701e-198	T cells	RHOA
MAFF	5.05311750348905e-203	-0.480502507839509	0.106	0.238	2.75768834635411e-198	T cells	MAFF
LAPTM4A	9.39119653063653e-203	-0.334758247325507	0.225	0.412	5.12515159462958e-198	T cells	LAPTM4A
SYNGR1	5.62722512472275e-202	-0.345041645930852	0.046	0.146	3.07100183956619e-197	T cells	SYNGR1
AQP3	5.21699525944885e-201	0.522497960403991	0.132	0.038	2.84712299289161e-196	T cells	AQP3
BLOC1S1	2.52850391872376e-200	-0.296043908009908	0.292	0.497	1.37990572860431e-195	T cells	BLOC1S1
INSIG1	5.44366405234408e-200	-0.362632794764838	0.107	0.241	2.97082521992626e-195	T cells	INSIG1
IL1R2	4.29752769998634e-199	-0.259413772282607	0.021	0.1	2.34533276699055e-194	T cells	IL1R2
TALDO1	4.35759815210174e-199	-0.286542117876612	0.199	0.374	2.378115615528e-194	T cells	TALDO1
ZNF831	3.40218190957891e-198	0.514180436300268	0.158	0.053	1.8567067553336e-193	T cells	ZNF831
MAPK1	4.54234155354178e-198	-0.489186130391169	0.153	0.298	2.47893747942989e-193	T cells	MAPK1
FAM46A	2.14641925968833e-197	-0.29225364127804	0.047	0.147	1.17138684678231e-192	T cells	FAM46A
RASGRP1	3.87995026209362e-197	0.510028686913877	0.171	0.062	2.11744405603497e-192	T cells	RASGRP1
ANKRD12	4.81285904413515e-197	0.657002584173459	0.559	0.497	2.62656969474632e-192	T cells	ANKRD12
SH2D1A	5.5680246526132e-197	0.513358244426855	0.351	0.2	3.03869377391713e-192	T cells	SH2D1A
PRELID1	1.97700454885336e-196	-0.325486297529329	0.317	0.518	1.07893046249123e-191	T cells	PRELID1
ANXA5	1.64852922111412e-195	-0.395803682582076	0.264	0.438	8.99668337130817e-191	T cells	ANXA5
CCL5	8.39165586867024e-195	0.273765996724721	0.781	0.557	4.5796622737681e-190	T cells	CCL5
UQCRH	2.22218462107081e-193	-0.328841725405034	0.455	0.66	1.21273503510318e-188	T cells	UQCRH
ABI3	4.14673961787839e-193	-0.284183197241968	0.173	0.336	2.26304167906095e-188	T cells	ABI3
MRPL18	5.88762573640223e-193	-0.321173448839993	0.146	0.297	3.21311286938415e-188	T cells	MRPL18
LAMTOR4	5.9941560096148e-193	-0.312788693850035	0.353	0.559	3.27125070068718e-188	T cells	LAMTOR4
GBP5	9.33689408058853e-193	0.685091836648376	0.261	0.138	5.09551657554039e-188	T cells	GBP5
TPI1	1.16192490219006e-192	-0.316386009171842	0.45	0.657	6.34108896121203e-188	T cells	TPI1
FAM46C	2.76192759958533e-191	0.605170415097863	0.344	0.208	1.5072943681977e-186	T cells	FAM46C
EMB	3.95379314267144e-190	0.626101899262039	0.394	0.268	2.15774306968151e-185	T cells	EMB
RAB7A	5.53298759632173e-189	-0.286926113096775	0.283	0.475	3.01957265081662e-184	T cells	RAB7A
GSTO1	6.46534694238209e-189	-0.308216970960092	0.211	0.383	3.5283984403356e-184	T cells	GSTO1
KLRC2	8.42136343755369e-189	-0.725755830409846	0.036	0.121	4.59587488241055e-184	T cells	KLRC2
PDLIM1	4.55076338017755e-188	-0.274803710425467	0.03	0.113	2.4835336070981e-183	T cells	PDLIM1
NACA	2.30175213553851e-186	-0.316473501110127	0.84	0.911	1.25615821044879e-181	T cells	NACA
KLRB1	4.01965710092336e-185	0.748674494762884	0.509	0.374	2.19368766625791e-180	T cells	KLRB1
SERF2	1.61413926155288e-183	-0.314868887673763	0.865	0.932	8.80900360599867e-179	T cells	SERF2
KIAA1551	4.27193351790361e-182	0.721528423733549	0.416	0.309	2.33136499806071e-177	T cells	KIAA1551
OXNAD1	5.55940974221161e-182	0.519523533358128	0.198	0.086	3.03399227271457e-177	T cells	OXNAD1
XBP1	2.7469774981589e-181	-0.481708665174809	0.224	0.386	1.49913549984524e-176	T cells	XBP1
ARPC5	7.46835664048414e-180	-0.332732844719451	0.414	0.603	4.07578095297782e-175	T cells	ARPC5
HSH2D	3.65254521329074e-179	-0.273368195138589	0.055	0.153	1.99334002470129e-174	T cells	HSH2D
GIMAP7	2.24270075546797e-178	0.609479425389169	0.444	0.322	1.22393151028909e-173	T cells	GIMAP7
RPS11	1.4667204537441e-176	-0.297237973142703	0.907	0.95	8.00448020426306e-172	T cells	RPS11
DUSP4	3.51596313629658e-176	0.956145409453548	0.251	0.139	1.91880172200249e-171	T cells	DUSP4
ACP5	2.49982463708258e-175	-0.366017402332397	0.093	0.21	1.36425429744145e-170	T cells	ACP5
RP11-51J9.5	2.50721238568469e-173	0.612488948494994	0.316	0.191	1.36828608736356e-168	T cells	RP11-51J9.5
FKBP1A	3.69858892167624e-172	-0.341260415582334	0.331	0.509	2.01846791811559e-167	T cells	FKBP1A
NFE2L2	1.08879995649021e-171	-0.262947063124285	0.271	0.457	5.94201688254968e-167	T cells	NFE2L2
YWHAH	6.1836747008144e-171	-0.38768897356801	0.188	0.339	3.37467863122245e-166	T cells	YWHAH
DUSP2	1.47743832473816e-170	0.372929160248048	0.733	0.66	8.06297191342601e-166	T cells	DUSP2
HSPH1	4.14115859240969e-170	-0.429245027199332	0.178	0.324	2.25999589022166e-165	T cells	HSPH1
KLF6	4.77344095440362e-170	0.467854472565039	0.823	0.809	2.60505766645623e-165	T cells	KLF6
RP5-1171I10.5	1.19320949729917e-169	-0.252773943612467	0.193	0.352	6.51182151056052e-165	T cells	RP5-1171I10.5
RHOG	2.00894971281479e-168	-0.273399375880056	0.269	0.447	1.09636421627154e-163	T cells	RHOG
RPL17	3.58792058931102e-168	0.301353211555222	0.901	0.921	1.95807178241059e-163	T cells	RPL17
PRDX4	2.48979369304702e-166	-0.295480686523243	0.069	0.171	1.35878001004348e-161	T cells	PRDX4
MT2A	4.44566508874852e-166	-0.979013802469844	0.398	0.545	2.42617726553362e-161	T cells	MT2A
GLRX	1.11398206318559e-163	-0.253683676759952	0.273	0.454	6.07944571162905e-159	T cells	GLRX
TMA7	1.35138536521673e-163	0.295578718992402	0.851	0.877	7.37505049213376e-159	T cells	TMA7
POMP	3.07728567348182e-163	-0.32474938382137	0.417	0.602	1.67939788344597e-158	T cells	POMP
ZFAND2A	8.81762363846503e-163	-0.476647482701461	0.068	0.167	4.81212992445591e-158	T cells	ZFAND2A
LAT	1.18413533168959e-162	0.423879107982531	0.157	0.061	6.46230015916278e-158	T cells	LAT
SLC15A4	3.35235327946923e-161	-0.269778334311631	0.033	0.11	1.82951327873754e-156	T cells	SLC15A4
GRAP2	4.83102110341138e-161	0.446966447206351	0.162	0.065	2.63648145697573e-156	T cells	GRAP2
FNBP1	1.53555096379698e-160	0.600127423518963	0.531	0.471	8.38011582982566e-156	T cells	FNBP1
STK17A	3.76671887246491e-160	0.416798987295898	0.545	0.41	2.055649157459e-155	T cells	STK17A
TERF2IP	2.9513503456698e-159	0.592943415367589	0.49	0.413	1.61066993764584e-154	T cells	TERF2IP
NDUFB2	1.07129744020535e-157	-0.269724989969514	0.375	0.577	5.84649865017668e-153	T cells	NDUFB2
PPA1	1.30371511410637e-157	-0.413584421684053	0.229	0.379	7.11489486372409e-153	T cells	PPA1
CKS2	4.22075725884772e-157	-0.289429994605926	0.145	0.279	2.30343606644356e-152	T cells	CKS2
CXCR3	2.66868177962368e-156	0.521861963330649	0.178	0.08	1.45640639441183e-151	T cells	CXCR3
TPT1	6.57555671244136e-154	-0.343995203889697	0.956	0.981	3.58854432024775e-149	T cells	TPT1
GALM	2.06778589269766e-151	0.598636277440053	0.201	0.105	1.12847347308082e-146	T cells	GALM
SDCBP	7.86870758195456e-150	-0.352985272977583	0.329	0.5	4.29426847577588e-145	T cells	SDCBP
GATA3	3.79868544124938e-149	0.433131285877886	0.222	0.111	2.07309459270743e-144	T cells	GATA3
TTC38	1.08018063152109e-147	-0.348994718130051	0.04	0.116	5.89497777846317e-143	T cells	TTC38
CDC42SE2	3.17645571137732e-147	0.597246301765881	0.477	0.406	1.73351893992706e-142	T cells	CDC42SE2
OPTN	9.28219548436677e-146	0.472943338283819	0.274	0.16	5.06566536363832e-141	T cells	OPTN
HINT1	1.21312062118968e-145	0.415582166239901	0.689	0.686	6.62048447808054e-141	T cells	HINT1
SRGN	1.89987449970853e-144	-0.365229765067288	0.94	0.95	1.03683750947093e-139	T cells	SRGN
MT-ND4	1.02230857298851e-143	-0.260144680968426	0.926	0.956	5.5791468062275e-139	T cells	MT-ND4
MT-RNR1	1.24127854447541e-143	-0.373180077110479	0.641	0.773	6.77415352862011e-139	T cells	MT-RNR1
SMCHD1	1.82254637908277e-143	0.63725825355282	0.441	0.36	9.94636460920633e-139	T cells	SMCHD1
SKAP1	3.09107557202667e-142	0.409839855657696	0.291	0.168	1.68692358267784e-137	T cells	SKAP1
ARAP2	1.30179960628399e-141	0.578126632629729	0.262	0.156	7.10444117133425e-137	T cells	ARAP2
KLF2	6.26172966780264e-140	-0.320675468692158	0.23	0.379	3.41727634890661e-135	T cells	KLF2
EGR1	1.52607765135789e-139	-0.307787763914524	0.09	0.192	8.32841617452053e-135	T cells	EGR1
PRKCH	1.71897422046248e-139	0.473152703824368	0.345	0.227	9.38112991075196e-135	T cells	PRKCH
BCL2	2.27311132758443e-139	0.587725697035012	0.208	0.115	1.24052777591593e-134	T cells	BCL2
PIK3IP1	3.33016466231234e-139	0.483309688889774	0.45	0.336	1.81740406281034e-134	T cells	PIK3IP1
STK4	1.60063081130066e-136	0.517829723947408	0.577	0.526	8.73528258959223e-132	T cells	STK4
CMC1	2.04234422440243e-134	-0.758936844948047	0.369	0.498	1.11458893702538e-129	T cells	CMC1
TIGIT	8.06439132651005e-133	0.662402167846184	0.262	0.157	4.40106092252959e-128	T cells	TIGIT
TSC22D3	9.7919116701572e-133	0.386520766683867	0.841	0.867	5.34383787487159e-128	T cells	TSC22D3
VAMP5	1.7516118866524e-132	-0.363523410862097	0.256	0.402	9.55924671021683e-128	T cells	VAMP5
LINC00892	1.0291209431023e-130	0.373974526477073	0.1	0.031	5.6163246348865e-126	T cells	LINC00892
EVI2B	1.1409992003619e-129	-0.256036027261306	0.389	0.56	6.22688903605504e-125	T cells	EVI2B
RBL2	1.52279434166238e-129	0.555710783802021	0.294	0.193	8.31049784018825e-125	T cells	RBL2
ATP5G3	4.2692177857299e-129	-0.254179705784334	0.389	0.565	2.32988291438423e-124	T cells	ATP5G3
TTC39C	3.84296305630515e-128	0.508605789943656	0.2	0.11	2.09725865834797e-123	T cells	TTC39C
CNOT6L	8.75090253887013e-127	0.576699664873385	0.332	0.234	4.77571755156299e-122	T cells	CNOT6L
SLFN5	1.19987031814685e-126	0.532004052715313	0.3	0.195	6.54817227425464e-122	T cells	SLFN5
TNFRSF4	3.32639532248841e-125	0.795562189823488	0.107	0.038	1.81534698329483e-120	T cells	TNFRSF4
TXK	3.94213361268731e-125	-0.494734861385199	0.065	0.143	2.15137999778797e-120	T cells	TXK
TNFRSF9	1.46587943916992e-124	0.508885895172459	0.106	0.037	7.99989045132593e-120	T cells	TNFRSF9
ATP5G2	4.66380497062291e-124	-0.265602525790068	0.665	0.791	2.54522492466775e-119	T cells	ATP5G2
STK17B	7.25287162210856e-123	0.567049202810039	0.57	0.535	3.95818215904953e-118	T cells	STK17B
NR4A2	1.60955251288039e-122	-0.265177708026214	0.43	0.602	8.78397188379343e-118	T cells	NR4A2
FAM118A	7.26297322486214e-122	0.695222120596898	0.259	0.169	3.96369500773626e-117	T cells	FAM118A
FAM102A	1.19049498976439e-121	0.415312859867675	0.119	0.047	6.49700735714016e-117	T cells	FAM102A
HSPE1	1.62392618903187e-121	-0.423874219289096	0.387	0.557	8.86241478402252e-117	T cells	HSPE1
ARID5B	2.62590408252158e-121	0.804863456915324	0.307	0.221	1.43306089399533e-116	T cells	ARID5B
TBC1D10C	5.01369012007077e-121	0.445902959979914	0.34	0.233	2.73617124612742e-116	T cells	TBC1D10C
PTTG1	7.64721786903396e-120	0.535411447557591	0.164	0.083	4.17339267984659e-115	T cells	PTTG1
CD82	8.643531287261e-118	0.418470013604706	0.149	0.07	4.71712076470982e-113	T cells	CD82
G3BP2	2.47448399471894e-116	0.594509947459467	0.387	0.311	1.35042489527792e-111	T cells	G3BP2
SVIP	9.29635168936183e-115	0.54447131136747	0.284	0.194	5.07339097095232e-110	T cells	SVIP
SRSF5	1.46100660860611e-113	0.367886336081475	0.726	0.748	7.97329746580698e-109	T cells	SRSF5
RGL4	5.55684438793612e-112	0.349927406696922	0.141	0.063	3.03259225627226e-107	T cells	RGL4
HSPB1	3.63683128027015e-110	-0.617282410217651	0.217	0.34	1.98476430289463e-105	T cells	HSPB1
NPM1	7.70638949423262e-110	0.296148857821608	0.785	0.802	4.20568500258251e-105	T cells	NPM1
PCSK7	2.08596009009355e-109	0.537241633248547	0.393	0.307	1.13839185956765e-104	T cells	PCSK7
HMGB1	2.25447980278996e-109	0.338714311057527	0.798	0.829	1.23035980757459e-104	T cells	HMGB1
NMT2	9.74757166216312e-107	0.366650798512366	0.157	0.077	5.3196397589089e-102	T cells	NMT2
SH2D2A	2.68212655207475e-106	0.358983772917865	0.209	0.118	1.46374374452928e-101	T cells	SH2D2A
BATF	3.35953123282498e-106	0.558017016566706	0.193	0.111	1.8334305750019e-101	T cells	BATF
PARP8	1.65373557722885e-104	0.462743160613159	0.306	0.212	9.02509653916875e-100	T cells	PARP8
GCC2	3.04247081605565e-104	0.57669463356837	0.433	0.372	1.66039802315421e-99	T cells	GCC2
TNFAIP8	2.42210192165609e-103	0.552518048830428	0.325	0.249	1.32183790272459e-98	T cells	TNFAIP8
ATP6V0E2	7.80001571125827e-103	0.381968297095439	0.143	0.07	4.25678057426209e-98	T cells	ATP6V0E2
TCF7	9.42439108730687e-103	0.479365503864918	0.204	0.121	5.14326719198685e-98	T cells	TCF7
RASAL3	2.75371212277862e-102	0.421955714261721	0.253	0.161	1.50281085388521e-97	T cells	RASAL3
NKTR	5.67660400349445e-102	0.582578255989571	0.378	0.307	3.09794986886706e-97	T cells	NKTR
BIRC3	6.01202260479134e-102	0.420231657940678	0.443	0.371	3.28100121633882e-97	T cells	BIRC3
HNRNPLL	1.04277116924881e-101	0.426937340915109	0.118	0.054	5.69081937905844e-97	T cells	HNRNPLL
COTL1	2.08261735410359e-101	-0.567060567507136	0.456	0.537	1.13656759482849e-96	T cells	COTL1
PRRC2C	9.42152655165304e-101	0.469843768143158	0.578	0.572	5.14170390029913e-96	T cells	PRRC2C
FYB	1.01848466809515e-100	0.498202322447789	0.6	0.57	5.55827822766249e-96	T cells	FYB
P2RY10	1.58775139572742e-100	0.420820597070641	0.149	0.076	8.66499446704282e-96	T cells	P2RY10
ARGLU1	2.85342431387387e-100	0.504676449496428	0.537	0.514	1.55722778505353e-95	T cells	ARGLU1
TRAF3IP3	4.06153994796796e-100	0.442281736755143	0.393	0.303	2.21654481120404e-95	T cells	TRAF3IP3
TSPO	3.36440369239064e-99	-0.277955920956726	0.36	0.502	1.83608967108527e-94	T cells	TSPO
SOD1	2.9259725496741e-98	0.51581068849416	0.526	0.517	1.59682025925914e-93	T cells	SOD1
HSPD1	4.85430716447768e-97	-0.266444445162147	0.303	0.451	2.64918959194205e-92	T cells	HSPD1
N4BP2L2	4.60295664274513e-96	0.475368552043449	0.572	0.561	2.51201755821173e-91	T cells	N4BP2L2
CTSC	6.95177260093783e-96	-0.339681168725241	0.397	0.536	3.79386037923581e-91	T cells	CTSC
PTPN7	9.21476396041934e-96	0.442419347494246	0.361	0.273	5.02886528375925e-91	T cells	PTPN7
C12orf57	7.04968444822145e-95	0.492773271494981	0.353	0.279	3.84729479077237e-90	T cells	C12orf57
RGS10	3.42497486530206e-94	-0.417386120035755	0.312	0.413	1.86914578298994e-89	T cells	RGS10
CBLB	2.45508993205307e-93	0.452595855254164	0.209	0.128	1.33984077951864e-88	T cells	CBLB
SLC38A1	4.03067963116483e-93	0.489645968505417	0.343	0.263	2.19970310191189e-88	T cells	SLC38A1
SFXN1	6.38590787194926e-93	0.417522432137869	0.149	0.079	3.48504536203759e-88	T cells	SFXN1
PRDM1	1.00293152507877e-92	0.580839518188154	0.346	0.27	5.4733985049649e-88	T cells	PRDM1
CCSER2	3.41149495311717e-91	0.44469165319423	0.327	0.244	1.86178925571416e-86	T cells	CCSER2
TNRC6B	4.27577020724249e-91	0.535202835219209	0.449	0.399	2.33345883290052e-86	T cells	TNRC6B
ZNF101	9.09449574805184e-91	0.342263481951631	0.108	0.047	4.96323010954181e-86	T cells	ZNF101
RGCC	1.43244414113133e-89	0.498471762133057	0.448	0.373	7.81742065581014e-85	T cells	RGCC
EZR	7.40000111478757e-89	0.515240241828195	0.429	0.379	4.03847660838417e-84	T cells	EZR
ARID4B	1.85961826054039e-88	0.508076313207228	0.447	0.397	1.01486806950731e-83	T cells	ARID4B
SYNRG	2.17550338319186e-88	0.491768131578005	0.302	0.225	1.18725921634313e-83	T cells	SYNRG
ATRX	3.26226034325794e-88	0.573909902327534	0.451	0.417	1.78034595972959e-83	T cells	ATRX
IRF1	3.42992008193033e-88	0.394013108925289	0.591	0.537	1.87184458551266e-83	T cells	IRF1
PTGER4	1.3360473831019e-87	0.543578126671328	0.432	0.374	7.29134498854029e-83	T cells	PTGER4
BUB3	1.94264022331256e-87	0.475452711183696	0.36	0.292	1.0601764754706e-82	T cells	BUB3
BTG3	5.63920830056944e-87	0.511190538338434	0.205	0.132	3.07754153795277e-82	T cells	BTG3
S100A10	7.69771069399865e-87	-0.339445558303695	0.546	0.662	4.20094863414283e-82	T cells	S100A10
EIF4A2	7.89218112757753e-87	0.338130555642965	0.659	0.675	4.30707892856416e-82	T cells	EIF4A2
RBMX	3.88645493648207e-84	0.430567151769286	0.555	0.552	2.12099391703572e-79	T cells	RBMX
ANKRD36C	5.04260218870684e-83	0.486292100649821	0.19	0.119	2.75194971846487e-78	T cells	ANKRD36C
IPCEF1	3.83054327295642e-81	0.363288065706017	0.171	0.099	2.09048068578323e-76	T cells	IPCEF1
XCL1	6.01797323423096e-81	-0.682833963466368	0.108	0.18	3.2842487128492e-76	T cells	XCL1
CCND2	8.16986937052044e-81	0.472622629629907	0.23	0.157	4.45862451026782e-76	T cells	CCND2
ICAM3	4.04805277212407e-80	0.376473274067141	0.449	0.382	2.20918431985899e-75	T cells	ICAM3
TSPYL2	9.20865039279709e-79	0.505952134709003	0.255	0.181	5.02552886536509e-74	T cells	TSPYL2
MIAT	1.27806500701173e-78	0.346565994168409	0.115	0.056	6.97491196926583e-74	T cells	MIAT
SEPT7	1.69894303773154e-78	0.306402603273543	0.656	0.665	9.27181173411611e-74	T cells	SEPT7
KMT2A	4.45646324717045e-78	0.530161350554943	0.258	0.189	2.4320702525108e-73	T cells	KMT2A
RARRES3	1.10655906537098e-76	0.315868465152452	0.562	0.512	6.03893544335559e-72	T cells	RARRES3
CHD3	4.24889726052432e-76	0.415717632423904	0.175	0.109	2.31879319095854e-71	T cells	CHD3
TSPAN5	9.69701868673244e-76	0.296757393737886	0.131	0.068	5.29205097809736e-71	T cells	TSPAN5
SKP1	1.4171584483344e-75	0.315600516625989	0.643	0.67	7.73400051594014e-71	T cells	SKP1
SCML4	6.276583427215e-75	0.345832389888386	0.171	0.101	3.42538263956831e-70	T cells	SCML4
DGKA	1.0189607739977e-74	0.371326240671746	0.114	0.059	5.56087652801504e-70	T cells	DGKA
MARCKSL1	1.80150108233054e-74	-0.2628266060033	0.107	0.185	9.83151200671071e-70	T cells	MARCKSL1
GOLGA8B	3.60585216864054e-73	0.341687203151187	0.111	0.056	1.96785776251389e-68	T cells	GOLGA8B
RAC2	4.75949600242312e-72	0.269920118934391	0.603	0.571	2.59744734836239e-67	T cells	RAC2
PPDPF	6.44101364712836e-72	0.389934451583428	0.548	0.545	3.51511878778383e-67	T cells	PPDPF
FUS	6.87792955963196e-72	0.391870811208674	0.608	0.617	3.75356127787355e-67	T cells	FUS
SPON2	2.37437706047213e-71	-0.600037623446907	0.135	0.205	1.29579253698206e-66	T cells	SPON2
MYL12B	2.48031742891509e-71	0.276275933292866	0.709	0.744	1.35360843365612e-66	T cells	MYL12B
PRDX2	4.52106240973107e-71	0.485212872930662	0.299	0.244	2.46732459948664e-66	T cells	PRDX2
PYHIN1	6.32468386750279e-71	0.251367027565922	0.371	0.27	3.45163297385097e-66	T cells	PYHIN1
SYTL2	8.94764023334534e-71	0.313637826970394	0.113	0.057	4.88308518094589e-66	T cells	SYTL2
CITED2	9.17096281813063e-71	0.616096810163299	0.394	0.346	5.00496124836661e-66	T cells	CITED2
RSBN1	3.32308313063133e-70	0.424932358241969	0.193	0.128	1.81353938771074e-65	T cells	RSBN1
ZAP70	1.19098189456043e-69	0.26615968790531	0.206	0.13	6.49966459137407e-65	T cells	ZAP70
RPL10P3	1.35093200930329e-69	0.317481826565411	0.668	0.692	7.37257634757175e-65	T cells	RPL10P3
S1PR5	1.58831961997121e-69	-0.319718984000337	0.076	0.136	8.66809549403086e-65	T cells	S1PR5
TNRC6C	2.03677388239271e-68	0.33772978785646	0.134	0.075	1.111548978577e-63	T cells	TNRC6C
ARL4C	5.33217813622547e-68	0.366802889514831	0.467	0.41	2.90998289606369e-63	T cells	ARL4C
RPLP0P2	6.75960280683289e-68	0.429908885489521	0.522	0.526	3.68898563580098e-63	T cells	RPLP0P2
SLA	1.35137951920768e-67	0.437841780638194	0.483	0.446	7.37501858812398e-63	T cells	SLA
FAS	2.52680121267971e-65	0.31417311466433	0.119	0.065	1.37897649380783e-60	T cells	FAS
HAUS3	4.2278518486758e-65	0.312377151336628	0.107	0.055	2.30730786789633e-60	T cells	HAUS3
STAT4	4.75392784347205e-65	0.294645569515367	0.182	0.114	2.59440858129644e-60	T cells	STAT4
NKG7	1.0153723747081e-64	-0.899935423966957	0.576	0.551	5.541293197732e-60	T cells	NKG7
PDE4D	4.74177660351229e-64	0.314355992768351	0.116	0.063	2.5877771636008e-59	T cells	PDE4D
SYTL3	6.49169367578238e-64	0.289434743919022	0.433	0.355	3.54277690662148e-59	T cells	SYTL3
ARHGEF1	2.11719347143181e-63	0.377840331512215	0.34	0.276	1.1554371650992e-58	T cells	ARHGEF1
MLLT6	7.57429430360075e-63	0.351636615372152	0.162	0.102	4.13359537324707e-58	T cells	MLLT6
TMC8	1.13726316662012e-62	0.363811250988029	0.159	0.1	6.20650000551262e-58	T cells	TMC8
RHOF	1.42810824466609e-62	0.421876125970236	0.279	0.217	7.7937579344407e-58	T cells	RHOF
CD44	4.97381361379376e-62	0.399485548587566	0.516	0.5	2.7144090415918e-57	T cells	CD44
CD160	2.64308586163206e-61	-0.565948331047381	0.144	0.208	1.44243767812708e-56	T cells	CD160
PHLDA1	7.54174297448044e-61	0.449934289066143	0.217	0.154	4.11583081089296e-56	T cells	PHLDA1
ELF1	2.34487090644596e-60	0.384262425176646	0.565	0.569	1.27968984848382e-55	T cells	ELF1
TNFRSF18	3.71303837989042e-60	0.476909963209678	0.109	0.058	2.0263535654414e-55	T cells	TNFRSF18
PTPN22	4.54802461960744e-60	0.35870406289919	0.254	0.186	2.48203895590456e-55	T cells	PTPN22
RUNX3	8.78869551678286e-60	0.399187262805376	0.353	0.289	4.79634269132908e-55	T cells	RUNX3
NCOR1	9.7927237651087e-60	0.413506792068655	0.462	0.441	5.34428106757042e-55	T cells	NCOR1
PPP1R2	1.27213440130724e-59	0.486550214756547	0.41	0.382	6.94254628169416e-55	T cells	PPP1R2
GPBP1	1.89875425117909e-59	0.424009424474113	0.468	0.453	1.03622614503847e-54	T cells	GPBP1
PSIP1	1.11511987364284e-57	0.453878794298941	0.288	0.235	6.08565519841846e-53	T cells	PSIP1
SUPT3H	2.11659592723262e-57	0.25144419068509	0.133	0.078	1.15511106132793e-52	T cells	SUPT3H
KMT2E	3.17652333249964e-57	0.376891583431925	0.503	0.491	1.73355584347836e-52	T cells	KMT2E
RPS26	5.09121817794694e-57	0.295775359984267	0.795	0.86	2.77848140843276e-52	T cells	RPS26
SLFN12L	7.02767054000868e-57	0.261483984982983	0.101	0.053	3.83528092050433e-52	T cells	SLFN12L
TXN	8.52555593093422e-57	-0.504718006869045	0.378	0.505	4.65273689374804e-52	T cells	TXN
CYTIP	1.07150787082001e-56	0.316531005996847	0.577	0.578	5.84764705421311e-52	T cells	CYTIP
PIK3R1	2.21348848577915e-56	0.380137803320902	0.455	0.405	1.20798920622911e-51	T cells	PIK3R1
TOX	3.16296585644912e-55	0.299684033080264	0.128	0.076	1.72615698649854e-50	T cells	TOX
ANXA2R	6.7651423649627e-55	0.281391792788924	0.143	0.088	3.69200879425474e-50	T cells	ANXA2R
NCK2	1.00664831245344e-54	0.298593516397496	0.103	0.057	5.49368250038342e-50	T cells	NCK2
C16orf54	2.8658460410814e-54	0.426253348085499	0.221	0.161	1.56400681845976e-49	T cells	C16orf54
LPIN2	9.50834102628633e-54	0.386537495361682	0.209	0.152	5.1890820316855e-49	T cells	LPIN2
ZBTB38	1.49355002947361e-53	0.436260805329761	0.289	0.234	8.15089993084928e-49	T cells	ZBTB38
NR3C1	1.55640957042845e-53	0.559612464157717	0.298	0.254	8.49394958965623e-49	T cells	NR3C1
PTGDR	5.02116886846993e-53	-0.292756659004969	0.076	0.126	2.74025269827878e-48	T cells	PTGDR
TMEM173	5.10042264459119e-53	0.443357038279638	0.232	0.179	2.7835046540592e-48	T cells	TMEM173
F2R	4.02010806935558e-52	0.305664216890955	0.127	0.076	2.19393377777011e-47	T cells	F2R
GIMAP4	4.95218163731077e-52	0.419388786408295	0.38	0.337	2.70260360674598e-47	T cells	GIMAP4
RAB27A	6.42417085426387e-52	0.366210161130895	0.248	0.189	3.50592700200596e-47	T cells	RAB27A
SENP7	9.41181446050485e-52	0.359492187212596	0.133	0.084	5.13640362367592e-47	T cells	SENP7
SH3KBP1	1.46980021571376e-51	0.430356000176941	0.379	0.35	8.02128769723626e-47	T cells	SH3KBP1
PLP2	1.52625742603192e-51	0.452640927360201	0.332	0.294	8.3293972768266e-47	T cells	PLP2
RSRP1	2.45467152737591e-51	0.37395578127547	0.565	0.579	1.33961243935013e-46	T cells	RSRP1
ANKRD36	3.6610669205252e-51	0.324046206735869	0.124	0.076	1.99799066120742e-46	T cells	ANKRD36
VAMP2	4.67188925917196e-50	0.318539957106363	0.531	0.531	2.5496368443005e-45	T cells	VAMP2
DDX6	1.29632598306774e-49	0.425988604018438	0.314	0.266	7.0745694199939e-45	T cells	DDX6
XCL2	2.20834802695223e-49	-0.470351194731223	0.174	0.238	1.20518385222891e-44	T cells	XCL2
ZC3HAV1	2.16362603836913e-48	0.449249509592478	0.344	0.302	1.18077727417957e-43	T cells	ZC3HAV1
PABPC1	3.04518344874582e-48	0.276228453525685	0.891	0.901	1.66187841531855e-43	T cells	PABPC1
AKAP13	3.16759402441276e-48	0.367701977148902	0.539	0.545	1.72868276288302e-43	T cells	AKAP13
WIPF1	3.42185440859453e-48	0.374954727272403	0.473	0.46	1.86744282494638e-43	T cells	WIPF1
LINC-PINT	7.45459770334587e-48	0.417961017351604	0.211	0.16	4.06827215062397e-43	T cells	LINC-PINT
ANP32E	8.9559558897581e-48	0.411154420548107	0.248	0.199	4.88762336727659e-43	T cells	ANP32E
STAT3	1.5678618931055e-47	0.497783537836535	0.39	0.374	8.55644949543398e-43	T cells	STAT3
PIM2	1.76002650240023e-47	0.435255678158745	0.269	0.215	9.60516863419901e-43	T cells	PIM2
PRPF38B	1.81940799023841e-47	0.421455935374103	0.491	0.495	9.92923716592711e-43	T cells	PRPF38B
MATK	1.90979338336365e-47	-0.287891746502732	0.153	0.214	1.04225064103688e-42	T cells	MATK
CH17-189H20.1	2.3897056142501e-47	0.358860632774793	0.21	0.154	1.30415794192085e-42	T cells	CH17-189H20.1
CCDC88C	6.46334620968129e-47	0.340214685076612	0.193	0.139	3.52730656047147e-42	T cells	CCDC88C
RNF125	9.82878403016645e-46	0.31276068769883	0.247	0.188	5.36396059662304e-41	T cells	RNF125
PNISR	9.94621166195976e-46	0.376264330347073	0.532	0.546	5.42804555239792e-41	T cells	PNISR
TLK1	2.43062932049581e-45	0.45891723941595	0.209	0.163	1.32649164536738e-40	T cells	TLK1
GPRIN3	4.56458166104112e-45	0.433094220949256	0.176	0.13	2.49107479569658e-40	T cells	GPRIN3
CMPK1	1.89314497893878e-44	0.427338156951713	0.35	0.325	1.03316494080605e-39	T cells	CMPK1
ATF7IP	2.25018476040899e-44	0.439823806875626	0.242	0.195	1.2280158311456e-39	T cells	ATF7IP
YWHAB	6.6705395581335e-44	0.359486063787986	0.574	0.61	3.64038025845578e-39	T cells	YWHAB
SPTAN1	2.86637094989725e-43	0.32013033026534	0.151	0.104	1.56429328219693e-38	T cells	SPTAN1
TBCC	3.02319975985625e-43	0.311072444751015	0.245	0.19	1.64988103694395e-38	T cells	TBCC
HNRNPK	3.47343752245684e-43	0.261950505967796	0.64	0.686	1.8955937935056e-38	T cells	HNRNPK
KIF2A	4.09141679126935e-43	0.347597024505483	0.206	0.158	2.23284979966733e-38	T cells	KIF2A
AC058791.1	4.49691498540929e-43	0.383420783388981	0.101	0.062	2.45414638413727e-38	T cells	AC058791.1
AC006129.2	5.97184462726766e-43	0.287978734713699	0.138	0.091	3.25907448688505e-38	T cells	AC006129.2
VIM	6.01222090948509e-43	-0.281691780398015	0.693	0.749	3.28110943914239e-38	T cells	VIM
PIM1	7.68111055296049e-43	0.41101877462589	0.232	0.186	4.19188927317266e-38	T cells	PIM1
TOB1	2.22741795135361e-42	0.599678202999999	0.26	0.218	1.21559107277172e-37	T cells	TOB1
TAP1	2.28492387146544e-42	0.394227438338014	0.384	0.359	1.24697435361355e-37	T cells	TAP1
STAT1	4.29762204326637e-41	0.537484112698653	0.321	0.288	2.34538425389219e-36	T cells	STAT1
CD48	2.12927215392805e-40	0.290052448648991	0.581	0.591	1.1620289852847e-35	T cells	CD48
RRN3P1	1.67414886200517e-39	0.281196413606746	0.11	0.07	9.13649999950703e-35	T cells	RRN3P1
NCR3	3.10120501980146e-39	0.264903186816695	0.115	0.073	1.69245162750645e-34	T cells	NCR3
PSMA3-AS1	3.4407840693463e-39	0.43861023924659	0.323	0.292	1.87777349800505e-34	T cells	PSMA3-AS1
SNRPD2	4.96643194417816e-39	0.27722844744463	0.602	0.651	2.71038056921579e-34	T cells	SNRPD2
PCM1	5.0397739194757e-39	0.423610789101287	0.375	0.352	2.75040621881467e-34	T cells	PCM1
SFI1	7.39674960732545e-39	0.263794064254637	0.108	0.068	4.03670213070179e-34	T cells	SFI1
BTN3A2	8.75072217139437e-39	0.331279471899122	0.326	0.28	4.77561911781677e-34	T cells	BTN3A2
MSI2	1.20791806613418e-38	0.349172573734276	0.135	0.094	6.59209205412065e-34	T cells	MSI2
GYPC	2.26145816022958e-38	0.335782352938442	0.403	0.376	1.23416817636369e-33	T cells	GYPC
IKZF1	2.28635110588283e-38	0.348514742164903	0.32	0.28	1.24775325252449e-33	T cells	IKZF1
SF3B1	2.41532334598483e-38	0.404606675451087	0.434	0.434	1.31813856283776e-33	T cells	SF3B1
CYFIP2	7.98208686441512e-38	0.252831561018531	0.144	0.099	4.35614408538591e-33	T cells	CYFIP2
LBR	1.32406949733401e-37	0.390105183609514	0.229	0.188	7.22597687475063e-33	T cells	LBR
UGP2	2.56363503829419e-37	0.447812596304061	0.347	0.324	1.39907818579867e-32	T cells	UGP2
ARF6	6.28005493837851e-37	0.306271209501848	0.489	0.488	3.42727718207069e-32	T cells	ARF6
TSTD1	2.63032682323065e-36	0.322389913723773	0.293	0.253	1.4354745605099e-31	T cells	TSTD1
FAM107B	2.6696668508358e-36	0.357430442857565	0.29	0.25	1.45694398717513e-31	T cells	FAM107B
C9orf78	2.7440519431754e-36	0.37690559057122	0.373	0.352	1.49753890746854e-31	T cells	C9orf78
TAGAP	6.55871724336723e-36	0.366052855673677	0.336	0.301	3.57935434839523e-31	T cells	TAGAP
APOBEC3G	1.26605344379179e-35	0.319125954853664	0.364	0.323	6.90936006414931e-31	T cells	APOBEC3G
ITM2B	1.49080127926954e-35	-0.253953993040294	0.773	0.811	8.13589890148559e-31	T cells	ITM2B
JAK1	2.02946397797535e-35	0.299313815717408	0.526	0.541	1.10755967134027e-30	T cells	JAK1
IGHG1	2.5997894060782e-35	-2.54226056652824	0.26	0.206	1.41880907047312e-30	T cells	IGHG1
NAP1L4	2.88734225238344e-35	0.326439850683413	0.317	0.276	1.57573816081574e-30	T cells	NAP1L4
ARHGAP30	2.34370587315508e-34	0.39499430897579	0.329	0.302	1.27905404321565e-29	T cells	ARHGAP30
KIF20B	3.69809224746551e-34	0.307308993755932	0.107	0.071	2.01819686313183e-29	T cells	KIF20B
GPR82	3.99377794262305e-34	0.296190029956461	0.11	0.074	2.1795643744071e-29	T cells	GPR82
MGEA5	4.40923353623226e-34	0.378723296293289	0.278	0.24	2.40629511006339e-29	T cells	MGEA5
RGS14	4.9722985746606e-34	0.271357691307297	0.162	0.119	2.71358222413527e-29	T cells	RGS14
LYAR	1.5599407646636e-33	0.317462496874766	0.297	0.256	8.51322072907513e-29	T cells	LYAR
SLC7A5	2.7413378710535e-33	0.3125257595284	0.108	0.072	1.49605772974874e-28	T cells	SLC7A5
AKNA	1.00407703159537e-32	0.313416948727997	0.352	0.315	5.47964999222856e-28	T cells	AKNA
SRRT	3.01244198301877e-32	0.341913454816986	0.134	0.097	1.64401008781266e-27	T cells	SRRT
RBM25	4.04498473052026e-32	0.399204386709842	0.432	0.438	2.20750996683413e-27	T cells	RBM25
PRKY	6.40027778483134e-32	0.260421864580942	0.104	0.068	3.49288759829386e-27	T cells	PRKY
CREM	6.75306446270696e-32	0.486808749205055	0.46	0.46	3.6854173998777e-27	T cells	CREM
YWHAZ	7.76200204504885e-32	0.291776692704516	0.567	0.608	4.23603499606496e-27	T cells	YWHAZ
PAG1	2.81455234937424e-31	0.420686120396915	0.194	0.159	1.5360137991475e-26	T cells	PAG1
ARHGAP15	9.29267166995977e-31	0.369581647867245	0.269	0.238	5.07138263716384e-26	T cells	ARHGAP15
ASF1A	1.02516511568656e-30	0.293195559602736	0.147	0.11	5.59473610234783e-26	T cells	ASF1A
HNRNPH1	1.67046280111007e-30	0.452268645021503	0.408	0.401	9.11638369077807e-26	T cells	HNRNPH1
TSPYL1	5.82927868466745e-30	0.388970471859742	0.219	0.183	3.18127054937041e-25	T cells	TSPYL1
ANAPC16	1.68090639669798e-29	0.273298196768406	0.566	0.614	9.17337856933958e-25	T cells	ANAPC16
DTHD1	1.83745819707843e-29	0.26235737970336	0.111	0.075	1.00277443647358e-24	T cells	DTHD1
CASP8	2.14434921408681e-29	0.334180577846988	0.226	0.187	1.17025714009574e-24	T cells	CASP8
ZCCHC11	2.17346528925486e-29	0.342420736192997	0.22	0.182	1.18614694695795e-24	T cells	ZCCHC11
PARP1	3.66487151108454e-29	0.383172484602962	0.297	0.275	2.00006697845928e-24	T cells	PARP1
ISG20	4.2480082433629e-29	0.261367559778353	0.522	0.52	2.31830801873287e-24	T cells	ISG20
SP100	5.65621836301858e-29	0.329766044522511	0.439	0.439	3.08682460943376e-24	T cells	SP100
PIP4K2A	9.10584998764904e-29	0.293425888368563	0.4	0.378	4.96942657225959e-24	T cells	PIP4K2A
HLA-F	1.04196620299739e-28	0.283891528729931	0.488	0.492	5.68642635623796e-24	T cells	HLA-F
HNRNPM	1.35140515233819e-28	0.346397923308637	0.463	0.479	7.37515847837046e-24	T cells	HNRNPM
SEPT9	1.45185943076389e-28	0.355359135108127	0.357	0.343	7.92337765745083e-24	T cells	SEPT9
EPB41	1.74151516430973e-28	0.353798397838088	0.174	0.138	9.50414485770394e-24	T cells	EPB41
SNRPN	2.28059061408851e-28	0.316378732885384	0.296	0.267	1.24460952173266e-23	T cells	SNRPN
MZT2A	2.82488133030893e-28	0.375455870408941	0.353	0.346	1.54165073720279e-23	T cells	MZT2A
MIER1	6.96674447591879e-28	0.358410507486909	0.262	0.231	3.80203113028792e-23	T cells	MIER1
PSMB9	1.11606049025651e-27	0.27745105648957	0.565	0.6	6.0907885195259e-23	T cells	PSMB9
XRRA1	1.14829554461462e-27	0.314947189533639	0.121	0.087	6.26670810517981e-23	T cells	XRRA1
PHTF2	1.29304186743047e-27	0.288070721962222	0.1	0.069	7.05664668731507e-23	T cells	PHTF2
PHF1	2.06878259633264e-27	0.288581167692951	0.157	0.121	1.12901741412257e-22	T cells	PHF1
ZBTB25	3.10418864752125e-27	0.25323256833953	0.107	0.074	1.69407991249825e-22	T cells	ZBTB25
BAZ1B	1.04290013641043e-26	0.403735382945646	0.237	0.208	5.69152320444629e-22	T cells	BAZ1B
ABRACL	1.97726560028144e-26	0.362299562288185	0.397	0.403	1.07907292869759e-21	T cells	ABRACL
MPHOSPH8	4.13368271671048e-26	0.381544751162025	0.348	0.334	2.25591600581758e-21	T cells	MPHOSPH8
MACF1	9.0517436198593e-26	0.334997262623809	0.284	0.254	4.93989856310201e-21	T cells	MACF1
SP140	3.55112458111371e-25	0.282998825182784	0.172	0.137	1.937990728897e-20	T cells	SP140
MYH9	3.86968433004457e-25	0.363685119422805	0.314	0.297	2.11184152627852e-20	T cells	MYH9
SSR4	4.68993413370344e-25	-0.315887999850164	0.551	0.662	2.55948465412732e-20	T cells	SSR4
SUSD3	8.26927944537342e-25	0.310738465144686	0.121	0.092	4.51287656451809e-20	T cells	SUSD3
ASH1L	1.10236810130585e-24	0.431174843319545	0.267	0.247	6.01606367606652e-20	T cells	ASH1L
TPR	1.36803752942595e-24	0.400899572363066	0.361	0.359	7.46592801308916e-20	T cells	TPR
RP11-761N21.2	2.56530206231149e-24	0.276043693221629	0.701	0.77	1.39998794748587e-19	T cells	RP11-761N21.2
ZNF292	3.07478192262499e-24	0.408637044824064	0.219	0.192	1.67803148645336e-19	T cells	ZNF292
SC5D	3.46887995110353e-24	0.350761651903089	0.149	0.117	1.89310654451524e-19	T cells	SC5D
ARL6IP5	7.91446818471989e-24	0.271315361284533	0.569	0.614	4.31924186712903e-19	T cells	ARL6IP5
GCHFR	8.91815683853619e-24	0.265981198567487	0.138	0.107	4.86699491306274e-19	T cells	GCHFR
ANXA6	2.13413605567247e-23	0.265223216388902	0.374	0.356	1.16468341102269e-18	T cells	ANXA6
IK	2.40473633931812e-23	0.352886360916574	0.34	0.33	1.31236080981947e-18	T cells	IK
FOXP1	2.45637617100078e-23	0.427136301401337	0.287	0.271	1.34054273156197e-18	T cells	FOXP1
WNK1	2.71451213097765e-23	0.445725202980688	0.276	0.261	1.48141785035974e-18	T cells	WNK1
YWHAQ	1.0388501392694e-22	0.351143167943365	0.371	0.376	5.6694207500488e-18	T cells	YWHAQ
STMN1	1.52095567682277e-22	0.433680303800854	0.128	0.179	8.30046351069257e-18	T cells	STMN1
PLK3	6.35612069367293e-22	0.458344299363102	0.214	0.193	3.46878930736506e-17	T cells	PLK3
TANK	6.68240394645593e-22	0.387233285686656	0.282	0.267	3.64685512973886e-17	T cells	TANK
PDE7A	2.02483403617807e-21	0.313640672015417	0.168	0.138	1.10503292690382e-16	T cells	PDE7A
KANSL1	2.15049033924981e-21	0.352124201143606	0.209	0.181	1.17360859774219e-16	T cells	KANSL1
XPC	2.69295131322529e-21	0.328600768976092	0.171	0.142	1.46965124967957e-16	T cells	XPC
GBP2	4.48915622901573e-21	0.436791020687443	0.318	0.305	2.44991212042304e-16	T cells	GBP2
SNRNP200	1.38551081224929e-20	0.314407231048285	0.16	0.131	7.56128670676927e-16	T cells	SNRNP200
SMC3	1.46055514134765e-20	0.371621784382766	0.266	0.25	7.97083362839065e-16	T cells	SMC3
SAMSN1	1.83929532079481e-20	0.30366502980794	0.423	0.418	1.00377702837056e-15	T cells	SAMSN1
SF1	3.49560369573716e-20	0.3516670211362	0.437	0.461	1.9076907609116e-15	T cells	SF1
FAM129A	4.29601281467355e-20	0.354315951713859	0.181	0.155	2.34450603347994e-15	T cells	FAM129A
HP1BP3	5.10472124296627e-20	0.383686836834147	0.346	0.348	2.78585057113641e-15	T cells	HP1BP3
INTS6	7.8654748740921e-20	0.352282579493349	0.212	0.186	4.29250425778702e-15	T cells	INTS6
IGHA1	9.51679261997305e-20	-3.08114596708085	0.138	0.182	5.19369440442409e-15	T cells	IGHA1
ANKRD44	1.07331066772188e-19	0.367896147399092	0.233	0.211	5.85748563802537e-15	T cells	ANKRD44
CWF19L2	1.62759081950558e-19	0.324313583075684	0.228	0.201	8.88241413836975e-15	T cells	CWF19L2
MBNL1	2.23141639989339e-19	0.371379528957005	0.431	0.453	1.21777318607782e-14	T cells	MBNL1
RBM8A	2.92686839018234e-19	0.257666662409837	0.499	0.534	1.59730915525811e-14	T cells	RBM8A
FAM177A1	3.11162453944021e-19	0.261650042542078	0.395	0.391	1.6981379761541e-14	T cells	FAM177A1
MAP4K1	3.67394513528955e-19	0.271185208557174	0.137	0.11	2.00501881813292e-14	T cells	MAP4K1
MECP2	3.82839810959493e-19	0.303123396751717	0.246	0.221	2.08930998433034e-14	T cells	MECP2
DDX3X	1.42467873393706e-18	0.360590586671632	0.425	0.447	7.77504172258809e-14	T cells	DDX3X
BTN3A1	3.58742591120951e-18	0.260654191097226	0.157	0.129	1.95780181678348e-13	T cells	BTN3A1
SCAPER	3.9349116865186e-18	0.262964881153103	0.147	0.119	2.14743870380066e-13	T cells	SCAPER
SEMA4D	4.39445061288013e-18	0.310185836798412	0.178	0.152	2.3982274774732e-13	T cells	SEMA4D
RAD21	6.8675070436749e-18	0.353876162851609	0.266	0.252	3.74787329401514e-13	T cells	RAD21
ITGA4	2.05703042617704e-17	0.353746707802868	0.333	0.326	1.12260378478186e-12	T cells	ITGA4
EPC1	2.3875066718545e-17	0.355238397292811	0.309	0.301	1.30295789109788e-12	T cells	EPC1
HNRNPA1P48	4.76122946871258e-17	0.266098065397104	0.489	0.53	2.59839337025520e-12	T cells	HNRNPA1P48
RICTOR	5.9219828556984e-17	0.313090182702623	0.17	0.145	3.23186292366885e-12	T cells	RICTOR
KRR1	7.82862658026993e-17	0.295169607759475	0.174	0.148	4.27239466991651e-12	T cells	KRR1
SLC2A3	8.84548548122399e-17	0.283877238400118	0.394	0.389	4.82733524652318e-12	T cells	SLC2A3
ARHGAP25	8.96791632162781e-17	0.286608544361343	0.193	0.168	4.89415065336516e-12	T cells	ARHGAP25
CKLF	9.78194186586799e-17	0.265838200814696	0.462	0.482	5.3383969538788e-12	T cells	CKLF
CCDC66	1.42901697162232e-16	0.303854551725522	0.17	0.146	7.79871722093165e-12	T cells	CCDC66
KTN1	2.15447381850918e-16	0.327045392977706	0.458	0.496	1.1757825417132e-11	T cells	KTN1
ATXN1	4.04652916045148e-16	0.282629765459594	0.122	0.098	2.20835282402479e-11	T cells	ATXN1
CYLD	4.05985905431436e-16	0.33563806287116	0.259	0.244	2.21562748030152e-11	T cells	CYLD
CEP85L	4.75427642903038e-16	0.280560361207522	0.134	0.111	2.59459881837904e-11	T cells	CEP85L
CAPN2	6.94497901206283e-16	0.280976390628977	0.233	0.213	3.79015284604317e-11	T cells	CAPN2
SEPT6	7.4347595003586e-16	0.293415305158109	0.351	0.349	4.0574456497257e-11	T cells	SEPT6
ATXN7	8.17877953804579e-16	0.329524137859285	0.165	0.143	4.46348714509311e-11	T cells	ATXN7
RSRC2	9.17243940442522e-16	0.324796746371359	0.428	0.454	5.00576708057102e-11	T cells	RSRC2
HEXIM1	1.42389496960342e-15	0.33301685897733	0.187	0.165	7.77076440711372e-11	T cells	HEXIM1
HIST1H4C	1.78368449109406e-15	0.592349254909712	0.392	0.399	9.73427974169673e-11	T cells	HIST1H4C
RIF1	4.22059857738163e-15	0.331048273962634	0.143	0.122	2.30334946762025e-10	T cells	RIF1
AKAP9	6.43136509548864e-15	0.356065029164678	0.42	0.448	3.50985318721197e-10	T cells	AKAP9
PHACTR2	8.48812298044047e-15	0.37390057920671	0.16	0.142	4.63230823534558e-10	T cells	PHACTR2
FGFR1OP2	1.40294775866895e-14	0.335162777280782	0.27	0.262	7.65644709815993e-10	T cells	FGFR1OP2
BRD9	1.54449051046233e-14	0.2598998604018	0.131	0.109	8.4289025117971e-10	T cells	BRD9
PPP1R12A	2.07606577542455e-14	0.294572794386871	0.361	0.364	1.13299213628019e-09	T cells	PPP1R12A
FNBP4	2.14180350394175e-14	0.356643913375007	0.268	0.259	1.16886784424117e-09	T cells	FNBP4
MRPL1	4.05478614320127e-14	0.306440002644671	0.171	0.149	2.21285898979066e-09	T cells	MRPL1
HERPUD2	5.02944224740897e-14	0.281831783795067	0.217	0.197	2.74476781210097e-09	T cells	HERPUD2
TAF7	6.79298574466362e-14	0.262426831362546	0.419	0.433	3.70720404029273e-09	T cells	TAF7
DHX36	7.03275783262232e-14	0.323454989706523	0.346	0.349	3.83805725957531e-09	T cells	DHX36
APOL6	7.71375168640763e-14	0.317843990360994	0.218	0.201	4.2097028453401e-09	T cells	APOL6
SAMD9	2.65585456532558e-13	0.304576157129219	0.213	0.195	1.44940607048078e-08	T cells	SAMD9
DIAPH1	3.53143409400142e-13	0.290070377753358	0.203	0.185	1.92724484246034e-08	T cells	DIAPH1
NOP58	4.30561287971043e-13	0.330889819813756	0.244	0.233	2.34974517297317e-08	T cells	NOP58
IGLC2	4.39206485041754e-13	-3.67009681933884	0.288	0.265	2.39692547146687e-08	T cells	IGLC2
PPP1CB	4.39300812420703e-13	0.376512993982297	0.413	0.437	2.39744025370475e-08	T cells	PPP1CB
SBDS	4.85490107020659e-13	0.256245070012048	0.407	0.423	2.64951371005454e-08	T cells	SBDS
THUMPD1	5.08501774168656e-13	0.291192190080716	0.18	0.16	2.77509758234802e-08	T cells	THUMPD1
GSTK1	9.41229108526707e-13	0.278932606161892	0.473	0.519	5.13666373687365e-08	T cells	GSTK1
TTC19	9.81551916841073e-13	0.339694532869312	0.214	0.202	5.35672143096847e-08	T cells	TTC19
CDKN1B	5.18006313840805e-12	0.357111747514491	0.262	0.258	2.82696765715481e-07	T cells	CDKN1B
ASXL2	9.15940027112608e-12	0.279547844982666	0.121	0.103	4.99865110396435e-07	T cells	ASXL2
ATPIF1	9.93044477804054e-12	0.278774609793145	0.433	0.473	5.41944093316784e-07	T cells	ATPIF1
SAFB2	1.23828200891276e-11	0.299118857731325	0.243	0.232	6.75780023544049e-07	T cells	SAFB2
APOBEC3C	1.39168571899951e-11	0.345199074634688	0.291	0.286	7.59498564286795e-07	T cells	APOBEC3C
SRRM1	1.7080713470173e-11	0.262954468665046	0.503	0.56	9.32162856921219e-07	T cells	SRRM1
HSP90AA1	2.16253382035525e-11	-0.47306700262434	0.803	0.857	1.18018120712067e-06	T cells	HSP90AA1
CBX3	2.2202406745164e-11	0.322239509736075	0.433	0.484	1.21167414571058e-06	T cells	CBX3
ANKRD11	3.85471596718856e-11	0.36155726365482	0.301	0.304	2.10367269193348e-06	T cells	ANKRD11
XRCC5	8.1410981515075e-11	0.287272469131803	0.391	0.422	4.4429229052037e-06	T cells	XRCC5
CCNL1	1.00353489585076e-10	0.268261124950596	0.526	0.586	5.47669134061595e-06	T cells	CCNL1
EIF4G2	1.0522113830874e-10	0.267001480489091	0.472	0.52	5.7423384020612e-06	T cells	EIF4G2
HNRNPF	1.37518891063122e-10	0.256347153695775	0.444	0.491	7.50495596087884e-06	T cells	HNRNPF
BCLAF1	1.89690409394782e-10	0.339922104421702	0.343	0.358	1.03521644023108e-05	T cells	BCLAF1
NELFCD	1.93782699712024e-10	0.25972727005036	0.169	0.152	1.0575497054084e-05	T cells	NELFCD
SF3B2	3.80798999519393e-10	0.284541802434349	0.374	0.398	2.07817245997714e-05	T cells	SF3B2
DOCK8	6.01161596158885e-10	0.370556090112593	0.311	0.323	3.2807792948775e-05	T cells	DOCK8
REST	1.03878323354235e-09	0.301622229118671	0.206	0.196	5.66905561873401e-05	T cells	REST
ISCU	1.09786893521389e-09	0.288038978502093	0.396	0.431	5.99150992703628e-05	T cells	ISCU
SRSF11	1.16828740095597e-09	0.282077285601434	0.403	0.435	6.37581166197713e-05	T cells	SRSF11
AP2B1	1.6026425626182e-09	0.282769913460223	0.227	0.218	8.74626152123259e-05	T cells	AP2B1
POLR2J3	3.48169250505197e-09	0.338609810720802	0.278	0.279	0.000190009886770706	T cells	POLR2J3
PPM1K	3.71833941112179e-09	0.264713399790309	0.202	0.189	0.000202924655022561	T cells	PPM1K
CLPP	4.32624279839004e-09	0.288254695939131	0.182	0.172	0.000236100374479338	T cells	CLPP
CLK1	5.95580536514857e-09	0.268000686510398	0.416	0.447	0.000325032121997618	T cells	CLK1
FUBP1	1.29238715349734e-08	0.281428258938178	0.211	0.203	0.000705307365149637	T cells	FUBP1
MYCBP2	1.4390225404504e-08	0.362395887062204	0.304	0.318	0.000785332161225399	T cells	MYCBP2
CLIP1	2.73407045596044e-08	0.349437306456498	0.195	0.189	0.00149209161063585	T cells	CLIP1
VCP	3.20272632426322e-08	0.319810265347483	0.255	0.259	0.00174785586420341	T cells	VCP
TMF1	9.51347556684593e-08	0.308102697855705	0.222	0.219	0.0051918841558505	T cells	TMF1
SLC4A7	1.01970322228299e-07	0.313704931841311	0.16	0.149	0.00556492836528717	T cells	SLC4A7
CMC2	1.60733761133505e-07	0.290836407330621	0.214	0.211	0.00877188428009992	T cells	CMC2
AKIRIN1	2.63852012977138e-07	0.291919950574342	0.235	0.234	0.0143994597562143	T cells	AKIRIN1
NASP	2.82873367620254e-07	0.296476794287994	0.253	0.255	0.0154375311645077	T cells	NASP
ATP1A1	3.84260953784246e-07	0.320764540960663	0.29	0.302	0.0209706572918214	T cells	ATP1A1
AMD1	3.9370615824542e-07	0.319173630055246	0.306	0.32	0.0214861198800855	T cells	AMD1
SRSF2	5.90503930968222e-07	0.253538686988695	0.524	0.598	0.0322261615286597	T cells	SRSF2
PRF1	6.67304452360599e-07	-0.419454087045402	0.375	0.363	0.0364174731831273	T cells	PRF1
RBMS1	6.7609533956712e-07	0.269640143558749	0.265	0.266	0.036897227061536	T cells	RBMS1
ZC3H13	6.86868272364815e-07	0.320164001386935	0.265	0.271	0.0374851490960374	T cells	ZC3H13
CAPZA1	8.45884467059712e-07	0.292219167596361	0.412	0.458	0.0461632989053167	T cells	CAPZA1
HNRNPR	1.72284183494017e-06	0.293928266208136	0.326	0.348	0.0940223703000249	T cells	HNRNPR
NUCKS1	1.80862260848499e-06	0.274583618398787	0.399	0.441	0.0987037702354597	T cells	NUCKS1
AIM1	1.8773159727754e-06	0.324839163346239	0.158	0.151	0.102452641898245	T cells	AIM1
GADD45A	1.88603220870999e-06	0.296418827178397	0.129	0.118	0.102928321758139	T cells	GADD45A
KDM2A	2.63128149306526e-06	0.25912730473433	0.15	0.14	0.143599556202544	T cells	KDM2A
HMGB2	2.85847545024422e-06	0.46165671185408	0.451	0.5	0.155998439221628	T cells	HMGB2
MYADM	3.05233159518458e-06	0.293475197479243	0.383	0.409	0.166577944475603	T cells	MYADM
SS18L2	4.25402106503609e-06	0.277536235402625	0.239	0.243	0.232158945603279	T cells	SS18L2
SURF4	5.46989678621627e-06	0.25770469940128	0.195	0.191	0.298514147210966	T cells	SURF4
RBM23	9.18194211022931e-06	0.255473917553361	0.248	0.249	0.501095308723655	T cells	RBM23
EPS15	9.83603624136415e-06	0.296072779734854	0.171	0.166	0.536791841836207	T cells	EPS15
TTC3	1.09309266413978e-05	0.340656528183311	0.294	0.314	0.596544390527641	T cells	TTC3
BDP1	1.13635539288469e-05	0.311621699211816	0.255	0.261	0.62015459211289	T cells	BDP1
RBPJ	1.35828778477561e-05	0.310270603222879	0.289	0.362	0.741271975663441	T cells	RBPJ
MARCH7	2.3587090165801e-05	0.264087428532817	0.22	0.221	1	T cells	MARCH7
GSPT1	2.60413627366235e-05	0.322181678879549	0.21	0.214	1	T cells	GSPT1
SFPQ	2.71626069248257e-05	0.291872084483255	0.365	0.399	1	T cells	SFPQ
CEBPZ	3.47438827951474e-05	0.270339765829964	0.215	0.214	1	T cells	CEBPZ
TMCO1	3.72753804825018e-05	0.264178533690922	0.332	0.36	1	T cells	TMCO1
CDK12	5.34601896562299e-05	0.275492568431543	0.173	0.169	1	T cells	CDK12
IGHG4	5.86758278738565e-05	-3.68706933377034	0.237	0.27	1	T cells	IGHG4
TXLNGY	5.93520321415974e-05	0.262719765469261	0.144	0.138	1	T cells	TXLNGY
TRA2A	7.11973998202663e-05	0.278241065729476	0.32	0.339	1	T cells	TRA2A
ILF3	0.000113168565153008	0.308960640161097	0.258	0.27	1	T cells	ILF3
SCAF11	0.000113285677055953	0.283180025994658	0.422	0.473	1	T cells	SCAF11
RPS27L	0.000129241817451859	0.278875933745263	0.497	0.575	1	T cells	RPS27L
PDE4B	0.00014985951820167	0.334455010051858	0.248	0.259	1	T cells	PDE4B
CCDC186	0.000150699655501242	0.262273968674971	0.215	0.215	1	T cells	CCDC186
IGKC	0.000150751474566524	-3.99782993100425	0.42	0.495	1	T cells	IGKC
CCDC107	0.000159556293132555	0.265011215372956	0.261	0.272	1	T cells	CCDC107
BPTF	0.0001720525759647	0.282046481816329	0.28	0.292	1	T cells	BPTF
MARCH6	0.000298395978672761	0.289031975943737	0.171	0.169	1	T cells	MARCH6
PHIP	0.000302553314784884	0.311694426649304	0.255	0.268	1	T cells	PHIP
COPB1	0.000302616114046372	0.264197231327153	0.189	0.189	1	T cells	COPB1
DNAJB1	0.000389603294447024	-0.395423884762819	0.537	0.524	1	T cells	DNAJB1
CD84	0.000556622297705414	0.370707283061694	0.226	0.237	1	T cells	CD84
USP15	0.000739913466444279	0.317677595731844	0.293	0.316	1	T cells	USP15
BRD2	0.00086878676461712	0.256813768916006	0.331	0.357	1	T cells	BRD2
ARID1B	0.0020827144932065	0.296278213173495	0.232	0.242	1	T cells	ARID1B
SMC4	0.00231540113329808	0.343281947206011	0.176	0.18	1	T cells	SMC4
DDX39B	0.00236663019885048	0.252042218819308	0.167	0.166	1	T cells	DDX39B
TBL1XR1	0.00260888649938334	0.303560521147715	0.17	0.172	1	T cells	TBL1XR1
KDM5A	0.00266880544506948	0.264230390017389	0.231	0.239	1	T cells	KDM5A
RSF1	0.00295416999611274	0.277095410074771	0.269	0.284	1	T cells	RSF1
ADAR	0.00307193655824848	0.276753007817827	0.267	0.283	1	T cells	ADAR
IGHG3	0.00406372503706724	-3.80389900919295	0.262	0.294	1	T cells	IGHG3
SMC5	0.00525080268147372	0.255255045036238	0.169	0.169	1	T cells	SMC5
LYZ.1	0	5.12669930505405	0.95	0.053	0	Myeloid cells	LYZ
CST3.1	0	4.84346250038159	0.987	0.09	0	Myeloid cells	CST3
HLA-DRA.1	0	4.25394917377029	0.992	0.377	0	Myeloid cells	HLA-DRA
S100A9.1	0	3.88848339939926	0.463	0.019	0	Myeloid cells	S100A9
C1QA.1	0	3.8816595191078	0.545	0.026	0	Myeloid cells	C1QA
C1QB.1	0	3.87687663452025	0.498	0.027	0	Myeloid cells	C1QB
AIF1.1	0	3.74857112653756	0.951	0.04	0	Myeloid cells	AIF1
S100A8.1	0	3.61975069844623	0.3	0.015	0	Myeloid cells	S100A8
FTL.1	0	3.59184931567375	0.998	0.888	0	Myeloid cells	FTL
HLA-DPA1.1	0	3.50875204702025	0.965	0.467	0	Myeloid cells	HLA-DPA1
GPX1.1	0	3.44959335916203	0.966	0.243	0	Myeloid cells	GPX1
HLA-DPB1.1	0	3.44181677457894	0.967	0.547	0	Myeloid cells	HLA-DPB1
APOE.1	0	3.42756064529855	0.284	0.031	0	Myeloid cells	APOE
CD74.1	0	3.39884288103213	0.992	0.719	0	Myeloid cells	CD74
LST1.1	0	3.11260867053538	0.929	0.08	0	Myeloid cells	LST1
HLA-DRB1.1	0	3.07169444820794	0.96	0.433	0	Myeloid cells	HLA-DRB1
C1QC.1	0	3.04352331432478	0.429	0.011	0	Myeloid cells	C1QC
NPC2.1	0	3.02239263201633	0.962	0.212	0	Myeloid cells	NPC2
APOC1.1	0	2.97286622482258	0.395	0.034	0	Myeloid cells	APOC1
MS4A6A.1	0	2.97130887518567	0.786	0.033	0	Myeloid cells	MS4A6A
HLA-DQA1.1	0	2.96861556856697	0.866	0.236	0	Myeloid cells	HLA-DQA1
HLA-DQB1.1	0	2.93784040643422	0.892	0.248	0	Myeloid cells	HLA-DQB1
HLA-DRB5.1	0	2.93203291879557	0.54	0.032	0	Myeloid cells	HLA-DRB5
PSAP.1	0	2.79091266051069	0.948	0.327	0	Myeloid cells	PSAP
IL1B.1	0	2.76242246064721	0.515	0.012	0	Myeloid cells	IL1B
CTSB.1	0	2.61854038194853	0.851	0.122	0	Myeloid cells	CTSB
SAT1.1	0	2.6172390894303	0.993	0.631	0	Myeloid cells	SAT1
FTH1.1	0	2.60480620559404	0.999	0.92	0	Myeloid cells	FTH1
GRN.1	0	2.57741253425494	0.875	0.084	0	Myeloid cells	GRN
CTSS.1	0	2.57603662398711	0.964	0.353	0	Myeloid cells	CTSS
CXCL8.1	0	2.56114063319628	0.356	0.011	0	Myeloid cells	CXCL8
FCN1.1	0	2.5129799437714	0.414	0.008	0	Myeloid cells	FCN1
MS4A7.1	0	2.47043500689555	0.736	0.012	0	Myeloid cells	MS4A7
TIMP1.1	0	2.46624894471581	0.748	0.105	0	Myeloid cells	TIMP1
LGALS2.1	0	2.4580903607546	0.703	0.011	0	Myeloid cells	LGALS2
FCER1G.1	0	2.42488372153872	0.944	0.179	0	Myeloid cells	FCER1G
FAM26F.1	0	2.41845965316952	0.787	0.027	0	Myeloid cells	FAM26F
PLAUR.1	0	2.41206474293283	0.743	0.033	0	Myeloid cells	PLAUR
TYROBP.1	0	2.36082446099034	0.962	0.307	0	Myeloid cells	TYROBP
CSTA.1	0	2.35725525250997	0.747	0.008	0	Myeloid cells	CSTA
C1orf162.1	0	2.32476390560576	0.868	0.089	0	Myeloid cells	C1orf162
SERPINA1.1	0	2.31267075458643	0.759	0.023	0	Myeloid cells	SERPINA1
IFI30.1	0	2.29711976754337	0.72	0.017	0	Myeloid cells	IFI30
CPVL.1	0	2.29143722960587	0.703	0.012	0	Myeloid cells	CPVL
G0S2.1	0	2.27172989049442	0.283	0.012	0	Myeloid cells	G0S2
KLF4.1	0	2.25064925931582	0.772	0.021	0	Myeloid cells	KLF4
FCGRT.1	0	2.24814512350885	0.831	0.057	0	Myeloid cells	FCGRT
FGL2.1	0	2.24488227687806	0.796	0.055	0	Myeloid cells	FGL2
FTH1P10.1	0	2.24254376596943	0.996	0.834	0	Myeloid cells	FTH1P10
TYMP.1	0	2.20368486982951	0.905	0.195	0	Myeloid cells	TYMP
HLA-DMA.1	0	2.20359240365152	0.867	0.185	0	Myeloid cells	HLA-DMA
IFITM3.1	0	2.17735535579907	0.783	0.096	0	Myeloid cells	IFITM3
IGSF6.1	0	2.12236250456995	0.678	0.01	0	Myeloid cells	IGSF6
SOD2.1	0	2.11006052553461	0.721	0.116	0	Myeloid cells	SOD2
HLA-DRB6.1	0	2.09900076032377	0.222	0.061	0	Myeloid cells	HLA-DRB6
HLA-DMB.1	0	2.07044338353561	0.777	0.08	0	Myeloid cells	HLA-DMB
HBEGF.1	0	2.05391804283091	0.571	0.012	0	Myeloid cells	HBEGF
RNASE6.1	0	2.02273642469374	0.701	0.038	0	Myeloid cells	RNASE6
SPI1.1	0	2.02231544072217	0.781	0.016	0	Myeloid cells	SPI1
CYBB.1	0	2.02006397704074	0.667	0.016	0	Myeloid cells	CYBB
MAFB.1	0	1.98753005999879	0.568	0.008	0	Myeloid cells	MAFB
CD14.1	0	1.9286380127388	0.491	0.01	0	Myeloid cells	CD14
S100A11.1	0	1.91502103355457	0.964	0.461	0	Myeloid cells	S100A11
IER3.1	0	1.9141180353316	0.628	0.077	0	Myeloid cells	IER3
SGK1.1	0	1.89127378286168	0.679	0.069	0	Myeloid cells	SGK1
CD68.1	0	1.89077619890504	0.617	0.011	0	Myeloid cells	CD68
CTSH.1	0	1.86586873492832	0.756	0.076	0	Myeloid cells	CTSH
CD163.1	0	1.85843258841286	0.58	0.007	0	Myeloid cells	CD163
MNDA.1	0	1.84542882682066	0.675	0.035	0	Myeloid cells	MNDA
ASAH1.1	0	1.83490356515827	0.781	0.135	0	Myeloid cells	ASAH1
CLEC10A.1	0	1.80936185112795	0.473	0.006	0	Myeloid cells	CLEC10A
RNF130.1	0	1.80841914288062	0.752	0.05	0	Myeloid cells	RNF130
TMEM176B.1	0	1.78878637877502	0.5	0.008	0	Myeloid cells	TMEM176B
VSIG4.1	0	1.77850478654861	0.443	0.007	0	Myeloid cells	VSIG4
NAMPT.1	0	1.77535501817325	0.766	0.114	0	Myeloid cells	NAMPT
CXCL2.1	0	1.76229953969865	0.259	0.01	0	Myeloid cells	CXCL2
PHACTR1.1	0	1.75658772929851	0.62	0.019	0	Myeloid cells	PHACTR1
EREG.1	0	1.75231870983718	0.349	0.005	0	Myeloid cells	EREG
GLUL.1	0	1.75201962917633	0.795	0.193	0	Myeloid cells	GLUL
C5AR1.1	0	1.73789977459466	0.495	0.005	0	Myeloid cells	C5AR1
COTL1.1	0	1.72382851414527	0.932	0.393	0	Myeloid cells	COTL1
CLEC7A.1	0	1.67843964635823	0.688	0.017	0	Myeloid cells	CLEC7A
RGS2.1	0	1.64701206829251	0.913	0.443	0	Myeloid cells	RGS2
THBS1.1	0	1.63519080719096	0.318	0.01	0	Myeloid cells	THBS1
CXCL16.1	0	1.63370595827339	0.667	0.017	0	Myeloid cells	CXCL16
VCAN.1	0	1.6161285342098	0.254	0.005	0	Myeloid cells	VCAN
CEBPD.1	0	1.60995998465528	0.807	0.168	0	Myeloid cells	CEBPD
RHOB.1	0	1.60445703463783	0.59	0.098	0	Myeloid cells	RHOB
LGALS3.1	0	1.59694915968848	0.643	0.127	0	Myeloid cells	LGALS3
MT2A.1	0	1.59586495784594	0.743	0.401	0	Myeloid cells	MT2A
RNASET2.1	0	1.55835265795339	0.86	0.296	0	Myeloid cells	RNASET2
C15orf48.1	0	1.55787725268729	0.341	0.006	0	Myeloid cells	C15orf48
FCGR2A.1	0	1.54738798099357	0.582	0.01	0	Myeloid cells	FCGR2A
ALDH2.1	0	1.53850753663513	0.606	0.011	0	Myeloid cells	ALDH2
LGALS1.1	0	1.53812595030556	0.869	0.344	0	Myeloid cells	LGALS1
CXCL9	0	1.52967994341293	0.157	0.003	0	Myeloid cells	CXCL9
CD302.1	0	1.52923289276955	0.627	0.008	0	Myeloid cells	CD302
NAPSB.1	0	1.52414918879441	0.495	0.02	0	Myeloid cells	NAPSB
CFD.1	0	1.52293505442135	0.436	0.009	0	Myeloid cells	CFD
NEAT1.1	0	1.51444058807578	0.959	0.736	0	Myeloid cells	NEAT1
TNFSF13B.1	0	1.51181728428469	0.664	0.044	0	Myeloid cells	TNFSF13B
RAC1.1	0	1.50735964813042	0.915	0.343	0	Myeloid cells	RAC1
KCTD12.1	0	1.49760295128875	0.607	0.009	0	Myeloid cells	KCTD12
CTSD.1	0	1.48287346603713	0.677	0.336	0	Myeloid cells	CTSD
MS4A4A.1	0	1.47979297498443	0.436	0.007	0	Myeloid cells	MS4A4A
TGFBI.1	0	1.45664970937574	0.61	0.016	0	Myeloid cells	TGFBI
HES1.1	0	1.449806965259	0.342	0.016	0	Myeloid cells	HES1
RGS10.1	0	1.43368056881293	0.814	0.254	0	Myeloid cells	RGS10
AP1S2.1	0	1.42489457289253	0.748	0.129	0	Myeloid cells	AP1S2
CTSZ.1	0	1.4066778674001	0.649	0.065	0	Myeloid cells	CTSZ
GGTA1P.1	0	1.39180706584547	0.504	0.006	0	Myeloid cells	GGTA1P
CPM.1	0	1.38973623049	0.475	0.017	0	Myeloid cells	CPM
CD83.1	0	1.38397461770303	0.687	0.11	0	Myeloid cells	CD83
LY86.1	0	1.37462357528832	0.618	0.019	0	Myeloid cells	LY86
GABARAP.1	0	1.37043934977535	0.925	0.401	0	Myeloid cells	GABARAP
MARCKS.1	0	1.36343890556784	0.448	0.027	0	Myeloid cells	MARCKS
LGMN.1	0	1.34994702896763	0.361	0.018	0	Myeloid cells	LGMN
BRI3.1	0	1.34520693822943	0.652	0.06	0	Myeloid cells	BRI3
BLVRB.1	0	1.3441952565001	0.574	0.06	0	Myeloid cells	BLVRB
HMOX1.1	0	1.34116040410404	0.424	0.018	0	Myeloid cells	HMOX1
SLC40A1.1	0	1.34019372806798	0.262	0.01	0	Myeloid cells	SLC40A1
H2AFY.1	0	1.33855587015526	0.825	0.217	0	Myeloid cells	H2AFY
RAB31.1	0	1.33307423620544	0.584	0.01	0	Myeloid cells	RAB31
CSF1R.1	0	1.30959744107684	0.523	0.005	0	Myeloid cells	CSF1R
GSN.1	0	1.3095046563335	0.535	0.031	0	Myeloid cells	GSN
PYCARD.1	0	1.30459563076011	0.782	0.185	0	Myeloid cells	PYCARD
LY96.1	0	1.29389338219802	0.611	0.053	0	Myeloid cells	LY96
SLC7A7.1	0	1.27955063153673	0.51	0.011	0	Myeloid cells	SLC7A7
CEBPB.1	0	1.27269412192321	0.76	0.241	0	Myeloid cells	CEBPB
AREG.1	0	1.27089219004967	0.728	0.341	0	Myeloid cells	AREG
TKT.1	0	1.26729460667551	0.715	0.161	0	Myeloid cells	TKT
GPR183	0	1.26074541198383	0.69	0.22	0	Myeloid cells	GPR183
NCF2.1	0	1.24350737260371	0.515	0.007	0	Myeloid cells	NCF2
PPT1.1	0	1.24073016700084	0.682	0.132	0	Myeloid cells	PPT1
ZFAND5.1	0	1.23790996759865	0.75	0.236	0	Myeloid cells	ZFAND5
CFP.1	0	1.23725694086139	0.423	0.009	0	Myeloid cells	CFP
GPX4.1	0	1.23453969977917	0.868	0.366	0	Myeloid cells	GPX4
CREG1.1	0	1.2222315284001	0.484	0.035	0	Myeloid cells	CREG1
MRC1.1	0	1.21783487788097	0.355	0.006	0	Myeloid cells	MRC1
TMEM176A.1	0	1.21653092793755	0.381	0.006	0	Myeloid cells	TMEM176A
S100A12	0	1.21644550224178	0.125	0.002	0	Myeloid cells	S100A12
IFNGR2.1	0	1.21329265151061	0.568	0.026	0	Myeloid cells	IFNGR2
ATP1B3.1	0	1.21320742145668	0.785	0.253	0	Myeloid cells	ATP1B3
ANXA5.1	0	1.20405793608782	0.795	0.239	0	Myeloid cells	ANXA5
CD86.1	0	1.20296322385683	0.552	0.012	0	Myeloid cells	CD86
FPR1.1	0	1.20228297897984	0.43	0.004	0	Myeloid cells	FPR1
NUDT16.1	0	1.20034171495236	0.591	0.044	0	Myeloid cells	NUDT16
SLC31A2.1	0	1.19738599040295	0.556	0.03	0	Myeloid cells	SLC31A2
CLEC12A.1	0	1.19172780990256	0.517	0.02	0	Myeloid cells	CLEC12A
TXN.1	0	1.18712314872656	0.732	0.368	0	Myeloid cells	TXN
SNX3.1	0	1.18145111832365	0.818	0.333	0	Myeloid cells	SNX3
LGALS9.1	0	1.17613400711421	0.612	0.052	0	Myeloid cells	LGALS9
MPEG1.1	0	1.17209529065208	0.458	0.008	0	Myeloid cells	MPEG1
ETS2.1	0	1.17171468135406	0.539	0.035	0	Myeloid cells	ETS2
VAMP8.1	0	1.16791257708148	0.901	0.444	0	Myeloid cells	VAMP8
CSTB.1	0	1.16229940995555	0.793	0.293	0	Myeloid cells	CSTB
MFSD1.1	0	1.15428031978596	0.606	0.067	0	Myeloid cells	MFSD1
IL13RA1.1	0	1.15182869137118	0.501	0.008	0	Myeloid cells	IL13RA1
LIPA.1	0	1.15123973801948	0.414	0.084	0	Myeloid cells	LIPA
CLEC4E.1	0	1.14734765487672	0.381	0.003	0	Myeloid cells	CLEC4E
BASP1.1	0	1.14695115499801	0.452	0.027	0	Myeloid cells	BASP1
AP2S1.1	0	1.14457177114453	0.781	0.214	0	Myeloid cells	AP2S1
YBX3.1	0	1.14331691298813	0.567	0.062	0	Myeloid cells	YBX3
GPNMB	0	1.13985462815443	0.206	0.004	0	Myeloid cells	GPNMB
TMSB10.1	0	1.13108327484893	0.999	0.973	0	Myeloid cells	TMSB10
GSTP1.1	0	1.12575372250817	0.906	0.409	0	Myeloid cells	GSTP1
C1orf54.1	0	1.12182238373145	0.379	0.007	0	Myeloid cells	C1orf54
CD1C.1	0	1.11870423663628	0.259	0.009	0	Myeloid cells	CD1C
ANXA2.1	0	1.11626403084403	0.751	0.283	0	Myeloid cells	ANXA2
PPA1.1	0	1.11399208057894	0.655	0.215	0	Myeloid cells	PPA1
DAB2.1	0	1.10880040996649	0.348	0.011	0	Myeloid cells	DAB2
ATOX1.1	0	1.10873660226188	0.604	0.124	0	Myeloid cells	ATOX1
YBX1.1	0	1.10498148808444	0.963	0.741	0	Myeloid cells	YBX1
PILRA.1	0	1.10471359355071	0.462	0.004	0	Myeloid cells	PILRA
VIM.1	0	1.10164514398659	0.957	0.664	0	Myeloid cells	VIM
HCK.1	0	1.09762241507316	0.494	0.007	0	Myeloid cells	HCK
THBD.1	0	1.0902024497288	0.323	0.004	0	Myeloid cells	THBD
IL18.1	0	1.08462928815089	0.477	0.02	0	Myeloid cells	IL18
TBXAS1.1	0	1.08390778156453	0.533	0.033	0	Myeloid cells	TBXAS1
ATP6V0B.1	0	1.08251873819614	0.779	0.233	0	Myeloid cells	ATP6V0B
OLR1.1	0	1.07638222167699	0.299	0.003	0	Myeloid cells	OLR1
MXD1.1	0	1.07550539301283	0.467	0.052	0	Myeloid cells	MXD1
SPINT2.1	0	1.07023080279705	0.528	0.041	0	Myeloid cells	SPINT2
BCL2A1.1	0	1.06397404379495	0.482	0.098	0	Myeloid cells	BCL2A1
MEF2C.1	0	1.06248149109245	0.53	0.046	0	Myeloid cells	MEF2C
ATP6V1F.1	0	1.06097777132773	0.771	0.271	0	Myeloid cells	ATP6V1F
LYN.1	0	1.05793307733271	0.594	0.066	0	Myeloid cells	LYN
MSR1.1	0	1.05492060441939	0.339	0.003	0	Myeloid cells	MSR1
OSM.1	0	1.04430863942308	0.322	0.046	0	Myeloid cells	OSM
HLA-DQA2.1	0	1.04356696825896	0.206	0.033	0	Myeloid cells	HLA-DQA2
RNF144B.1	0	1.03025098897827	0.428	0.007	0	Myeloid cells	RNF144B
CD1E.1	0	1.02986920558425	0.249	0.003	0	Myeloid cells	CD1E
GRINA.1	0	1.02984453050769	0.537	0.044	0	Myeloid cells	GRINA
FABP5	0	1.02543565296836	0.465	0.139	0	Myeloid cells	FABP5
MARCH1.1	0	1.02494589626486	0.501	0.017	0	Myeloid cells	MARCH1
GCA.1	0	1.0220908659128	0.502	0.037	0	Myeloid cells	GCA
H3F3A.1	0	1.02029832209979	0.978	0.781	0	Myeloid cells	H3F3A
PLSCR1.1	0	1.02013674656687	0.569	0.07	0	Myeloid cells	PLSCR1
GPR34.1	0	1.01997286829301	0.335	0.007	0	Myeloid cells	GPR34
SLC25A5.1	0	1.01993914869352	0.86	0.41	0	Myeloid cells	SLC25A5
HSPB1.1	0	1.0188558360673	0.535	0.213	0	Myeloid cells	HSPB1
WFDC21P	0	1.01492900055581	0.16	0.004	0	Myeloid cells	WFDC21P
PLIN2.1	0	1.01184360934733	0.586	0.234	0	Myeloid cells	PLIN2
CAPG.1	0	1.0098528879203	0.514	0.114	0	Myeloid cells	CAPG
SLC11A1.1	0	1.00972669207465	0.317	0.006	0	Myeloid cells	SLC11A1
CTSL.1	0	1.00244515649129	0.335	0.024	0	Myeloid cells	CTSL
PLXDC2.1	0	0.997059805110072	0.434	0.006	0	Myeloid cells	PLXDC2
LILRB2.1	0	0.986904612675782	0.362	0.003	0	Myeloid cells	LILRB2
MAT2A.1	0	0.986622290484166	0.579	0.108	0	Myeloid cells	MAT2A
HSPA1A.1	0	0.983785381100313	0.568	0.212	0	Myeloid cells	HSPA1A
ATF3.1	0	0.982576659985183	0.66	0.156	0	Myeloid cells	ATF3
RGS18.1	0	0.978303026465901	0.466	0.017	0	Myeloid cells	RGS18
NR4A3.1	0	0.977985614707578	0.452	0.047	0	Myeloid cells	NR4A3
MT-RNR2.1	0	0.97472992653314	0.983	0.922	0	Myeloid cells	MT-RNR2
AXL.1	0	0.969332152692919	0.307	0.004	0	Myeloid cells	AXL
ITGAX.1	0	0.969009526079694	0.445	0.016	0	Myeloid cells	ITGAX
CHMP1B.1	0	0.963752591414694	0.711	0.278	0	Myeloid cells	CHMP1B
VEGFA.1	0	0.955969369656146	0.317	0.01	0	Myeloid cells	VEGFA
SMCO4.1	0	0.953288966542931	0.478	0.038	0	Myeloid cells	SMCO4
NAP1L1	0	0.953099616784889	0.894	0.558	0	Myeloid cells	NAP1L1
LILRB3.1	0	0.952796762983163	0.433	0.008	0	Myeloid cells	LILRB3
LAP3.1	0	0.951410406095632	0.54	0.115	0	Myeloid cells	LAP3
FKBP1A.1	0	0.951254255896915	0.822	0.318	0	Myeloid cells	FKBP1A
LILRB4.1	0	0.948824097193843	0.396	0.004	0	Myeloid cells	LILRB4
THEMIS2.1	0	0.941056724542532	0.571	0.067	0	Myeloid cells	THEMIS2
CCDC88A.1	0	0.93943421244866	0.501	0.038	0	Myeloid cells	CCDC88A
FCGR1A.1	0	0.938490817779882	0.337	0.003	0	Myeloid cells	FCGR1A
NR4A1.1	0	0.937777240760154	0.61	0.126	0	Myeloid cells	NR4A1
MGST2.1	0	0.937102380865272	0.499	0.029	0	Myeloid cells	MGST2
GNG5.1	0	0.935631022025537	0.824	0.299	0	Myeloid cells	GNG5
FCGR2B.1	0	0.934595775942643	0.3	0.032	0	Myeloid cells	FCGR2B
HNMT.1	0	0.930751892170746	0.385	0.005	0	Myeloid cells	HNMT
PGLS.1	0	0.930531485404215	0.685	0.148	0	Myeloid cells	PGLS
PDK4	0	0.927814878942462	0.224	0.006	0	Myeloid cells	PDK4
ARPC3.1	0	0.920457818011241	0.947	0.671	0	Myeloid cells	ARPC3
CTSC.1	0	0.914645959620161	0.742	0.395	0	Myeloid cells	CTSC
VAMP5.1	0	0.911349914497146	0.653	0.246	0	Myeloid cells	VAMP5
FGD2.1	0	0.910263211630507	0.369	0.015	0	Myeloid cells	FGD2
FBP1.1	0	0.907909607447843	0.387	0.024	0	Myeloid cells	FBP1
LIMS1	0	0.904146802459284	0.677	0.181	0	Myeloid cells	LIMS1
RAB20.1	0	0.898532771510783	0.389	0.006	0	Myeloid cells	RAB20
RAB32.1	0	0.898496587779726	0.415	0.008	0	Myeloid cells	RAB32
FCER1A	0	0.896886145335278	0.172	0.005	0	Myeloid cells	FCER1A
TLR2.1	0	0.895429230706158	0.373	0.004	0	Myeloid cells	TLR2
CD63.1	0	0.894348177456725	0.831	0.452	0	Myeloid cells	CD63
APLP2.1	0	0.893935702731248	0.568	0.113	0	Myeloid cells	APLP2
NLRP3.1	0	0.892557009674651	0.336	0.016	0	Myeloid cells	NLRP3
PLBD1.1	0	0.891774297189711	0.4	0.006	0	Myeloid cells	PLBD1
HERPUD1.1	0	0.890536503349722	0.848	0.448	0	Myeloid cells	HERPUD1
STXBP2.1	0	0.883044194692315	0.518	0.148	0	Myeloid cells	STXBP2
FILIP1L.1	0	0.881840914935603	0.294	0.008	0	Myeloid cells	FILIP1L
CXCL3	0	0.87794815106337	0.109	0.003	0	Myeloid cells	CXCL3
MT-RNR1.1	0	0.877193844243817	0.942	0.645	0	Myeloid cells	MT-RNR1
OAZ1.1	0	0.875281883464501	0.983	0.833	0	Myeloid cells	OAZ1
ATP6V1B2.1	0	0.870016477170255	0.494	0.073	0	Myeloid cells	ATP6V1B2
GDI2.1	0	0.867245141675778	0.748	0.261	0	Myeloid cells	GDI2
HSBP1.1	0	0.858625026407218	0.628	0.15	0	Myeloid cells	HSBP1
C20orf27.1	0	0.857223694371599	0.492	0.059	0	Myeloid cells	C20orf27
CLEC4A.1	0	0.857151351964485	0.389	0.005	0	Myeloid cells	CLEC4A
LRRC25.1	0	0.855102059512089	0.366	0.004	0	Myeloid cells	LRRC25
LAIR1.1	0	0.850982078559546	0.465	0.055	0	Myeloid cells	LAIR1
SNX10.1	0	0.847182504310835	0.547	0.094	0	Myeloid cells	SNX10
ACSL1.1	0	0.846544221165308	0.356	0.019	0	Myeloid cells	ACSL1
ITM2B.1	0	0.846416737235008	0.949	0.754	0	Myeloid cells	ITM2B
CDKN1A.1	0	0.846222262660332	0.496	0.09	0	Myeloid cells	CDKN1A
CECR1.1	0	0.844764417514014	0.491	0.07	0	Myeloid cells	CECR1
RPS24.1	0	0.844642084628927	0.994	0.959	0	Myeloid cells	RPS24
PABPC4.1	0	0.843517474079188	0.699	0.213	0	Myeloid cells	PABPC4
TPT1.1	0	0.842594408032678	0.996	0.961	0	Myeloid cells	TPT1
MGAT1.1	0	0.842542093536812	0.629	0.16	0	Myeloid cells	MGAT1
GNAQ.1	0	0.842080565998616	0.457	0.039	0	Myeloid cells	GNAQ
TUBA1B	0	0.841428182804401	0.811	0.431	0	Myeloid cells	TUBA1B
GSTO1.1	0	0.836918933849438	0.672	0.201	0	Myeloid cells	GSTO1
RILPL2	0	0.834015610721175	0.64	0.181	0	Myeloid cells	RILPL2
IFNGR1	0	0.830644091323673	0.724	0.23	0	Myeloid cells	IFNGR1
STX11.1	0	0.828936831239847	0.532	0.097	0	Myeloid cells	STX11
PAK1.1	0	0.826248191909938	0.428	0.031	0	Myeloid cells	PAK1
S100A10.1	0	0.825190794540514	0.849	0.541	0	Myeloid cells	S100A10
IRF8.1	0	0.824861634331841	0.478	0.091	0	Myeloid cells	IRF8
TPP1.1	0	0.822538770350798	0.592	0.111	0	Myeloid cells	TPP1
SIGLEC10.1	0	0.811718814334879	0.361	0.006	0	Myeloid cells	SIGLEC10
C3AR1.1	0	0.811651894093459	0.393	0.047	0	Myeloid cells	C3AR1
TNFAIP2.1	0	0.810898606678892	0.298	0.007	0	Myeloid cells	TNFAIP2
SLC43A2.1	0	0.810611511209881	0.373	0.021	0	Myeloid cells	SLC43A2
BNIP3L.1	0	0.807836585408511	0.578	0.128	0	Myeloid cells	BNIP3L
IDO1	0	0.803702048158441	0.14	0.004	0	Myeloid cells	IDO1
CSF3R.1	0	0.797055857902708	0.324	0.004	0	Myeloid cells	CSF3R
SCIMP.1	0	0.796532200984872	0.406	0.014	0	Myeloid cells	SCIMP
SERPINB1.1	0	0.795764169310586	0.686	0.233	0	Myeloid cells	SERPINB1
WARS.1	0	0.793668532254739	0.357	0.043	0	Myeloid cells	WARS
OGFRL1.1	0	0.792912763598865	0.437	0.037	0	Myeloid cells	OGFRL1
SRGAP1.1	0	0.792304470187363	0.368	0.007	0	Myeloid cells	SRGAP1
RNH1.1	0	0.792226338176358	0.665	0.199	0	Myeloid cells	RNH1
CD9.1	0	0.792185327095801	0.26	0.046	0	Myeloid cells	CD9
CHCHD10.1	0	0.79190046143132	0.653	0.196	0	Myeloid cells	CHCHD10
TMEM14C	0	0.79036350462135	0.612	0.141	0	Myeloid cells	TMEM14C
FGR.1	0	0.785800002785396	0.521	0.082	0	Myeloid cells	FGR
TSPO.1	0	0.784376564078904	0.748	0.35	0	Myeloid cells	TSPO
FCGR3A.1	0	0.784229581630048	0.498	0.183	0	Myeloid cells	FCGR3A
SAMHD1	0	0.784167569719054	0.668	0.187	0	Myeloid cells	SAMHD1
PLD3.1	0	0.783285536555152	0.371	0.084	0	Myeloid cells	PLD3
SLC8A1.1	0	0.78085983736468	0.353	0.004	0	Myeloid cells	SLC8A1
ARPC1B	0	0.780412616080456	0.904	0.561	0	Myeloid cells	ARPC1B
CNPY3.1	0	0.777891112484157	0.664	0.166	0	Myeloid cells	CNPY3
DBI.1	0	0.777347803404924	0.818	0.43	0	Myeloid cells	DBI
RASSF4.1	0	0.77498903981247	0.384	0.019	0	Myeloid cells	RASSF4
TALDO1.1	0	0.774559487962258	0.645	0.194	0	Myeloid cells	TALDO1
S100B	0	0.774422020961739	0.15	0.004	0	Myeloid cells	S100B
ADAP2.1	0	0.774237758381419	0.35	0.005	0	Myeloid cells	ADAP2
PTPRE.1	0	0.773557136462472	0.617	0.182	0	Myeloid cells	PTPRE
RBM47.1	0	0.771769224909005	0.354	0.01	0	Myeloid cells	RBM47
IRAK3.1	0	0.771541002733984	0.346	0.007	0	Myeloid cells	IRAK3
IRS2.1	0	0.768097508506012	0.409	0.055	0	Myeloid cells	IRS2
ACP5.1	0	0.766734576098492	0.376	0.093	0	Myeloid cells	ACP5
SLC1A3.1	0	0.76362207620311	0.297	0.002	0	Myeloid cells	SLC1A3
CD300A.1	0	0.757211541082693	0.493	0.07	0	Myeloid cells	CD300A
SYNGR2.1	0	0.75597159281083	0.579	0.13	0	Myeloid cells	SYNGR2
RTN4.1	0	0.753913288631014	0.751	0.268	0	Myeloid cells	RTN4
SCPEP1.1	0	0.753878170466352	0.434	0.065	0	Myeloid cells	SCPEP1
DPYSL2.1	0	0.750792133245957	0.443	0.046	0	Myeloid cells	DPYSL2
TREM1.1	0	0.745938363726694	0.253	0.003	0	Myeloid cells	TREM1
SH3BGRL.1	0	0.742888539740483	0.815	0.362	0	Myeloid cells	SH3BGRL
CD4	0	0.735639310776702	0.487	0.071	0	Myeloid cells	CD4
DRAM2.1	0	0.734289047996212	0.542	0.113	0	Myeloid cells	DRAM2
ATG3.1	0	0.730998948017093	0.604	0.148	0	Myeloid cells	ATG3
LAMTOR2.1	0	0.730771891726407	0.626	0.168	0	Myeloid cells	LAMTOR2
RHOA.1	0	0.730712298070695	0.896	0.503	0	Myeloid cells	RHOA
CLTA.1	0	0.730546077803226	0.667	0.207	0	Myeloid cells	CLTA
GK.1	0	0.722513920392574	0.325	0.026	0	Myeloid cells	GK
POMP.1	0	0.722497209215077	0.845	0.422	0	Myeloid cells	POMP
SEC11A.1	0	0.717208037458734	0.767	0.311	0	Myeloid cells	SEC11A
CD36.1	0	0.714659610784145	0.259	0.006	0	Myeloid cells	CD36
RP11-1143G9.4	0	0.714322189581105	0.197	0.02	0	Myeloid cells	RP11-1143G9.4
SMAP2.1	0	0.712811498750151	0.732	0.283	0	Myeloid cells	SMAP2
IL1R2.1	0	0.708641009632681	0.24	0.015	0	Myeloid cells	IL1R2
ARRB2.1	0	0.707069010801748	0.599	0.143	0	Myeloid cells	ARRB2
RNF13.1	0	0.705023806417454	0.545	0.118	0	Myeloid cells	RNF13
SERP1.1	0	0.704205365760892	0.899	0.513	0	Myeloid cells	SERP1
SERPINF1.1	0	0.702021737526233	0.272	0.005	0	Myeloid cells	SERPINF1
PLA2G7	0	0.700319212743483	0.214	0.002	0	Myeloid cells	PLA2G7
CYBA.1	0	0.69994740433544	0.966	0.783	0	Myeloid cells	CYBA
UBE2D1.1	0	0.698983658130842	0.482	0.089	0	Myeloid cells	UBE2D1
SSR3.1	0	0.698886447696703	0.685	0.212	0	Myeloid cells	SSR3
METTL7A.1	0	0.697017872773715	0.391	0.04	0	Myeloid cells	METTL7A
INSIG1.1	0	0.695405671683446	0.407	0.113	0	Myeloid cells	INSIG1
NUP214.1	0	0.693598247537803	0.368	0.05	0	Myeloid cells	NUP214
GAPT.1	0	0.690435019502649	0.283	0.011	0	Myeloid cells	GAPT
HEXB.1	0	0.689592008301573	0.516	0.119	0	Myeloid cells	HEXB
CMTM6.1	0	0.685211854686817	0.669	0.213	0	Myeloid cells	CMTM6
VMP1	0	0.681999698851773	0.674	0.243	0	Myeloid cells	VMP1
FOLR2	0	0.681771546475958	0.15	0.003	0	Myeloid cells	FOLR2
PSTPIP2.1	0	0.68094588511883	0.378	0.032	0	Myeloid cells	PSTPIP2
TREM2	0	0.679050167613058	0.182	0.002	0	Myeloid cells	TREM2
ALOX5.1	0	0.677340940705433	0.322	0.012	0	Myeloid cells	ALOX5
FNIP2.1	0	0.677028552389513	0.348	0.019	0	Myeloid cells	FNIP2
KYNU.1	0	0.675813763200314	0.316	0.008	0	Myeloid cells	KYNU
B3GNT5.1	0	0.675457942101255	0.266	0.005	0	Myeloid cells	B3GNT5
CD93.1	0	0.670793950642715	0.269	0.006	0	Myeloid cells	CD93
PLD4.1	0	0.669661244372266	0.263	0.009	0	Myeloid cells	PLD4
LTA4H.1	0	0.667159013289424	0.42	0.09	0	Myeloid cells	LTA4H
EVI2B.1	0	0.666008367436452	0.804	0.389	0	Myeloid cells	EVI2B
ARPC5.1	0	0.664449121308831	0.841	0.421	0	Myeloid cells	ARPC5
HCLS1	0	0.661511630648161	0.791	0.366	0	Myeloid cells	HCLS1
LPCAT2.1	0	0.661349961764471	0.326	0.005	0	Myeloid cells	LPCAT2
CD33.1	0	0.661042638421473	0.322	0.004	0	Myeloid cells	CD33
NCOA4.1	0	0.660364044694147	0.493	0.096	0	Myeloid cells	NCOA4
RBP7	0	0.653734880294089	0.18	0.003	0	Myeloid cells	RBP7
SLC25A37	0	0.651827703574397	0.357	0.064	0	Myeloid cells	SLC25A37
PLEKHO1.1	0	0.650578706225321	0.426	0.074	0	Myeloid cells	PLEKHO1
GADD45B.1	0	0.648664577634199	0.688	0.312	0	Myeloid cells	GADD45B
EMILIN2.1	0	0.647663662945898	0.337	0.013	0	Myeloid cells	EMILIN2
PPIF.1	0	0.646655643030202	0.325	0.04	0	Myeloid cells	PPIF
SDCBP.1	0	0.642279048819378	0.739	0.33	0	Myeloid cells	SDCBP
GNAI2.1	0	0.642161407564229	0.695	0.233	0	Myeloid cells	GNAI2
ATP5G2.1	0	0.640358259174652	0.948	0.67	0	Myeloid cells	ATP5G2
CHPT1.1	0	0.632331528283563	0.42	0.054	0	Myeloid cells	CHPT1
NAAA	0	0.630378656815821	0.433	0.082	0	Myeloid cells	NAAA
RHOG.1	0	0.630206270792395	0.713	0.267	0	Myeloid cells	RHOG
MARCO	0	0.627950556144189	0.142	0.002	0	Myeloid cells	MARCO
COX5A.1	0	0.627807448491285	0.754	0.312	0	Myeloid cells	COX5A
PLEK.1	0	0.627716618761289	0.642	0.231	0	Myeloid cells	PLEK
PTGS2	0	0.626000696612696	0.217	0.006	0	Myeloid cells	PTGS2
RP11-365O16.3	0	0.625205121737619	0.231	0.002	0	Myeloid cells	RP11-365O16.3
CD1D.1	0	0.624581175092603	0.3	0.009	0	Myeloid cells	CD1D
UBE2E2.1	0	0.620783668462532	0.327	0.011	0	Myeloid cells	UBE2E2
TIMP2.1	0	0.620256662667635	0.284	0.011	0	Myeloid cells	TIMP2
ATP5G3.1	0	0.619487636010025	0.797	0.394	0	Myeloid cells	ATP5G3
FUOM.1	0	0.617970396206647	0.386	0.052	0	Myeloid cells	FUOM
PRCP.1	0	0.617230775628439	0.434	0.066	0	Myeloid cells	PRCP
LAMTOR4.1	0	0.615752253634093	0.81	0.363	0	Myeloid cells	LAMTOR4
IL1RN	0	0.614749227937542	0.156	0.005	0	Myeloid cells	IL1RN
C14orf2	0	0.613685537515655	0.884	0.495	0	Myeloid cells	C14orf2
INSR.1	0	0.612787215743842	0.255	0.015	0	Myeloid cells	INSR
A2M	0	0.611308494880693	0.209	0.009	0	Myeloid cells	A2M
C19orf38.1	0	0.609209162501322	0.27	0.009	0	Myeloid cells	C19orf38
HES4.1	0	0.608976000212904	0.229	0.009	0	Myeloid cells	HES4
BID.1	0	0.608755573322076	0.46	0.102	0	Myeloid cells	BID
CLIC2.1	0	0.606946602787774	0.305	0.004	0	Myeloid cells	CLIC2
COMT.1	0	0.606781289943245	0.525	0.119	0	Myeloid cells	COMT
BLOC1S1.1	0	0.606482480998993	0.748	0.302	0	Myeloid cells	BLOC1S1
ALCAM.1	0	0.604694326370871	0.297	0.019	0	Myeloid cells	ALCAM
RPS9	0	0.603762585743378	0.992	0.959	0	Myeloid cells	RPS9
SERF2.1	0	0.602263522758028	0.985	0.874	0	Myeloid cells	SERF2
ATP6V0D1.1	0	0.602139787832159	0.538	0.141	0	Myeloid cells	ATP6V0D1
YWHAH.1	0	0.601979508843181	0.521	0.196	0	Myeloid cells	YWHAH
MT-ND1	0	0.601718494038234	0.963	0.841	0	Myeloid cells	MT-ND1
STX7.1	0	0.600239795912934	0.438	0.064	0	Myeloid cells	STX7
GNB4.1	0	0.599543828138715	0.285	0.009	0	Myeloid cells	GNB4
EIF4EBP1.1	0	0.598606479019807	0.432	0.065	0	Myeloid cells	EIF4EBP1
SDS	0	0.597860319000442	0.154	0.002	0	Myeloid cells	SDS
NINJ1	0	0.594364582385778	0.376	0.083	0	Myeloid cells	NINJ1
TFRC	0	0.593511652334926	0.303	0.075	0	Myeloid cells	TFRC
SLCO2B1	0	0.593186991858222	0.215	0.002	0	Myeloid cells	SLCO2B1
P2RY13.1	0	0.592963805009059	0.263	0.002	0	Myeloid cells	P2RY13
ZNF385A.1	0	0.591259201643115	0.3	0.003	0	Myeloid cells	ZNF385A
RNF149	0	0.589975195641034	0.618	0.201	0	Myeloid cells	RNF149
COX6B1	0	0.589913499028771	0.908	0.551	0	Myeloid cells	COX6B1
HIGD2A	0	0.588347786400661	0.823	0.405	0	Myeloid cells	HIGD2A
BLVRA.1	0	0.587183196193991	0.373	0.064	0	Myeloid cells	BLVRA
NACA.1	0	0.585082180717342	0.968	0.85	0	Myeloid cells	NACA
UPP1.1	0	0.584744387432275	0.434	0.101	0	Myeloid cells	UPP1
QKI.1	0	0.583829722231768	0.349	0.042	0	Myeloid cells	QKI
FGD4.1	0	0.582861783646651	0.288	0.008	0	Myeloid cells	FGD4
SYK.1	0	0.57978458373252	0.388	0.041	0	Myeloid cells	SYK
PEA15.1	0	0.579368901140312	0.346	0.041	0	Myeloid cells	PEA15
HMGA1	0	0.578679256194585	0.474	0.112	0	Myeloid cells	HMGA1
SCARB2.1	0	0.575079611525366	0.316	0.047	0	Myeloid cells	SCARB2
SLAMF8.1	0	0.573752010883329	0.294	0.007	0	Myeloid cells	SLAMF8
LAPTM5	0	0.571864715159359	0.928	0.644	0	Myeloid cells	LAPTM5
LILRA5	0	0.569288348816409	0.164	0.001	0	Myeloid cells	LILRA5
ENTPD1.1	0	0.567343330652574	0.316	0.031	0	Myeloid cells	ENTPD1
GNS.1	0	0.56682712636985	0.302	0.028	0	Myeloid cells	GNS
AHR	0	0.566725100783247	0.328	0.034	0	Myeloid cells	AHR
PRELID1.1	0	0.566549759996474	0.728	0.335	0	Myeloid cells	PRELID1
ODF3B.1	0	0.566538063187486	0.32	0.031	0	Myeloid cells	ODF3B
COX7B	0	0.566293567821446	0.829	0.443	0	Myeloid cells	COX7B
ATP6AP1.1	0	0.565914800369786	0.468	0.1	0	Myeloid cells	ATP6AP1
HLA-DOA.1	0	0.562076497449456	0.299	0.012	0	Myeloid cells	HLA-DOA
TFEC.1	0	0.561784346677686	0.263	0.007	0	Myeloid cells	TFEC
SAP30	0	0.560855991268107	0.315	0.04	0	Myeloid cells	SAP30
DSE	0	0.56005081917152	0.287	0.017	0	Myeloid cells	DSE
TIMM13.1	0	0.559759232674071	0.52	0.132	0	Myeloid cells	TIMM13
PGD.1	0	0.551933787056925	0.323	0.036	0	Myeloid cells	PGD
BTK.1	0	0.551552702840821	0.311	0.018	0	Myeloid cells	BTK
ABHD5	0	0.550923088690935	0.274	0.047	0	Myeloid cells	ABHD5
RAB13.1	0	0.550001931833063	0.248	0.011	0	Myeloid cells	RAB13
LRRK2.1	0	0.549998049872006	0.232	0.005	0	Myeloid cells	LRRK2
NDUFB5	0	0.549953689193554	0.641	0.22	0	Myeloid cells	NDUFB5
CRTAP	0	0.545809508148151	0.37	0.054	0	Myeloid cells	CRTAP
AKR1A1.1	0	0.545601916803848	0.473	0.126	0	Myeloid cells	AKR1A1
RHOQ.1	0	0.545573619975077	0.318	0.034	0	Myeloid cells	RHOQ
MAP3K8.1	0	0.544175400780565	0.538	0.151	0	Myeloid cells	MAP3K8
TPI1.1	0	0.543708392231555	0.847	0.474	0	Myeloid cells	TPI1
EPB41L2	0	0.542700542098106	0.264	0.015	0	Myeloid cells	EPB41L2
PTAFR.1	0	0.542206984717427	0.256	0.005	0	Myeloid cells	PTAFR
UBE2R2.1	0	0.540448453565068	0.438	0.086	0	Myeloid cells	UBE2R2
SRGAP2B	0	0.537104306781984	0.343	0.045	0	Myeloid cells	SRGAP2B
HRH2	0	0.536119106213662	0.256	0.008	0	Myeloid cells	HRH2
CLN8.1	0	0.535319664747977	0.367	0.057	0	Myeloid cells	CLN8
SIRPA	0	0.532273103781289	0.254	0.004	0	Myeloid cells	SIRPA
F13A1	0	0.53087196153038	0.187	0.002	0	Myeloid cells	F13A1
CPPED1	0	0.530654413258032	0.297	0.026	0	Myeloid cells	CPPED1
DNASE1L3	0	0.528753750884702	0.122	0.008	0	Myeloid cells	DNASE1L3
MTPN.1	0	0.528243890988849	0.591	0.177	0	Myeloid cells	MTPN
SH2B3	0	0.528010630879991	0.299	0.022	0	Myeloid cells	SH2B3
C9orf72	0	0.52722747622538	0.299	0.031	0	Myeloid cells	C9orf72
UQCRH.1	0	0.525900869784534	0.862	0.476	0	Myeloid cells	UQCRH
RPS13	0	0.524083520272601	0.991	0.955	0	Myeloid cells	RPS13
MEF2A.1	0	0.523745040772629	0.396	0.075	0	Myeloid cells	MEF2A
AVPI1.1	0	0.52251179022709	0.282	0.033	0	Myeloid cells	AVPI1
BAG3	0	0.522130337491668	0.172	0.037	0	Myeloid cells	BAG3
RPS11.1	0	0.521873817390906	0.981	0.914	0	Myeloid cells	RPS11
ASGR1	0	0.520629766730981	0.197	0.003	0	Myeloid cells	ASGR1
ZNF706	0	0.520145767660314	0.676	0.268	0	Myeloid cells	ZNF706
LILRA2	0	0.519538373107844	0.231	0.003	0	Myeloid cells	LILRA2
HSPH1.1	0	0.518730150419533	0.467	0.193	0	Myeloid cells	HSPH1
SERPING1	0	0.51760776588715	0.202	0.007	0	Myeloid cells	SERPING1
ARL4A	0	0.517277981549879	0.589	0.26	0	Myeloid cells	ARL4A
FAM96A.1	0	0.516336111344706	0.504	0.129	0	Myeloid cells	FAM96A
VMO1	0	0.515573327732901	0.185	0.003	0	Myeloid cells	VMO1
CD55.1	0	0.514825784792352	0.539	0.2	0	Myeloid cells	CD55
UBA52	0	0.513911970998516	0.988	0.93	0	Myeloid cells	UBA52
TMEM219	0	0.513697359766618	0.62	0.212	0	Myeloid cells	TMEM219
GAA	0	0.513445493030282	0.29	0.02	0	Myeloid cells	GAA
LACTB.1	0	0.513003545389316	0.332	0.044	0	Myeloid cells	LACTB
ZYX	0	0.511575658240118	0.49	0.12	0	Myeloid cells	ZYX
LAMTOR1.1	0	0.509245323287048	0.674	0.271	0	Myeloid cells	LAMTOR1
MT-ND4.1	0	0.508044533002507	0.977	0.931	0	Myeloid cells	MT-ND4
TRIB1.1	0	0.506692287243391	0.272	0.039	0	Myeloid cells	TRIB1
FKBP5	0	0.50582389884033	0.756	0.348	0	Myeloid cells	FKBP5
ALKBH7	0	0.505436835733522	0.538	0.151	0	Myeloid cells	ALKBH7
NPL	0	0.504460132196017	0.193	0.011	0	Myeloid cells	NPL
COX8A	0	0.503706042679009	0.853	0.479	0	Myeloid cells	COX8A
PTEN	0	0.502496221459508	0.448	0.102	0	Myeloid cells	PTEN
COX5B	0	0.502253892822123	0.853	0.49	0	Myeloid cells	COX5B
TSPAN4.1	0	0.501989098450233	0.249	0.017	0	Myeloid cells	TSPAN4
GLA.1	0	0.501520710203165	0.283	0.037	0	Myeloid cells	GLA
RAB7A.1	0	0.497925102517256	0.697	0.295	0	Myeloid cells	RAB7A
PICALM	0	0.497330792379598	0.401	0.075	0	Myeloid cells	PICALM
MT-CO2.1	0	0.49655077138396	0.977	0.938	0	Myeloid cells	MT-CO2
RB1.1	0	0.495679283437308	0.339	0.062	0	Myeloid cells	RB1
FPR3	0	0.494005121723047	0.207	0.001	0	Myeloid cells	FPR3
SOCS3	0	0.493130883367745	0.604	0.228	0	Myeloid cells	SOCS3
UNC93B1.1	0	0.493076786689491	0.307	0.033	0	Myeloid cells	UNC93B1
HEBP1	0	0.49109114212332	0.318	0.032	0	Myeloid cells	HEBP1
OAZ2.1	0	0.491053968182806	0.461	0.112	0	Myeloid cells	OAZ2
C4orf48	0	0.490855095336624	0.545	0.17	0	Myeloid cells	C4orf48
BRK1	0	0.489785652436248	0.838	0.457	0	Myeloid cells	BRK1
SPG21	0	0.489174778050667	0.49	0.129	0	Myeloid cells	SPG21
HAVCR2.1	0	0.485886807008373	0.432	0.08	0	Myeloid cells	HAVCR2
CXorf21.1	0	0.485570422365313	0.254	0.024	0	Myeloid cells	CXorf21
RPL23	0	0.485421809414714	0.978	0.883	0	Myeloid cells	RPL23
MPP1	0	0.484678317372926	0.265	0.026	0	Myeloid cells	MPP1
EBI3	0	0.484257388896434	0.192	0.012	0	Myeloid cells	EBI3
NOP10	0	0.483852617519678	0.732	0.354	0	Myeloid cells	NOP10
ATP5H	0	0.483594182031855	0.721	0.304	0	Myeloid cells	ATP5H
VMA21	0	0.483302197685958	0.459	0.106	0	Myeloid cells	VMA21
NAGK	0	0.482163472766029	0.378	0.087	0	Myeloid cells	NAGK
RIPK2.1	0	0.481293090231583	0.391	0.077	0	Myeloid cells	RIPK2
MTSS1.1	0	0.480480901610667	0.244	0.032	0	Myeloid cells	MTSS1
ANKRD22	0	0.479567303185688	0.2	0.003	0	Myeloid cells	ANKRD22
PPP1R14A	0	0.477900511830133	0.135	0.005	0	Myeloid cells	PPP1R14A
DAPK1	0	0.477660416664717	0.216	0.004	0	Myeloid cells	DAPK1
GM2A	0	0.477538301415061	0.249	0.021	0	Myeloid cells	GM2A
SERPINB6.1	0	0.474270176830649	0.426	0.078	0	Myeloid cells	SERPINB6
TPM4	0	0.473520523023483	0.598	0.232	0	Myeloid cells	TPM4
TMSB4X	0	0.470780444100567	1	0.998	0	Myeloid cells	TMSB4X
LRP1	0	0.468870560546941	0.195	0.003	0	Myeloid cells	LRP1
SLC16A3.1	0	0.467147726579937	0.404	0.1	0	Myeloid cells	SLC16A3
HSPA1B.1	0	0.463448748280609	0.434	0.166	0	Myeloid cells	HSPA1B
GLRX.1	0	0.462100771879753	0.661	0.285	0	Myeloid cells	GLRX
CD300E	0	0.456773880940074	0.122	0.001	0	Myeloid cells	CD300E
SRGAP2	0	0.455536067113612	0.302	0.03	0	Myeloid cells	SRGAP2
AKR1B1.1	0	0.455088582982952	0.453	0.155	0	Myeloid cells	AKR1B1
DNAJC15	0	0.45484536488232	0.593	0.208	0	Myeloid cells	DNAJC15
CDC42EP2	0	0.453829619741983	0.157	0.003	0	Myeloid cells	CDC42EP2
ZFAS1	0	0.451881269850439	0.817	0.439	0	Myeloid cells	ZFAS1
SLC15A3	0	0.451367522215107	0.209	0.004	0	Myeloid cells	SLC15A3
NDUFB1	0	0.449693204689618	0.776	0.373	0	Myeloid cells	NDUFB1
ANPEP	0	0.448440392886663	0.182	0.002	0	Myeloid cells	ANPEP
DMXL2	0	0.448017233777028	0.169	0.004	0	Myeloid cells	DMXL2
FAM49A.1	0	0.447352921176563	0.304	0.044	0	Myeloid cells	FAM49A
NAGA	0	0.447202727817116	0.285	0.025	0	Myeloid cells	NAGA
BCAT1	0	0.446463057766079	0.201	0.006	0	Myeloid cells	BCAT1
CKS2.1	0	0.446019040950215	0.424	0.156	0	Myeloid cells	CKS2
MCOLN1	0	0.445931571854364	0.244	0.03	0	Myeloid cells	MCOLN1
SLIRP	0	0.443727923255325	0.583	0.198	0	Myeloid cells	SLIRP
QPCT	0	0.442867105673759	0.243	0.019	0	Myeloid cells	QPCT
EFHD2.1	0	0.442303931657487	0.519	0.155	0	Myeloid cells	EFHD2
ACAA1	0	0.442160685743589	0.435	0.108	0	Myeloid cells	ACAA1
ST14	0	0.441645846858127	0.234	0.004	0	Myeloid cells	ST14
PTRHD1	0	0.441350884948457	0.466	0.126	0	Myeloid cells	PTRHD1
CAPNS1.1	0	0.441047878604438	0.471	0.13	0	Myeloid cells	CAPNS1
FES.1	0	0.439103818015786	0.237	0.01	0	Myeloid cells	FES
HN1	0	0.436063200734365	0.594	0.246	0	Myeloid cells	HN1
FLT3	0	0.436019634328131	0.21	0.003	0	Myeloid cells	FLT3
LILRB1.1	0	0.435245538655903	0.244	0.026	0	Myeloid cells	LILRB1
MYD88	0	0.435135585691954	0.317	0.051	0	Myeloid cells	MYD88
NDUFA2	0	0.434320183017394	0.656	0.263	0	Myeloid cells	NDUFA2
DDAH2	0	0.432804204453391	0.37	0.074	0	Myeloid cells	DDAH2
RASGEF1B.1	0	0.432198522439593	0.502	0.16	0	Myeloid cells	RASGEF1B
PRAM1	0	0.430165231654597	0.197	0.003	0	Myeloid cells	PRAM1
SLC25A3	0	0.429555075075158	0.795	0.439	0	Myeloid cells	SLC25A3
TMEM147	0	0.429188498110712	0.527	0.164	0	Myeloid cells	TMEM147
RPL26	0	0.428339672612355	0.995	0.977	0	Myeloid cells	RPL26
EPB41L3	0	0.426722868318315	0.205	0.002	0	Myeloid cells	EPB41L3
MT-CO1	0	0.426594838483326	0.981	0.972	0	Myeloid cells	MT-CO1
TMEM167A	0	0.426242132910527	0.518	0.167	0	Myeloid cells	TMEM167A
TLR4	0	0.426038576057072	0.18	0.002	0	Myeloid cells	TLR4
OTUD1	0	0.426018639245159	0.22	0.028	0	Myeloid cells	OTUD1
CNDP2	0	0.425758820137327	0.471	0.138	0	Myeloid cells	CNDP2
HIF1A	0	0.425458822923416	0.431	0.136	0	Myeloid cells	HIF1A
KDM6B.1	0	0.424871781942865	0.543	0.176	0	Myeloid cells	KDM6B
CEACAM4	0	0.424220648542526	0.194	0.001	0	Myeloid cells	CEACAM4
RPL22	0	0.423642312280484	0.972	0.857	0	Myeloid cells	RPL22
ENY2	0	0.423262254135632	0.699	0.287	0	Myeloid cells	ENY2
LAMP2	0	0.423024852688441	0.375	0.102	0	Myeloid cells	LAMP2
SKAP2.1	0	0.422619676225069	0.508	0.144	0	Myeloid cells	SKAP2
CORO1C	0	0.421618167668812	0.239	0.025	0	Myeloid cells	CORO1C
CYFIP1	0	0.421550317488684	0.212	0.012	0	Myeloid cells	CYFIP1
ATP5E	0	0.421348026658484	0.988	0.907	0	Myeloid cells	ATP5E
PECAM1	0	0.421121381288639	0.323	0.072	0	Myeloid cells	PECAM1
CCRL2	0	0.420532505940695	0.229	0.027	0	Myeloid cells	CCRL2
UQCRC1	0	0.419385719279854	0.47	0.142	0	Myeloid cells	UQCRC1
BACH1	0	0.418848799415284	0.301	0.059	0	Myeloid cells	BACH1
ATP5O	0	0.41812613751509	0.778	0.394	0	Myeloid cells	ATP5O
FOSL2.1	0	0.417850280227352	0.502	0.163	0	Myeloid cells	FOSL2
SOX4	0	0.417343541209179	0.2	0.026	0	Myeloid cells	SOX4
ATP5J2	0	0.41696458742932	0.791	0.418	0	Myeloid cells	ATP5J2
GNA13	0	0.416350836024095	0.358	0.072	0	Myeloid cells	GNA13
YWHAE	0	0.41627536255333	0.66	0.261	0	Myeloid cells	YWHAE
VPS35	0	0.415608598143483	0.467	0.136	0	Myeloid cells	VPS35
LAPTM4A.1	0	0.415046222341045	0.612	0.241	0	Myeloid cells	LAPTM4A
CNIH4	0	0.414258924703812	0.339	0.109	0	Myeloid cells	CNIH4
PKIB	0	0.412932099590916	0.145	0.002	0	Myeloid cells	PKIB
NAPRT	0	0.412853848982784	0.258	0.029	0	Myeloid cells	NAPRT
ATP1B1	0	0.410987813757872	0.303	0.053	0	Myeloid cells	ATP1B1
TCF4.1	0	0.410491073519319	0.216	0.038	0	Myeloid cells	TCF4
ADM	0	0.410421330265676	0.119	0.01	0	Myeloid cells	ADM
FTLP3	0	0.410217800068099	0.192	0.012	0	Myeloid cells	FTLP3
SPTLC2	0	0.410210307875897	0.315	0.055	0	Myeloid cells	SPTLC2
CHP1	0	0.409751343137622	0.352	0.086	0	Myeloid cells	CHP1
ZFHX3	0	0.409610337966294	0.219	0.009	0	Myeloid cells	ZFHX3
HEIH	0	0.409003474610722	0.324	0.075	0	Myeloid cells	HEIH
ATP2B1	0	0.408806694156686	0.499	0.174	0	Myeloid cells	ATP2B1
IER5	0	0.408330468537566	0.392	0.148	0	Myeloid cells	IER5
PRKAG2-AS1	0	0.407627374959898	0.218	0.019	0	Myeloid cells	PRKAG2-AS1
ATP6AP2	0	0.40534665414498	0.607	0.259	0	Myeloid cells	ATP6AP2
RPS23	0	0.404537311429909	0.991	0.969	0	Myeloid cells	RPS23
FCHO2	0	0.404268083501045	0.193	0.011	0	Myeloid cells	FCHO2
PKM	0	0.404106285507753	0.725	0.364	0	Myeloid cells	PKM
SULT1A1	0	0.403931084825893	0.193	0.012	0	Myeloid cells	SULT1A1
GRB2	0	0.403667397688706	0.638	0.258	0	Myeloid cells	GRB2
SNAI1	0	0.402353255751177	0.155	0.008	0	Myeloid cells	SNAI1
VDAC1	0	0.401433496877316	0.586	0.222	0	Myeloid cells	VDAC1
APEX1	0	0.398412015433649	0.509	0.164	0	Myeloid cells	APEX1
EIF3L	0	0.397695808146959	0.672	0.323	0	Myeloid cells	EIF3L
RPS16	0	0.397191385943937	0.989	0.957	0	Myeloid cells	RPS16
MMP19	0	0.395201553571762	0.117	0.003	0	Myeloid cells	MMP19
NDRG2	0	0.394483826849004	0.214	0.016	0	Myeloid cells	NDRG2
CREBL2	0	0.393461485052099	0.292	0.052	0	Myeloid cells	CREBL2
RPL26P19	0	0.393301876486587	0.516	0.189	0	Myeloid cells	RPL26P19
CAT	0	0.393053688742166	0.413	0.107	0	Myeloid cells	CAT
ATF5	0	0.392745375150034	0.211	0.022	0	Myeloid cells	ATF5
PTPN18.1	0	0.39188256695396	0.396	0.088	0	Myeloid cells	PTPN18
CTNNB1	0	0.391297065711242	0.501	0.197	0	Myeloid cells	CTNNB1
DOCK5	0	0.391103143330656	0.215	0.012	0	Myeloid cells	DOCK5
PMP22	0	0.391078364420171	0.159	0.004	0	Myeloid cells	PMP22
CD300LF	0	0.39106230442493	0.178	0.001	0	Myeloid cells	CD300LF
RPL29	0	0.3897353575462	0.983	0.922	0	Myeloid cells	RPL29
LTBR	0	0.389532899131583	0.197	0.005	0	Myeloid cells	LTBR
PCBD1	0	0.389482366937653	0.344	0.066	0	Myeloid cells	PCBD1
RTN3	0	0.388975774088525	0.379	0.107	0	Myeloid cells	RTN3
MIR181A1HG	0	0.387555317078373	0.264	0.033	0	Myeloid cells	MIR181A1HG
MOB1A	0	0.386262409461131	0.632	0.251	0	Myeloid cells	MOB1A
NDUFS7	0	0.384604256753774	0.622	0.237	0	Myeloid cells	NDUFS7
MTHFD2	0	0.384522521826269	0.41	0.113	0	Myeloid cells	MTHFD2
AZI2	0	0.382856188178078	0.3	0.076	0	Myeloid cells	AZI2
CD81	0	0.38230770689143	0.369	0.117	0	Myeloid cells	CD81
TNFRSF1A	0	0.382034334674722	0.368	0.082	0	Myeloid cells	TNFRSF1A
KCNMB1	0	0.381970814972234	0.188	0.002	0	Myeloid cells	KCNMB1
DST	0	0.381479375061957	0.197	0.007	0	Myeloid cells	DST
RAB34	0	0.381314278356818	0.25	0.017	0	Myeloid cells	RAB34
PRDX3	0	0.380548308167877	0.458	0.139	0	Myeloid cells	PRDX3
ATP5F1	0	0.380208267821821	0.678	0.311	0	Myeloid cells	ATP5F1
TM6SF1	0	0.379131950520535	0.205	0.006	0	Myeloid cells	TM6SF1
CEP170	0	0.378446560710272	0.237	0.022	0	Myeloid cells	CEP170
FCGR1B	0	0.37683794762896	0.155	0.001	0	Myeloid cells	FCGR1B
TTYH3	0	0.376187749959353	0.197	0.013	0	Myeloid cells	TTYH3
NANS	0	0.375968921162852	0.378	0.095	0	Myeloid cells	NANS
SEC14L1.1	0	0.374914130619334	0.383	0.106	0	Myeloid cells	SEC14L1
TSEN34	0	0.374669909798509	0.332	0.068	0	Myeloid cells	TSEN34
KCNE1	0	0.373230824714112	0.153	0.002	0	Myeloid cells	KCNE1
ATP5C1	0	0.372583243743199	0.686	0.317	0	Myeloid cells	ATP5C1
CTTNBP2NL	0	0.37204783881531	0.216	0.01	0	Myeloid cells	CTTNBP2NL
BATF3	0	0.371900273849346	0.174	0.004	0	Myeloid cells	BATF3
CIITA	0	0.37141947261375	0.208	0.01	0	Myeloid cells	CIITA
COMMD9	0	0.371336352080533	0.332	0.06	0	Myeloid cells	COMMD9
SNX2	0	0.370968123288145	0.438	0.132	0	Myeloid cells	SNX2
CAMK1	0	0.37085971762762	0.23	0.032	0	Myeloid cells	CAMK1
TIMM8B	0	0.370740583654518	0.468	0.157	0	Myeloid cells	TIMM8B
VAMP3	0	0.370192489419162	0.31	0.057	0	Myeloid cells	VAMP3
CAMTA1	0	0.369329552318047	0.459	0.143	0	Myeloid cells	CAMTA1
DDX21	0	0.367979626098512	0.646	0.276	0	Myeloid cells	DDX21
CANX	0	0.367019295154674	0.567	0.222	0	Myeloid cells	CANX
NCF4	0	0.366605203568293	0.287	0.057	0	Myeloid cells	NCF4
TCF7L2	0	0.366497690416833	0.144	0.011	0	Myeloid cells	TCF7L2
ACTN1	0	0.366197520771763	0.207	0.015	0	Myeloid cells	ACTN1
MIS18BP1	0	0.365420297270169	0.509	0.179	0	Myeloid cells	MIS18BP1
RIN3.1	0	0.363879948884437	0.339	0.064	0	Myeloid cells	RIN3
CTB-61M7.2	0	0.363422269729985	0.1	0.001	0	Myeloid cells	CTB-61M7.2
ZFYVE16	0	0.363357787886401	0.249	0.046	0	Myeloid cells	ZFYVE16
PRMT9	0	0.362962239164245	0.435	0.161	0	Myeloid cells	PRMT9
TCN2	0	0.362836396893643	0.171	0.013	0	Myeloid cells	TCN2
ABHD12	0	0.36116772534648	0.281	0.053	0	Myeloid cells	ABHD12
VDAC2	0	0.360331146446712	0.636	0.275	0	Myeloid cells	VDAC2
LAT2.1	0	0.360269422250006	0.376	0.083	0	Myeloid cells	LAT2
DDT	0	0.36011251329866	0.598	0.233	0	Myeloid cells	DDT
JDP2	0	0.358541784689167	0.161	0.005	0	Myeloid cells	JDP2
RBX1	0	0.357472374206133	0.71	0.334	0	Myeloid cells	RBX1
ST3GAL6	0	0.356864191733849	0.171	0.003	0	Myeloid cells	ST3GAL6
LYL1	0	0.356292422123861	0.231	0.023	0	Myeloid cells	LYL1
EIF3M	0	0.355871040551254	0.662	0.291	0	Myeloid cells	EIF3M
OXA1L	0	0.355048948772702	0.493	0.16	0	Myeloid cells	OXA1L
CD72	0	0.354515721179577	0.222	0.021	0	Myeloid cells	CD72
RAB10	0	0.354284632725225	0.452	0.153	0	Myeloid cells	RAB10
SRGAP2C	0	0.353782254562734	0.28	0.049	0	Myeloid cells	SRGAP2C
SDSL	0	0.353100832344815	0.188	0.004	0	Myeloid cells	SDSL
POU2F2	0	0.352870006696968	0.336	0.098	0	Myeloid cells	POU2F2
TNFAIP8L2	0	0.352841316913595	0.239	0.026	0	Myeloid cells	TNFAIP8L2
CAPZA2	0	0.352008147723077	0.555	0.209	0	Myeloid cells	CAPZA2
LMO2	0	0.3516476138987	0.177	0.004	0	Myeloid cells	LMO2
PALLD	0	0.35156982899619	0.175	0.007	0	Myeloid cells	PALLD
RENBP	0	0.351030252469388	0.207	0.017	0	Myeloid cells	RENBP
NCF1C	0	0.350305604147493	0.3	0.089	0	Myeloid cells	NCF1C
YBX1P1	0	0.350207135123741	0.295	0.055	0	Myeloid cells	YBX1P1
ESD	0	0.350190455230844	0.493	0.158	0	Myeloid cells	ESD
CHKA.1	0	0.349005515513923	0.229	0.02	0	Myeloid cells	CHKA
OPN3	0	0.348303440048227	0.192	0.013	0	Myeloid cells	OPN3
CYC1	0	0.347915647001197	0.52	0.18	0	Myeloid cells	CYC1
KCNMA1	0	0.347326060470843	0.13	0.003	0	Myeloid cells	KCNMA1
SNAP23	0	0.347296917115586	0.446	0.134	0	Myeloid cells	SNAP23
EVI5	0	0.346352449654567	0.185	0.015	0	Myeloid cells	EVI5
C5AR2	0	0.346138963645583	0.101	0.001	0	Myeloid cells	C5AR2
SUMO3	0	0.344942010039524	0.518	0.188	0	Myeloid cells	SUMO3
CTD-2033D15.2	0	0.344868529060516	0.117	0.002	0	Myeloid cells	CTD-2033D15.2
GRASP	0	0.343446934146747	0.181	0.01	0	Myeloid cells	GRASP
ALDH3B1	0	0.342912121350162	0.17	0.002	0	Myeloid cells	ALDH3B1
NFE2L2.1	0	0.34268578400679	0.664	0.285	0	Myeloid cells	NFE2L2
TET2	0	0.34255220534107	0.295	0.057	0	Myeloid cells	TET2
KLF10	0	0.341027179875656	0.257	0.057	0	Myeloid cells	KLF10
MAP3K13	0	0.340466339862274	0.322	0.082	0	Myeloid cells	MAP3K13
ETHE1	0	0.339638286477813	0.38	0.101	0	Myeloid cells	ETHE1
GNB2	0	0.339339621222526	0.565	0.222	0	Myeloid cells	GNB2
GBAS	0	0.339098911363561	0.343	0.079	0	Myeloid cells	GBAS
NAIP	0	0.338803908753766	0.204	0.021	0	Myeloid cells	NAIP
ALDH1A1	0	0.338706498768094	0.122	0.004	0	Myeloid cells	ALDH1A1
SUPT4H1	0	0.338668497068852	0.602	0.239	0	Myeloid cells	SUPT4H1
DUSP3	0	0.338508298057824	0.2	0.011	0	Myeloid cells	DUSP3
PID1	0	0.338156184797042	0.149	0.002	0	Myeloid cells	PID1
ALOX15B	0	0.337608239205886	0.14	0.001	0	Myeloid cells	ALOX15B
RAP2B	0	0.337560164085589	0.362	0.095	0	Myeloid cells	RAP2B
MCTP1	0	0.337486878284909	0.169	0.004	0	Myeloid cells	MCTP1
CDA	0	0.337457335039046	0.103	0.002	0	Myeloid cells	CDA
C1orf43	0	0.336631939955753	0.561	0.209	0	Myeloid cells	C1orf43
SMIM14.1	0	0.336571903328393	0.359	0.077	0	Myeloid cells	SMIM14
MILR1	0	0.336238815135953	0.179	0.004	0	Myeloid cells	MILR1
NDUFS6	0	0.336080365091558	0.618	0.261	0	Myeloid cells	NDUFS6
GAS6	0	0.33541327408338	0.186	0.02	0	Myeloid cells	GAS6
PLTP	0	0.335289576520668	0.106	0.007	0	Myeloid cells	PLTP
SECTM1	0	0.333500861636105	0.158	0.004	0	Myeloid cells	SECTM1
MSRB2	0	0.333455078166376	0.21	0.025	0	Myeloid cells	MSRB2
EAF2	0	0.330958997993052	0.219	0.034	0	Myeloid cells	EAF2
DAPP1	0	0.330756162521564	0.233	0.046	0	Myeloid cells	DAPP1
STX12	0	0.330546271596569	0.295	0.057	0	Myeloid cells	STX12
CHML	0	0.330055707948356	0.171	0.015	0	Myeloid cells	CHML
FLOT1.1	0	0.329979507276123	0.389	0.112	0	Myeloid cells	FLOT1
ABCA1	0	0.329957098205042	0.147	0.004	0	Myeloid cells	ABCA1
ELL2	0	0.329612991825097	0.259	0.074	0	Myeloid cells	ELL2
IRF2BP2	0	0.329509702403351	0.414	0.133	0	Myeloid cells	IRF2BP2
BST1	0	0.328642850693376	0.142	0.003	0	Myeloid cells	BST1
CUX1	0	0.328594049288232	0.254	0.046	0	Myeloid cells	CUX1
CHMP4B	0	0.328063873078897	0.409	0.129	0	Myeloid cells	CHMP4B
ATP13A3	0	0.327858827910446	0.202	0.037	0	Myeloid cells	ATP13A3
ATP6V0A1	0	0.327763364892591	0.179	0.016	0	Myeloid cells	ATP6V0A1
RGS19	0	0.327420831517713	0.477	0.157	0	Myeloid cells	RGS19
RAB5C	0	0.327142644930662	0.598	0.243	0	Myeloid cells	RAB5C
SPIB	0	0.327047619029232	0.125	0.011	0	Myeloid cells	SPIB
TUBA1C	0	0.3267163732673	0.289	0.076	0	Myeloid cells	TUBA1C
GALK1	0	0.326566370062677	0.261	0.043	0	Myeloid cells	GALK1
NUMB	0	0.326199707717809	0.317	0.082	0	Myeloid cells	NUMB
H2AFJ	0	0.325425517385474	0.422	0.124	0	Myeloid cells	H2AFJ
APP	0	0.324965031897216	0.208	0.028	0	Myeloid cells	APP
TAX1BP3	0	0.324815819234043	0.298	0.057	0	Myeloid cells	TAX1BP3
SWAP70.1	0	0.324429648836104	0.261	0.043	0	Myeloid cells	SWAP70
CCR1	0	0.324281302673663	0.19	0.036	0	Myeloid cells	CCR1
PHC2	0	0.324148181017892	0.17	0.02	0	Myeloid cells	PHC2
DNAJC4	0	0.323627323855821	0.34	0.087	0	Myeloid cells	DNAJC4
ROGDI	0	0.323572164172288	0.208	0.022	0	Myeloid cells	ROGDI
ZEB2.1	0	0.322502267066018	0.623	0.246	0	Myeloid cells	ZEB2
IL6R	0	0.322146995691649	0.219	0.03	0	Myeloid cells	IL6R
SNRPE	0	0.322115028282314	0.659	0.287	0	Myeloid cells	SNRPE
CERS6	0	0.320972400809989	0.192	0.018	0	Myeloid cells	CERS6
FUCA1	0	0.32087817068846	0.201	0.036	0	Myeloid cells	FUCA1
STAB1	0	0.319835609556247	0.131	0.004	0	Myeloid cells	STAB1
M6PR	0	0.31953619484476	0.585	0.239	0	Myeloid cells	M6PR
UBE2F.1	0	0.319448621178031	0.399	0.103	0	Myeloid cells	UBE2F
VDR	0	0.319230326178021	0.162	0.013	0	Myeloid cells	VDR
RNPEP	0	0.318234956099945	0.272	0.055	0	Myeloid cells	RNPEP
FMNL2	0	0.317618060811686	0.147	0.002	0	Myeloid cells	FMNL2
ADAM17	0	0.317470141082037	0.31	0.082	0	Myeloid cells	ADAM17
BCKDK	0	0.317307961589901	0.273	0.055	0	Myeloid cells	BCKDK
GPBAR1	0	0.316850329851449	0.12	0.002	0	Myeloid cells	GPBAR1
IL10RB	0	0.316014414897102	0.377	0.107	0	Myeloid cells	IL10RB
DPYD	0	0.316013244549625	0.263	0.056	0	Myeloid cells	DPYD
GGCT	0	0.315973949417163	0.315	0.071	0	Myeloid cells	GGCT
STX4	0	0.315763447990711	0.357	0.109	0	Myeloid cells	STX4
ERCC1	0	0.315657323501454	0.364	0.094	0	Myeloid cells	ERCC1
NFKBID.1	0	0.315625679847222	0.352	0.081	0	Myeloid cells	NFKBID
CD40	0	0.315597867650462	0.176	0.025	0	Myeloid cells	CD40
RASSF2	0	0.315362547742565	0.233	0.036	0	Myeloid cells	RASSF2
ETV6	0	0.315277396943702	0.242	0.043	0	Myeloid cells	ETV6
FAM198B	0	0.315029531774931	0.141	0.002	0	Myeloid cells	FAM198B
CTNND1	0	0.314565693108787	0.173	0.009	0	Myeloid cells	CTNND1
LEPROT	0	0.313003810898874	0.402	0.118	0	Myeloid cells	LEPROT
ZSWIM7	0	0.312991367107149	0.336	0.078	0	Myeloid cells	ZSWIM7
PTMS	0	0.312174870657269	0.403	0.127	0	Myeloid cells	PTMS
C12orf45	0	0.311810533998519	0.227	0.051	0	Myeloid cells	C12orf45
SDHB	0	0.311664059040245	0.43	0.139	0	Myeloid cells	SDHB
BMP2K	0	0.311628461170924	0.172	0.014	0	Myeloid cells	BMP2K
MRPL3	0	0.311307300529237	0.419	0.131	0	Myeloid cells	MRPL3
ARL8B	0	0.311166775710562	0.266	0.055	0	Myeloid cells	ARL8B
NFIL3	0	0.310656406576566	0.158	0.017	0	Myeloid cells	NFIL3
HAUS4	0	0.309474250959003	0.255	0.04	0	Myeloid cells	HAUS4
SNX5	0	0.309356994398958	0.45	0.148	0	Myeloid cells	SNX5
DSC2	0	0.3087254231054	0.14	0.001	0	Myeloid cells	DSC2
FUCA2	0	0.308566244318608	0.266	0.055	0	Myeloid cells	FUCA2
SMIM20	0	0.30833094893883	0.336	0.084	0	Myeloid cells	SMIM20
BTF3L4	0	0.308207681396939	0.426	0.123	0	Myeloid cells	BTF3L4
CTNNA1	0	0.307866846711126	0.253	0.044	0	Myeloid cells	CTNNA1
CCDC112	0	0.307864398155046	0.213	0.025	0	Myeloid cells	CCDC112
MANBA	0	0.307519202094558	0.218	0.028	0	Myeloid cells	MANBA
SMS	0	0.30694116039635	0.44	0.153	0	Myeloid cells	SMS
STK38L	0	0.306672107798683	0.231	0.04	0	Myeloid cells	STK38L
ACER3	0	0.306189104692296	0.233	0.029	0	Myeloid cells	ACER3
PSMG2	0	0.303843189961809	0.507	0.181	0	Myeloid cells	PSMG2
TGIF1	0	0.303234165166744	0.384	0.124	0	Myeloid cells	TGIF1
KIAA0930	0	0.302780016217156	0.201	0.019	0	Myeloid cells	KIAA0930
PTTG1IP	0	0.301699761301315	0.366	0.098	0	Myeloid cells	PTTG1IP
TUBB6	0	0.301699606468731	0.153	0.008	0	Myeloid cells	TUBB6
MITF	0	0.301668753493688	0.148	0.003	0	Myeloid cells	MITF
FMN1	0	0.30145267764431	0.151	0.004	0	Myeloid cells	FMN1
HEXA	0	0.300940855058891	0.417	0.137	0	Myeloid cells	HEXA
GNA15	0	0.300452190329208	0.204	0.023	0	Myeloid cells	GNA15
EIF4E2	0	0.300273114284166	0.409	0.121	0	Myeloid cells	EIF4E2
METRNL	0	0.299966744610785	0.263	0.055	0	Myeloid cells	METRNL
OSCAR	0	0.299307874607082	0.147	0.002	0	Myeloid cells	OSCAR
RNF181	0	0.298425068684769	0.542	0.211	0	Myeloid cells	RNF181
RIN2	0	0.298041674225557	0.116	0.002	0	Myeloid cells	RIN2
KCNE3	0	0.296891330112518	0.125	0.001	0	Myeloid cells	KCNE3
STAC3	0	0.296662055656006	0.15	0.003	0	Myeloid cells	STAC3
CLEC11A	0	0.295339848058797	0.149	0.006	0	Myeloid cells	CLEC11A
MBD2	0	0.295228126795547	0.266	0.065	0	Myeloid cells	MBD2
PYGL	0	0.295106180653206	0.128	0.002	0	Myeloid cells	PYGL
HSD17B11	0	0.294735961046088	0.525	0.195	0	Myeloid cells	HSD17B11
ARHGEF40	0	0.294680646282661	0.111	0.005	0	Myeloid cells	ARHGEF40
CSNK2B	0	0.293492428410483	0.59	0.246	0	Myeloid cells	CSNK2B
SAT2	0	0.293459985789739	0.409	0.129	0	Myeloid cells	SAT2
YWHAG	0	0.292954606996941	0.279	0.057	0	Myeloid cells	YWHAG
NENF	0	0.29232794388512	0.388	0.122	0	Myeloid cells	NENF
POLE4	0	0.292038102262418	0.459	0.163	0	Myeloid cells	POLE4
UBE2J1.1	0	0.291900176482787	0.39	0.129	0	Myeloid cells	UBE2J1
C7orf73	0	0.290075733746583	0.543	0.208	0	Myeloid cells	C7orf73
ADIPOR1	0	0.289547473238398	0.38	0.118	0	Myeloid cells	ADIPOR1
ITPRIPL2	0	0.289478432994472	0.173	0.016	0	Myeloid cells	ITPRIPL2
SNX27	0	0.288849690930081	0.253	0.048	0	Myeloid cells	SNX27
ARF3	0	0.287946851865602	0.355	0.099	0	Myeloid cells	ARF3
PHLDA2	0	0.287921554639455	0.146	0.017	0	Myeloid cells	PHLDA2
MPC1	0	0.287633170700546	0.448	0.148	0	Myeloid cells	MPC1
ZNF581	0	0.287129653465044	0.24	0.044	0	Myeloid cells	ZNF581
KCNK6	0	0.286850299973949	0.25	0.054	0	Myeloid cells	KCNK6
RP3-417G15.1	0	0.286503350447079	0.288	0.078	0	Myeloid cells	RP3-417G15.1
MBOAT7	0	0.286180166935443	0.215	0.04	0	Myeloid cells	MBOAT7
NSA2	0	0.285845835842048	0.595	0.249	0	Myeloid cells	NSA2
NDUFV3	0	0.28481779380543	0.363	0.098	0	Myeloid cells	NDUFV3
OAS1	0	0.28452007189817	0.208	0.05	0	Myeloid cells	OAS1
VPS29	0	0.284175686506425	0.578	0.237	0	Myeloid cells	VPS29
CREB5	0	0.284087773889502	0.116	0.002	0	Myeloid cells	CREB5
HSD17B4	0	0.283326527131187	0.218	0.041	0	Myeloid cells	HSD17B4
TRMT1	0	0.283299524607535	0.255	0.056	0	Myeloid cells	TRMT1
SDCCAG8	0	0.282982179319061	0.281	0.063	0	Myeloid cells	SDCCAG8
LINC00998	0	0.282837039262022	0.357	0.111	0	Myeloid cells	LINC00998
SLC31A1	0	0.281877056505923	0.174	0.017	0	Myeloid cells	SLC31A1
GCLC	0	0.281767298724308	0.202	0.026	0	Myeloid cells	GCLC
PDXK	0	0.280758457583208	0.233	0.055	0	Myeloid cells	PDXK
SIGLEC14	0	0.280384825551699	0.11	0.002	0	Myeloid cells	SIGLEC14
DHRS9	0	0.279838265733916	0.135	0.004	0	Myeloid cells	DHRS9
APH1B	0	0.279777552805586	0.202	0.029	0	Myeloid cells	APH1B
HHEX	0	0.27969083036469	0.158	0.012	0	Myeloid cells	HHEX
CLNS1A	0	0.279618644397565	0.548	0.213	0	Myeloid cells	CLNS1A
CH17-340M24.3	0	0.279465247722022	0.185	0.018	0	Myeloid cells	CH17-340M24.3
MIF4GD	0	0.279449580492873	0.366	0.101	0	Myeloid cells	MIF4GD
SPTSSA	0	0.278243008721632	0.288	0.071	0	Myeloid cells	SPTSSA
TLR5	0	0.276103568728531	0.125	0.001	0	Myeloid cells	TLR5
TMEM51	0	0.275995103489229	0.142	0.002	0	Myeloid cells	TMEM51
ADPGK	0	0.275762146604537	0.411	0.121	0	Myeloid cells	ADPGK
UBE2E1	0	0.27567238256038	0.377	0.109	0	Myeloid cells	UBE2E1
SIGLEC7	0	0.275418488436828	0.16	0.01	0	Myeloid cells	SIGLEC7
PLEKHB2	0	0.2748371505863	0.4	0.12	0	Myeloid cells	PLEKHB2
AFMID	0	0.274406374917693	0.13	0.012	0	Myeloid cells	AFMID
PHB2	0	0.274297795290508	0.454	0.155	0	Myeloid cells	PHB2
EPS8	0	0.273843571679933	0.141	0.004	0	Myeloid cells	EPS8
MAPKAPK3	0	0.273574503674594	0.306	0.079	0	Myeloid cells	MAPKAPK3
KLHL6	0	0.272891229316333	0.238	0.045	0	Myeloid cells	KLHL6
RALB	0	0.272576805774938	0.292	0.067	0	Myeloid cells	RALB
FAM120A	0	0.272384323051633	0.332	0.096	0	Myeloid cells	FAM120A
PAPSS2	0	0.272378351881263	0.12	0.002	0	Myeloid cells	PAPSS2
MAP3K2	0	0.272331255486277	0.351	0.104	0	Myeloid cells	MAP3K2
HGSNAT	0	0.272115341149976	0.285	0.065	0	Myeloid cells	HGSNAT
PLXNB2	0	0.271878054046651	0.139	0.005	0	Myeloid cells	PLXNB2
ACSL3	0	0.27181583129222	0.261	0.07	0	Myeloid cells	ACSL3
RAB1A	0	0.271432732415886	0.49	0.19	0	Myeloid cells	RAB1A
C10orf11	0	0.271216521945354	0.147	0.004	0	Myeloid cells	C10orf11
SMIM3	0	0.270364969732249	0.165	0.026	0	Myeloid cells	SMIM3
NADK	0	0.27028939200754	0.2	0.038	0	Myeloid cells	NADK
MRPL15	0	0.270120189156328	0.264	0.055	0	Myeloid cells	MRPL15
BAG1	0	0.270101566277844	0.434	0.145	0	Myeloid cells	BAG1
CDK2AP1	0	0.268943570970942	0.16	0.007	0	Myeloid cells	CDK2AP1
PRKAG2	0	0.268722802248087	0.313	0.087	0	Myeloid cells	PRKAG2
SORT1	0	0.268694654683034	0.136	0.002	0	Myeloid cells	SORT1
ZNF467	0	0.268413391677396	0.138	0.004	0	Myeloid cells	ZNF467
CYBRD1	0	0.268305980610413	0.139	0.004	0	Myeloid cells	CYBRD1
NDUFS4	0	0.267643164508818	0.446	0.149	0	Myeloid cells	NDUFS4
RPL26L1	0	0.267256425067664	0.293	0.073	0	Myeloid cells	RPL26L1
ADI1	0	0.265882757096094	0.368	0.123	0	Myeloid cells	ADI1
EVI2A	0	0.265704589083553	0.6	0.26	0	Myeloid cells	EVI2A
ARHGAP18	0	0.265379975829168	0.412	0.141	0	Myeloid cells	ARHGAP18
UVRAG	0	0.265289057234912	0.306	0.077	0	Myeloid cells	UVRAG
FAM105A	0	0.265287338589206	0.343	0.089	0	Myeloid cells	FAM105A
TBC1D9	0	0.265204680227982	0.148	0.009	0	Myeloid cells	TBC1D9
RN7SL368P	0	0.264961895135438	0.119	0.002	0	Myeloid cells	RN7SL368P
DOK3	0	0.264519876984991	0.123	0.01	0	Myeloid cells	DOK3
PFKFB3	0	0.264394338335748	0.335	0.1	0	Myeloid cells	PFKFB3
CCDC50	0	0.264013300715022	0.288	0.087	0	Myeloid cells	CCDC50
IL10RB-AS1	0	0.263961360610774	0.133	0.009	0	Myeloid cells	IL10RB-AS1
RNF135	0	0.263609975596413	0.207	0.033	0	Myeloid cells	RNF135
BCL6	0	0.263499536787636	0.19	0.029	0	Myeloid cells	BCL6
ACP2	0	0.263357065661146	0.164	0.023	0	Myeloid cells	ACP2
CYSTM1	0	0.263160535034665	0.266	0.065	0	Myeloid cells	CYSTM1
DEPTOR	0	0.262725489235582	0.137	0.002	0	Myeloid cells	DEPTOR
RGL1	0	0.262428675052066	0.106	0.003	0	Myeloid cells	RGL1
HADHB	0	0.262290440920351	0.414	0.136	0	Myeloid cells	HADHB
YIF1B	0	0.261996546875961	0.253	0.052	0	Myeloid cells	YIF1B
MERTK	0	0.261725034451671	0.11	0.002	0	Myeloid cells	MERTK
PLXNC1	0	0.261719426792424	0.181	0.025	0	Myeloid cells	PLXNC1
SRD5A3	0	0.261696105542542	0.172	0.02	0	Myeloid cells	SRD5A3
CNTLN	0	0.261375809933368	0.15	0.008	0	Myeloid cells	CNTLN
MRPL52	0	0.26087702129394	0.506	0.199	0	Myeloid cells	MRPL52
PARVB	0	0.26061297515614	0.216	0.042	0	Myeloid cells	PARVB
PELI1	0	0.260607370831388	0.194	0.044	0	Myeloid cells	PELI1
MAP2K1	0	0.260521006281599	0.414	0.141	0	Myeloid cells	MAP2K1
WDFY4	0	0.260310527720826	0.114	0.005	0	Myeloid cells	WDFY4
RUFY3	0	0.260226812085739	0.195	0.026	0	Myeloid cells	RUFY3
DPEP2	0	0.259882512171175	0.163	0.018	0	Myeloid cells	DPEP2
LRRK1	0	0.259484916756806	0.136	0.009	0	Myeloid cells	LRRK1
RP11-11N9.4	0	0.258972115240374	0.14	0.007	0	Myeloid cells	RP11-11N9.4
MRPL18.1	0	0.258934043207845	0.429	0.165	0	Myeloid cells	MRPL18
GOLIM4.1	0	0.258402215534134	0.279	0.062	0	Myeloid cells	GOLIM4
MEGF9	0	0.257482751345488	0.145	0.019	0	Myeloid cells	MEGF9
NRP2	0	0.257109986701627	0.105	0.003	0	Myeloid cells	NRP2
LHFPL2	0	0.256778468889221	0.106	0.002	0	Myeloid cells	LHFPL2
RILP	0	0.255937990000841	0.153	0.013	0	Myeloid cells	RILP
JMJD1C	0	0.255461309845021	0.551	0.231	0	Myeloid cells	JMJD1C
MTCH2	0	0.255271251919173	0.33	0.089	0	Myeloid cells	MTCH2
LSM6	0	0.254906673355918	0.51	0.199	0	Myeloid cells	LSM6
NIPSNAP3A	0	0.25472818857841	0.203	0.028	0	Myeloid cells	NIPSNAP3A
TMEM256	0	0.2543842890244	0.528	0.215	0	Myeloid cells	TMEM256
JAK2	0	0.254375051975371	0.188	0.028	0	Myeloid cells	JAK2
TLR1	0	0.254064882594033	0.151	0.013	0	Myeloid cells	TLR1
NQO2	0	0.25333843536144	0.221	0.038	0	Myeloid cells	NQO2
MSRB1	0	0.253095577130347	0.181	0.032	0	Myeloid cells	MSRB1
[truncated: 8,497 more rows]
