# Supplementary material for: A novel single-cell model reveals ferroptosis-associated biomarkers for individualized therapy and prognostic prediction in hepatocellular carcinoma
Source: BMC Biol. 2024 Jun 10;22:133. doi: 10.1186/s12915-024-01931-z (PMC11163722; doi:10.1186/s12915-024-01931-z)
Supplement: Supplementary file 7 — Additional file 7: Table S5. Differential gene expression profile between hepatocellular carcinoma and normal control group. [file 12915_2024_1931_MOESM7_ESM.csv]

	p_val	avg_log2FC	pct.1	pct.2	p_val_adj	cluster	gene
SH3BGRL3	0	0.548441500534477	0.848	0.744	0	tumor	SH3BGRL3
IGKC	0	1.11580503980118	0.561	0.308	0	tumor	IGKC
HSPA1A	0	1.61664462308374	0.36	0.167	0	tumor	HSPA1A
DUSP4	0	0.98438868144632	0.271	0.104	0	tumor	DUSP4
GAPDH	0	0.610977129654186	0.89	0.816	0	tumor	GAPDH
KLRB1	0	-0.958041038824767	0.375	0.548	0	normal	KLRB1
CD69	0	-0.761135449785407	0.683	0.816	0	normal	CD69
IGHG4	0	1.98300075970562	0.36	0.104	0	tumor	IGHG4
IGHG1	0	2.27882903666869	0.362	0.064	0	tumor	IGHG1
IGHG3	0	2.18422077152553	0.399	0.109	0	tumor	IGHG3
COTL1	0	0.773553373486382	0.58	0.374	0	tumor	COTL1
CCL4	0	-0.448322595543721	0.549	0.774	0	normal	CCL4
IGLC2	0	2.02684854804171	0.382	0.136	0	tumor	IGLC2
IGLC3	0	2.6818163637149	0.272	0.051	0	tumor	IGLC3
MALAT1	1.44309520531398e-291	-0.291874393434634	0.997	0.997	7.87554777348051e-287	normal	MALAT1
TMSB10	6.74165190686286e-291	0.454788733124598	0.984	0.969	3.67918911165134e-286	tumor	TMSB10
CCL5	7.52269014840582e-284	-0.42345683706393	0.598	0.792	4.10543292159099e-279	normal	CCL5
RPS26	1.99048294491634e-281	0.481885198995549	0.881	0.746	1.08628616235865e-276	tumor	RPS26
HSPA1B	5.82050378772531e-265	1.22436535895631	0.282	0.125	3.17648173711321e-260	tumor	HSPA1B
FTH1	4.37547586277969e-262	0.502035124700528	0.96	0.901	2.38787219735339e-257	tumor	FTH1
CD74	1.94251766543824e-261	0.556452866691428	0.825	0.694	1.06010959073626e-256	tumor	CD74
KLRG1	1.36538976731644e-260	-0.750467075002569	0.131	0.279	7.45147811615274e-256	normal	KLRG1
LDHA	4.56677403717743e-256	0.59163270915492	0.6	0.426	2.49227126304921e-251	tumor	LDHA
S100A11	3.10167475980589e-254	0.710064648973161	0.622	0.461	1.69270798341647e-249	tumor	S100A11
FOS	1.10534980630888e-251	-0.620013398448272	0.825	0.889	6.0323360329501e-247	normal	FOS
CD160	3.08418324121063e-249	-0.658111339020627	0.111	0.257	1.68316216205829e-244	normal	CD160
TRGC2	4.712646048382e-243	-0.678819879376095	0.161	0.316	2.57187945444399e-238	normal	TRGC2
PABPC1	4.00289267311438e-225	-0.415395178864883	0.88	0.917	2.18453864742544e-220	normal	PABPC1
DNPH1	3.2494596870431e-224	0.504115654125939	0.229	0.095	1.7733601296069e-219	tumor	DNPH1
MYL6	3.14798662193237e-220	0.3854933631961	0.896	0.837	1.71798221905337e-215	tumor	MYL6
CD52	8.91774147913005e-213	0.580039641208967	0.717	0.583	4.86676823482043e-208	tumor	CD52
PFN1	6.76370673802173e-211	0.390775113389863	0.925	0.886	3.69122531520798e-206	tumor	PFN1
TYMP	1.44594314030682e-206	0.669708643473488	0.394	0.234	7.89109009391046e-202	tumor	TYMP
SYTL3	3.7780004222456e-199	-0.55227120112083	0.333	0.486	2.06180595043631e-194	normal	SYTL3
TNFRSF18	7.77004290996063e-195	0.751196878135009	0.126	0.032	4.24042321768191e-190	tumor	TNFRSF18
KLRD1	1.13829188996161e-191	-0.534903160961313	0.307	0.471	6.21211416027648e-187	normal	KLRD1
ACTB	5.72127643425536e-188	0.424263258297527	0.975	0.967	3.12232940123052e-183	tumor	ACTB
CCL3L3	6.08022698360098e-188	-1.03265435722716	0.179	0.311	3.3182230740304e-183	normal	CCL3L3
CORO1B	4.1178721981953e-184	0.506165670036401	0.289	0.153	2.24728757344311e-179	tumor	CORO1B
TBC1D4	1.11909860646906e-181	0.547310956719447	0.115	0.028	6.10736873494427e-177	tumor	TBC1D4
MT-ND3	5.53260618736063e-179	-0.278290226495592	0.915	0.938	3.01936450069019e-174	normal	MT-ND3
FKBP1A	3.28397061133322e-176	0.482019997510658	0.473	0.328	1.79219412142899e-171	tumor	FKBP1A
HSPB1	1.90571441475201e-174	0.794251085489654	0.329	0.195	1.04002458470676e-169	tumor	HSPB1
CD82	1.29527789940971e-173	0.395946023736093	0.157	0.055	7.06884960823854e-169	tumor	CD82
PKM	5.3002087548675e-172	0.584398494516133	0.49	0.35	2.89253592588139e-167	tumor	PKM
TNFRSF4	5.56973923020579e-170	0.782376179513199	0.111	0.028	3.03962948749251e-165	tumor	TNFRSF4
ACP5	9.60722006572498e-170	0.448199716658003	0.192	0.082	5.24304427866875e-165	tumor	ACP5
HSPH1	1.36623717712796e-168	0.548254786336506	0.299	0.168	7.45610277045814e-164	tumor	HSPH1
HLA-DRA	5.83901636556523e-168	0.718577151699267	0.555	0.404	3.18658479134357e-163	tumor	HLA-DRA
CD27	1.74368123279544e-166	0.670999979650387	0.276	0.151	9.51596595985785e-162	tumor	CD27
TPI1	3.58566487711136e-165	0.448565411914633	0.599	0.467	1.95684075003475e-160	tumor	TPI1
TMEM176B	7.2385163506715e-165	0.63916142493287	0.137	0.047	3.95034791321546e-160	tumor	TMEM176B
ENO1	1.59866847778459e-163	0.4495578194757	0.635	0.508	8.7245733506616e-159	tumor	ENO1
UBC	2.12618029231065e-160	0.44919320906924	0.873	0.824	1.16034163272562e-155	tumor	UBC
APOC1	1.0033357344693e-158	1.47150806086795	0.139	0.049	5.47560443729276e-154	tumor	APOC1
MT2A	3.23911820457664e-155	0.637275358871132	0.521	0.385	1.76771636896565e-150	tumor	MT2A
CAPG	7.9694663120282e-155	0.529951737569835	0.236	0.123	4.34925654512627e-150	tumor	CAPG
TMEM176A	2.53269314287374e-154	0.399729501278946	0.108	0.03	1.38219195579191e-149	tumor	TMEM176A
SERF2	1.81757408631935e-150	0.284668631628106	0.911	0.873	9.91922881867923e-146	tumor	SERF2
APOE	2.96177641760954e-150	1.54179373586331	0.112	0.032	1.61635986214623e-145	tumor	APOE
CST7	3.66853102708471e-150	-0.359111428678427	0.494	0.635	2.00206412272121e-145	normal	CST7
DNAJB1	6.3051354655231e-148	0.845179723715445	0.581	0.463	3.44096462895457e-143	tumor	DNAJB1
CXCR3	7.00039268603381e-148	0.381021894630358	0.177	0.075	3.82039430447609e-143	tumor	CXCR3
FYN	7.28384146194202e-147	-0.473259391471901	0.374	0.498	3.97508363944024e-142	normal	FYN
ICOS	1.91280268734541e-141	0.475566618649226	0.149	0.059	1.04389293859188e-136	tumor	ICOS
PRDX1	2.06591252310448e-141	0.413678257431976	0.395	0.26	1.12745110035904e-136	tumor	PRDX1
CTSB	3.08657391122515e-141	0.670351363824922	0.309	0.187	1.68446684631201e-136	tumor	CTSB
GZMK	2.93556342163228e-139	-0.298534814449802	0.322	0.477	1.6020543817216e-134	normal	GZMK
S1PR5	7.03257559148678e-138	-0.364416134015073	0.066	0.153	3.837957803298e-133	normal	S1PR5
VIM	1.01695737920586e-137	0.370697586490549	0.761	0.66	5.54994320127808e-133	tumor	VIM
HSPA6	6.17893150178938e-137	1.67980154706793	0.129	0.048	3.37209007778654e-132	tumor	HSPA6
HSPE1	6.84205649956731e-137	0.553792630909723	0.518	0.389	3.73398391407386e-132	tumor	HSPE1
LGALS1	8.03559232579463e-137	0.619045671243452	0.495	0.368	4.38534415587916e-132	tumor	LGALS1
CTSD	1.31251616570748e-135	0.682082505397836	0.454	0.324	7.16292572273201e-131	tumor	CTSD
RGCC	3.65468133932159e-135	0.422059223281116	0.478	0.328	1.99450579412136e-130	tumor	RGCC
GZMH	4.18532337213373e-134	-0.319642218283205	0.256	0.395	2.28409837710826e-129	normal	GZMH
CD8A	4.61099012321769e-133	-0.438573988459894	0.214	0.34	2.51640174984482e-128	normal	CD8A
UCP2	6.4867374799017e-131	0.402903982079276	0.476	0.341	3.54007211228156e-126	tumor	UCP2
MYBL1	9.3655520500601e-131	-0.415437594991587	0.062	0.142	5.1111563757998e-126	normal	MYBL1
ANXA5	5.11433083739797e-130	0.380577475916074	0.397	0.267	2.79109491120157e-125	tumor	ANXA5
CACYBP	5.83119577496369e-130	0.451181375272651	0.355	0.231	3.18231678222868e-125	tumor	CACYBP
CTSA	7.77749315481149e-129	0.340409284359406	0.265	0.151	4.24448911430682e-124	tumor	CTSA
SRSF7	7.30173519767747e-128	-0.420207435548918	0.724	0.778	3.98484896678051e-123	normal	SRSF7
ATOX1	2.27093000572442e-126	0.41859963003294	0.258	0.15	1.23933734132404e-121	tumor	ATOX1
CD48	1.23343980434738e-125	-0.372076736950209	0.548	0.636	6.73137438824541e-121	normal	CD48
RP11-463O12.5	3.21380945765979e-125	-0.538632651394777	0.393	0.494	1.75390437342326e-120	normal	RP11-463O12.5
ARID5B	1.85236123821537e-124	0.508817420329454	0.319	0.2	1.01090762214366e-119	tumor	ARID5B
CH17-189H20.1	5.63358017968512e-124	-0.487803666377687	0.144	0.241	3.07447004726136e-119	normal	CH17-189H20.1
LGALS3	9.00472650435439e-124	0.507287444227512	0.269	0.16	4.91423944248637e-119	tumor	LGALS3
RGS10	1.96121594572041e-123	0.401514410640577	0.412	0.283	1.07031399021746e-118	tumor	RGS10
GPR183	4.30792077830918e-123	0.501276610545302	0.359	0.237	2.35100468555445e-118	tumor	GPR183
LAPTM5	2.27621582920961e-122	0.337492479817338	0.743	0.633	1.24222202663285e-117	tumor	LAPTM5
LSP1	1.25897902144992e-119	0.374776751588326	0.658	0.534	6.87075211166082e-115	tumor	LSP1
FOSB	2.78756051157139e-119	-0.479947620117827	0.567	0.64	1.52128327358497e-114	normal	FOSB
MT-ND2	1.19380077292404e-117	-0.288722414468304	0.932	0.943	6.51504833815568e-113	normal	MT-ND2
HLA-DRB6	1.29856871876777e-117	0.872973283026937	0.121	0.048	7.08680892580323e-113	tumor	HLA-DRB6
SYNGR2	1.22188565780713e-116	0.34469300341491	0.257	0.153	6.66831878891661e-112	tumor	SYNGR2
HSPD1	7.29132895900685e-116	0.42796872412536	0.421	0.299	3.9791698660884e-111	tumor	HSPD1
DYNLL1	5.78763195388562e-115	0.341785022518165	0.549	0.416	3.15854226251354e-110	tumor	DYNLL1
GPX1	1.9603634245433e-113	0.531287686073575	0.43	0.304	1.06984873531026e-108	tumor	GPX1
KLRF1	2.6370717388722e-113	-0.553695082508246	0.135	0.231	1.43915553077211e-108	normal	KLRF1
HLA-DMA	9.54511448692428e-112	0.477602622780132	0.361	0.245	5.20915078009406e-107	tumor	HLA-DMA
DTHD1	1.02304408826057e-111	-0.426584685559521	0.063	0.137	5.58316080727326e-107	normal	DTHD1
HLA-DPA1	3.22612188667004e-111	0.452187400077005	0.609	0.492	1.76062375843131e-106	tumor	HLA-DPA1
PIK3R1	4.58402429298832e-111	-0.512392667146112	0.392	0.488	2.50168541765545e-106	normal	PIK3R1
PHPT1	6.70538559833177e-110	0.302365365494693	0.331	0.213	3.65939713643358e-105	tumor	PHPT1
LIMS1	1.88532110460111e-109	0.357695625585855	0.321	0.208	1.02889513962501e-104	tumor	LIMS1
ARPC3	2.00512618502425e-109	0.314195077588314	0.759	0.672	1.09427756421513e-104	tumor	ARPC3
PRF1	3.27637407718227e-109	-0.345788963021759	0.319	0.439	1.78804838888145e-104	normal	PRF1
TLE1	2.07880478587127e-107	-0.391290988700398	0.091	0.171	1.13448692384138e-102	normal	TLE1
ARPC1B	3.78439814985651e-107	0.336241930109972	0.663	0.572	2.06529744630269e-102	tumor	ARPC1B
ABCB1	5.04852001772618e-107	-0.411347754819413	0.083	0.161	2.75517931447388e-102	normal	ABCB1
ITGB1	5.16716230751038e-107	0.346804107538768	0.38	0.261	2.81992715770071e-102	tumor	ITGB1
FTH1P10	1.57429955401087e-105	0.277756571674961	0.889	0.829	8.59158238605895e-101	tumor	FTH1P10
HSPA8	3.6726012025535e-105	0.400409054814806	0.775	0.7	2.00428538028155e-100	tumor	HSPA8
PSME2	7.28070168980589e-105	0.366870392880814	0.571	0.46	3.97337014019466e-100	tumor	PSME2
CD4	3.75085503835268e-104	0.301453876809068	0.184	0.099	2.04699162863059e-99	tumor	CD4
OAZ1	1.15634564188588e-101	0.256827332864726	0.879	0.835	6.31064070602802e-97	tumor	OAZ1
RP11-761N21.2	8.69953250748864e-101	-0.452848428442595	0.734	0.729	4.74768287063685e-96	normal	RP11-761N21.2
ZFP36L2	9.65506434744099e-101	-0.306845361792105	0.827	0.867	5.26915481697244e-96	normal	ZFP36L2
VAMP8	1.10731806929104e-100	0.380377539967969	0.572	0.47	6.04307763134894e-96	tumor	VAMP8
CMC1	2.53384524398154e-100	-0.645755155836807	0.392	0.476	1.38282070345049e-95	normal	CMC1
FABP5	2.8247086956763e-99	0.510429542414839	0.238	0.146	1.54155652357838e-94	tumor	FABP5
PPP2R5C	3.93022812821283e-99	-0.374566875048862	0.492	0.57	2.14488269869087e-94	normal	PPP2R5C
CD79B	5.13598300772124e-99	0.293423654192864	0.139	0.064	2.80291136663379e-94	tumor	CD79B
COX5A	2.51643424037788e-98	0.301067078019525	0.443	0.326	1.37331882234383e-93	tumor	COX5A
ARHGDIB	3.62492018714994e-98	0.26051942228382	0.865	0.807	1.97826394293521e-93	tumor	ARHGDIB
PLEK	1.88765302962532e-97	-0.470587169193132	0.268	0.36	1.03016776438772e-92	normal	PLEK
LDLRAD4	8.49210055616422e-97	0.366230640602027	0.161	0.084	4.63447895752106e-92	tumor	LDLRAD4
LY96	9.51218681246565e-97	0.278113328181152	0.193	0.108	5.191180831035e-92	tumor	LY96
CREM	1.01156679488771e-96	0.433315986946078	0.509	0.393	5.52052462642017e-92	tumor	CREM
GLRX	7.02292386600371e-96	0.328848132813994	0.402	0.29	3.83269047063287e-91	tumor	GLRX
PSAP	1.34018335559303e-95	0.721002242550624	0.485	0.383	7.31391664481342e-91	tumor	PSAP
GNG5	2.17623800346738e-94	0.316600059864739	0.444	0.33	1.18766012801229e-89	tumor	GNG5
SAMSN1	8.21523449063593e-94	0.338323645187494	0.473	0.35	4.48338207091965e-89	tumor	SAMSN1
EIF4EBP1	2.93825415736902e-93	0.267726125525828	0.166	0.088	1.60352282384257e-88	tumor	EIF4EBP1
PLP2	5.1939107828238e-93	0.343060013873212	0.361	0.253	2.83452487061826e-88	tumor	PLP2
ZFAND2A	4.62032790989896e-91	0.459735597429866	0.143	0.071	2.52149775354826e-86	tumor	ZFAND2A
C1QB	1.90659079327853e-90	0.893611408241484	0.144	0.073	1.04050285952383e-85	tumor	C1QB
PGAM1	6.84251115308321e-90	0.315808283128939	0.394	0.284	3.73423203668363e-85	tumor	PGAM1
EOMES	1.12834054990794e-89	-0.375832946209112	0.097	0.171	6.15780571706761e-85	normal	EOMES
ANXA2	1.42881550841499e-89	0.409482069173783	0.413	0.311	7.79761775562398e-85	tumor	ANXA2
GZMM	1.70161560536337e-89	-0.350833976263385	0.274	0.374	9.28639700471005e-85	normal	GZMM
TXN	1.12687547262483e-88	0.53951308871423	0.48	0.374	6.14981020430276e-84	tumor	TXN
GSTO1	2.07789663287767e-88	0.296984416352155	0.331	0.23	1.13399130842666e-83	tumor	GSTO1
PTGER4	2.7174963000403e-88	-0.40177971204241	0.367	0.459	1.48304643078399e-83	normal	PTGER4
RORA	6.99323836345961e-88	-0.442753533493164	0.324	0.415	3.81648990447444e-83	normal	RORA
FXYD5	2.02248885975961e-86	0.299909954677906	0.642	0.529	1.10375307032521e-81	tumor	FXYD5
RP11-347P5.1	2.19829676294887e-86	-0.329039321464307	0.488	0.576	1.19969847541172e-81	normal	RP11-347P5.1
CKS2	3.72695072724688e-86	0.330669945748762	0.244	0.153	2.03394608988771e-81	tumor	CKS2
C1QA	5.87630505196106e-86	0.853448766107235	0.153	0.081	3.20693471905723e-81	tumor	C1QA
PLAC8	7.32845227355546e-86	-0.366662100626433	0.244	0.34	3.99942954377016e-81	normal	PLAC8
COPE	1.56555676294783e-85	0.269110241579165	0.511	0.396	8.54386947811148e-81	tumor	COPE
H2AFY	2.39940312508949e-85	0.320826839496122	0.374	0.271	1.30945026148634e-80	tumor	H2AFY
PGK1	2.80142560394176e-85	0.294599651587798	0.52	0.408	1.52885000909517e-80	tumor	PGK1
TALDO1	6.07155973403343e-85	0.258178636558955	0.321	0.219	3.3134930092514e-80	tumor	TALDO1
RBPJ	1.26989242508542e-84	0.406815272629974	0.365	0.262	6.93031092066117e-80	tumor	RBPJ
DUSP1	1.95893188832296e-84	-0.29294061080186	0.896	0.912	1.06906748873337e-79	normal	DUSP1
ATP5J2	4.33465110180829e-83	0.268015111585463	0.534	0.422	2.36559249230086e-78	tumor	ATP5J2
TNFSF13B	8.99547203680365e-83	0.323463198523849	0.191	0.114	4.90918890936522e-78	tumor	TNFSF13B
LTB	2.13672465526675e-81	0.754830637423607	0.416	0.33	1.16609611336527e-76	tumor	LTB
BATF	2.70472026594009e-81	0.37251077836861	0.189	0.11	1.47607403793415e-76	tumor	BATF
ATP5G3	2.80735780372636e-81	0.279987455941424	0.512	0.409	1.53208744780562e-76	tumor	ATP5G3
SELL	1.12141327763824e-80	0.326849829741536	0.162	0.09	6.12000082138292e-76	tumor	SELL
PIP4K2A	1.38857390270171e-80	-0.328117818135168	0.352	0.442	7.5780032166043e-76	normal	PIP4K2A
TUBB	3.55283433197133e-80	0.415401653713972	0.43	0.331	1.93892380833004e-75	tumor	TUBB
GRN	1.15797885050886e-79	0.494751335253465	0.267	0.18	6.31955377876705e-75	tumor	GRN
HCST	1.29370771339364e-79	-0.253790602478801	0.745	0.797	7.06028047507443e-75	normal	HCST
SOD1	4.14960589400024e-79	0.331792291531317	0.567	0.46	2.26460592059169e-74	tumor	SOD1
CARD16	4.71855313546895e-79	0.369817134943199	0.419	0.318	2.57510318815083e-74	tumor	CARD16
RPL10P3	2.86289310095292e-78	-0.286742925231406	0.662	0.702	1.56239528091405e-73	normal	RPL10P3
AKNA	2.91420372194277e-78	-0.365302244753759	0.299	0.384	1.59039753921305e-73	normal	AKNA
PARP8	3.65123574925004e-78	-0.335428036344218	0.227	0.314	1.99262539779571e-73	normal	PARP8
ITM2C	1.03878956241744e-77	0.416213451384456	0.197	0.121	5.66909015793694e-73	tumor	ITM2C
AKAP13	1.53486255111855e-77	-0.341787805742505	0.515	0.577	8.37635888647436e-73	normal	AKAP13
HLA-DQB1	7.85694995110358e-77	0.34644304007175	0.411	0.307	4.28785186631527e-72	tumor	HLA-DQB1
CTSH	7.92548807622018e-76	0.414265576587496	0.235	0.157	4.3252558627164e-71	tumor	CTSH
TUBA1B	2.20852842417524e-75	0.508926815603402	0.536	0.454	1.2052823022094e-70	tumor	TUBA1B
COX8A	6.71196247805633e-75	0.271992919058855	0.589	0.494	3.66298640277446e-70	tumor	COX8A
PSMB3	8.56744267244939e-75	0.250660013264715	0.463	0.357	4.67559616406253e-70	tumor	PSMB3
PARK7	1.10403696314894e-74	0.273938837076191	0.568	0.465	6.02517132268901e-70	tumor	PARK7
HN1	2.22108357651402e-74	0.255056985395004	0.352	0.253	1.21213415104676e-69	tumor	HN1
DOK2	3.40554449453029e-74	0.302464049082864	0.326	0.23	1.85854185244496e-69	tumor	DOK2
CD44	4.76591860632635e-74	0.252134171582278	0.556	0.444	2.60095242021654e-69	tumor	CD44
SERPINA1	1.46337221174395e-73	0.526463659842436	0.189	0.118	7.98620750837144e-69	tumor	SERPINA1
RP11-864N7.2	2.63083225211578e-73	-0.503943607429369	0.546	0.555	1.43575039326967e-68	normal	RP11-864N7.2
CTSZ	6.28861733403732e-73	0.307022334685744	0.205	0.13	3.43195002387753e-68	tumor	CTSZ
MYADM	1.08876728934032e-72	-0.361810339721782	0.361	0.441	5.94183860484584e-68	normal	MYADM
LAP3	1.615559116073e-72	0.251983891203394	0.228	0.147	8.81675232005681e-68	tumor	LAP3
HSP90AA1	6.12669133622764e-72	0.563451245201476	0.841	0.809	3.34358052983287e-67	tumor	HSP90AA1
HAVCR2	7.74068605067078e-72	0.279512177095873	0.175	0.104	4.22440200529307e-67	tumor	HAVCR2
HSP90AB1	2.32746970260004e-71	0.300589848211059	0.734	0.661	1.27019331549695e-66	tumor	HSP90AB1
CYBB	2.34015814383346e-71	0.256871974020383	0.165	0.097	1.27711790541567e-66	tumor	CYBB
CTSC	3.1928841948027e-71	0.514492674670607	0.492	0.415	1.74248462047163e-66	tumor	CTSC
ATP6V1F	5.95368772318117e-71	0.317489908899719	0.404	0.309	3.24916553804889e-66	tumor	ATP6V1F
ATP6V0B	3.46880000740155e-70	0.263926960439423	0.375	0.279	1.89306291603932e-65	tumor	ATP6V0B
RGS2	3.63911255392278e-70	0.403002528813493	0.568	0.478	1.98600928517782e-65	tumor	RGS2
NPC2	3.73407534145167e-70	0.621270113097642	0.387	0.302	2.03783427684384e-65	tumor	NPC2
ID3	1.198051756736e-69	0.26717352505313	0.107	0.052	6.53824765721107e-65	tumor	ID3
BLOC1S1	3.952978747761e-69	0.259723780214847	0.427	0.326	2.15729862180309e-64	tumor	BLOC1S1
AIF1	1.1390391383129e-68	0.744525635027032	0.239	0.168	6.21619219342881e-64	tumor	AIF1
XCL2	2.19010811851957e-68	-0.303945392901918	0.169	0.249	1.19522960460087e-63	normal	XCL2
RPL34P18	4.34490798027084e-68	-0.404118483441097	0.29	0.359	2.37119008115301e-63	normal	RPL34P18
PIM2	9.06372851386446e-68	0.401448256381767	0.28	0.196	4.94643919915639e-63	tumor	PIM2
RBMX	1.30948966623114e-67	-0.31382166420156	0.529	0.586	7.14640890448982e-63	normal	RBMX
LDHB	2.45459483061064e-66	0.271732824315574	0.587	0.492	1.33957058285745e-61	tumor	LDHB
AP2S1	3.98936978578336e-66	0.257849250854636	0.356	0.268	2.17715866689341e-61	tumor	AP2S1
SYTL2	4.85595558794299e-66	-0.317403647849941	0.065	0.119	2.65008920256401e-61	normal	SYTL2
PTTG1	1.11821891850685e-65	0.25942786647344	0.155	0.09	6.10256792585929e-61	tumor	PTTG1
UTRN	1.20181401407435e-65	-0.454026995650052	0.26	0.328	6.55877980040933e-61	normal	UTRN
IRF1	2.71832926050594e-65	-0.460655820041415	0.549	0.591	1.48350101062851e-60	normal	IRF1
RAC1	6.08753405581486e-65	0.282971415870105	0.491	0.393	3.3222108356204e-60	tumor	RAC1
C1QC	1.01493664195686e-64	0.560597039585531	0.111	0.057	5.53891522981537e-60	tumor	C1QC
HLA-DMB	1.14977162899514e-64	0.389875252266493	0.24	0.166	6.27476368807807e-60	tumor	HLA-DMB
HMOX1	3.42371717320542e-64	0.280866353331345	0.116	0.062	1.86845941010512e-59	tumor	HMOX1
BAX	1.02827705446828e-63	0.285618315741833	0.407	0.31	5.6117191970552e-59	tumor	BAX
GADD45A	1.58550472221012e-63	0.298018119314971	0.151	0.088	8.6527334709895e-59	tumor	GADD45A
HLA-DPB1	1.88972639230611e-63	0.304331936965897	0.658	0.58	1.03129928133714e-58	tumor	HLA-DPB1
FUS	2.35349357071325e-63	-0.284608372558409	0.592	0.64	1.28439558128105e-58	normal	FUS
CALM3	2.6443548599769e-63	0.255026866228792	0.419	0.321	1.44313022128379e-58	tumor	CALM3
MATK	3.21463351664135e-63	-0.250461695211725	0.149	0.223	1.75435409537185e-58	normal	MATK
SLC38A1	4.55316542962331e-63	-0.354915051966121	0.276	0.35	2.48484450156263e-58	normal	SLC38A1
OCIAD2	1.19908002671224e-61	0.257352261056778	0.294	0.209	6.5438593377794e-57	tumor	OCIAD2
TNRC6C	1.47954031674118e-60	-0.33156560651378	0.084	0.139	8.0744433245833e-56	normal	TNRC6C
GBP2	1.86288965962245e-60	0.28892810814254	0.35	0.26	1.01665340284236e-55	tumor	GBP2
GPR65	2.0407171560086e-60	-0.323843229795582	0.366	0.439	1.11370098072013e-55	normal	GPR65
SLC25A5	6.08771790468455e-60	0.26580384458556	0.532	0.441	3.32231116930255e-55	tumor	SLC25A5
RPL30P4	8.42611016022208e-59	-0.304757633348881	0.153	0.218	4.5984653588396e-54	normal	RPL30P4
AAK1	1.42840250028659e-58	-0.31568438069234	0.407	0.47	7.79536380506402e-54	normal	AAK1
TMEM173	2.93427875567455e-58	0.250282592288854	0.24	0.165	1.60135328812183e-53	tumor	TMEM173
XCL1	3.88658266155974e-58	-0.364721578057409	0.114	0.177	2.12106362171961e-53	normal	XCL1
CSTB	8.78970251668818e-58	0.310575033448366	0.423	0.335	4.7968922514574e-53	tumor	CSTB
PDCD4	1.22318145046512e-57	-0.305403765567423	0.429	0.497	6.67539044776835e-53	normal	PDCD4
ATF3	3.24745297327302e-57	0.409172974763408	0.282	0.205	1.77226498563402e-52	tumor	ATF3
DNAJA1	7.42246307600767e-57	0.376126204958816	0.62	0.538	4.05073499910043e-52	tumor	DNAJA1
SOD2	8.90736234463158e-57	0.301756100342312	0.259	0.185	4.86110392595924e-52	tumor	SOD2
NCR3	9.26662112489156e-57	-0.299748191597029	0.074	0.126	5.05716581269832e-52	normal	NCR3
LYZ	1.13209424298993e-56	0.531731252216219	0.25	0.177	6.17829112169324e-52	tumor	LYZ
RBL2	2.20440864619549e-56	-0.386016208339093	0.22	0.286	1.20303397457473e-51	normal	RBL2
PYHIN1	6.04044475733925e-56	-0.324147748665485	0.294	0.368	3.29651232187032e-51	normal	PYHIN1
SPON2	7.15977882503749e-56	-0.253900449802716	0.139	0.204	3.90737769597596e-51	normal	SPON2
PLIN2	1.72198193546028e-55	0.425764238170106	0.333	0.253	9.39754421458092e-51	tumor	PLIN2
GIMAP7	4.04100364851609e-55	-0.32033347016952	0.36	0.428	2.20533733114117e-50	normal	GIMAP7
IKZF3	9.07301718528806e-55	-0.376618063660606	0.261	0.329	4.95150839869911e-50	normal	IKZF3
IER3	1.21005940168785e-54	0.421721117699003	0.207	0.142	6.60377817877129e-50	tumor	IER3
CD68	3.740340076341e-54	0.320466076537816	0.147	0.091	2.04125319326234e-49	tumor	CD68
RPL3P4	7.46080445583304e-53	-0.381722246107474	0.501	0.527	4.07165942372633e-48	normal	RPL3P4
RP11-175B9.3	9.77897107826021e-52	-0.290981882618948	0.15	0.211	5.33677567624973e-47	normal	RP11-175B9.3
PPA1	1.91728125090915e-51	0.314252371065079	0.33	0.252	1.04633706987116e-46	tumor	PPA1
ATM	2.52927416955027e-51	-0.392759372477952	0.253	0.313	1.38032608529036e-46	normal	ATM
HLA-DQA1	1.91231851256189e-50	0.331346475351591	0.388	0.304	1.04362870504553e-45	tumor	HLA-DQA1
LYAR	2.08442578510811e-50	-0.276977572037755	0.25	0.317	1.1375545279649e-45	normal	LYAR
BIRC3	3.18005283387367e-50	0.319717176740648	0.446	0.362	1.73548203355822e-45	tumor	BIRC3
PHLDA1	9.56935032232177e-50	0.277358399661941	0.217	0.151	5.22237724490388e-45	tumor	PHLDA1
MYO1F	6.06093017787244e-49	-0.293269842335433	0.429	0.481	3.30769203527211e-44	normal	MYO1F
SATB1	1.20039148403501e-48	-0.254308026635296	0.101	0.154	6.55101648497264e-44	normal	SATB1
CRTAM	1.80756145055372e-48	-0.301758978605733	0.133	0.192	9.86458586025187e-44	normal	CRTAM
ITM2A	1.19914426380098e-47	0.411381680706524	0.361	0.291	6.54420990526747e-43	tumor	ITM2A
PMAIP1	2.48429807503969e-47	0.397448991703614	0.336	0.265	1.35578083147216e-42	tumor	PMAIP1
IGSF6	1.64215985536693e-46	0.397021070672053	0.156	0.104	8.96192319467947e-42	tumor	IGSF6
MS4A6A	2.97499731319538e-46	0.370233708421734	0.198	0.138	1.62357503370324e-41	tumor	MS4A6A
TRGC1	3.40960461746433e-45	-0.274121627054207	0.125	0.182	1.86075762393498e-40	normal	TRGC1
APOBEC3G	1.20670866728934e-44	0.270838330726241	0.379	0.3	6.58549188086487e-40	tumor	APOBEC3G
CHST12	1.92896437818493e-44	-0.261956151283364	0.277	0.338	1.05271301975064e-39	normal	CHST12
RP4-706A16.3	3.20555181055339e-44	-0.346760759306117	0.344	0.391	1.74939784509141e-39	normal	RP4-706A16.3
TIMP1	5.25185485225956e-44	0.339930936569038	0.252	0.186	2.86614726707213e-39	tumor	TIMP1
MS4A4A	8.44762569558308e-44	0.253660378148719	0.104	0.061	4.61020724710751e-39	tumor	MS4A4A
SPI1	1.61886526786875e-43	0.27202910760645	0.181	0.126	8.8347953128669e-39	tumor	SPI1
CITED2	1.69647613994995e-43	-0.371455534511587	0.349	0.404	9.25834888616287e-39	normal	CITED2
RPS7P10	1.93496773788777e-43	-0.275136272841169	0.177	0.231	1.05598929327487e-38	normal	RPS7P10
ARL4C	4.45846165750765e-43	-0.275615068983271	0.417	0.475	2.43316086496822e-38	normal	ARL4C
OFD1	5.04952704124671e-43	-0.284503111318789	0.297	0.356	2.75572888748998e-38	normal	OFD1
HELZ	9.82172614636446e-43	-0.319635057869963	0.169	0.222	5.36010882711694e-38	normal	HELZ
S100A10	3.71314462386061e-42	0.254077869488638	0.627	0.558	2.02641154702569e-37	tumor	S100A10
LPCAT1	8.95277483326211e-42	-0.262033897892305	0.072	0.113	4.88588733750446e-37	normal	LPCAT1
GPX4	8.93324389356549e-41	0.266657925800149	0.489	0.418	4.87522852247443e-36	tumor	GPX4
NBEAL1	1.49989076550193e-40	-0.252740203909737	0.654	0.658	8.18550386365021e-36	normal	NBEAL1
MBNL1	3.26816858305056e-40	-0.321578170062535	0.423	0.466	1.78357032251401e-35	normal	MBNL1
VAMP5	3.39554600154421e-40	0.265057390112307	0.351	0.281	1.85308527488274e-35	tumor	VAMP5
F2R	1.14310235313786e-39	-0.256281137052995	0.086	0.13	6.23836678201456e-35	normal	F2R
RUNX3	1.32537289865795e-39	-0.269158277031685	0.299	0.359	7.2330900571359e-35	normal	RUNX3
ISG15	1.48873309714033e-39	0.306520026982998	0.35	0.275	8.12461200433366e-35	tumor	ISG15
HLA-DRB1	1.82109313228102e-39	0.303521968990622	0.56	0.491	9.93843366011045e-35	tumor	HLA-DRB1
RP11-693N9.2	4.53414649436772e-38	-0.256540212788686	0.174	0.229	2.47446510783624e-33	normal	RP11-693N9.2
PTPN4	1.0177214861567e-36	-0.261740957562546	0.169	0.22	5.55411323855155e-32	normal	PTPN4
RP11-234A1.1	1.50693630110916e-36	-0.341906847063094	0.521	0.521	8.22395416967315e-32	normal	RP11-234A1.1
RP11-51J9.5	1.96903751504402e-35	-0.259467410577864	0.237	0.292	1.07458253346013e-30	normal	RP11-51J9.5
CTD-2287O16.1	4.13075137225612e-35	-0.352373815554101	0.359	0.395	2.25431625389505e-30	normal	CTD-2287O16.1
STOM	1.55627621738412e-34	-0.309576526591077	0.22	0.266	8.49322182875208e-30	normal	STOM
HMGB2	3.57331378366386e-34	0.302795234390594	0.504	0.43	1.95010026429671e-29	tumor	HMGB2
LST1	7.32035502105135e-33	0.303651376585403	0.261	0.204	3.99501054918856e-28	tumor	LST1
ZEB2	7.46289492512906e-33	-0.316869251399143	0.296	0.343	4.07280027643993e-28	normal	ZEB2
FNBP1	2.4094626574539e-32	-0.265451106238953	0.49	0.523	1.31494015067889e-27	normal	FNBP1
SC22CB-1E7.1	1.37622276317109e-31	-0.298785914638449	0.229	0.272	7.51059810772992e-27	normal	SC22CB-1E7.1
SYNRG	3.69624342808543e-30	-0.289850310055516	0.249	0.292	2.01718788844334e-25	normal	SYNRG
C16orf54	1.01580599514212e-29	-0.268879559225978	0.175	0.221	5.54365963788858e-25	normal	C16orf54
DDX3X	1.48841743111535e-29	-0.274942010636835	0.421	0.454	8.12288928856889e-25	normal	DDX3X
SAT1	3.66333925981921e-29	0.308909942707905	0.717	0.673	1.99923076765374e-24	tumor	SAT1
TLE4	3.0874414372255e-28	-0.262337717470874	0.28	0.323	1.68494028995145e-23	normal	TLE4
FCER1G	3.82471083850999e-28	0.364773275340293	0.34	0.295	2.08729769300844e-23	tumor	FCER1G
TNRC6B	1.24226299123451e-27	-0.269248745155592	0.412	0.447	6.7795260483632e-23	normal	TNRC6B
RP11-425L10.1	1.27641271578595e-27	-0.308096870559375	0.555	0.541	6.96589475513026e-23	normal	RP11-425L10.1
ARAP2	1.58314716085479e-27	-0.273704227971753	0.196	0.239	8.63986731564892e-23	normal	ARAP2
RPL26P19	1.59060865298829e-26	-0.291282423703724	0.234	0.272	8.68058766281831e-22	normal	RPL26P19
RPL13AP5	1.65202831421846e-26	-0.296879727906074	0.379	0.405	9.01577932201583e-22	normal	RPL13AP5
KMT2A	2.69879231935693e-25	-0.300551328210878	0.211	0.249	1.47283892036585e-20	normal	KMT2A
SLAMF7	3.3013863566024e-25	-0.274181943148622	0.128	0.163	1.8016985902522e-20	normal	SLAMF7
S100A9	8.25468107902475e-25	-0.428247728938175	0.116	0.08	4.50490965206697e-20	normal	S100A9
GIMAP4	1.09502268917076e-24	-0.263587176905346	0.346	0.381	5.97597682388051e-20	normal	GIMAP4
KLRC1	3.71129210238323e-24	-0.351626126649142	0.072	0.103	2.02540055195463e-19	normal	KLRC1
SLFN5	1.57670262656056e-23	-0.250990080363981	0.236	0.276	8.60469691419161e-19	normal	SLFN5
RPS3AP6	3.05595292956771e-23	-0.273957909901617	0.262	0.296	1.66775575178228e-18	normal	RPS3AP6
RP11-138A9.1	1.95744510028448e-22	0.251330937488599	0.319	0.266	1.06825608902925e-17	tumor	RP11-138A9.1
FAM26F	4.24226284199505e-22	0.306273577273377	0.184	0.145	2.31517252339038e-17	tumor	FAM26F
LGALS2	6.74750334536188e-22	0.26589597885394	0.154	0.118	3.68238247569779e-17	tumor	LGALS2
CHD9	1.40582074389184e-20	-0.278328653459367	0.211	0.242	7.6721261277153e-16	normal	CHD9
CTD-3014M21.1	3.17106139006683e-20	-0.307238445567615	0.106	0.136	1.73057504301507e-15	normal	CTD-3014M21.1
STMN1	3.49689565700622e-20	0.343232267681636	0.167	0.13	1.90839583585458e-15	tumor	STMN1
ANKRD28	1.44050763494867e-19	-0.260555181067853	0.15	0.183	7.86142636696885e-15	normal	ANKRD28
XRRA1	2.2117061131522e-19	-0.25711562441543	0.094	0.121	1.20701649419168e-14	normal	XRRA1
AC007969.5	3.03069654412696e-19	-0.30753747774496	0.4	0.412	1.65397233199185e-14	normal	AC007969.5
RP11-466H18.1	5.08377045067611e-19	-0.279590405814126	0.416	0.426	2.77441688575198e-14	normal	RP11-466H18.1
PCM1	2.03838172908382e-17	-0.271841478583645	0.355	0.379	1.1124264448302e-12	normal	PCM1
RPL13P12	2.50949097261233e-17	-0.298270567542368	0.533	0.523	1.36952960339345e-12	normal	RPL13P12
IL7R	8.87960812007722e-17	-0.346659844425234	0.364	0.388	4.84595733545094e-12	normal	IL7R
BTG2	1.33760101085167e-15	-0.277417244323457	0.602	0.607	7.2998237566219e-11	normal	BTG2
AC016739.2	1.95479948678865e-14	-0.308624224727296	0.653	0.601	1.06681227192004e-09	normal	AC016739.2
GLUL	1.031176349931e-13	0.29696026476241	0.316	0.289	5.62754181211345e-09	tumor	GLUL
TTC3	1.48826881186167e-13	-0.250336390915706	0.295	0.315	8.12207821385389e-09	normal	TTC3
EGR1	1.82070027388851e-13	-0.355820561210605	0.125	0.15	9.93628967471913e-09	normal	EGR1
FTL	2.06097083715484e-13	0.742157057693267	0.915	0.901	1.12475422466888e-08	tumor	FTL
AC004453.8	3.78575352951492e-12	-0.277110707679482	0.318	0.333	2.06603713119747e-07	normal	AC004453.8
IER2	1.34434103811536e-11	-0.254373218259246	0.638	0.643	7.33660678141074e-07	normal	IER2
FCGR3A	4.14136410536725e-07	0.2563139799759	0.25	0.229	0.0226010804686312	tumor	FCGR3A
TYROBP	5.87577299793002e-06	0.321605915025136	0.422	0.437	0.320664435589033	tumor	TYROBP
RPL18AP3	0.00968510867114411	-0.257050940110249	0.491	0.451	1	normal	RPL18AP3
