# Supplementary material for: A novel single-cell model reveals ferroptosis-associated biomarkers for individualized therapy and prognostic prediction in hepatocellular carcinoma
Source: BMC Biol. 2024 Jun 10;22:133. doi: 10.1186/s12915-024-01931-z (PMC11163722; doi:10.1186/s12915-024-01931-z)
Supplement: Supplementary file 8 — Additional file8 : Table S6. GO Enrichment analysis terms utilizing intersection of key genes. [file 12915_2024_1931_MOESM8_ESM.csv]

	ONTOLOGY	ID	Description	GeneRatio	BgRatio	pvalue	p.adjust	qvalue	geneID	Count
GO:0002443	BP	GO:0002443	leukocyte mediated immunity	42/244	440/18723	2.34458866951455e-24	8.23653999600462e-21	5.96759516093283e-21	HLA-DRA/C1QA/C1QB/HLA-DPA1/HLA-DPB1/CD74/HLA-DRB1/C1QC/HLA-DQA1/HLA-DQB1/FCER1G/TYROBP/HLA-DMA/HLA-DMB/SPI1/CTSH/HMOX1/VAMP8/CTSC/HAVCR2/CD27/GZMM/CD8A/PRF1/IL7R/KLRD1/IGLC3/TUBB/PRDX1/CD160/HSPD1/XCL1/NCR3/KLRC1/SPON2/BATF/CRTAM/IGHG4/IGHG1/IGKC/IGHG3/IGLC2	42
GO:0002449	BP	GO:0002449	lymphocyte mediated immunity	37/244	350/18723	4.7011039609981e-23	8.25748910749316e-20	5.98277335668074e-20	HLA-DRA/C1QA/C1QB/HLA-DPA1/HLA-DPB1/CD74/HLA-DRB1/C1QC/HLA-DQA1/HLA-DQB1/FCER1G/HLA-DMA/HLA-DMB/CTSH/CTSC/HAVCR2/CD27/GZMM/CD8A/PRF1/IL7R/KLRD1/IGLC3/TUBB/PRDX1/CD160/HSPD1/XCL1/NCR3/KLRC1/BATF/CRTAM/IGHG4/IGHG1/IGKC/IGHG3/IGLC2	37
GO:0042110	BP	GO:0042110	T cell activation	42/244	487/18723	1.22333267160059e-22	1.43252255844429e-19	1.03790119295797e-19	HLA-DRA/AIF1/HLA-DPA1/HLA-DPB1/CD74/HLA-DRB1/HLA-DQA1/HLA-DQB1/FCER1G/HLA-DMA/HLA-DMB/SPI1/LGALS3/LGALS1/TNFSF13B/GPR183/FKBP1A/CD4/LAPTM5/HSPH1/HAVCR2/CD27/IRF1/FYN/ZFP36L2/CD8A/RORA/IL7R/CCL5/CD160/EGR1/HSPD1/XCL1/EOMES/RUNX3/ICOS/KLRC1/BATF/CRTAM/PTGER4/BAX/SOD1	42
GO:0002460	BP	GO:0002460	adaptive immune response based on somatic recombination of immune receptors built from immunoglobulin superfamily domains	35/244	356/18723	8.46847222944599e-21	7.43743573551094e-18	5.38862259231589e-18	HLA-DRA/C1QA/C1QB/HLA-DPA1/HLA-DPB1/CD74/HLA-DRB1/C1QC/HLA-DQA1/HLA-DQB1/FCER1G/HLA-DMA/HLA-DMB/CTSH/TNFSF13B/CTSC/CD4/HAVCR2/CD27/GZMM/CD8A/RORA/PRF1/IL7R/KLRD1/IGLC3/HSPD1/XCL1/KLRC1/BATF/IGHG4/IGHG1/IGKC/IGHG3/IGLC2	35
GO:0050867	BP	GO:0050867	positive regulation of cell activation	35/244	420/18723	1.77811903174982e-18	1.24930643170742e-15	9.05156172372855e-16	HLA-DRA/AIF1/HLA-DPA1/HLA-DPB1/CD74/HLA-DRB1/HLA-DQA1/HLA-DQB1/TYROBP/HLA-DMA/HLA-DMB/LGALS1/TNFSF13B/GPR183/VAMP8/CTSC/CD4/PLEK/HSPH1/HAVCR2/CD27/FYN/IL7R/IGLC3/CCL5/CD160/HSPD1/XCL1/RUNX3/ICOS/IGHG4/IGHG1/IGKC/IGHG3/IGLC2	35
GO:0002696	BP	GO:0002696	positive regulation of leukocyte activation	34/244	409/18723	6.16381464957811e-18	3.60891347732798e-15	2.6147550566105e-15	HLA-DRA/AIF1/HLA-DPA1/HLA-DPB1/CD74/HLA-DRB1/HLA-DQA1/HLA-DQB1/TYROBP/HLA-DMA/HLA-DMB/LGALS1/TNFSF13B/GPR183/VAMP8/CTSC/CD4/HSPH1/HAVCR2/CD27/FYN/IL7R/IGLC3/CCL5/CD160/HSPD1/XCL1/RUNX3/ICOS/IGHG4/IGHG1/IGKC/IGHG3/IGLC2	34
GO:0051251	BP	GO:0051251	positive regulation of lymphocyte activation	32/244	362/18723	1.04248125275513e-17	5.23176662989822e-15	3.79055589347653e-15	HLA-DRA/AIF1/HLA-DPA1/HLA-DPB1/CD74/HLA-DRB1/HLA-DQA1/HLA-DQB1/TYROBP/HLA-DMA/HLA-DMB/LGALS1/TNFSF13B/GPR183/CD4/HSPH1/HAVCR2/CD27/FYN/IL7R/IGLC3/CCL5/CD160/HSPD1/XCL1/RUNX3/ICOS/IGHG4/IGHG1/IGKC/IGHG3/IGLC2	32
GO:1903131	BP	GO:1903131	mononuclear cell differentiation	33/244	426/18723	1.60879274425927e-16	7.06461113822853e-14	5.11850112581437e-14	HLA-DRA/CD74/HLA-DRB1/FCER1G/SPI1/TMEM176B/LGALS1/TNFSF13B/GPR183/TMEM176A/SLC25A5/CD4/CD27/IRF1/IKZF3/ZFP36L2/CD8A/ITM2A/RORA/IL7R/PIK3R1/EGR1/EOMES/RUNX3/KLRC1/BATF/CRTAM/PTGER4/BAX/ATM/CD79B/ITGB1/SOD1	33
GO:0030098	BP	GO:0030098	lymphocyte differentiation	31/244	374/18723	2.16506903676461e-16	8.45098614017119e-14	6.12296717063956e-14	HLA-DRA/CD74/HLA-DRB1/FCER1G/SPI1/LGALS1/TNFSF13B/GPR183/SLC25A5/CD4/CD27/IRF1/IKZF3/ZFP36L2/CD8A/ITM2A/RORA/IL7R/PIK3R1/EGR1/EOMES/RUNX3/KLRC1/BATF/CRTAM/PTGER4/BAX/ATM/CD79B/ITGB1/SOD1	31
GO:0050863	BP	GO:0050863	regulation of T cell activation	29/244	329/18723	4.23924292123574e-16	1.48924603823012e-13	1.07899888247874e-13	HLA-DRA/AIF1/HLA-DPA1/HLA-DPB1/CD74/HLA-DRB1/HLA-DQA1/HLA-DQB1/HLA-DMA/HLA-DMB/LGALS3/LGALS1/TNFSF13B/CD4/LAPTM5/HSPH1/HAVCR2/CD27/IRF1/FYN/IL7R/CCL5/CD160/HSPD1/XCL1/RUNX3/ICOS/CRTAM/SOD1	29
GO:0022407	BP	GO:0022407	regulation of cell-cell adhesion	33/244	448/18723	7.06219021528689e-16	2.25540674784571e-13	1.63410296081949e-13	HLA-DRA/AIF1/HLA-DPA1/HLA-DPB1/CD74/HLA-DRB1/HLA-DQA1/HLA-DQB1/HLA-DMA/HLA-DMB/SPI1/LGALS3/LGALS1/TNFSF13B/CD4/LAPTM5/HSPH1/HAVCR2/CD27/IRF1/FYN/IL7R/CCL5/CD160/HSPD1/XCL1/RUNX3/ICOS/AKNA/CITED2/CRTAM/MYADM/RGCC	33
GO:0050870	BP	GO:0050870	positive regulation of T cell activation	24/244	216/18723	9.26398015092378e-16	2.71203018918294e-13	1.9649389478012e-13	HLA-DRA/AIF1/HLA-DPA1/HLA-DPB1/CD74/HLA-DRB1/HLA-DQA1/HLA-DQB1/HLA-DMA/HLA-DMB/LGALS1/TNFSF13B/CD4/HSPH1/HAVCR2/CD27/FYN/IL7R/CCL5/CD160/HSPD1/XCL1/RUNX3/ICOS	24
GO:0007159	BP	GO:0007159	leukocyte cell-cell adhesion	30/244	371/18723	1.33766698085912e-15	3.61478777212161e-13	2.61901114147154e-13	HLA-DRA/S100A9/AIF1/HLA-DPA1/HLA-DPB1/CD74/HLA-DRB1/HLA-DQA1/HLA-DQB1/HLA-DMA/HLA-DMB/LGALS3/LGALS1/TNFSF13B/CD4/LAPTM5/HSPH1/HAVCR2/CD27/IRF1/FYN/IL7R/CCL5/CD160/HSPD1/XCL1/RUNX3/ICOS/CRTAM/ITGB1	30
GO:0001819	BP	GO:0001819	positive regulation of cytokine production	33/244	467/18723	2.36357404483123e-15	5.57992884911195e-13	4.04280880253875e-13	AIF1/HLA-DPA1/HLA-DPB1/CD74/FCER1G/TYROBP/CYBB/HMOX1/LY96/HSPB1/HSPA1A/CD4/LAPTM5/HAVCR2/HSPA1B/IRF1/PYHIN1/RORA/LTB/CD160/PIK3R1/EGR1/HSPD1/XCL1/GAPDH/F2R/ISG15/SPON2/BATF/CRTAM/PTGER4/SOD1/RGCC	33
GO:0045785	BP	GO:0045785	positive regulation of cell adhesion	32/244	437/18723	2.382548611918e-15	5.57992884911195e-13	4.04280880253875e-13	HLA-DRA/AIF1/HLA-DPA1/HLA-DPB1/CD74/HLA-DRB1/HLA-DQA1/HLA-DQB1/HLA-DMA/HLA-DMB/LGALS1/TNFSF13B/RAC1/LIMS1/S100A10/CD4/HSPH1/HAVCR2/CD27/FYN/IL7R/CCL5/CD160/HSPD1/XCL1/RUNX3/ICOS/TNFRSF18/CITED2/ATM/UTRN/MYADM	32
GO:0016064	BP	GO:0016064	immunoglobulin mediated immune response	23/244	207/18723	3.77832457861387e-15	8.29578390291908e-13	6.01051896782128e-13	HLA-DRA/C1QA/C1QB/HLA-DPA1/HLA-DPB1/CD74/HLA-DRB1/C1QC/HLA-DQA1/HLA-DQB1/FCER1G/HLA-DMA/HLA-DMB/CD27/IGLC3/HSPD1/XCL1/BATF/IGHG4/IGHG1/IGKC/IGHG3/IGLC2	23
GO:0019724	BP	GO:0019724	B cell mediated immunity	23/244	210/18723	5.17940434663296e-15	1.07030867468951e-12	7.7546747431322e-13	HLA-DRA/C1QA/C1QB/HLA-DPA1/HLA-DPB1/CD74/HLA-DRB1/C1QC/HLA-DQA1/HLA-DQB1/FCER1G/HLA-DMA/HLA-DMB/CD27/IGLC3/HSPD1/XCL1/BATF/IGHG4/IGHG1/IGKC/IGHG3/IGLC2	23
GO:1903037	BP	GO:1903037	regulation of leukocyte cell-cell adhesion	28/244	336/18723	5.9051701046741e-15	1.15249236542889e-12	8.35011772696021e-13	HLA-DRA/AIF1/HLA-DPA1/HLA-DPB1/CD74/HLA-DRB1/HLA-DQA1/HLA-DQB1/HLA-DMA/HLA-DMB/LGALS3/LGALS1/TNFSF13B/CD4/LAPTM5/HSPH1/HAVCR2/CD27/IRF1/FYN/IL7R/CCL5/CD160/HSPD1/XCL1/RUNX3/ICOS/CRTAM	28
GO:1903039	BP	GO:1903039	positive regulation of leukocyte cell-cell adhesion	24/244	239/18723	9.21872537401072e-15	1.70449380204735e-12	1.23495168722205e-12	HLA-DRA/AIF1/HLA-DPA1/HLA-DPB1/CD74/HLA-DRB1/HLA-DQA1/HLA-DQB1/HLA-DMA/HLA-DMB/LGALS1/TNFSF13B/CD4/HSPH1/HAVCR2/CD27/FYN/IL7R/CCL5/CD160/HSPD1/XCL1/RUNX3/ICOS	24
GO:0001909	BP	GO:0001909	leukocyte mediated cytotoxicity	18/244	124/18723	3.77142339528283e-14	6.62450519381429e-12	4.79963251041784e-12	HLA-DRA/HLA-DRB1/TYROBP/SPI1/CTSH/CTSC/HAVCR2/GZMM/PRF1/IL7R/KLRD1/TUBB/PRDX1/CD160/XCL1/NCR3/KLRC1/CRTAM	18
GO:0022409	BP	GO:0022409	positive regulation of cell-cell adhesion	25/244	284/18723	5.24575477108323e-14	8.77539833848352e-12	6.35801254961366e-12	HLA-DRA/AIF1/HLA-DPA1/HLA-DPB1/CD74/HLA-DRB1/HLA-DQA1/HLA-DQB1/HLA-DMA/HLA-DMB/LGALS1/TNFSF13B/CD4/HSPH1/HAVCR2/CD27/FYN/IL7R/CCL5/CD160/HSPD1/XCL1/RUNX3/ICOS/CITED2	25
GO:0019886	BP	GO:0019886	antigen processing and presentation of exogenous peptide antigen via MHC class II	11/244	30/18723	6.45379084442722e-14	1.03055305620331e-11	7.46663457503589e-12	HLA-DRA/HLA-DPA1/HLA-DPB1/CD74/HLA-DRB1/HLA-DQA1/HLA-DQB1/FCER1G/HLA-DMA/HLA-DMB/CTSD	11
GO:0002683	BP	GO:0002683	negative regulation of immune system process	30/244	434/18723	8.67673015139823e-14	1.32527621834183e-11	9.60198329797754e-12	GPX1/CD74/LST1/HLA-DRB1/C1QC/GRN/TYROBP/SPI1/CD68/TMEM176B/LGALS3/HMOX1/TMEM176A/LAPTM5/HAVCR2/IRF1/FYN/CST7/IL7R/KLRD1/CD160/PIK3R1/XCL1/RUNX3/ISG15/KLRC1/LYAR/CRTAM/PTGER4/ATM	30
GO:0042113	BP	GO:0042113	B cell activation	26/244	334/18723	2.86915186598774e-13	4.19972104383955e-11	3.04281105787647e-11	CD74/TYROBP/SPI1/LGALS1/TNFSF13B/GPR183/SLC25A5/LAPTM5/CD27/IKZF3/ZFP36L2/ITM2A/IL7R/IGLC3/PIK3R1/HSPD1/BATF/BAX/IGHG4/ATM/CD79B/IGHG1/IGKC/ITGB1/IGHG3/IGLC2	26
GO:0002495	BP	GO:0002495	antigen processing and presentation of peptide antigen via MHC class II	11/244	34/18723	3.22842351964382e-13	4.53658072980349e-11	3.28687497705211e-11	HLA-DRA/HLA-DPA1/HLA-DPB1/CD74/HLA-DRB1/HLA-DQA1/HLA-DQB1/FCER1G/HLA-DMA/HLA-DMB/CTSD	11
GO:0001906	BP	GO:0001906	cell killing	20/244	188/18723	5.76232033679599e-13	7.78578128583243e-11	5.64100832970555e-11	LYZ/HLA-DRA/HLA-DRB1/TYROBP/SPI1/CTSH/CTSC/HAVCR2/GZMM/PRF1/IL7R/KLRD1/TUBB/PRDX1/CD160/XCL1/GAPDH/NCR3/KLRC1/CRTAM	20
GO:0002504	BP	GO:0002504	antigen processing and presentation of peptide or polysaccharide antigen via MHC class II	11/244	36/18723	6.62592142828346e-13	8.62105999168882e-11	6.24619025870932e-11	HLA-DRA/HLA-DPA1/HLA-DPB1/CD74/HLA-DRB1/HLA-DQA1/HLA-DQB1/FCER1G/HLA-DMA/HLA-DMB/CTSD	11
GO:0002478	BP	GO:0002478	antigen processing and presentation of exogenous peptide antigen	11/244	38/18723	1.2969752056677e-12	1.62724067768237e-10	1.17897971703177e-10	HLA-DRA/HLA-DPA1/HLA-DPB1/CD74/HLA-DRB1/HLA-DQA1/HLA-DQB1/FCER1G/HLA-DMA/HLA-DMB/CTSD	11
GO:0002399	BP	GO:0002399	MHC class II protein complex assembly	8/244	16/18723	8.72642479973259e-12	1.02186434404869e-09	7.40368251429944e-10	HLA-DRA/HLA-DPA1/HLA-DPB1/HLA-DRB1/HLA-DQA1/HLA-DQB1/HLA-DMA/HLA-DMB	8
GO:0002503	BP	GO:0002503	peptide antigen assembly with MHC class II protein complex	8/244	16/18723	8.72642479973259e-12	1.02186434404869e-09	7.40368251429944e-10	HLA-DRA/HLA-DPA1/HLA-DPB1/HLA-DRB1/HLA-DQA1/HLA-DQB1/HLA-DMA/HLA-DMB	8
GO:0019884	BP	GO:0019884	antigen processing and presentation of exogenous antigen	11/244	47/18723	1.69317767335032e-11	1.91875263434829e-09	1.390187984435e-09	HLA-DRA/HLA-DPA1/HLA-DPB1/CD74/HLA-DRB1/HLA-DQA1/HLA-DQB1/FCER1G/HLA-DMA/HLA-DMB/CTSD	11
GO:0002764	BP	GO:0002764	immune response-regulating signaling pathway	28/244	468/18723	1.96503810324603e-11	2.15724339271978e-09	1.56298096501609e-09	HLA-DPB1/HLA-DRB1/HLA-DQB1/FCER1G/TYROBP/CTSH/LGALS3/LY96/HSPA1A/LAPTM5/HAVCR2/HSPA1B/IRF1/FYN/KLRD1/IGLC3/CD160/HSPD1/NCR3/KLRC1/BIRC3/BAX/IGHG4/CD79B/IGHG1/IGKC/IGHG3/IGLC2	28
GO:0030217	BP	GO:0030217	T cell differentiation	21/244	257/18723	2.47890293285392e-11	2.63890484942904e-09	1.91195766878494e-09	HLA-DRA/CD74/HLA-DRB1/FCER1G/SPI1/GPR183/CD4/CD27/IRF1/ZFP36L2/CD8A/RORA/IL7R/EGR1/EOMES/RUNX3/KLRC1/BATF/CRTAM/PTGER4/SOD1	21
GO:0002501	BP	GO:0002501	peptide antigen assembly with MHC protein complex	8/244	18/18723	2.90089590888187e-11	2.99730803761824e-09	2.17163043581312e-09	HLA-DRA/HLA-DPA1/HLA-DPB1/HLA-DRB1/HLA-DQA1/HLA-DQB1/HLA-DMA/HLA-DMB	8
GO:0046651	BP	GO:0046651	lymphocyte proliferation	22/244	288/18723	3.06427812379802e-11	3.07565972825784e-09	2.22839834687026e-09	AIF1/HLA-DPA1/HLA-DPB1/CD74/LST1/HLA-DRB1/TYROBP/HLA-DMB/LGALS3/TNFSF13B/GPR183/HAVCR2/IRF1/IKZF3/FYN/IL7R/CCL5/HSPD1/XCL1/CRTAM/BAX/ATM	22
GO:0032943	BP	GO:0032943	mononuclear cell proliferation	22/244	291/18723	3.75089420655382e-11	3.6602475965621e-09	2.65194800919507e-09	AIF1/HLA-DPA1/HLA-DPB1/CD74/LST1/HLA-DRB1/TYROBP/HLA-DMB/LGALS3/TNFSF13B/GPR183/HAVCR2/IRF1/IKZF3/FYN/IL7R/CCL5/HSPD1/XCL1/CRTAM/BAX/ATM	22
GO:0002396	BP	GO:0002396	MHC protein complex assembly	8/244	19/18723	4.95452712845207e-11	4.70412264925733e-09	3.40826361211867e-09	HLA-DRA/HLA-DPA1/HLA-DPB1/HLA-DRB1/HLA-DQA1/HLA-DQB1/HLA-DMA/HLA-DMB	8
GO:0019882	BP	GO:0019882	antigen processing and presentation	14/244	106/18723	1.02418825214811e-10	9.46835086788503e-09	6.86007532879261e-09	HLA-DRA/HLA-DPA1/HLA-DPB1/CD74/HLA-DRB1/HLA-DQA1/HLA-DQB1/FCER1G/HLA-DMA/HLA-DMB/CD68/CTSH/CTSD/CD8A	14
GO:0002253	BP	GO:0002253	activation of immune response	24/244	375/18723	1.49773351527396e-10	1.34911226645062e-08	9.77468188915636e-09	C1QA/C1QB/HLA-DPB1/HLA-DRB1/C1QC/HLA-DQB1/FCER1G/TYROBP/LGALS3/LAPTM5/FYN/PYHIN1/KLRD1/IGLC3/CD160/NCR3/BAX/IGHG4/CD79B/IGHG1/IGKC/IGHG3/IGLC2/RGCC	24
GO:0070661	BP	GO:0070661	leukocyte proliferation	22/244	318/18723	2.07833364629964e-10	1.82529652486266e-08	1.32247651493488e-08	AIF1/HLA-DPA1/HLA-DPB1/CD74/LST1/HLA-DRB1/TYROBP/HLA-DMB/LGALS3/TNFSF13B/GPR183/HAVCR2/IRF1/IKZF3/FYN/IL7R/CCL5/HSPD1/XCL1/CRTAM/BAX/ATM	22
GO:0002831	BP	GO:0002831	regulation of response to biotic stimulus	22/244	327/18723	3.53568969950209e-10	3.02948241813435e-08	2.19494164143673e-08	APOE/HLA-DRB1/GRN/TYROBP/SPI1/LY96/HAVCR2/IRF1/FYN/PYHIN1/KLRD1/CCL5/CD160/APOBEC3G/CARD16/HSPD1/ISG15/NCR3/KLRC1/LYAR/CRTAM/BIRC3	22
GO:0032103	BP	GO:0032103	positive regulation of response to external stimulus	25/244	427/18723	3.96389013289312e-10	3.3155109611556e-08	2.40217702790365e-08	S100A9/AIF1/CD74/GRN/TYROBP/SPI1/RAC1/LY96/VAMP8/HSPB1/CTSC/HAVCR2/PDCD4/FYN/XCL2/PYHIN1/CCL4/KLRD1/CCL5/CD160/HSPD1/XCL1/NCR3/CRTAM/PTGER4	25
GO:0048002	BP	GO:0048002	antigen processing and presentation of peptide antigen	11/244	62/18723	4.16052577514663e-10	3.39905280188142e-08	2.46270534254702e-08	HLA-DRA/HLA-DPA1/HLA-DPB1/CD74/HLA-DRB1/HLA-DQA1/HLA-DQB1/FCER1G/HLA-DMA/HLA-DMB/CTSD	11
GO:0031341	BP	GO:0031341	regulation of cell killing	13/244	99/18723	5.2085494872152e-10	4.1585532610425e-08	3.01298388997281e-08	HLA-DRA/HLA-DRB1/TYROBP/SPI1/HAVCR2/PRF1/IL7R/KLRD1/CD160/XCL1/NCR3/KLRC1/CRTAM	13
GO:0002366	BP	GO:0002366	leukocyte activation involved in immune response	20/244	275/18723	5.9729114031176e-10	4.66285283536714e-08	3.3783625199388e-08	HLA-DRA/CD74/HLA-DRB1/GRN/FCER1G/TYROBP/HLA-DMB/SPI1/LGALS3/LGALS1/HMOX1/GPR183/VAMP8/HAVCR2/ITM2A/RORA/HSPD1/EOMES/BATF/PTGER4	20
GO:0001913	BP	GO:0001913	T cell mediated cytotoxicity	10/244	49/18723	6.18478486373379e-10	4.72329331006452e-08	3.42215327242753e-08	HLA-DRA/HLA-DRB1/CTSH/CTSC/GZMM/PRF1/IL7R/KLRD1/XCL1/KLRC1	10
GO:0001910	BP	GO:0001910	regulation of leukocyte mediated cytotoxicity	12/244	82/18723	6.77547565251909e-10	5.06430765261693e-08	3.66922735224886e-08	HLA-DRA/HLA-DRB1/TYROBP/SPI1/HAVCR2/IL7R/KLRD1/CD160/XCL1/NCR3/KLRC1/CRTAM	12
GO:0002263	BP	GO:0002263	cell activation involved in immune response	20/244	279/18723	7.69300856045541e-10	5.6303206401833e-08	4.07931901297833e-08	HLA-DRA/CD74/HLA-DRB1/GRN/FCER1G/TYROBP/HLA-DMB/SPI1/LGALS3/LGALS1/HMOX1/GPR183/VAMP8/HAVCR2/ITM2A/RORA/HSPD1/EOMES/BATF/PTGER4	20
GO:0050670	BP	GO:0050670	regulation of lymphocyte proliferation	18/244	225/18723	9.72165657076049e-10	6.96983255777175e-08	5.04983149046162e-08	AIF1/HLA-DPA1/HLA-DPB1/CD74/LST1/HLA-DRB1/TYROBP/HLA-DMB/LGALS3/TNFSF13B/GPR183/HAVCR2/IRF1/IKZF3/CCL5/XCL1/CRTAM/ATM	18
GO:0032944	BP	GO:0032944	regulation of mononuclear cell proliferation	18/244	227/18723	1.12107790528368e-09	7.87669336252317e-08	5.70687657889674e-08	AIF1/HLA-DPA1/HLA-DPB1/CD74/LST1/HLA-DRB1/TYROBP/HLA-DMB/LGALS3/TNFSF13B/GPR183/HAVCR2/IRF1/IKZF3/CCL5/XCL1/CRTAM/ATM	18
GO:0002381	BP	GO:0002381	immunoglobulin production involved in immunoglobulin-mediated immune response	11/244	70/18723	1.61610774623625e-09	1.11321304167215e-07	8.06552844251651e-08	HLA-DRA/HLA-DPA1/HLA-DPB1/HLA-DRB1/HLA-DQA1/HLA-DQB1/HLA-DMA/HLA-DMB/HSPD1/XCL1/BATF	11
GO:0050866	BP	GO:0050866	negative regulation of cell activation	17/244	210/18723	2.4051436083685e-09	1.62485951849972e-07	1.17725450304353e-07	APOE/CD74/LST1/HLA-DRB1/GRN/TYROBP/SPI1/LGALS3/HMOX1/LAPTM5/HAVCR2/IRF1/CST7/XCL1/RUNX3/CRTAM/ATM	17
GO:0002695	BP	GO:0002695	negative regulation of leukocyte activation	16/244	187/18723	3.23261511696095e-09	2.14267488790261e-07	1.55242569072723e-07	CD74/LST1/HLA-DRB1/GRN/TYROBP/SPI1/LGALS3/HMOX1/LAPTM5/HAVCR2/IRF1/CST7/XCL1/RUNX3/CRTAM/ATM	16
GO:0070663	BP	GO:0070663	regulation of leukocyte proliferation	18/244	245/18723	3.78898651321892e-09	2.46494622609964e-07	1.78591995886225e-07	AIF1/HLA-DPA1/HLA-DPB1/CD74/LST1/HLA-DRB1/TYROBP/HLA-DMB/LGALS3/TNFSF13B/GPR183/HAVCR2/IRF1/IKZF3/CCL5/XCL1/CRTAM/ATM	18
GO:0002697	BP	GO:0002697	regulation of immune effector process	21/244	339/18723	3.97761546212199e-09	2.54061147607901e-07	1.84074147127483e-07	HLA-DRA/CD74/HLA-DRB1/GRN/TYROBP/HLA-DMB/SPI1/LGALS3/HMOX1/VAMP8/LAPTM5/HAVCR2/IL7R/KLRD1/CD160/HSPD1/XCL1/NCR3/KLRC1/SPON2/CRTAM	21
GO:0045088	BP	GO:0045088	regulation of innate immune response	17/244	218/18723	4.24552192795437e-09	2.66330688087566e-07	1.92963759808152e-07	APOE/GRN/TYROBP/SPI1/HAVCR2/IRF1/FYN/PYHIN1/KLRD1/CCL5/CD160/ISG15/NCR3/KLRC1/LYAR/CRTAM/BIRC3	17
GO:0030183	BP	GO:0030183	B cell differentiation	14/244	141/18723	4.67665125908435e-09	2.88229401283567e-07	2.08829967580165e-07	SPI1/LGALS1/TNFSF13B/GPR183/SLC25A5/CD27/IKZF3/ZFP36L2/ITM2A/PIK3R1/BAX/ATM/CD79B/ITGB1	14
GO:0002285	BP	GO:0002285	lymphocyte activation involved in immune response	16/244	194/18723	5.5010778368007e-09	3.33194593804843e-07	2.41408461150347e-07	HLA-DRA/CD74/HLA-DRB1/FCER1G/HLA-DMB/SPI1/LGALS3/LGALS1/GPR183/HAVCR2/ITM2A/RORA/HSPD1/EOMES/BATF/PTGER4	16
GO:0002768	BP	GO:0002768	immune response-regulating cell surface receptor signaling pathway	20/244	315/18723	6.24043159329908e-09	3.71570104868808e-07	2.69212552945534e-07	HLA-DPB1/HLA-DRB1/HLA-DQB1/FCER1G/TYROBP/LGALS3/LAPTM5/FYN/KLRD1/IGLC3/CD160/NCR3/KLRC1/BAX/IGHG4/CD79B/IGHG1/IGKC/IGHG3/IGLC2	20
GO:0031343	BP	GO:0031343	positive regulation of cell killing	10/244	63/18723	8.19908530177183e-09	4.8005644441874e-07	3.47813829117268e-07	HLA-DRA/HLA-DRB1/TYROBP/SPI1/PRF1/KLRD1/CD160/XCL1/NCR3/CRTAM	10
GO:0002429	BP	GO:0002429	immune response-activating cell surface receptor signaling pathway	19/244	291/18723	9.63313187863362e-09	5.45825682090966e-07	3.95465413964959e-07	HLA-DPB1/HLA-DRB1/HLA-DQB1/FCER1G/TYROBP/LGALS3/LAPTM5/FYN/KLRD1/IGLC3/CD160/NCR3/BAX/IGHG4/CD79B/IGHG1/IGKC/IGHG3/IGLC2	19
GO:0002757	BP	GO:0002757	immune response-activating signal transduction	19/244	291/18723	9.63313187863362e-09	5.45825682090966e-07	3.95465413964959e-07	HLA-DPB1/HLA-DRB1/HLA-DQB1/FCER1G/TYROBP/LGALS3/LAPTM5/FYN/KLRD1/IGLC3/CD160/NCR3/BAX/IGHG4/CD79B/IGHG1/IGKC/IGHG3/IGLC2	19
GO:1903706	BP	GO:1903706	regulation of hemopoiesis	21/244	367/18723	1.60150822550867e-08	8.93031491462217e-07	6.4702537832581e-07	HLA-DRA/CD74/HLA-DRB1/C1QC/TYROBP/SPI1/TMEM176B/TMEM176A/HSPA1A/CD4/HSPA1B/CD27/IRF1/IKZF3/ZFP36L2/IL7R/PIK3R1/RUNX3/ISG15/CRTAM/SOD1	21
GO:0002456	BP	GO:0002456	T cell mediated immunity	12/244	109/18723	1.87928360208906e-08	1.0315505147092e-06	7.47386143067657e-07	HLA-DRA/HLA-DRB1/CTSH/CTSC/GZMM/CD8A/PRF1/IL7R/KLRD1/HSPD1/XCL1/KLRC1	12
GO:0048872	BP	GO:0048872	homeostasis of number of cells	18/244	272/18723	1.94334471802601e-08	1.05030307606544e-06	7.60972879058607e-07	CD74/SPI1/TNFSF13B/HMOX1/GPR183/SLC25A5/HSPA1A/HSPA1B/IL7R/PRDX1/OCIAD2/F2R/ISG15/CITED2/LYAR/BAX/PMAIP1/SOD1	18
GO:0002286	BP	GO:0002286	T cell activation involved in immune response	12/244	114/18723	3.12746616656115e-08	1.66466494592869e-06	1.2060946077743e-06	HLA-DRA/CD74/HLA-DRB1/FCER1G/HLA-DMB/LGALS3/GPR183/HAVCR2/RORA/EOMES/BATF/PTGER4	12
GO:0002347	BP	GO:0002347	response to tumor cell	8/244	39/18723	3.22041177716599e-08	1.68855321987822e-06	1.22340230592103e-06	HLA-DRB1/SPI1/LAPTM5/HAVCR2/PRF1/CD160/HSPD1/CRTAM	8
GO:0050777	BP	GO:0050777	negative regulation of immune response	15/244	194/18723	3.97200529446544e-08	2.0261547926762e-06	1.46800374209808e-06	GPX1/HLA-DRB1/GRN/SPI1/LGALS3/HMOX1/HAVCR2/FYN/IL7R/KLRD1/CD160/XCL1/ISG15/KLRC1/LYAR	15
GO:0002274	BP	GO:0002274	myeloid leukocyte activation	16/244	223/18723	3.97963793608476e-08	2.0261547926762e-06	1.46800374209808e-06	C1QA/AIF1/CD74/GRN/FCER1G/TYROBP/SPI1/HMOX1/VAMP8/CTSC/HAVCR2/RORA/CST7/CCL5/HSPD1/BATF	16
GO:0001912	BP	GO:0001912	positive regulation of leukocyte mediated cytotoxicity	9/244	56/18723	4.15857847772263e-08	2.08701231317709e-06	1.51209665550877e-06	HLA-DRA/HLA-DRB1/TYROBP/SPI1/KLRD1/CD160/XCL1/NCR3/CRTAM	9
GO:0002833	BP	GO:0002833	positive regulation of response to biotic stimulus	14/244	168/18723	4.44527072388585e-08	2.19946986662127e-06	1.59357518315137e-06	HLA-DRB1/GRN/TYROBP/SPI1/LY96/HAVCR2/FYN/PYHIN1/KLRD1/CCL5/CD160/HSPD1/NCR3/CRTAM	14
GO:2001233	BP	GO:2001233	regulation of apoptotic signaling pathway	20/244	356/18723	4.82908124927036e-08	2.3561892262065e-06	1.70712258197891e-06	S100A9/GPX1/CD74/SOD2/CTSH/LGALS3/HMOX1/SLC25A5/HSPB1/HSPA1A/ATF3/CTSC/HSPA1B/FYN/ENO1/BAX/PMAIP1/ITM2C/DNAJA1/SOD1	20
GO:0050864	BP	GO:0050864	regulation of B cell activation	15/244	198/18723	5.21090914200884e-08	2.50766079669549e-06	1.81686781620438e-06	CD74/TYROBP/TNFSF13B/GPR183/LAPTM5/CD27/IKZF3/ZFP36L2/IGLC3/IGHG4/ATM/IGHG1/IGKC/IGHG3/IGLC2	15
GO:0071356	BP	GO:0071356	cellular response to tumor necrosis factor	16/244	229/18723	5.76319994232782e-08	2.73596235099968e-06	1.98227844389028e-06	TNFSF13B/HSPA1A/LIMS1/LAPTM5/HSPA1B/ZFP36L2/XCL2/RORA/CCL4/CCL5/CARD16/XCL1/CCL3L3/TNFRSF18/BIRC3/GBP2	16
GO:0006458	BP	GO:0006458	'de novo' protein folding	8/244	43/18723	7.25676302305163e-08	3.39906779999738e-06	2.46271620908615e-06	CD74/HSPA1A/FKBP1A/HSPH1/HSPA1B/HSPD1/HSPA8/DNAJB1	8
GO:0002699	BP	GO:0002699	positive regulation of immune effector process	16/244	235/18723	8.24854288150352e-08	3.81278041351603e-06	2.76246214507971e-06	HLA-DRA/CD74/HLA-DRB1/TYROBP/HLA-DMB/SPI1/HMOX1/VAMP8/LAPTM5/KLRD1/CD160/HSPD1/XCL1/NCR3/SPON2/CRTAM	16
GO:0050900	BP	GO:0050900	leukocyte migration	20/244	369/18723	8.68302336719619e-08	3.96148845311171e-06	2.87020512670955e-06	S100A9/AIF1/CD74/FCER1G/SPI1/LGALS3/RAC1/HMOX1/GPR183/FYN/XCL2/CCL4/CCL5/XCL1/CCL3L3/TNFRSF18/CXCR3/CRTAM/PTGER4/ITGB1	20
GO:0046631	BP	GO:0046631	alpha-beta T cell activation	13/244	156/18723	1.35989600715475e-07	6.12476240145466e-06	4.43755539176813e-06	HLA-DRA/HLA-DRB1/GPR183/HSPH1/IRF1/RORA/CD160/XCL1/EOMES/RUNX3/BATF/CRTAM/PTGER4	13
GO:0031349	BP	GO:0031349	positive regulation of defense response	17/244	278/18723	1.52475030609813e-07	6.78031370294015e-06	4.91251997354467e-06	S100A9/GRN/TYROBP/SPI1/VAMP8/CTSC/HAVCR2/PDCD4/FYN/PYHIN1/KLRD1/CCL5/CD160/HSPD1/NCR3/CRTAM/PTGER4	17
GO:1902903	BP	GO:1902903	regulation of supramolecular fiber organization	20/244	383/18723	1.58624236658744e-07	6.96110514297185e-06	5.04350824327863e-06	GPX1/APOE/COTL1/RAC1/TMSB10/CAPG/HSPA1A/ARPC3/S100A10/ARPC1B/PLEK/HSPA1B/PIK3R1/AKAP13/HSPA8/STMN1/GPR65/PTGER4/MYADM/RGCC	20
GO:1902105	BP	GO:1902105	regulation of leukocyte differentiation	17/244	279/18723	1.60503705260666e-07	6.96110514297185e-06	5.04350824327863e-06	HLA-DRA/CD74/HLA-DRB1/C1QC/TYROBP/TMEM176B/TMEM176A/CD4/CD27/IRF1/IKZF3/ZFP36L2/IL7R/PIK3R1/RUNX3/CRTAM/SOD1	17
GO:0052547	BP	GO:0052547	regulation of peptidase activity	22/244	461/18723	1.78564367891558e-07	7.61071432690005e-06	5.51416760077437e-06	S100A9/GPX1/GRN/TIMP1/SERPINA1/CTSH/CTSD/CSTB/ANXA2/LAPTM5/CD27/FYN/CST7/CARD16/HSPD1/GAPDH/PSME2/F2R/BIRC3/BAX/PTTG1/PMAIP1	22
GO:0050727	BP	GO:0050727	regulation of inflammatory response	20/244	386/18723	1.79814770604243e-07	7.61071432690005e-06	5.51416760077437e-06	S100A9/GPX1/APOE/HLA-DRB1/GRN/GPX4/VAMP8/CTSC/ACP5/PDCD4/FYN/RORA/CST7/CCL5/HSPD1/XCL1/AKNA/BIRC3/PTGER4/SOD1	20
GO:0043122	BP	GO:0043122	regulation of I-kappaB kinase/NF-kappaB signaling	16/244	249/18723	1.82519105195956e-07	7.63320972087375e-06	5.5304661198474e-06	CD74/HLA-DRB1/LGALS1/HMOX1/HSPB1/FKBP1A/CD4/FYN/RORA/CARD16/GAPDH/PIM2/F2R/AKAP13/TLE1/BIRC3	16
GO:0034612	BP	GO:0034612	response to tumor necrosis factor	16/244	253/18723	2.26695239471273e-07	9.36918089720684e-06	6.7882240128983e-06	TNFSF13B/HSPA1A/LIMS1/LAPTM5/HSPA1B/ZFP36L2/XCL2/RORA/CCL4/CCL5/CARD16/XCL1/CCL3L3/TNFRSF18/BIRC3/GBP2	16
GO:0052548	BP	GO:0052548	regulation of endopeptidase activity	21/244	432/18723	2.53878577425953e-07	1.0370644680202e-05	7.51381150815121e-06	S100A9/GPX1/TIMP1/SERPINA1/CTSH/CTSD/CSTB/ANXA2/LAPTM5/CD27/FYN/CST7/CARD16/HSPD1/GAPDH/PSME2/F2R/BIRC3/BAX/PTTG1/PMAIP1	21
GO:0019221	BP	GO:0019221	cytokine-mediated signaling pathway	22/244	472/18723	2.67424700545521e-07	1.07984249772002e-05	7.82374985987985e-06	CD74/FCER1G/SPI1/TNFSF13B/HSPA1A/LIMS1/CD4/LAPTM5/HSPA1B/IRF1/XCL2/IL7R/CCL4/CCL5/CARD16/EGR1/XCL1/CCL3L3/ISG15/TNFRSF18/CXCR3/BIRC3	22
GO:0044403	BP	GO:0044403	biological process involved in symbiotic interaction	17/244	290/18723	2.78068662092493e-07	1.11006273855787e-05	8.04270364760346e-06	GPX1/APOE/CD74/HLA-DRB1/CTSB/LGALS1/VAMP8/HSPA1A/CD4/HSPA1B/CCL4/CCL5/HSPD1/GAPDH/HSPA8/ITGB1/STOM	17
GO:0002703	BP	GO:0002703	regulation of leukocyte mediated immunity	15/244	226/18723	2.93887863012603e-07	1.16003153119469e-05	8.40474101436399e-06	HLA-DRA/HLA-DRB1/TYROBP/SPI1/HMOX1/VAMP8/HAVCR2/IL7R/KLRD1/CD160/HSPD1/XCL1/NCR3/KLRC1/CRTAM	15
GO:0034341	BP	GO:0034341	response to interferon-gamma	12/244	141/18723	3.30890043308468e-07	1.29157413571405e-05	9.35780262830264e-06	AIF1/HLA-DPA1/CD74/VIM/IRF1/XCL2/CCL4/CCL5/XCL1/CCL3L3/GAPDH/GBP2	12
GO:0042098	BP	GO:0042098	T cell proliferation	14/244	199/18723	3.63864363516801e-07	1.40467638355442e-05	1.01772588893421e-05	AIF1/HLA-DPA1/HLA-DPB1/HLA-DRB1/HLA-DMB/LGALS3/TNFSF13B/HAVCR2/IRF1/FYN/CCL5/XCL1/CRTAM/BAX	14
GO:0071346	BP	GO:0071346	cellular response to interferon-gamma	11/244	118/18723	4.12587041567211e-07	1.57545464894088e-05	1.1414593438324e-05	AIF1/HLA-DPA1/VIM/IRF1/XCL2/CCL4/CCL5/XCL1/CCL3L3/GAPDH/GBP2	11
GO:0050851	BP	GO:0050851	antigen receptor-mediated signaling pathway	15/244	240/18723	6.33689876125805e-07	2.39371240304296e-05	1.7343091346601e-05	HLA-DPB1/HLA-DRB1/HLA-DQB1/LGALS3/LAPTM5/FYN/IGLC3/CD160/BAX/IGHG4/CD79B/IGHG1/IGKC/IGHG3/IGLC2	15
GO:0002440	BP	GO:0002440	production of molecular mediator of immune response	17/244	308/18723	6.46861809800556e-07	2.41747397641421e-05	1.7515250348239e-05	HLA-DRA/HLA-DPA1/HLA-DPB1/CD74/HLA-DRB1/HLA-DQA1/HLA-DQB1/HLA-DMA/HLA-DMB/HMOX1/LAPTM5/CD160/HSPD1/XCL1/SPON2/BATF/IGKC	17
GO:0098754	BP	GO:0098754	detoxification	12/244	152/18723	7.44594161428127e-07	2.75343083062843e-05	1.99493482807004e-05	S100A9/GPX1/APOE/SOD2/MT2A/GPX4/TXN/GSTO1/GLRX/PRDX1/ABCB1/SOD1	12
GO:0098869	BP	GO:0098869	cellular oxidant detoxification	10/244	101/18723	7.99549895492446e-07	2.92585289881767e-05	2.11985926239116e-05	S100A9/GPX1/APOE/SOD2/GPX4/TXN/GSTO1/GLRX/PRDX1/SOD1	10
GO:0042742	BP	GO:0042742	defense response to bacterium	18/244	350/18723	8.40989517353534e-07	3.04576925202368e-05	2.20674189143879e-05	LYZ/S100A9/GRN/FCER1G/ACP5/CD4/HAVCR2/IL7R/IGLC3/CD160/ISG15/SPON2/IGHG4/IGHG1/IGKC/IGHG3/GBP2/IGLC2	18
GO:0002418	BP	GO:0002418	immune response to tumor cell	6/244	26/18723	8.524625301607e-07	3.05581721270871e-05	2.21402190969771e-05	HLA-DRB1/HAVCR2/PRF1/CD160/HSPD1/CRTAM	6
GO:0007249	BP	GO:0007249	I-kappaB kinase/NF-kappaB signaling	16/244	281/18723	9.24253355380987e-07	3.27969902773071e-05	2.37623031718365e-05	CD74/HLA-DRB1/LGALS1/HMOX1/HSPB1/FKBP1A/CD4/FYN/RORA/CARD16/GAPDH/PIM2/F2R/AKAP13/TLE1/BIRC3	16
GO:0030593	BP	GO:0030593	neutrophil chemotaxis	10/244	103/18723	9.59692575403608e-07	3.35205013249866e-05	2.42865064209081e-05	S100A9/CD74/FCER1G/LGALS3/RAC1/XCL2/CCL4/CCL5/XCL1/CCL3L3	10
GO:0006959	BP	GO:0006959	humoral immune response	17/244	317/18723	9.63726340399558e-07	3.35205013249866e-05	2.42865064209081e-05	LYZ/S100A9/C1QA/C1QB/HLA-DRB1/C1QC/HLA-DQB1/GPR183/IGLC3/GAPDH/SPON2/IGHG4/IGHG1/IGKC/IGHG3/IGLC2/RGCC	17
GO:0043123	BP	GO:0043123	positive regulation of I-kappaB kinase/NF-kappaB signaling	13/244	186/18723	1.03177921432753e-06	3.55356899993394e-05	2.57465649147985e-05	CD74/HLA-DRB1/LGALS1/HMOX1/FKBP1A/CD4/FYN/CARD16/GAPDH/PIM2/F2R/AKAP13/BIRC3	13
GO:0051250	BP	GO:0051250	negative regulation of lymphocyte activation	12/244	157/18723	1.05200355604691e-06	3.58804707999299e-05	2.59963678949557e-05	CD74/LST1/HLA-DRB1/TYROBP/LGALS3/LAPTM5/HAVCR2/IRF1/XCL1/RUNX3/CRTAM/ATM	12
GO:0042116	BP	GO:0042116	macrophage activation	10/244	106/18723	1.2523343176325e-06	4.230240824849e-05	3.06492346157427e-05	C1QA/AIF1/CD74/GRN/TYROBP/CTSC/HAVCR2/RORA/CST7/HSPD1	10
GO:0031348	BP	GO:0031348	negative regulation of defense response	15/244	258/18723	1.57271680655776e-06	5.26186108708324e-05	3.81236013860316e-05	GPX1/APOE/HLA-DRB1/GRN/ACP5/HAVCR2/FYN/RORA/CST7/KLRD1/ISG15/KLRC1/LYAR/PTGER4/SOD1	15
GO:0006986	BP	GO:0006986	response to unfolded protein	11/244	137/18723	1.83730923449592e-06	6.08912013281526e-05	4.41173160775684e-05	HSPB1/HSPA1A/ATF3/HSPH1/HSPA1B/PIK3R1/HSPD1/HSPA8/BAX/DNAJA1/DNAJB1	11
GO:0022408	BP	GO:0022408	negative regulation of cell-cell adhesion	13/244	196/18723	1.85804571975643e-06	6.10029403131246e-05	4.41982739829911e-05	CD74/HLA-DRB1/SPI1/LGALS3/LAPTM5/HAVCR2/IRF1/XCL1/RUNX3/AKNA/CRTAM/MYADM/RGCC	13
GO:0009636	BP	GO:0009636	response to toxic substance	15/244	262/18723	1.90391542660301e-06	6.19301379042256e-05	4.48700536211118e-05	S100A9/GPX1/APOE/SOD2/MT2A/GPX4/TXN/GSTO1/GLRX/CCL4/CCL5/PRDX1/ABCB1/BAX/SOD1	15
GO:0045862	BP	GO:0045862	positive regulation of proteolysis	18/244	372/18723	2.00699310653211e-06	6.46840989288745e-05	4.68653725890357e-05	S100A9/APOE/GRN/CTSH/CTSD/HSPA1A/CTSC/LAPTM5/HSPA1B/FYN/PYHIN1/HSPD1/ZFAND2A/PSME2/F2R/ENO1/BAX/PMAIP1	18
GO:0030595	BP	GO:0030595	leukocyte chemotaxis	14/244	230/18723	2.0610724673024e-06	6.51879108283779e-05	4.72303978854534e-05	S100A9/AIF1/CD74/FCER1G/SPI1/LGALS3/RAC1/GPR183/XCL2/CCL4/CCL5/XCL1/CCL3L3/CXCR3	14
GO:0032609	BP	GO:0032609	interferon-gamma production	10/244	112/18723	2.07829376964939e-06	6.51879108283779e-05	4.72303978854534e-05	HLA-DPA1/HLA-DPB1/HLA-DRB1/LAPTM5/HAVCR2/CD160/HSPD1/XCL1/ISG15/CRTAM	10
GO:0032649	BP	GO:0032649	regulation of interferon-gamma production	10/244	112/18723	2.07829376964939e-06	6.51879108283779e-05	4.72303978854534e-05	HLA-DPA1/HLA-DPB1/HLA-DRB1/LAPTM5/HAVCR2/CD160/HSPD1/XCL1/ISG15/CRTAM	10
GO:0007162	BP	GO:0007162	negative regulation of cell adhesion	16/244	303/18723	2.4731780489147e-06	7.68400710235251e-05	5.56727019146579e-05	CD74/HLA-DRB1/SPI1/LGALS3/LGALS1/LAPTM5/HAVCR2/IRF1/PIK3R1/XCL1/RUNX3/AKNA/ARHGDIB/CRTAM/MYADM/RGCC	16
GO:0061077	BP	GO:0061077	chaperone-mediated protein folding	8/244	67/18723	2.49352920486247e-06	7.68400710235251e-05	5.56727019146579e-05	CD74/HSPB1/HSPA1A/FKBP1A/HSPH1/HSPA1B/HSPA8/DNAJB1	8
GO:0042129	BP	GO:0042129	regulation of T cell proliferation	12/244	171/18723	2.58926460112627e-06	7.90964047283181e-05	5.73074764807626e-05	AIF1/HLA-DPA1/HLA-DPB1/HLA-DRB1/HLA-DMB/LGALS3/TNFSF13B/HAVCR2/IRF1/CCL5/XCL1/CRTAM	12
GO:2000116	BP	GO:2000116	regulation of cysteine-type endopeptidase activity	14/244	235/18723	2.65252605218065e-06	8.03303794940572e-05	5.82015244480292e-05	S100A9/GPX1/CTSH/CTSD/LAPTM5/CD27/FYN/CST7/CARD16/HSPD1/F2R/BIRC3/BAX/PMAIP1	14
GO:0042267	BP	GO:0042267	natural killer cell mediated cytotoxicity	8/244	68/18723	2.79451429495383e-06	8.39070830613059e-05	6.07929425568903e-05	HAVCR2/KLRD1/TUBB/PRDX1/CD160/NCR3/KLRC1/CRTAM	8
GO:1990748	BP	GO:1990748	cellular detoxification	10/244	116/18723	2.86243705867985e-06	8.52181473486635e-05	6.1742843959749e-05	S100A9/GPX1/APOE/SOD2/GPX4/TXN/GSTO1/GLRX/PRDX1/SOD1	10
GO:0043254	BP	GO:0043254	regulation of protein-containing complex assembly	19/244	428/18723	3.66914961604221e-06	0.000108316996648372	7.84785826766039e-05	APOE/COTL1/LGALS3/RAC1/TMSB10/CAPG/HSPA1A/ARPC3/ARPC1B/PLEK/EIF4EBP1/HSPA1B/ISG15/HSPA8/STMN1/PTGER4/BAX/ATM/MYADM	19
GO:0002228	BP	GO:0002228	natural killer cell mediated immunity	8/244	71/18723	3.88915894157604e-06	0.000113531837672913	8.22568755129381e-05	HAVCR2/KLRD1/TUBB/PRDX1/CD160/NCR3/KLRC1/CRTAM	8
GO:0097530	BP	GO:0097530	granulocyte migration	11/244	148/18723	3.9104333499637e-06	0.000113531837672913	8.22568755129381e-05	S100A9/CD74/FCER1G/LGALS3/RAC1/XCL2/CCL4/CCL5/XCL1/CCL3L3/PTGER4	11
GO:0002685	BP	GO:0002685	regulation of leukocyte migration	13/244	210/18723	3.98793956858339e-06	0.000114833046757651	8.31996365559504e-05	AIF1/CD74/SPI1/LGALS3/RAC1/HMOX1/XCL2/CCL4/CCL5/XCL1/TNFRSF18/CXCR3/PTGER4	13
GO:0051402	BP	GO:0051402	neuron apoptotic process	14/244	246/18723	4.5147078476135e-06	0.000127985125643009	9.27286720915686e-05	GPX1/APOE/GRN/TYROBP/SOD2/CTSZ/HMOX1/FYN/HSPD1/GAPDH/F2R/BTG2/BAX/SOD1	14
GO:1990266	BP	GO:1990266	neutrophil migration	10/244	122/18723	4.51755069164052e-06	0.000127985125643009	9.27286720915686e-05	S100A9/CD74/FCER1G/LGALS3/RAC1/XCL2/CCL4/CCL5/XCL1/CCL3L3	10
GO:0051085	BP	GO:0051085	chaperone cofactor-dependent protein refolding	6/244	34/18723	4.56351115465669e-06	0.000128252917490472	9.29226945007148e-05	CD74/HSPA1A/HSPH1/HSPA1B/HSPA8/DNAJB1	6
GO:0071456	BP	GO:0071456	cellular response to hypoxia	11/244	151/18723	4.74883943826329e-06	0.000130842558605304	9.47989592663712e-05	CYBB/HMOX1/EIF4EBP1/MALAT1/RORA/CARD16/EGR1/ENO1/CITED2/PMAIP1/RGCC	11
GO:0002834	BP	GO:0002834	regulation of response to tumor cell	5/244	20/18723	4.7673918307654e-06	0.000130842558605304	9.47989592663712e-05	HLA-DRB1/HAVCR2/CD160/HSPD1/CRTAM	5
GO:0002837	BP	GO:0002837	regulation of immune response to tumor cell	5/244	20/18723	4.7673918307654e-06	0.000130842558605304	9.47989592663712e-05	HLA-DRB1/HAVCR2/CD160/HSPD1/CRTAM	5
GO:0051651	BP	GO:0051651	maintenance of location in cell	13/244	214/18723	4.90303384792116e-06	0.00013352215432362	9.6740398566082e-05	S100A9/FTL/APOE/FTH1/TXN/TMSB10/FKBP1A/GSTO1/CD4/XCL1/F2R/BAX/CALM3	13
GO:0097237	BP	GO:0097237	cellular response to toxic substance	10/244	124/18723	5.22854009609729e-06	0.000140228928913593	0.000101599637470768	S100A9/GPX1/APOE/SOD2/GPX4/TXN/GSTO1/GLRX/PRDX1/SOD1	10
GO:0002819	BP	GO:0002819	regulation of adaptive immune response	12/244	183/18723	5.22914594013115e-06	0.000140228928913593	0.000101599637470768	HLA-DRA/HLA-DRB1/TNFSF13B/CD4/HAVCR2/IRF1/IL7R/KLRD1/CD160/HSPD1/XCL1/KLRC1	12
GO:0070997	BP	GO:0070997	neuron death	17/244	361/18723	5.57634860726331e-06	0.000148406914070576	0.000107524808073068	C1QA/GPX1/APOE/GRN/TYROBP/SOD2/CTSZ/HMOX1/FYN/CCL5/EGR1/HSPD1/GAPDH/F2R/BTG2/BAX/SOD1	17
GO:0071621	BP	GO:0071621	granulocyte chemotaxis	10/244	125/18723	5.6190136310582e-06	0.000148418006660958	0.00010753284495369	S100A9/CD74/FCER1G/LGALS3/RAC1/XCL2/CCL4/CCL5/XCL1/CCL3L3	10
GO:0042100	BP	GO:0042100	B cell proliferation	9/244	99/18723	5.84310295420883e-06	0.000153185228941311	0.000110986825948759	CD74/TYROBP/TNFSF13B/GPR183/IKZF3/IL7R/HSPD1/BAX/ATM	9
GO:0002292	BP	GO:0002292	T cell differentiation involved in immune response	8/244	75/18723	5.89713422222816e-06	0.000153456537205093	0.000111183396096278	HLA-DRA/HLA-DRB1/FCER1G/GPR183/RORA/EOMES/BATF/PTGER4	8
GO:0097191	BP	GO:0097191	extrinsic apoptotic signaling pathway	13/244	219/18723	6.30497854387148e-06	0.000162863159004563	0.000117998747051712	GPX1/SPI1/LGALS3/HMOX1/HSPA1A/ATF3/HSPA1B/CD27/FYN/PIK3R1/BAX/PMAIP1/ITM2C	13
GO:0097529	BP	GO:0097529	myeloid leukocyte migration	13/244	220/18723	6.62444357285385e-06	0.000169866206360844	0.000123072643558668	S100A9/AIF1/CD74/FCER1G/SPI1/LGALS3/RAC1/XCL2/CCL4/CCL5/XCL1/CCL3L3/PTGER4	13
GO:0002262	BP	GO:0002262	myeloid cell homeostasis	11/244	157/18723	6.90779952070509e-06	0.000175138484108001	0.000126892550848172	SPI1/HMOX1/SLC25A5/HSPA1A/HSPA1B/PRDX1/ISG15/CITED2/LYAR/BAX/SOD1	11
GO:0009615	BP	GO:0009615	response to virus	17/244	367/18723	6.92976068631146e-06	0.000175138484108001	0.000126892550848172	NPC2/VAMP8/HSPB1/IRF1/PRF1/CCL4/CCL5/APOBEC3G/XCL1/PIM2/ENO1/ISG15/SPON2/STMN1/BIRC3/BAX/PMAIP1	17
GO:0070371	BP	GO:0070371	ERK1 and ERK2 cascade	16/244	330/18723	7.33899319956234e-06	0.000184156307929018	0.000133426207192043	APOE/CD74/HLA-DRB1/CTSH/GPR183/ATF3/CD4/HAVCR2/ZFP36L2/XCL2/CCL4/CCL5/XCL1/CCL3L3/F2R/PTGER4	16
GO:0035710	BP	GO:0035710	CD4-positive, alpha-beta T cell activation	9/244	102/18723	7.47393715526949e-06	0.000186212349123842	0.000134915864437787	HLA-DRA/HLA-DRB1/GPR183/RORA/CD160/XCL1/RUNX3/BATF/PTGER4	9
GO:0035966	BP	GO:0035966	response to topologically incorrect protein	11/244	159/18723	7.79661715586916e-06	0.000192883915975834	0.000139749594387633	HSPB1/HSPA1A/ATF3/HSPH1/HSPA1B/PIK3R1/HSPD1/HSPA8/BAX/DNAJA1/DNAJB1	11
GO:0006956	BP	GO:0006956	complement activation	10/244	130/18723	7.97380997840912e-06	0.000195888073105953	0.000141926187175512	C1QA/C1QB/C1QC/IGLC3/IGHG4/IGHG1/IGKC/IGHG3/IGLC2/RGCC	10
GO:2001234	BP	GO:2001234	negative regulation of apoptotic signaling pathway	13/244	224/18723	8.04992164697899e-06	0.000196384546846092	0.000142285895777743	GPX1/CD74/SOD2/LGALS3/HMOX1/SLC25A5/HSPB1/HSPA1A/HSPA1B/FYN/ENO1/BAX/DNAJA1	13
GO:0045089	BP	GO:0045089	positive regulation of innate immune response	10/244	131/18723	8.53535070490927e-06	0.000206554508224973	0.000149654306826669	TYROBP/SPI1/HAVCR2/FYN/PYHIN1/KLRD1/CCL5/CD160/NCR3/CRTAM	10
GO:0046598	BP	GO:0046598	positive regulation of viral entry into host cell	4/244	11/18723	8.64318608285541e-06	0.000206554508224973	0.000149654306826669	CD74/HLA-DRB1/LGALS1/CD4	4
GO:0075294	BP	GO:0075294	positive regulation by symbiont of entry into host	4/244	11/18723	8.64318608285541e-06	0.000206554508224973	0.000149654306826669	CD74/HLA-DRB1/LGALS1/CD4	4
GO:0036294	BP	GO:0036294	cellular response to decreased oxygen levels	11/244	161/18723	8.78348718170918e-06	0.000208489124792867	0.000151055988658412	CYBB/HMOX1/EIF4EBP1/MALAT1/RORA/CARD16/EGR1/ENO1/CITED2/PMAIP1/RGCC	11
GO:0042026	BP	GO:0042026	protein refolding	5/244	23/18723	1.00214756762158e-05	0.000236278147990243	0.000171189884741009	HSPA1A/FKBP1A/HSPA1B/HSPD1/HSPA8	5
GO:0002705	BP	GO:0002705	positive regulation of leukocyte mediated immunity	10/244	134/18723	1.04297986349112e-05	0.00024071385156811	0.000174403671503346	HLA-DRA/HLA-DRB1/TYROBP/SPI1/KLRD1/CD160/HSPD1/XCL1/NCR3/CRTAM	10
GO:2001242	BP	GO:2001242	regulation of intrinsic apoptotic signaling pathway	11/244	164/18723	1.04674817996276e-05	0.00024071385156811	0.000174403671503346	S100A9/GPX1/CD74/SOD2/HSPB1/HSPA1A/ENO1/BAX/PMAIP1/DNAJA1/SOD1	11
GO:0001914	BP	GO:0001914	regulation of T cell mediated cytotoxicity	6/244	39/18723	1.04836946455795e-05	0.00024071385156811	0.000174403671503346	HLA-DRA/HLA-DRB1/IL7R/KLRD1/XCL1/KLRC1	6
GO:0051084	BP	GO:0051084	'de novo' posttranslational protein folding	6/244	39/18723	1.04836946455795e-05	0.00024071385156811	0.000174403671503346	CD74/HSPA1A/HSPH1/HSPA1B/HSPA8/DNAJB1	6
GO:0032102	BP	GO:0032102	negative regulation of response to external stimulus	18/244	420/18723	1.07507012308547e-05	0.000245241645610341	0.000177684180288494	AIF1/GPX1/APOE/HLA-DRB1/GRN/ANXA2/ACP5/HAVCR2/FYN/RORA/CST7/KLRD1/CARD16/ISG15/KLRC1/LYAR/PTGER4/SOD1	18
GO:0002687	BP	GO:0002687	positive regulation of leukocyte migration	10/244	135/18723	1.11370625780415e-05	0.000252416134430064	0.000182882290755209	AIF1/CD74/SPI1/LGALS3/RAC1/XCL2/CCL4/CCL5/XCL1/TNFRSF18	10
GO:0030099	BP	GO:0030099	myeloid cell differentiation	17/244	381/18723	1.12981258387431e-05	0.000254425103022464	0.000184337842632123	CD74/HLA-DRB1/C1QC/TYROBP/SPI1/GPR183/ANXA2/SLC25A5/HSPA1A/CD4/HSPA1B/PIK3R1/ISG15/PIP4K2A/CITED2/LYAR/BATF	17
GO:0008625	BP	GO:0008625	extrinsic apoptotic signaling pathway via death domain receptors	8/244	82/18723	1.15195879146251e-05	0.000257759951236166	0.00018675403002054	GPX1/SPI1/LGALS3/HMOX1/ATF3/PIK3R1/BAX/PMAIP1	8
GO:0006958	BP	GO:0006958	complement activation, classical pathway	9/244	108/18723	1.19281225021632e-05	0.00026521198955759	0.000192153232579817	C1QA/C1QB/C1QC/IGLC3/IGHG4/IGHG1/IGKC/IGHG3/IGLC2	9
GO:0050671	BP	GO:0050671	positive regulation of lymphocyte proliferation	10/244	137/18723	1.2676486656994e-05	0.000280078601421508	0.000202924493456547	AIF1/HLA-DPA1/HLA-DPB1/CD74/HLA-DMB/TNFSF13B/GPR183/HAVCR2/CCL5/XCL1	10
GO:0002706	BP	GO:0002706	regulation of lymphocyte mediated immunity	11/244	168/18723	1.31454341813736e-05	0.000288624439244785	0.000209116183227378	HLA-DRA/HLA-DRB1/HAVCR2/IL7R/KLRD1/CD160/HSPD1/XCL1/NCR3/KLRC1/CRTAM	11
GO:0006909	BP	GO:0006909	phagocytosis	15/244	308/18723	1.34914444279184e-05	0.000293024012763711	0.000212303792788486	AIF1/FCER1G/TYROBP/RAC1/FYN/IGLC3/SPON2/LYAR/IGHG4/IGHG1/IGKC/ITGB1/IGHG3/SOD1/IGLC2	15
GO:0032946	BP	GO:0032946	positive regulation of mononuclear cell proliferation	10/244	138/18723	1.35126359429892e-05	0.000293024012763711	0.000212303792788486	AIF1/HLA-DPA1/HLA-DPB1/CD74/HLA-DMB/TNFSF13B/GPR183/HAVCR2/CCL5/XCL1	10
GO:0002698	BP	GO:0002698	negative regulation of immune effector process	9/244	110/18723	1.3844433811138e-05	0.000298377275941887	0.000216182376204918	GRN/SPI1/LGALS3/HMOX1/HAVCR2/IL7R/KLRD1/XCL1/KLRC1	9
GO:0043030	BP	GO:0043030	regulation of macrophage activation	7/244	61/18723	1.40373762365282e-05	0.000300690870237339	0.000217858637611843	CD74/GRN/CTSC/HAVCR2/RORA/CST7/HSPD1	7
GO:0060326	BP	GO:0060326	cell chemotaxis	15/244	310/18723	1.45613919446132e-05	0.000310025272129855	0.000224621663298722	S100A9/AIF1/CD74/FCER1G/SPI1/LGALS3/RAC1/GPR183/HSPB1/XCL2/CCL4/CCL5/XCL1/CCL3L3/CXCR3	15
GO:0046632	BP	GO:0046632	alpha-beta T cell differentiation	9/244	112/18723	1.60171751289927e-05	0.000338965880892478	0.000245589914152849	HLA-DRA/HLA-DRB1/GPR183/IRF1/RORA/EOMES/RUNX3/BATF/PTGER4	9
GO:0035023	BP	GO:0035023	regulation of Rho protein signal transduction	8/244	86/18723	1.63993085908151e-05	0.000344974677122955	0.000249943448929032	APOE/RAC1/F2R/AKAP13/STMN1/ARHGDIB/GPR65/ITGB1	8
GO:0071347	BP	GO:0071347	cellular response to interleukin-1	9/244	113/18723	1.72081932379758e-05	0.000359835612172672	0.000260710596800911	XCL2/RORA/CCL4/CCL5/EGR1/XCL1/CCL3L3/RBMX/GBP2	9
GO:0002704	BP	GO:0002704	negative regulation of leukocyte mediated immunity	7/244	63/18723	1.74126358359472e-05	0.00036195615202179	0.00026224698505961	SPI1/HMOX1/HAVCR2/IL7R/KLRD1/XCL1/KLRC1	7
GO:0110053	BP	GO:0110053	regulation of actin filament organization	14/244	278/18723	1.80904343098074e-05	0.000373833504296196	0.000270852446818045	COTL1/RAC1/TMSB10/CAPG/ARPC3/S100A10/ARPC1B/PLEK/PIK3R1/STMN1/GPR65/PTGER4/MYADM/RGCC	14
GO:0045619	BP	GO:0045619	regulation of lymphocyte differentiation	11/244	174/18723	1.82735858027013e-05	0.000375409982016899	0.000271994647404935	HLA-DRA/CD74/HLA-DRB1/CD27/IRF1/IKZF3/ZFP36L2/IL7R/RUNX3/CRTAM/SOD1	11
GO:0019058	BP	GO:0019058	viral life cycle	15/244	317/18723	1.89234061165774e-05	0.000386499567950793	0.000280029351223281	APOE/CD74/HLA-DRB1/CTSB/LGALS1/VAMP8/HSPA1A/CD4/HSPA1B/CCL5/APOBEC3G/ISG15/HSPA8/ITGB1/STOM	15
GO:0048247	BP	GO:0048247	lymphocyte chemotaxis	7/244	64/18723	1.93361175185473e-05	0.000392646132038478	0.00028448270252417	GPR183/XCL2/CCL4/CCL5/XCL1/CCL3L3/CXCR3	7
GO:0043281	BP	GO:0043281	regulation of cysteine-type endopeptidase activity involved in apoptotic process	12/244	209/18723	2.00363910071897e-05	0.000404244430013863	0.000292885981923838	S100A9/GPX1/CTSH/CTSD/LAPTM5/CD27/CARD16/HSPD1/F2R/BIRC3/BAX/PMAIP1	12
GO:0032956	BP	GO:0032956	regulation of actin cytoskeleton organization	16/244	358/18723	2.01374253493954e-05	0.000404244430013863	0.000292885981923838	COTL1/RAC1/TMSB10/CAPG/ARPC3/S100A10/ARPC1B/PLEK/PIK3R1/AKAP13/STMN1/ARHGDIB/GPR65/PTGER4/MYADM/RGCC	16
GO:1901214	BP	GO:1901214	regulation of neuron death	15/244	319/18723	2.03655603576843e-05	0.000406501213275823	0.000294521082206224	C1QA/APOE/GRN/TYROBP/SOD2/CTSZ/HMOX1/FYN/CCL5/EGR1/HSPD1/F2R/BTG2/BAX/SOD1	15
GO:0043524	BP	GO:0043524	negative regulation of neuron apoptotic process	10/244	145/18723	2.0811479493591e-05	0.000413054957406695	0.000299269446419881	APOE/GRN/SOD2/HMOX1/FYN/HSPD1/F2R/BTG2/BAX/SOD1	10
GO:0071677	BP	GO:0071677	positive regulation of mononuclear cell migration	7/244	65/18723	2.14316212983993e-05	0.000419240351490552	0.000303750931099272	AIF1/SPI1/LGALS3/XCL2/CCL4/CCL5/XCL1	7
GO:0071453	BP	GO:0071453	cellular response to oxygen levels	11/244	177/18723	2.14320541780872e-05	0.000419240351490552	0.000303750931099272	CYBB/HMOX1/EIF4EBP1/MALAT1/RORA/CARD16/EGR1/ENO1/CITED2/PMAIP1/RGCC	11
GO:0042269	BP	GO:0042269	regulation of natural killer cell mediated cytotoxicity	6/244	44/18723	2.14811452514373e-05	0.000419240351490552	0.000303750931099272	HAVCR2/KLRD1/CD160/NCR3/KLRC1/CRTAM	6
GO:0072676	BP	GO:0072676	lymphocyte migration	9/244	117/18723	2.2756250690092e-05	0.000441672423614879	0.000320003571786231	AIF1/GPR183/XCL2/CCL4/CCL5/XCL1/CCL3L3/CXCR3/CRTAM	9
GO:0036037	BP	GO:0036037	CD8-positive, alpha-beta T cell activation	5/244	27/18723	2.30414061771225e-05	0.000443030328509697	0.000320987410471317	IRF1/XCL1/EOMES/RUNX3/CRTAM	5
GO:0043523	BP	GO:0043523	regulation of neuron apoptotic process	12/244	212/18723	2.30784372665171e-05	0.000443030328509697	0.000320987410471317	APOE/GRN/TYROBP/SOD2/CTSZ/HMOX1/FYN/HSPD1/F2R/BTG2/BAX/SOD1	12
GO:0097193	BP	GO:0097193	intrinsic apoptotic signaling pathway	14/244	288/18723	2.67598639226442e-05	0.000510909793262223	0.000370167911698819	S100A9/GPX1/CD74/SOD2/HMOX1/HSPB1/HSPA1A/PIK3R1/ENO1/BAX/ATM/PMAIP1/DNAJA1/SOD1	14
GO:0010818	BP	GO:0010818	T cell chemotaxis	5/244	28/18723	2.77537090510533e-05	0.000524138555374596	0.000379752506298642	GPR183/XCL2/CCL5/XCL1/CXCR3	5
GO:0002377	BP	GO:0002377	immunoglobulin production	12/244	216/18723	2.77556700167756e-05	0.000524138555374596	0.000379752506298642	HLA-DRA/HLA-DPA1/HLA-DPB1/HLA-DRB1/HLA-DQA1/HLA-DQB1/HLA-DMA/HLA-DMB/HSPD1/XCL1/BATF/IGKC	12
GO:0070665	BP	GO:0070665	positive regulation of leukocyte proliferation	10/244	150/18723	2.79003443936947e-05	0.000524138555374596	0.000379752506298642	AIF1/HLA-DPA1/HLA-DPB1/CD74/HLA-DMB/TNFSF13B/GPR183/HAVCR2/CCL5/XCL1	10
GO:0070374	BP	GO:0070374	positive regulation of ERK1 and ERK2 cascade	12/244	217/18723	2.90463471058141e-05	0.000542764986078324	0.00039324785723325	APOE/CD74/HLA-DRB1/GPR183/CD4/HAVCR2/XCL2/CCL4/CCL5/XCL1/CCL3L3/F2R	12
GO:0002455	BP	GO:0002455	humoral immune response mediated by circulating immunoglobulin	9/244	121/18723	2.97553549965546e-05	0.000553071757158182	0.000400715390596876	C1QA/C1QB/C1QC/IGLC3/IGHG4/IGHG1/IGKC/IGHG3/IGLC2	9
GO:0050871	BP	GO:0050871	positive regulation of B cell activation	10/244	152/18723	3.12663139541262e-05	0.000566667033385576	0.000410565534548766	CD74/TNFSF13B/GPR183/CD27/IGLC3/IGHG4/IGHG1/IGKC/IGHG3/IGLC2	10
GO:0002690	BP	GO:0002690	positive regulation of leukocyte chemotaxis	8/244	94/18723	3.1461924957936e-05	0.000566667033385576	0.000410565534548766	AIF1/CD74/SPI1/RAC1/XCL2/CCL4/CCL5/XCL1	8
GO:0051702	BP	GO:0051702	biological process involved in interaction with symbiont	8/244	94/18723	3.1461924957936e-05	0.000566667033385576	0.000410565534548766	GPX1/APOE/CCL4/CCL5/HSPD1/GAPDH/HSPA8/STOM	8
GO:0001774	BP	GO:0001774	microglial cell activation	6/244	47/18723	3.16261961677295e-05	0.000566667033385576	0.000410565534548766	C1QA/AIF1/GRN/TYROBP/CTSC/CST7	6
GO:0043618	BP	GO:0043618	regulation of transcription from RNA polymerase II promoter in response to stress	6/244	47/18723	3.16261961677295e-05	0.000566667033385576	0.000410565534548766	HMOX1/HSPA1A/ATF3/EGR1/CITED2/DNAJB1	6
GO:0050868	BP	GO:0050868	negative regulation of T cell activation	9/244	122/18723	3.17654456049106e-05	0.000566667033385576	0.000410565534548766	CD74/HLA-DRB1/LGALS3/LAPTM5/HAVCR2/IRF1/XCL1/RUNX3/CRTAM	9
GO:0002287	BP	GO:0002287	alpha-beta T cell activation involved in immune response	7/244	69/18723	3.17772290284539e-05	0.000566667033385576	0.000410565534548766	HLA-DRA/HLA-DRB1/GPR183/RORA/EOMES/BATF/PTGER4	7
GO:0002293	BP	GO:0002293	alpha-beta T cell differentiation involved in immune response	7/244	69/18723	3.17772290284539e-05	0.000566667033385576	0.000410565534548766	HLA-DRA/HLA-DRB1/GPR183/RORA/EOMES/BATF/PTGER4	7
GO:0002468	BP	GO:0002468	dendritic cell antigen processing and presentation	4/244	15/18723	3.43117050839784e-05	0.000599686666467742	0.00043448914843184	HLA-DRA/CD74/HLA-DRB1/CD68	4
GO:0002836	BP	GO:0002836	positive regulation of response to tumor cell	4/244	15/18723	3.43117050839784e-05	0.000599686666467742	0.00043448914843184	HLA-DRB1/CD160/HSPD1/CRTAM	4
GO:0002839	BP	GO:0002839	positive regulation of immune response to tumor cell	4/244	15/18723	3.43117050839784e-05	0.000599686666467742	0.00043448914843184	HLA-DRB1/CD160/HSPD1/CRTAM	4
GO:0090594	BP	GO:0090594	inflammatory response to wounding	4/244	15/18723	3.43117050839784e-05	0.000599686666467742	0.00043448914843184	GRN/TIMP1/HMOX1/F2R	4
GO:0002548	BP	GO:0002548	monocyte chemotaxis	7/244	70/18723	3.49202753729017e-05	0.00060730162071784	0.000440006387971216	AIF1/LGALS3/XCL2/CCL4/CCL5/XCL1/CCL3L3	7
GO:0002715	BP	GO:0002715	regulation of natural killer cell mediated immunity	6/244	48/18723	3.57534088838542e-05	0.000618727711374284	0.000448284898528179	HAVCR2/KLRD1/CD160/NCR3/KLRC1/CRTAM	6
GO:0031647	BP	GO:0031647	regulation of protein stability	14/244	298/18723	3.88911659157252e-05	0.000669728754225209	0.000485236528298367	GRN/TYROBP/CTSH/HSPA1A/SERF2/HSPA1B/PYHIN1/CTSA/AAK1/PIK3R1/HSPD1/GAPDH/PIM2/HSPA8	14
GO:0008037	BP	GO:0008037	cell recognition	12/244	225/18723	4.13915052809353e-05	0.00070930906366793	0.000513913528982293	LGALS3/HAVCR2/PRF1/IGLC3/NCR3/SPON2/CRTAM/IGHG4/IGHG1/IGKC/IGHG3/IGLC2	12
GO:0032729	BP	GO:0032729	positive regulation of interferon-gamma production	7/244	72/18723	4.19745202400131e-05	0.000715808201957117	0.000518622329792293	HLA-DPA1/HLA-DPB1/HAVCR2/CD160/HSPD1/ISG15/CRTAM	7
GO:0033209	BP	GO:0033209	tumor necrosis factor-mediated signaling pathway	8/244	99/18723	4.57605813431848e-05	0.00077660348917202	0.000562670153510403	TNFSF13B/HSPA1A/LIMS1/LAPTM5/HSPA1B/CARD16/TNFRSF18/BIRC3	8
GO:0032496	BP	GO:0032496	response to lipopolysaccharide	15/244	343/18723	4.69604803782212e-05	0.000793135421003323	0.000574647983575602	S100A9/SOD2/SPI1/CD68/LY96/VIM/ACP5/HAVCR2/PDCD4/CCL5/CARD16/HSPD1/F2R/SPON2/PTGER4	15
GO:0110020	BP	GO:0110020	regulation of actomyosin structure organization	8/244	100/18723	4.918768145065e-05	0.000825163660345684	0.000597853305981052	RAC1/S100A10/PIK3R1/AKAP13/STMN1/GPR65/PTGER4/RGCC	8
GO:0034101	BP	GO:0034101	erythrocyte homeostasis	9/244	129/18723	4.93266065108437e-05	0.000825163660345684	0.000597853305981052	SPI1/HMOX1/SLC25A5/HSPA1A/HSPA1B/PRDX1/ISG15/CITED2/LYAR	9
GO:0042102	BP	GO:0042102	positive regulation of T cell proliferation	8/244	101/18723	5.28260364779323e-05	0.000879367707936411	0.000637125598990289	AIF1/HLA-DPA1/HLA-DPB1/HLA-DMB/TNFSF13B/HAVCR2/CCL5/XCL1	8
GO:0001894	BP	GO:0001894	tissue homeostasis	13/244	268/18723	5.30674506355022e-05	0.000879367707936411	0.000637125598990289	LYZ/CTSH/RAC1/HSPB1/ACP5/PRDX1/F2R/ACTB/BAX/IGKC/ITGB1/IGHG3/SOD1	13
GO:0071674	BP	GO:0071674	mononuclear cell migration	11/244	196/18723	5.46758351262571e-05	0.000901766238490804	0.000653353937906053	AIF1/SPI1/LGALS3/GPR183/XCL2/CCL4/CCL5/XCL1/CCL3L3/CXCR3/CRTAM	11
GO:0010952	BP	GO:0010952	positive regulation of peptidase activity	11/244	197/18723	5.72539843879111e-05	0.000939874986704353	0.00068096475282818	S100A9/GRN/CTSH/CTSD/LAPTM5/FYN/HSPD1/PSME2/F2R/BAX/PMAIP1	11
GO:0032760	BP	GO:0032760	positive regulation of tumor necrosis factor production	8/244	103/18723	6.07774231434157e-05	0.000993074825594508	0.000719509469575418	TYROBP/CYBB/LY96/HSPB1/HAVCR2/PIK3R1/HSPD1/SPON2	8
GO:0043620	BP	GO:0043620	regulation of DNA-templated transcription in response to stress	6/244	53/18723	6.33506562468459e-05	0.0010303280342369	0.000746500423025699	HMOX1/HSPA1A/ATF3/EGR1/CITED2/DNAJB1	6
GO:0046634	BP	GO:0046634	regulation of alpha-beta T cell activation	8/244	104/18723	6.5111763937982e-05	0.00105409044568724	0.000763716930400391	HLA-DRA/HLA-DRB1/HSPH1/IRF1/CD160/XCL1/RUNX3/CRTAM	8
GO:0032970	BP	GO:0032970	regulation of actin filament-based process	16/244	397/18723	6.94941131758141e-05	0.00111806420421654	0.00081006764222979	COTL1/RAC1/TMSB10/CAPG/ARPC3/S100A10/ARPC1B/PLEK/PIK3R1/AKAP13/STMN1/ARHGDIB/GPR65/PTGER4/MYADM/RGCC	16
GO:0032231	BP	GO:0032231	regulation of actin filament bundle assembly	8/244	105/18723	6.96999888196476e-05	0.00111806420421654	0.00081006764222979	RAC1/S100A10/PLEK/PIK3R1/STMN1/GPR65/PTGER4/RGCC	8
GO:0006919	BP	GO:0006919	activation of cysteine-type endopeptidase activity involved in apoptotic process	7/244	78/18723	7.04559116095313e-05	0.00112066032608385	0.000811948602475245	S100A9/CTSH/LAPTM5/HSPD1/F2R/BAX/PMAIP1	7
GO:0070228	BP	GO:0070228	regulation of lymphocyte apoptotic process	6/244	54/18723	7.04998383332001e-05	0.00112066032608385	0.000811948602475245	CD74/LGALS3/CD27/IL7R/CCL5/BAX	6
GO:0002822	BP	GO:0002822	regulation of adaptive immune response based on somatic recombination of immune receptors built from immunoglobulin superfamily domains	10/244	168/18723	7.30760061259829e-05	0.00115637842126387	0.000837827324858354	HLA-DRA/HLA-DRB1/TNFSF13B/CD4/HAVCR2/IL7R/KLRD1/HSPD1/XCL1/KLRC1	10
GO:0035821	BP	GO:0035821	modulation of process of other organism	8/244	106/18723	7.45536298683317e-05	0.00117447041133385	0.000850935459153297	S100A9/APOE/CD4/PRF1/CCL4/CCL5/HSPA8/STOM	8
GO:0001895	BP	GO:0001895	retina homeostasis	7/244	79/18723	7.64580254773598e-05	0.0011990939442052	0.000868775872200452	LYZ/HSPB1/PRDX1/ACTB/IGKC/IGHG3/SOD1	7
GO:1903557	BP	GO:1903557	positive regulation of tumor necrosis factor superfamily cytokine production	8/244	107/18723	7.96845796238668e-05	0.00124414190319397	0.00090141433230648	TYROBP/CYBB/LY96/HSPB1/HAVCR2/PIK3R1/HSPD1/SPON2	8
GO:2000403	BP	GO:2000403	positive regulation of lymphocyte migration	5/244	35/18723	8.510532854814e-05	0.0013228983149983	0.00095847547475269	AIF1/XCL2/CCL4/CCL5/XCL1	5
GO:0002237	BP	GO:0002237	response to molecule of bacterial origin	15/244	363/18723	8.88152728988643e-05	0.00137448481803397	0.000995851286201965	S100A9/SOD2/SPI1/CD68/LY96/VIM/ACP5/HAVCR2/PDCD4/CCL5/CARD16/HSPD1/F2R/SPON2/PTGER4	15
GO:0002573	BP	GO:0002573	myeloid leukocyte differentiation	11/244	208/18723	9.32534754109989e-05	0.00142830880861832	0.00103484821766944	CD74/HLA-DRB1/C1QC/TYROBP/SPI1/GPR183/ANXA2/CD4/PIK3R1/CITED2/BATF	11
GO:0140131	BP	GO:0140131	positive regulation of lymphocyte chemotaxis	4/244	19/18723	9.35129592889876e-05	0.00142830880861832	0.00103484821766944	XCL2/CCL4/CCL5/XCL1	4
GO:2001185	BP	GO:2001185	regulation of CD8-positive, alpha-beta T cell activation	4/244	19/18723	9.35129592889876e-05	0.00142830880861832	0.00103484821766944	IRF1/XCL1/RUNX3/CRTAM	4
GO:0009408	BP	GO:0009408	response to heat	8/244	110/18723	9.68657199809555e-05	0.00147063665322373	0.00106551588161115	HMOX1/HSPA1A/HSPA1B/HSPD1/ATM/DNAJA1/SOD1/DNAJB1	8
GO:1902905	BP	GO:1902905	positive regulation of supramolecular fiber organization	11/244	209/18723	9.73210912112109e-05	0.00147063665322373	0.00106551588161115	GPX1/APOE/RAC1/HSPA1A/ARPC3/S100A10/ARPC1B/PLEK/HSPA1B/GPR65/RGCC	11
GO:0042119	BP	GO:0042119	neutrophil activation	5/244	36/18723	9.77889766362739e-05	0.00147063665322373	0.00106551588161115	GRN/FCER1G/TYROBP/SPI1/CCL5	5
GO:0050921	BP	GO:0050921	positive regulation of chemotaxis	9/244	141/18723	9.8377345148755e-05	0.00147063665322373	0.00106551588161115	AIF1/CD74/SPI1/RAC1/HSPB1/XCL2/CCL4/CCL5/XCL1	9
GO:1903038	BP	GO:1903038	negative regulation of leukocyte cell-cell adhesion	9/244	141/18723	9.8377345148755e-05	0.00147063665322373	0.00106551588161115	CD74/HLA-DRB1/LGALS3/LAPTM5/HAVCR2/IRF1/XCL1/RUNX3/CRTAM	9
GO:0043367	BP	GO:0043367	CD4-positive, alpha-beta T cell differentiation	7/244	83/18723	0.000104788245420178	0.00155250768692711	0.00112483365154681	HLA-DRA/HLA-DRB1/GPR183/RORA/RUNX3/BATF/PTGER4	7
GO:0050672	BP	GO:0050672	negative regulation of lymphocyte proliferation	7/244	83/18723	0.000104788245420178	0.00155250768692711	0.00112483365154681	LST1/HLA-DRB1/TYROBP/HAVCR2/XCL1/CRTAM/ATM	7
GO:0051235	BP	GO:0051235	maintenance of location	14/244	327/18723	0.000105179854679377	0.00155250768692711	0.00112483365154681	S100A9/FTL/APOE/FTH1/TXN/TMSB10/PLIN2/FKBP1A/GSTO1/CD4/XCL1/F2R/BAX/CALM3	14
GO:0042743	BP	GO:0042743	hydrogen peroxide metabolic process	6/244	58/18723	0.000105791315002895	0.00155499953809694	0.00112663906486236	GPX1/SOD2/RAC1/FYN/PRDX1/SOD1	6
GO:0050728	BP	GO:0050728	negative regulation of inflammatory response	10/244	176/18723	0.000107641801126807	0.00157560686399364	0.00114156962773956	GPX1/APOE/HLA-DRB1/GRN/ACP5/FYN/RORA/CST7/PTGER4/SOD1	10
GO:0070555	BP	GO:0070555	response to interleukin-1	9/244	143/18723	0.000109597287882566	0.00159757374411393	0.00115748522428498	XCL2/RORA/CCL4/CCL5/EGR1/XCL1/CCL3L3/RBMX/GBP2	9
GO:0006457	BP	GO:0006457	protein folding	11/244	212/18723	0.000110445991614034	0.00160329243198389	0.00116162856773699	CD74/GRN/HSPB1/HSPA1A/FKBP1A/HSPH1/HSPA1B/HSPD1/HSPA8/DNAJA1/DNAJB1	11
GO:0032945	BP	GO:0032945	negative regulation of mononuclear cell proliferation	7/244	84/18723	0.000113061848880681	0.001634511420238	0.00118424756592371	LST1/HLA-DRB1/TYROBP/HAVCR2/XCL1/CRTAM/ATM	7
GO:0046718	BP	GO:0046718	viral entry into host cell	9/244	144/18723	0.000115597293462484	0.001656902120383	0.00120047023149687	CD74/HLA-DRB1/CTSB/LGALS1/VAMP8/HSPA1A/CD4/HSPA1B/ITGB1	9
GO:0071243	BP	GO:0071243	cellular response to arsenic-containing substance	4/244	20/18723	0.000115699351153543	0.001656902120383	0.00120047023149687	HMOX1/ATF3/GSTO1/ZFAND2A	4
GO:0016032	BP	GO:0016032	viral process	16/244	415/18723	0.000116366977669708	0.001656902120383	0.00120047023149687	APOE/CD74/HLA-DRB1/CTSB/LGALS1/VAMP8/HSPA1A/CD4/HSPA1B/CCL4/CCL5/APOBEC3G/ISG15/HSPA8/ITGB1/STOM	16
GO:0002820	BP	GO:0002820	negative regulation of adaptive immune response	6/244	59/18723	0.000116497245583433	0.001656902120383	0.00120047023149687	HAVCR2/IL7R/KLRD1/CD160/XCL1/KLRC1	6
GO:0002708	BP	GO:0002708	positive regulation of lymphocyte mediated immunity	8/244	113/18723	0.000117006426734337	0.0016574337787005	0.00120085543227346	HLA-DRA/HLA-DRB1/KLRD1/CD160/HSPD1/XCL1/NCR3/CRTAM	8
GO:0002709	BP	GO:0002709	regulation of T cell mediated immunity	7/244	85/18723	0.00012185858984286	0.00171923383983119	0.00124563124176722	HLA-DRA/HLA-DRB1/IL7R/KLRD1/HSPD1/XCL1/KLRC1	7
GO:0010950	BP	GO:0010950	positive regulation of endopeptidase activity	10/244	179/18723	0.000123759052343016	0.00173906220352406	0.00125999742553858	S100A9/CTSH/CTSD/LAPTM5/FYN/HSPD1/PSME2/F2R/BAX/PMAIP1	10
GO:0045580	BP	GO:0045580	regulation of T cell differentiation	9/244	146/18723	0.000128424779821447	0.00179743526499101	0.00130229028143535	HLA-DRA/CD74/HLA-DRB1/CD27/IRF1/IL7R/RUNX3/CRTAM/SOD1	9
GO:0043547	BP	GO:0043547	positive regulation of GTPase activity	12/244	255/18723	0.000136736305241542	0.0019061692075934	0.00138107095269026	RGS10/LIMS1/S100A10/XCL2/CCL4/CCL5/XCL1/CCL3L3/F2R/ARAP2/GPR65/ITGB1	12
GO:0150146	BP	GO:0150146	cell junction disassembly	4/244	21/18723	0.000141466048097115	0.00196430919749078	0.00142319494195475	C1QA/C1QB/C1QC/PIK3R1	4
GO:2001056	BP	GO:2001056	positive regulation of cysteine-type endopeptidase activity	9/244	148/18723	0.000142421580051489	0.00196845824818627	0.00142620104097994	S100A9/CTSH/CTSD/LAPTM5/FYN/HSPD1/F2R/BAX/PMAIP1	9
GO:0051346	BP	GO:0051346	negative regulation of hydrolase activity	15/244	379/18723	0.000142885526127953	0.00196845824818627	0.00142620104097994	GPX1/APOC1/TIMP1/SERPINA1/RGS2/LGALS3/CSTB/ANXA2/FKBP1A/CD27/CST7/CARD16/GAPDH/BIRC3/PTTG1	15
GO:0031331	BP	GO:0031331	positive regulation of cellular catabolic process	16/244	427/18723	0.000161245679846944	0.00221271903633717	0.00160317456360983	APOE/HMOX1/SLC25A5/HSPA1A/CTSC/LAPTM5/HSPA1B/ZFP36L2/PYHIN1/ZFAND2A/PIM2/PIP4K2A/TNRC6B/TNRC6C/BTG2/BAX	16
GO:0051281	BP	GO:0051281	positive regulation of release of sequestered calcium ion into cytosol	5/244	40/18723	0.000163595597361263	0.00223623086976699	0.00162020952045682	GSTO1/XCL1/F2R/BAX/CALM3	5
GO:0044409	BP	GO:0044409	entry into host	9/244	151/18723	0.000165791138348303	0.00224874235141926	0.00162927442603616	CD74/HLA-DRB1/CTSB/LGALS1/VAMP8/HSPA1A/CD4/HSPA1B/ITGB1	9
GO:2001236	BP	GO:2001236	regulation of extrinsic apoptotic signaling pathway	9/244	151/18723	0.000165791138348303	0.00224874235141926	0.00162927442603616	GPX1/LGALS3/HMOX1/HSPA1A/ATF3/HSPA1B/FYN/PMAIP1/ITM2C	9
GO:0070664	BP	GO:0070664	negative regulation of leukocyte proliferation	7/244	90/18723	0.000174576430703688	0.00235879615793098	0.00170901137425715	LST1/HLA-DRB1/TYROBP/HAVCR2/XCL1/CRTAM/ATM	7
GO:0030888	BP	GO:0030888	regulation of B cell proliferation	6/244	64/18723	0.000183621852931401	0.00247150792853644	0.00179067408908299	CD74/TYROBP/TNFSF13B/GPR183/IKZF3/ATM	6
GO:0002275	BP	GO:0002275	myeloid cell activation involved in immune response	7/244	91/18723	0.000187054531751708	0.00249856490510932	0.00181027759766112	GRN/FCER1G/TYROBP/SPI1/HMOX1/VAMP8/HAVCR2	7
GO:0051492	BP	GO:0051492	regulation of stress fiber assembly	7/244	91/18723	0.000187054531751708	0.00249856490510932	0.00181027759766112	RAC1/S100A10/PIK3R1/STMN1/GPR65/PTGER4/RGCC	7
GO:0043410	BP	GO:0043410	positive regulation of MAPK cascade	17/244	480/18723	0.000197264222073205	0.00262495913690594	0.00190185362429429	APOE/CD74/HLA-DRB1/SPI1/GPR183/CD4/LAPTM5/HAVCR2/CD27/XCL2/CCL4/CCL5/XCL1/CCL3L3/F2R/AKAP13/SOD1	17
GO:0002688	BP	GO:0002688	regulation of leukocyte chemotaxis	8/244	122/18723	0.000199172282573171	0.00263042191232913	0.00190581155228305	AIF1/CD74/SPI1/RAC1/XCL2/CCL4/CCL5/XCL1	8
GO:0051928	BP	GO:0051928	positive regulation of calcium ion transport	8/244	122/18723	0.000199172282573171	0.00263042191232913	0.00190581155228305	LGALS3/GSTO1/CCL4/CCL5/XCL1/F2R/BAX/CALM3	8
GO:0048524	BP	GO:0048524	positive regulation of viral process	6/244	65/18723	0.000200115774792384	0.00263298395822339	0.00190766782356785	CD74/HLA-DRB1/LGALS1/CD4/CCL5/STOM	6
GO:0043087	BP	GO:0043087	regulation of GTPase activity	14/244	348/18723	0.00020099927074717	0.00263474044080152	0.00190894044252418	RGS10/LIMS1/S100A10/XCL2/CCL4/CCL5/XCL1/CCL3L3/F2R/ARAP2/STMN1/GPR65/ITGB1/SOD1	14
GO:0072677	BP	GO:0072677	eosinophil migration	4/244	23/18723	0.000205061413465913	0.00267799533645261	0.00194027977992791	LGALS3/CCL4/CCL5/PTGER4	4
GO:0001666	BP	GO:0001666	response to hypoxia	13/244	307/18723	0.00020627459531869	0.00268386167909095	0.00194453010323817	SOD2/CYBB/HMOX1/EIF4EBP1/MALAT1/RORA/CARD16/EGR1/HSPD1/ENO1/CITED2/PMAIP1/RGCC	13
GO:0050821	BP	GO:0050821	protein stabilization	10/244	191/18723	0.000210169750704286	0.00272445141780132	0.00197393846262561	GRN/TYROBP/HSPA1A/HSPA1B/PYHIN1/AAK1/PIK3R1/HSPD1/GAPDH/PIM2	10
GO:0042093	BP	GO:0042093	T-helper cell differentiation	6/244	66/18723	0.000217756262022308	0.00280211629481454	0.00203020875870423	HLA-DRA/HLA-DRB1/GPR183/RORA/BATF/PTGER4	6
GO:0072678	BP	GO:0072678	T cell migration	6/244	66/18723	0.000217756262022308	0.00280211629481454	0.00203020875870423	AIF1/GPR183/XCL2/CCL5/XCL1/CXCR3	6
GO:0070372	BP	GO:0070372	regulation of ERK1 and ERK2 cascade	13/244	309/18723	0.000219736967453662	0.00281728454987122	0.0020411985682019	APOE/CD74/HLA-DRB1/GPR183/ATF3/CD4/HAVCR2/XCL2/CCL4/CCL5/XCL1/CCL3L3/F2R	13
GO:0051017	BP	GO:0051017	actin filament bundle assembly	9/244	157/18723	0.000222188478953863	0.00283835682387243	0.00205646599850886	AIF1/RAC1/S100A10/PLEK/PIK3R1/STMN1/GPR65/PTGER4/RGCC	9
GO:0036230	BP	GO:0036230	granulocyte activation	5/244	43/18723	0.000231838985443223	0.00295090708645668	0.00213801169642149	GRN/FCER1G/TYROBP/SPI1/CCL5	5
GO:0046635	BP	GO:0046635	positive regulation of alpha-beta T cell activation	6/244	67/18723	0.000236599212774327	0.00300062467319932	0.00217403342765846	HLA-DRA/HLA-DRB1/HSPH1/CD160/XCL1/RUNX3	6
GO:0001911	BP	GO:0001911	negative regulation of leukocyte mediated cytotoxicity	4/244	24/18723	0.000243568763750382	0.00306525259934547	0.00222085810155283	HAVCR2/IL7R/KLRD1/KLRC1	4
GO:0001915	BP	GO:0001915	negative regulation of T cell mediated cytotoxicity	3/244	10/18723	0.000245185306124701	0.00306525259934547	0.00222085810155283	IL7R/KLRD1/KLRC1	3
GO:0002291	BP	GO:0002291	T cell activation via T cell receptor contact with antigen bound to MHC molecule on antigen presenting cell	3/244	10/18723	0.000245185306124701	0.00306525259934547	0.00222085810155283	HLA-DMB/LGALS3/HAVCR2	3
GO:0035747	BP	GO:0035747	natural killer cell chemotaxis	3/244	10/18723	0.000245185306124701	0.00306525259934547	0.00222085810155283	CCL4/CCL5/XCL1	3
GO:2001235	BP	GO:2001235	positive regulation of apoptotic signaling pathway	8/244	126/18723	0.000248475943351365	0.00309537584749414	0.0022426832065084	S100A9/CTSH/ATF3/CTSC/BAX/PMAIP1/ITM2C/SOD1	8
GO:0002294	BP	GO:0002294	CD4-positive, alpha-beta T cell differentiation involved in immune response	6/244	68/18723	0.00025670198545811	0.00317570991140688	0.00230088740041705	HLA-DRA/HLA-DRB1/GPR183/RORA/BATF/PTGER4	6
GO:0060249	BP	GO:0060249	anatomical structure homeostasis	13/244	314/18723	0.000256732597449347	0.00317570991140688	0.00230088740041705	LYZ/CTSH/RAC1/HSPB1/ACP5/PRDX1/F2R/ACTB/BAX/IGKC/ITGB1/IGHG3/SOD1	13
GO:0031295	BP	GO:0031295	T cell costimulation	5/244	44/18723	0.000258807939313965	0.00319014838880687	0.00231134846633857	LGALS1/TNFSF13B/FYN/CD160/ICOS	5
GO:0034620	BP	GO:0034620	cellular response to unfolded protein	7/244	96/18723	0.000260715640494969	0.00320242673097492	0.00232024445607963	HSPA1A/ATF3/HSPA1B/PIK3R1/HSPD1/HSPA8/BAX	7
GO:0006911	BP	GO:0006911	phagocytosis, engulfment	8/244	127/18723	0.000262247088991387	0.00321001401960538	0.00232574165113213	AIF1/RAC1/IGLC3/IGHG4/IGHG1/IGKC/IGHG3/IGLC2	8
GO:0009896	BP	GO:0009896	positive regulation of catabolic process	17/244	492/18723	0.000263228879421482	0.00321084393544329	0.0023263429475188	APOE/HMOX1/SLC25A5/HSPA1A/CTSC/OAZ1/LAPTM5/HSPA1B/ZFP36L2/PYHIN1/ZFAND2A/PIM2/PIP4K2A/TNRC6B/TNRC6C/BTG2/BAX	17
GO:0061572	BP	GO:0061572	actin filament bundle organization	9/244	161/18723	0.000267998248877109	0.00325770881766534	0.00236029781746439	AIF1/RAC1/S100A10/PLEK/PIK3R1/STMN1/GPR65/PTGER4/RGCC	9
GO:0043270	BP	GO:0043270	positive regulation of ion transport	12/244	275/18723	0.000274628211577805	0.00332329072106834	0.0024078136735863	LGALS3/VAMP8/GSTO1/GLRX/CCL4/CCL5/XCL1/F2R/ABCB1/BAX/ITGB1/CALM3	12
GO:0032612	BP	GO:0032612	interleukin-1 production	8/244	128/18723	0.000276636588396167	0.00332329072106834	0.0024078136735863	TYROBP/HSPB1/ACP5/HAVCR2/PYHIN1/CARD16/EGR1/F2R	8
GO:0032652	BP	GO:0032652	regulation of interleukin-1 production	8/244	128/18723	0.000276636588396167	0.00332329072106834	0.0024078136735863	TYROBP/HSPB1/ACP5/HAVCR2/PYHIN1/CARD16/EGR1/F2R	8
GO:1901216	BP	GO:1901216	positive regulation of neuron death	7/244	97/18723	0.000277921205344162	0.00332329072106834	0.0024078136735863	C1QA/GRN/TYROBP/CTSZ/FYN/EGR1/BAX	7
GO:0034605	BP	GO:0034605	cellular response to heat	6/244	69/18723	0.000278123390832363	0.00332329072106834	0.0024078136735863	HMOX1/HSPA1A/HSPA1B/HSPD1/ATM/DNAJB1	6
GO:1901623	BP	GO:1901623	regulation of lymphocyte chemotaxis	4/244	25/18723	0.00028701232017592	0.00341787891789155	0.00247634537086664	XCL2/CCL4/CCL5/XCL1	4
GO:0043280	BP	GO:0043280	positive regulation of cysteine-type endopeptidase activity involved in apoptotic process	8/244	129/18723	0.000291665347529081	0.00346155529010021	0.00250799007939302	S100A9/CTSH/CTSD/LAPTM5/HSPD1/F2R/BAX/PMAIP1	8
GO:2001243	BP	GO:2001243	negative regulation of intrinsic apoptotic signaling pathway	7/244	98/18723	0.000296027842176493	0.00350150104230983	0.00253693185320844	GPX1/CD74/SOD2/HSPB1/HSPA1A/ENO1/DNAJA1	7
GO:0010959	BP	GO:0010959	regulation of metal ion transport	15/244	406/18723	0.000299702305442926	0.00353306778194966	0.00255980280664428	LGALS3/FKBP1A/GSTO1/CD4/GLRX/FYN/CCL4/CCL5/XCL1/F2R/BAX/ITGB1/CALM3/STOM/UTRN	15
GO:0072593	BP	GO:0072593	reactive oxygen species metabolic process	11/244	239/18723	0.00031316229264849	0.00367939509723795	0.00266582088936472	GPX1/TYROBP/SOD2/CYBB/RAC1/ACP5/FYN/PRDX1/HSPD1/PMAIP1/SOD1	11
GO:0031294	BP	GO:0031294	lymphocyte costimulation	5/244	46/18723	0.000319826377492969	0.00374516688044267	0.0027134743185193	LGALS1/TNFSF13B/FYN/CD160/ICOS	5
GO:0050853	BP	GO:0050853	B cell receptor signaling pathway	8/244	131/18723	0.000323726503483207	0.00377824321174919	0.00273743901179365	IGLC3/BAX/IGHG4/CD79B/IGHG1/IGKC/IGHG3/IGLC2	8
GO:0045824	BP	GO:0045824	negative regulation of innate immune response	6/244	71/18723	0.000325164548676606	0.00378037459097252	0.00273898325347103	GRN/HAVCR2/KLRD1/ISG15/KLRC1/LYAR	6
GO:0036293	BP	GO:0036293	response to decreased oxygen levels	13/244	322/18723	0.000326995057800325	0.00378037459097252	0.00273898325347103	SOD2/CYBB/HMOX1/EIF4EBP1/MALAT1/RORA/CARD16/EGR1/HSPD1/ENO1/CITED2/PMAIP1/RGCC	13
GO:0002357	BP	GO:0002357	defense response to tumor cell	3/244	11/18723	0.000333888601140392	0.00378037459097252	0.00273898325347103	SPI1/LAPTM5/PRF1	3
GO:0045657	BP	GO:0045657	positive regulation of monocyte differentiation	3/244	11/18723	0.000333888601140392	0.00378037459097252	0.00273898325347103	CD74/HLA-DRB1/CD4	3
GO:0090084	BP	GO:0090084	negative regulation of inclusion body assembly	3/244	11/18723	0.000333888601140392	0.00378037459097252	0.00273898325347103	HSPA1A/HSPA1B/DNAJB1	3
GO:0098883	BP	GO:0098883	synapse pruning	3/244	11/18723	0.000333888601140392	0.00378037459097252	0.00273898325347103	C1QA/C1QB/C1QC	3
GO:1903265	BP	GO:1903265	positive regulation of tumor necrosis factor-mediated signaling pathway	3/244	11/18723	0.000333888601140392	0.00378037459097252	0.00273898325347103	HSPA1A/LAPTM5/HSPA1B	3
GO:2000644	BP	GO:2000644	regulation of receptor catabolic process	3/244	11/18723	0.000333888601140392	0.00378037459097252	0.00273898325347103	APOE/ANXA2/LAPTM5	3
GO:0006910	BP	GO:0006910	phagocytosis, recognition	7/244	100/18723	0.000335082557708371	0.00378037459097252	0.00273898325347103	IGLC3/SPON2/IGHG4/IGHG1/IGKC/IGHG3/IGLC2	7
GO:0002710	BP	GO:0002710	negative regulation of T cell mediated immunity	4/244	26/18723	0.000335746334296449	0.00378037459097252	0.00273898325347103	IL7R/KLRD1/XCL1/KLRC1	4
GO:0045954	BP	GO:0045954	positive regulation of natural killer cell mediated cytotoxicity	4/244	26/18723	0.000335746334296449	0.00378037459097252	0.00273898325347103	KLRD1/CD160/NCR3/CRTAM	4
GO:0070227	BP	GO:0070227	lymphocyte apoptotic process	6/244	72/18723	0.000350909096716296	0.00393847813662731	0.00285353353240291	CD74/LGALS3/CD27/IL7R/CCL5/BAX	6
GO:0042311	BP	GO:0042311	vasodilation	5/244	47/18723	0.000354135922888832	0.00396203661499512	0.00287060228476431	GPX1/APOE/SOD2/RGS2/SOD1	5
GO:0010522	BP	GO:0010522	regulation of calcium ion transport into cytosol	7/244	102/18723	0.000378163882407823	0.00420408138891988	0.0030459702453768	FKBP1A/GSTO1/FYN/XCL1/F2R/BAX/CALM3	7
GO:1902106	BP	GO:1902106	negative regulation of leukocyte differentiation	7/244	102/18723	0.000378163882407823	0.00420408138891988	0.0030459702453768	CD74/C1QC/TMEM176B/TMEM176A/IRF1/PIK3R1/RUNX3	7
GO:0045639	BP	GO:0045639	positive regulation of myeloid cell differentiation	7/244	103/18723	0.000401306645062519	0.00444728783629221	0.00322217986970337	CD74/HLA-DRB1/TYROBP/HSPA1A/CD4/HSPA1B/ISG15	7
GO:0006801	BP	GO:0006801	superoxide metabolic process	6/244	74/18723	0.000407168705557403	0.00448396132483748	0.00324875080032272	TYROBP/SOD2/CYBB/ACP5/PRDX1/SOD1	6
GO:1903201	BP	GO:1903201	regulation of oxidative stress-induced cell death	6/244	74/18723	0.000407168705557403	0.00448396132483748	0.00324875080032272	GPX1/SOD2/TXN/HSPB1/FYN/SOD1	6
GO:1901215	BP	GO:1901215	negative regulation of neuron death	10/244	208/18723	0.000415099229859367	0.00455701123279986	0.00330167742697352	APOE/GRN/SOD2/HMOX1/FYN/HSPD1/F2R/BTG2/BAX/SOD1	10
GO:0099024	BP	GO:0099024	plasma membrane invagination	8/244	136/18723	0.000416616274034744	0.00455941735415594	0.00330342072672901	AIF1/RAC1/IGLC3/IGHG4/IGHG1/IGKC/IGHG3/IGLC2	8
GO:0050832	BP	GO:0050832	defense response to fungus	5/244	49/18723	0.000431027069308377	0.00468791979715272	0.00339652420918252	S100A9/SPI1/COTL1/GAPDH/SPON2	5
GO:1902041	BP	GO:1902041	regulation of extrinsic apoptotic signaling pathway via death domain receptors	5/244	49/18723	0.000431027069308377	0.00468791979715272	0.00339652420918252	GPX1/LGALS3/HMOX1/ATF3/PMAIP1	5
GO:0007266	BP	GO:0007266	Rho protein signal transduction	8/244	137/18723	0.000437565686379594	0.00472227970825664	0.00342141889060619	APOE/RAC1/F2R/AKAP13/STMN1/ARHGDIB/GPR65/ITGB1	8
GO:0045471	BP	GO:0045471	response to ethanol	8/244	137/18723	0.000437565686379594	0.00472227970825664	0.00342141889060619	SOD2/SPI1/CYBB/RGS2/EIF4EBP1/CD27/FYN/SOD1	8
GO:0060907	BP	GO:0060907	positive regulation of macrophage cytokine production	3/244	12/18723	0.000440907413694329	0.00472227970825664	0.00342141889060619	CD74/LAPTM5/SPON2	3
GO:0070493	BP	GO:0070493	thrombin-activated receptor signaling pathway	3/244	12/18723	0.000440907413694329	0.00472227970825664	0.00342141889060619	PLEK/F2R/STMN1	3
GO:0097201	BP	GO:0097201	negative regulation of transcription from RNA polymerase II promoter in response to stress	3/244	12/18723	0.000440907413694329	0.00472227970825664	0.00342141889060619	HSPA1A/CITED2/DNAJB1	3
GO:0045637	BP	GO:0045637	regulation of myeloid cell differentiation	10/244	210/18723	0.000447544412264514	0.00476716020747437	0.00345393602159588	CD74/HLA-DRB1/C1QC/TYROBP/SPI1/HSPA1A/CD4/HSPA1B/PIK3R1/ISG15	10
GO:0002313	BP	GO:0002313	mature B cell differentiation involved in immune response	4/244	28/18723	0.00045052581522388	0.00476716020747437	0.00345393602159588	SPI1/LGALS1/GPR183/ITM2A	4
GO:0031342	BP	GO:0031342	negative regulation of cell killing	4/244	28/18723	0.00045052581522388	0.00476716020747437	0.00345393602159588	HAVCR2/IL7R/KLRD1/KLRC1	4
GO:0061082	BP	GO:0061082	myeloid leukocyte cytokine production	4/244	28/18723	0.00045052581522388	0.00476716020747437	0.00345393602159588	CD74/HMOX1/LAPTM5/SPON2	4
GO:0070231	BP	GO:0070231	T cell apoptotic process	5/244	50/18723	0.000473885351497925	0.00499351835814739	0.00361793860098593	LGALS3/CD27/IL7R/CCL5/BAX	5
GO:0030038	BP	GO:0030038	contractile actin filament bundle assembly	7/244	106/18723	0.000477603805390699	0.00499351835814739	0.00361793860098593	RAC1/S100A10/PIK3R1/STMN1/GPR65/PTGER4/RGCC	7
GO:0043149	BP	GO:0043149	stress fiber assembly	7/244	106/18723	0.000477603805390699	0.00499351835814739	0.00361793860098593	RAC1/S100A10/PIK3R1/STMN1/GPR65/PTGER4/RGCC	7
GO:1903707	BP	GO:1903707	negative regulation of hemopoiesis	7/244	106/18723	0.000477603805390699	0.00499351835814739	0.00361793860098593	CD74/C1QC/TMEM176B/TMEM176A/IRF1/PIK3R1/RUNX3	7
GO:0010951	BP	GO:0010951	negative regulation of endopeptidase activity	11/244	252/18723	0.000489850754405481	0.00510636706298652	0.00369970052835375	GPX1/TIMP1/SERPINA1/CSTB/ANXA2/CD27/CST7/CARD16/GAPDH/BIRC3/PTTG1	11
GO:0052126	BP	GO:0052126	movement in host environment	9/244	175/18723	0.000494230818694	0.00513678362743202	0.0037217381488698	CD74/HLA-DRB1/CTSB/LGALS1/VAMP8/HSPA1A/CD4/HSPA1B/ITGB1	9
GO:0062197	BP	GO:0062197	cellular response to chemical stress	13/244	337/18723	0.000503443068303822	0.00521637671762251	0.00377940548735111	AIF1/GPX1/SOD2/HMOX1/TXN/HSPB1/HSPA1A/HSPA1B/FYN/PRDX1/ATM/DNAJA1/SOD1	13
GO:0008637	BP	GO:0008637	apoptotic mitochondrial changes	7/244	107/18723	0.000505458151194377	0.00521637671762251	0.00377940548735111	GPX1/SOD2/SLC25A5/HSPA1A/HSPD1/BAX/PMAIP1	7
GO:0097305	BP	GO:0097305	response to alcohol	11/244	253/18723	0.00050634342747204	0.00521637671762251	0.00377940548735111	SOD2/SPI1/CYBB/RGS2/EIF4EBP1/CD27/FYN/FOSB/PTGER4/SOD1/CALM3	11
GO:1902175	BP	GO:1902175	regulation of oxidative stress-induced intrinsic apoptotic signaling pathway	4/244	29/18723	0.000517300967676788	0.00528278575421092	0.00382752062375298	GPX1/SOD2/HSPB1/SOD1	4
GO:1903902	BP	GO:1903902	positive regulation of viral life cycle	4/244	29/18723	0.000517300967676788	0.00528278575421092	0.00382752062375298	CD74/HLA-DRB1/LGALS1/CD4	4
GO:2000406	BP	GO:2000406	positive regulation of T cell migration	4/244	29/18723	0.000517300967676788	0.00528278575421092	0.00382752062375298	AIF1/XCL2/CCL5/XCL1	4
GO:0007568	BP	GO:0007568	aging	13/244	339/18723	0.00053216022050618	0.00541877928880641	0.00392605160391745	C1QA/TIMP1/SOD2/SPI1/CD68/GPX4/CTSC/LIMS1/PDCD4/CITED2/CACYBP/ATM/SOD1	13
GO:0002832	BP	GO:0002832	negative regulation of response to biotic stimulus	7/244	108/18723	0.000534591531243936	0.00542780361057788	0.00393258996820151	GRN/HAVCR2/KLRD1/CARD16/ISG15/KLRC1/LYAR	7
GO:0051924	BP	GO:0051924	regulation of calcium ion transport	11/244	255/18723	0.000540725163844485	0.00547425792675987	0.00396624737198836	LGALS3/FKBP1A/GSTO1/CD4/FYN/CCL4/CCL5/XCL1/F2R/BAX/CALM3	11
GO:0051258	BP	GO:0051258	protein polymerization	12/244	297/18723	0.000548181408441315	0.00553379680417914	0.00400938489295554	AIF1/COTL1/RAC1/GPX4/TMSB10/CAPG/HSPA1A/ARPC3/ARPC1B/HSPA1B/STMN1/MYADM	12
GO:0009266	BP	GO:0009266	response to temperature stimulus	9/244	178/18723	0.000558898456493087	0.00562581741449918	0.00407605630463063	SOD2/HMOX1/HSPA1A/HSPA1B/HSPD1/ATM/DNAJA1/SOD1/DNAJB1	9
GO:0044090	BP	GO:0044090	positive regulation of vacuole organization	3/244	13/18723	0.000567675890068945	0.00564942040173429	0.00409315730486569	GRN/ANXA2/PIP4K2A	3
GO:0044794	BP	GO:0044794	positive regulation by host of viral process	3/244	13/18723	0.000567675890068945	0.00564942040173429	0.00409315730486569	APOE/HSPA8/STOM	3
GO:0060213	BP	GO:0060213	positive regulation of nuclear-transcribed mRNA poly(A) tail shortening	3/244	13/18723	0.000567675890068945	0.00564942040173429	0.00409315730486569	TNRC6B/TNRC6C/BTG2	3
GO:0070424	BP	GO:0070424	regulation of nucleotide-binding oligomerization domain containing signaling pathway	3/244	13/18723	0.000567675890068945	0.00564942040173429	0.00409315730486569	HSPA1A/HSPA1B/BIRC3	3
GO:0051279	BP	GO:0051279	regulation of release of sequestered calcium ion into cytosol	6/244	79/18723	0.000578817406578116	0.00574402697544893	0.00416170231669903	FKBP1A/GSTO1/XCL1/F2R/BAX/CALM3	6
GO:0038061	BP	GO:0038061	NIK/NF-kappaB signaling	8/244	143/18723	0.000581970608538773	0.00575904999379355	0.00417258689828541	SPI1/LIMS1/LAPTM5/HAVCR2/PDCD4/CD27/PRDX1/BIRC3	8
GO:0070229	BP	GO:0070229	negative regulation of lymphocyte apoptotic process	4/244	30/18723	0.000590824745848337	0.00583024531507081	0.00422416982691094	CD74/CD27/IL7R/CCL5	4
GO:0032611	BP	GO:0032611	interleukin-1 beta production	7/244	110/18723	0.000596863975175002	0.00585693615863067	0.00424350806225567	TYROBP/HSPB1/ACP5/PYHIN1/CARD16/EGR1/F2R	7
GO:0032651	BP	GO:0032651	regulation of interleukin-1 beta production	7/244	110/18723	0.000596863975175002	0.00585693615863067	0.00424350806225567	TYROBP/HSPB1/ACP5/PYHIN1/CARD16/EGR1/F2R	7
GO:0010324	BP	GO:0010324	membrane invagination	8/244	144/18723	0.000609404332955026	0.00596333543640949	0.00432059720593829	AIF1/RAC1/IGLC3/IGHG4/IGHG1/IGKC/IGHG3/IGLC2	8
GO:0002707	BP	GO:0002707	negative regulation of lymphocyte mediated immunity	5/244	53/18723	0.000621824420063717	0.00605116118471977	0.00438422932705662	HAVCR2/IL7R/KLRD1/XCL1/KLRC1	5
GO:1903202	BP	GO:1903202	negative regulation of oxidative stress-induced cell death	5/244	53/18723	0.000621824420063717	0.00605116118471977	0.00438422932705662	GPX1/SOD2/TXN/HSPB1/FYN	5
GO:0032640	BP	GO:0032640	tumor necrosis factor production	9/244	181/18723	0.000630344757675628	0.00610027860527405	0.00441981622171863	TYROBP/CYBB/LY96/HSPB1/ACP5/HAVCR2/PIK3R1/HSPD1/SPON2	9
GO:0032680	BP	GO:0032680	regulation of tumor necrosis factor production	9/244	181/18723	0.000630344757675628	0.00610027860527405	0.00441981622171863	TYROBP/CYBB/LY96/HSPB1/ACP5/HAVCR2/PIK3R1/HSPD1/SPON2	9
GO:0042176	BP	GO:0042176	regulation of protein catabolic process	14/244	391/18723	0.000646096319881969	0.00623553948281691	0.004517816372107	GPX1/APOE/TIMP1/ANXA2/HSPA1A/CTSC/OAZ1/LAPTM5/HSPA1B/FYN/PYHIN1/CTSA/ZFAND2A/PSME2	14
GO:0070482	BP	GO:0070482	response to oxygen levels	13/244	347/18723	0.000661313914642766	0.00633081253931362	0.00458684426867435	SOD2/CYBB/HMOX1/EIF4EBP1/MALAT1/RORA/CARD16/EGR1/HSPD1/ENO1/CITED2/PMAIP1/RGCC	13
GO:0051817	BP	GO:0051817	modulation of process of other organism involved in symbiotic interaction	6/244	81/18723	0.000661374381419897	0.00633081253931362	0.00458684426867435	APOE/CD4/CCL4/CCL5/HSPA8/STOM	6
GO:2000106	BP	GO:2000106	regulation of leukocyte apoptotic process	6/244	81/18723	0.000661374381419897	0.00633081253931362	0.00458684426867435	CD74/LGALS3/CD27/IL7R/CCL5/BAX	6
GO:1901222	BP	GO:1901222	regulation of NIK/NF-kappaB signaling	7/244	112/18723	0.000664765731394248	0.00634598373474998	0.00459783620855633	SPI1/LIMS1/LAPTM5/HAVCR2/PDCD4/CD27/PRDX1	7
GO:0002717	BP	GO:0002717	positive regulation of natural killer cell mediated immunity	4/244	31/18723	0.000671468972659303	0.00638633290335421	0.00462707026841969	KLRD1/CD160/NCR3/CRTAM	4
GO:0010466	BP	GO:0010466	negative regulation of peptidase activity	11/244	262/18723	0.000676816511703554	0.00638633290335421	0.00462707026841969	GPX1/TIMP1/SERPINA1/CSTB/ANXA2/CD27/CST7/CARD16/GAPDH/BIRC3/PTTG1	11
GO:0002823	BP	GO:0002823	negative regulation of adaptive immune response based on somatic recombination of immune receptors built from immunoglobulin superfamily domains	5/244	54/18723	0.000678082030444383	0.00638633290335421	0.00462707026841969	HAVCR2/IL7R/KLRD1/XCL1/KLRC1	5
GO:0006968	BP	GO:0006968	cellular defense response	5/244	54/18723	0.000678082030444383	0.00638633290335421	0.00462707026841969	TYROBP/LY96/PRF1/KLRG1/ITGB1	5
GO:0010524	BP	GO:0010524	positive regulation of calcium ion transport into cytosol	5/244	54/18723	0.000678082030444383	0.00638633290335421	0.00462707026841969	GSTO1/XCL1/F2R/BAX/CALM3	5
GO:0002312	BP	GO:0002312	B cell activation involved in immune response	6/244	82/18723	0.000705929157376828	0.00663082655044064	0.00480421250362277	SPI1/LGALS1/GPR183/ITM2A/HSPD1/BATF	6
GO:0050920	BP	GO:0050920	regulation of chemotaxis	10/244	223/18723	0.000713898704184805	0.00665019647109555	0.00481824653306037	AIF1/CD74/SPI1/RAC1/GPR183/HSPB1/XCL2/CCL4/CCL5/XCL1	10
GO:0001771	BP	GO:0001771	immunological synapse formation	3/244	14/18723	0.00071556341191976	0.00665019647109555	0.00481824653306037	LGALS3/HAVCR2/PRF1	3
GO:0043374	BP	GO:0043374	CD8-positive, alpha-beta T cell differentiation	3/244	14/18723	0.00071556341191976	0.00665019647109555	0.00481824653306037	IRF1/EOMES/RUNX3	3
GO:0043517	BP	GO:0043517	positive regulation of DNA damage response, signal transduction by p53 class mediator	3/244	14/18723	0.00071556341191976	0.00665019647109555	0.00481824653306037	PYHIN1/ATM/PMAIP1	3
GO:0007015	BP	GO:0007015	actin filament organization	15/244	442/18723	0.000724334191287512	0.00671394726647237	0.00486443570207805	AIF1/COTL1/RAC1/TMSB10/CAPG/ARPC3/S100A10/ARPC1B/PLEK/PIK3R1/STMN1/GPR65/PTGER4/MYADM/RGCC	15
GO:0048678	BP	GO:0048678	response to axon injury	6/244	83/18723	0.000752771306360464	0.00695917262959029	0.00504210808526206	AIF1/GRN/TYROBP/LGALS1/BAX/SOD1	6
GO:0019835	BP	GO:0019835	cytolysis	4/244	32/18723	0.000759607262276315	0.00700393782776035	0.00507454167753593	LYZ/GZMM/PRF1/GZMH	4
GO:0071706	BP	GO:0071706	tumor necrosis factor superfamily cytokine production	9/244	186/18723	0.000765924575518017	0.00702530818223184	0.00509002507517539	TYROBP/CYBB/LY96/HSPB1/ACP5/HAVCR2/PIK3R1/HSPD1/SPON2	9
GO:1903555	BP	GO:1903555	regulation of tumor necrosis factor superfamily cytokine production	9/244	186/18723	0.000765924575518017	0.00702530818223184	0.00509002507517539	TYROBP/CYBB/LY96/HSPB1/ACP5/HAVCR2/PIK3R1/HSPD1/SPON2	9
GO:0071675	BP	GO:0071675	regulation of mononuclear cell migration	7/244	115/18723	0.000777956103815486	0.00711708279349948	0.00515651825390856	AIF1/SPI1/LGALS3/XCL2/CCL4/CCL5/XCL1	7
GO:0035967	BP	GO:0035967	cellular response to topologically incorrect protein	7/244	116/18723	0.000818894351092496	0.00747214507892971	0.00541377044686714	HSPA1A/ATF3/HSPA1B/PIK3R1/HSPD1/HSPA8/BAX	7
GO:0001975	BP	GO:0001975	response to amphetamine	4/244	33/18723	0.000855614499052916	0.00770711214146895	0.00558401041487166	RGS2/RGS10/SOD1/CALM3	4
GO:0002335	BP	GO:0002335	mature B cell differentiation	4/244	33/18723	0.000855614499052916	0.00770711214146895	0.00558401041487166	SPI1/LGALS1/GPR183/ITM2A	4
GO:0035025	BP	GO:0035025	positive regulation of Rho protein signal transduction	4/244	33/18723	0.000855614499052916	0.00770711214146895	0.00558401041487166	RAC1/F2R/AKAP13/GPR65	4
GO:0046685	BP	GO:0046685	response to arsenic-containing substance	4/244	33/18723	0.000855614499052916	0.00770711214146895	0.00558401041487166	HMOX1/ATF3/GSTO1/ZFAND2A	4
GO:0150117	BP	GO:0150117	positive regulation of cell-substrate junction organization	4/244	33/18723	0.000855614499052916	0.00770711214146895	0.00558401041487166	RAC1/LIMS1/S100A10/PIK3R1	4
GO:0010820	BP	GO:0010820	positive regulation of T cell chemotaxis	3/244	15/18723	0.000885876338628706	0.00791878772926882	0.00573737508183798	XCL2/CCL5/XCL1	3
GO:0060211	BP	GO:0060211	regulation of nuclear-transcribed mRNA poly(A) tail shortening	3/244	15/18723	0.000885876338628706	0.00791878772926882	0.00573737508183798	TNRC6B/TNRC6C/BTG2	3
GO:1900153	BP	GO:1900153	positive regulation of nuclear-transcribed mRNA catabolic process, deadenylation-dependent decay	3/244	15/18723	0.000885876338628706	0.00791878772926882	0.00573737508183798	ZFP36L2/TNRC6B/TNRC6C	3
GO:0043516	BP	GO:0043516	regulation of DNA damage response, signal transduction by p53 class mediator	4/244	34/18723	0.000959866338024618	0.00851517789262748	0.00616947582494292	CD74/PYHIN1/ATM/PMAIP1	4
GO:0055094	BP	GO:0055094	response to lipoprotein particle	4/244	34/18723	0.000959866338024618	0.00851517789262748	0.00616947582494292	APOE/FCER1G/CD68/ITGB1	4
GO:0070232	BP	GO:0070232	regulation of T cell apoptotic process	4/244	34/18723	0.000959866338024618	0.00851517789262748	0.00616947582494292	LGALS3/CD27/IL7R/CCL5	4
GO:0007565	BP	GO:0007565	female pregnancy	9/244	193/18723	0.000994799028007936	0.00878254982395916	0.00636319399353776	CTSB/TIMP1/RGS2/HAVCR2/FOSB/SLC38A1/CITED2/ARHGDIB/SOD1	9
GO:0032271	BP	GO:0032271	regulation of protein polymerization	10/244	233/18723	0.000997958256534849	0.00878254982395916	0.00636319399353776	COTL1/RAC1/TMSB10/CAPG/HSPA1A/ARPC3/ARPC1B/HSPA1B/STMN1/MYADM	10
GO:0030218	BP	GO:0030218	erythrocyte differentiation	7/244	120/18723	0.00099996688749752	0.00878254982395916	0.00636319399353776	SPI1/SLC25A5/HSPA1A/HSPA1B/ISG15/CITED2/LYAR	7
GO:0051098	BP	GO:0051098	regulation of binding	13/244	363/18723	0.00100000567309526	0.00878254982395916	0.00636319399353776	APOE/CTSZ/HMOX1/TXN/ANXA2/FKBP1A/S100A10/PYHIN1/CARD16/ACTB/STMN1/BAX/CALM3	13
GO:0070098	BP	GO:0070098	chemokine-mediated signaling pathway	6/244	88/18723	0.00102409489845148	0.00897168423506245	0.00650022697061471	XCL2/CCL4/CCL5/XCL1/CCL3L3/CXCR3	6
GO:1902107	BP	GO:1902107	positive regulation of leukocyte differentiation	8/244	157/18723	0.00107115318137855	0.00927517644787676	0.00672011525640583	HLA-DRA/CD74/HLA-DRB1/TYROBP/CD4/CD27/IL7R/RUNX3	8
GO:1903708	BP	GO:1903708	positive regulation of hemopoiesis	8/244	157/18723	0.00107115318137855	0.00927517644787676	0.00672011525640583	HLA-DRA/CD74/HLA-DRB1/TYROBP/CD4/CD27/IL7R/RUNX3	8
GO:0010819	BP	GO:0010819	regulation of T cell chemotaxis	3/244	16/18723	0.00107985971169416	0.00927517644787676	0.00672011525640583	XCL2/CCL5/XCL1	3
GO:0017014	BP	GO:0017014	protein nitrosylation	3/244	16/18723	0.00107985971169416	0.00927517644787676	0.00672011525640583	S100A9/TXN/GAPDH	3
GO:0018119	BP	GO:0018119	peptidyl-cysteine S-nitrosylation	3/244	16/18723	0.00107985971169416	0.00927517644787676	0.00672011525640583	S100A9/TXN/GAPDH	3
GO:0051238	BP	GO:0051238	sequestering of metal ion	3/244	16/18723	0.00107985971169416	0.00927517644787676	0.00672011525640583	S100A9/FTL/FTH1	3
GO:0071361	BP	GO:0071361	cellular response to ethanol	3/244	16/18723	0.00107985971169416	0.00927517644787676	0.00672011525640583	SOD2/SPI1/CYBB	3
GO:1902931	BP	GO:1902931	negative regulation of alcohol biosynthetic process	3/244	16/18723	0.00107985971169416	0.00927517644787676	0.00672011525640583	APOE/PLEK/SOD1	3
GO:1900407	BP	GO:1900407	regulation of cellular response to oxidative stress	6/244	89/18723	0.00108635861434203	0.0093082385663013	0.00674406965206423	GPX1/SOD2/TXN/HSPB1/FYN/SOD1	6
GO:0009620	BP	GO:0009620	response to fungus	5/244	60/18723	0.00109924194763871	0.0093729052477058	0.00679092240518754	S100A9/SPI1/COTL1/GAPDH/SPON2	5
GO:0051851	BP	GO:0051851	modulation by host of symbiont process	5/244	60/18723	0.00109924194763871	0.0093729052477058	0.00679092240518754	APOE/CCL4/CCL5/HSPA8/STOM	5
GO:0031032	BP	GO:0031032	actomyosin structure organization	9/244	196/18723	0.00110851534019138	0.00942909053291115	0.00683163015823308	RAC1/S100A10/PIK3R1/AKAP13/STMN1/GPR65/PTGER4/ITGB1/RGCC	9
GO:0031334	BP	GO:0031334	positive regulation of protein-containing complex assembly	10/244	237/18723	0.00113486285211748	0.00962988695528674	0.00697711257671007	LGALS3/RAC1/HSPA1A/ARPC3/ARPC1B/PLEK/HSPA1B/ISG15/BAX/ATM	10
GO:0050852	BP	GO:0050852	T cell receptor signaling pathway	7/244	123/18723	0.00115535308513735	0.00978013346527112	0.00708597022159066	HLA-DPB1/HLA-DRB1/HLA-DQB1/LGALS3/LAPTM5/FYN/CD160	7
GO:2000401	BP	GO:2000401	regulation of lymphocyte migration	5/244	61/18723	0.00118484546673384	0.0100056781842211	0.00724938344777942	AIF1/XCL2/CCL4/CCL5/XCL1	5
GO:0071402	BP	GO:0071402	cellular response to lipoprotein particle stimulus	4/244	36/18723	0.00119460744505765	0.0100639231522483	0.00729158349652757	APOE/FCER1G/CD68/ITGB1	4
GO:0045582	BP	GO:0045582	positive regulation of T cell differentiation	6/244	91/18723	0.00121956342245015	0.010249584457099	0.00742610011454161	HLA-DRA/CD74/HLA-DRB1/CD27/IL7R/RUNX3	6
GO:0032613	BP	GO:0032613	interleukin-10 production	5/244	62/18723	0.00127528301180588	0.0106162777736352	0.00769177930293494	HLA-DRB1/TYROBP/HSPD1/XCL1/ISG15	5
GO:0032615	BP	GO:0032615	interleukin-12 production	5/244	62/18723	0.00127528301180588	0.0106162777736352	0.00769177930293494	ACP5/LAPTM5/IRF1/LTB/HSPD1	5
GO:0032653	BP	GO:0032653	regulation of interleukin-10 production	5/244	62/18723	0.00127528301180588	0.0106162777736352	0.00769177930293494	HLA-DRB1/TYROBP/HSPD1/XCL1/ISG15	5
GO:0032655	BP	GO:0032655	regulation of interleukin-12 production	5/244	62/18723	0.00127528301180588	0.0106162777736352	0.00769177930293494	ACP5/LAPTM5/IRF1/LTB/HSPD1	5
GO:0010934	BP	GO:0010934	macrophage cytokine production	3/244	17/18723	0.00129869892189213	0.0107096932220823	0.00775946131241704	CD74/LAPTM5/SPON2	3
GO:0010935	BP	GO:0010935	regulation of macrophage cytokine production	3/244	17/18723	0.00129869892189213	0.0107096932220823	0.00775946131241704	CD74/LAPTM5/SPON2	3
GO:0090083	BP	GO:0090083	regulation of inclusion body assembly	3/244	17/18723	0.00129869892189213	0.0107096932220823	0.00775946131241704	HSPA1A/HSPA1B/DNAJB1	3
GO:0090713	BP	GO:0090713	immunological memory process	3/244	17/18723	0.00129869892189213	0.0107096932220823	0.00775946131241704	HLA-DRA/HLA-DRB1/CD160	3
GO:0033120	BP	GO:0033120	positive regulation of RNA splicing	4/244	37/18723	0.00132584767063641	0.0108824833339853	0.0078846524043257	HSPA1A/PIK3R1/HSPA8/RBMX	4
GO:0045730	BP	GO:0045730	respiratory burst	4/244	37/18723	0.00132584767063641	0.0108824833339853	0.0078846524043257	GRN/CYBB/RAC1/CD52	4
GO:0051051	BP	GO:0051051	negative regulation of transport	15/244	470/18723	0.00133924596165166	0.0109668323153433	0.00794576551410552	APOE/CD74/APOC1/SPI1/RGS2/LGALS3/RAC1/HMOX1/TXN/VAMP8/FABP5/OAZ1/GSTO1/F2R/CALM3	15
GO:0032755	BP	GO:0032755	positive regulation of interleukin-6 production	6/244	93/18723	0.00136492052945061	0.0111510833022326	0.00807926031875541	AIF1/CD74/TYROBP/HSPD1/F2R/SPON2	6
GO:0032233	BP	GO:0032233	positive regulation of actin filament bundle assembly	5/244	63/18723	0.00137071947271704	0.0111724768159048	0.0080947604958598	RAC1/S100A10/PLEK/GPR65/RGCC	5
GO:0051701	BP	GO:0051701	biological process involved in interaction with host	9/244	203/18723	0.00141507828567705	0.0114909950907732	0.00832553556848687	CD74/HLA-DRB1/CTSB/LGALS1/VAMP8/HSPA1A/CD4/HSPA1B/ITGB1	9
GO:0050792	BP	GO:0050792	regulation of viral process	8/244	164/18723	0.00141633956000706	0.0114909950907732	0.00832553556848687	CD74/HLA-DRB1/LGALS1/CD4/CCL5/APOBEC3G/ISG15/STOM	8
GO:0034599	BP	GO:0034599	cellular response to oxidative stress	11/244	288/18723	0.00145589636208653	0.0117847094931106	0.00853833956712404	AIF1/GPX1/SOD2/HMOX1/TXN/HSPB1/HSPA1A/HSPA1B/FYN/PRDX1/SOD1	11
GO:0036473	BP	GO:0036473	cell death in response to oxidative stress	6/244	95/18723	0.001523142333428	0.0122678517356865	0.00888838914015312	GPX1/SOD2/TXN/HSPB1/FYN/SOD1	6
GO:0002223	BP	GO:0002223	stimulatory C-type lectin receptor signaling pathway	3/244	18/18723	0.00154352133992982	0.0122678517356865	0.00888838914015312	TYROBP/FYN/KLRD1	3
GO:0002283	BP	GO:0002283	neutrophil activation involved in immune response	3/244	18/18723	0.00154352133992982	0.0122678517356865	0.00888838914015312	FCER1G/TYROBP/SPI1	3
GO:0045953	BP	GO:0045953	negative regulation of natural killer cell mediated cytotoxicity	3/244	18/18723	0.00154352133992982	0.0122678517356865	0.00888838914015312	HAVCR2/KLRD1/KLRC1	3
GO:0050665	BP	GO:0050665	hydrogen peroxide biosynthetic process	3/244	18/18723	0.00154352133992982	0.0122678517356865	0.00888838914015312	SOD2/FYN/SOD1	3
GO:1900151	BP	GO:1900151	regulation of nuclear-transcribed mRNA catabolic process, deadenylation-dependent decay	3/244	18/18723	0.00154352133992982	0.0122678517356865	0.00888838914015312	ZFP36L2/TNRC6B/TNRC6C	3
GO:1990840	BP	GO:1990840	response to lectin	3/244	18/18723	0.00154352133992982	0.0122678517356865	0.00888838914015312	TYROBP/FYN/KLRD1	3
GO:1990858	BP	GO:1990858	cellular response to lectin	3/244	18/18723	0.00154352133992982	0.0122678517356865	0.00888838914015312	TYROBP/FYN/KLRD1	3
GO:0002720	BP	GO:0002720	positive regulation of cytokine production involved in immune response	5/244	65/18723	0.00157725473184644	0.0125076656274866	0.00906214076655505	CD74/LAPTM5/CD160/XCL1/SPON2	5
GO:0034767	BP	GO:0034767	positive regulation of ion transmembrane transport	8/244	167/18723	0.00158895347320201	0.0125720575481051	0.00910879444808547	GSTO1/GLRX/XCL1/F2R/ABCB1/BAX/ITGB1/CALM3	8
GO:0002718	BP	GO:0002718	regulation of cytokine production involved in immune response	6/244	96/18723	0.00160730411295687	0.0126886726939719	0.00919328526346471	CD74/HMOX1/LAPTM5/CD160/XCL1/SPON2	6
GO:2000516	BP	GO:2000516	positive regulation of CD4-positive, alpha-beta T cell activation	4/244	39/18723	0.0016179378283266	0.0127439811455412	0.00923335772691463	HLA-DRA/HLA-DRB1/CD160/XCL1	4
GO:1990868	BP	GO:1990868	response to chemokine	6/244	97/18723	0.00169495573323902	0.0132614242558323	0.00960825920284131	XCL2/CCL4/CCL5/XCL1/CCL3L3/CXCR3	6
GO:1990869	BP	GO:1990869	cellular response to chemokine	6/244	97/18723	0.00169495573323902	0.0132614242558323	0.00960825920284131	XCL2/CCL4/CCL5/XCL1/CCL3L3/CXCR3	6
GO:2001237	BP	GO:2001237	negative regulation of extrinsic apoptotic signaling pathway	6/244	97/18723	0.00169495573323902	0.0132614242558323	0.00960825920284131	GPX1/LGALS3/HMOX1/HSPA1A/HSPA1B/FYN	6
GO:0071222	BP	GO:0071222	cellular response to lipopolysaccharide	9/244	209/18723	0.00172913035012508	0.0134987442666431	0.00978020394526889	SPI1/CD68/LY96/VIM/HAVCR2/PDCD4/CCL5/CARD16/SPON2	9
GO:0071276	BP	GO:0071276	cellular response to cadmium ion	4/244	40/18723	0.00177953140954497	0.0138518455525419	0.0100360353412277	CYBB/MT2A/HMOX1/SOD1	4
GO:0002367	BP	GO:0002367	cytokine production involved in immune response	6/244	98/18723	0.00178619016091702	0.0138518455525419	0.0100360353412277	CD74/HMOX1/LAPTM5/CD160/XCL1/SPON2	6
GO:1902882	BP	GO:1902882	regulation of response to oxidative stress	6/244	98/18723	0.00178619016091702	0.0138518455525419	0.0100360353412277	GPX1/SOD2/TXN/HSPB1/FYN/SOD1	6
GO:2000514	BP	GO:2000514	regulation of CD4-positive, alpha-beta T cell activation	5/244	67/18723	0.00180579305038374	0.0138943199616488	0.0100668091950999	HLA-DRA/HLA-DRB1/CD160/XCL1/RUNX3	5
GO:0002281	BP	GO:0002281	macrophage activation involved in immune response	3/244	19/18723	0.00181539791129997	0.0138943199616488	0.0100668091950999	GRN/TYROBP/HAVCR2	3
GO:0002716	BP	GO:0002716	negative regulation of natural killer cell mediated immunity	3/244	19/18723	0.00181539791129997	0.0138943199616488	0.0100668091950999	HAVCR2/KLRD1/KLRC1	3
GO:0048245	BP	GO:0048245	eosinophil chemotaxis	3/244	19/18723	0.00181539791129997	0.0138943199616488	0.0100668091950999	LGALS3/CCL4/CCL5	3
GO:0070233	BP	GO:0070233	negative regulation of T cell apoptotic process	3/244	19/18723	0.00181539791129997	0.0138943199616488	0.0100668091950999	CD27/IL7R/CCL5	3
GO:1903978	BP	GO:1903978	regulation of microglial cell activation	3/244	19/18723	0.00181539791129997	0.0138943199616488	0.0100668091950999	GRN/CTSC/CST7	3
GO:0072503	BP	GO:0072503	cellular divalent inorganic cation homeostasis	15/244	486/18723	0.00185591391577785	0.014173533882886	0.0102691072044641	S100A9/APOE/MT2A/FKBP1A/GSTO1/FYN/CCL5/XCL1/F2R/CD52/CXCR3/GPR65/PTGER4/BAX/CALM3	15
GO:0046686	BP	GO:0046686	response to cadmium ion	5/244	68/18723	0.00192873678569531	0.0146977273929449	0.0106488995269123	SOD2/CYBB/MT2A/HMOX1/SOD1	5
GO:0032735	BP	GO:0032735	positive regulation of interleukin-12 production	4/244	41/18723	0.00195198304824588	0.0147954302821184	0.0107196879027259	LAPTM5/IRF1/LTB/HSPD1	4
GO:1900026	BP	GO:1900026	positive regulation of substrate adhesion-dependent cell spreading	4/244	41/18723	0.00195198304824588	0.0147954302821184	0.0107196879027259	RAC1/LIMS1/S100A10/MYADM	4
GO:1903362	BP	GO:1903362	regulation of cellular protein catabolic process	10/244	255/18723	0.00195419289806516	0.0147954302821184	0.0107196879027259	GPX1/APOE/ANXA2/HSPA1A/CTSC/LAPTM5/HSPA1B/PYHIN1/ZFAND2A/PSME2	10
GO:0051099	BP	GO:0051099	positive regulation of binding	8/244	173/18723	0.00198403122954696	0.0149890359341903	0.0108599604143623	APOE/TXN/ANXA2/FKBP1A/S100A10/PYHIN1/STMN1/CALM3	8
GO:0071559	BP	GO:0071559	response to transforming growth factor beta	10/244	256/18723	0.00201092291021929	0.0151595969605158	0.0109835364737074	SPI1/HSPA1A/FKBP1A/LIMS1/ZEB2/FYN/ZFP36L2/XCL1/RUNX3/CITED2	10
GO:1901224	BP	GO:1901224	positive regulation of NIK/NF-kappaB signaling	5/244	69/18723	0.00205769095716897	0.015478947178875	0.0112149143118102	LIMS1/LAPTM5/HAVCR2/PDCD4/CD27	5
GO:1902176	BP	GO:1902176	negative regulation of oxidative stress-induced intrinsic apoptotic signaling pathway	3/244	20/18723	0.00211534471603169	0.0158786452722635	0.0115045063503478	GPX1/SOD2/HSPB1	3
GO:0032689	BP	GO:0032689	negative regulation of interferon-gamma production	4/244	42/18723	0.00213565897322547	0.0159290232971148	0.01154100658679	HLA-DRB1/LAPTM5/HAVCR2/XCL1	4
GO:0046596	BP	GO:0046596	regulation of viral entry into host cell	4/244	42/18723	0.00213565897322547	0.0159290232971148	0.01154100658679	CD74/HLA-DRB1/LGALS1/CD4	4
GO:2000404	BP	GO:2000404	regulation of T cell migration	4/244	42/18723	0.00213565897322547	0.0159290232971148	0.01154100658679	AIF1/XCL2/CCL5/XCL1	4
GO:0007596	BP	GO:0007596	blood coagulation	9/244	217/18723	0.0022322587470674	0.0166142478356944	0.0120374702283875	APOE/FCER1G/SERPINA1/ANXA5/ANXA2/HSPB1/PLEK/F2R/ACTB	9
GO:0006979	BP	GO:0006979	response to oxidative stress	14/244	446/18723	0.00223896298158498	0.0166289153368035	0.0120480972281573	AIF1/GPX1/APOE/SOD2/HMOX1/GPX4/TXN/HSPB1/HSPA1A/HSPA1B/FYN/PRDX1/HSPD1/SOD1	14
GO:0045861	BP	GO:0045861	negative regulation of proteolysis	12/244	351/18723	0.00228168116985954	0.016910434493073	0.012252065442417	GPX1/TIMP1/SERPINA1/CTSZ/CSTB/ANXA2/CD27/CST7/CARD16/GAPDH/BIRC3/PTTG1	12
GO:0008154	BP	GO:0008154	actin polymerization or depolymerization	9/244	218/18723	0.00230258298309764	0.0170294189886779	0.0123382729155237	AIF1/COTL1/RAC1/TMSB10/CAPG/ARPC3/ARPC1B/PLEK/MYADM	9
GO:0014002	BP	GO:0014002	astrocyte development	4/244	43/18723	0.00233092256171596	0.017155761028153	0.0124298111274136	S100A9/C1QA/GRN/VIM	4
GO:0032722	BP	GO:0032722	positive regulation of chemokine production	5/244	71/18723	0.00233431647351469	0.017155761028153	0.0124298111274136	AIF1/CD74/HMOX1/HAVCR2/EGR1	5
GO:0061515	BP	GO:0061515	myeloid cell development	5/244	71/18723	0.00233431647351469	0.017155761028153	0.0124298111274136	TYROBP/ANXA2/PIP4K2A/CITED2/LYAR	5
GO:0034764	BP	GO:0034764	positive regulation of transmembrane transport	9/244	219/18723	0.00237465914956884	0.0174158196084245	0.0126182305761069	GSTO1/GLRX/PIK3R1/XCL1/F2R/ABCB1/BAX/ITGB1/CALM3	9
GO:0045621	BP	GO:0045621	positive regulation of lymphocyte differentiation	6/244	104/18723	0.0024141362421894	0.0176684596225236	0.0128012750737148	HLA-DRA/CD74/HLA-DRB1/CD27/IL7R/RUNX3	6
GO:0045655	BP	GO:0045655	regulation of monocyte differentiation	3/244	21/18723	0.00244432449402079	0.0178087861386703	0.0129029454157654	CD74/HLA-DRB1/CD4	3
GO:0061081	BP	GO:0061081	positive regulation of myeloid leukocyte cytokine production involved in immune response	3/244	21/18723	0.00244432449402079	0.0178087861386703	0.0129029454157654	CD74/LAPTM5/SPON2	3
GO:0044706	BP	GO:0044706	multi-multicellular organism process	9/244	220/18723	0.00244851799173861	0.0178087861386703	0.0129029454157654	CTSB/TIMP1/RGS2/HAVCR2/FOSB/SLC38A1/CITED2/ARHGDIB/SOD1	9
GO:0030330	BP	GO:0030330	DNA damage response, signal transduction by p53 class mediator	5/244	72/18723	0.00248233194939517	0.0180174217731926	0.0130541075546706	CD74/PYHIN1/BATF/ATM/PMAIP1	5
GO:0071219	BP	GO:0071219	cellular response to molecule of bacterial origin	9/244	221/18723	0.0025241905069367	0.018245846195203	0.0132196072033202	SPI1/CD68/LY96/VIM/HAVCR2/PDCD4/CCL5/CARD16/SPON2	9
GO:1903050	BP	GO:1903050	regulation of proteolysis involved in cellular protein catabolic process	9/244	221/18723	0.0025241905069367	0.018245846195203	0.0132196072033202	GPX1/APOE/HSPA1A/CTSC/LAPTM5/HSPA1B/PYHIN1/ZFAND2A/PSME2	9
GO:0042554	BP	GO:0042554	superoxide anion generation	4/244	44/18723	0.00253813402395616	0.0182714443158975	0.0132381537315056	TYROBP/CYBB/ACP5/SOD1	4
GO:0150076	BP	GO:0150076	neuroinflammatory response	4/244	44/18723	0.00253813402395616	0.0182714443158975	0.0132381537315056	GRN/CTSC/CST7/ITGB1	4
GO:0000302	BP	GO:0000302	response to reactive oxygen species	9/244	222/18723	0.00260170794156052	0.0186146639484768	0.013486825603373	GPX1/APOE/SOD2/HMOX1/TXN/FYN/PRDX1/HSPD1/SOD1	9
GO:0007599	BP	GO:0007599	hemostasis	9/244	222/18723	0.00260170794156052	0.0186146639484768	0.013486825603373	APOE/FCER1G/SERPINA1/ANXA5/ANXA2/HSPB1/PLEK/F2R/ACTB	9
GO:0050817	BP	GO:0050817	coagulation	9/244	222/18723	0.00260170794156052	0.0186146639484768	0.013486825603373	APOE/FCER1G/SERPINA1/ANXA5/ANXA2/HSPB1/PLEK/F2R/ACTB	9
GO:0001818	BP	GO:0001818	negative regulation of cytokine production	12/244	357/18723	0.002620865608952	0.0186397230260708	0.0135049815803075	HLA-DRB1/TYROBP/RAC1/HMOX1/ACP5/LAPTM5/HAVCR2/PDCD4/CARD16/XCL1/PTGER4/RGCC	12
GO:1904062	BP	GO:1904062	regulation of cation transmembrane transport	12/244	357/18723	0.002620865608952	0.0186397230260708	0.0135049815803075	RGS2/FKBP1A/GSTO1/GLRX/FYN/XCL1/F2R/BAX/ITGB1/CALM3/STOM/UTRN	12
GO:0050729	BP	GO:0050729	positive regulation of inflammatory response	7/244	142/18723	0.00262740242090606	0.0186397230260708	0.0135049815803075	S100A9/GRN/VAMP8/CTSC/PDCD4/HSPD1/PTGER4	7
GO:0097553	BP	GO:0097553	calcium ion transmembrane import into cytosol	7/244	142/18723	0.00262740242090606	0.0186397230260708	0.0135049815803075	FKBP1A/GSTO1/FYN/XCL1/F2R/BAX/CALM3	7
GO:0032732	BP	GO:0032732	positive regulation of interleukin-1 production	5/244	73/18723	0.00263704592768494	0.0186397230260708	0.0135049815803075	TYROBP/HSPB1/HAVCR2/PYHIN1/EGR1	5
GO:1904427	BP	GO:1904427	positive regulation of calcium ion transmembrane transport	5/244	73/18723	0.00263704592768494	0.0186397230260708	0.0135049815803075	GSTO1/XCL1/F2R/BAX/CALM3	5
GO:0071887	BP	GO:0071887	leukocyte apoptotic process	6/244	106/18723	0.00265644563659691	0.0187391436171987	0.0135770144774706	CD74/LGALS3/CD27/IL7R/CCL5/BAX	6
GO:0008631	BP	GO:0008631	intrinsic apoptotic signaling pathway in response to oxidative stress	4/244	45/18723	0.0027576501033134	0.01937524962588	0.0140378904206564	GPX1/SOD2/HSPB1/SOD1	4
GO:0045933	BP	GO:0045933	positive regulation of muscle contraction	4/244	45/18723	0.0027576501033134	0.01937524962588	0.0140378904206564	RGS2/GSTO1/F2R/ENO1	4
GO:0002824	BP	GO:0002824	positive regulation of adaptive immune response based on somatic recombination of immune receptors built from immunoglobulin superfamily domains	6/244	107/18723	0.0027842270713733	0.019522933536396	0.0141448913931729	HLA-DRA/HLA-DRB1/TNFSF13B/CD4/HSPD1/XCL1	6
GO:0002220	BP	GO:0002220	innate immune response activating cell surface receptor signaling pathway	3/244	22/18723	0.00280324813661063	0.0195393069522086	0.0141567543741113	TYROBP/FYN/KLRD1	3
GO:0010310	BP	GO:0010310	regulation of hydrogen peroxide metabolic process	3/244	22/18723	0.00280324813661063	0.0195393069522086	0.0141567543741113	SOD2/RAC1/FYN	3
GO:0050860	BP	GO:0050860	negative regulation of T cell receptor signaling pathway	3/244	22/18723	0.00280324813661063	0.0195393069522086	0.0141567543741113	LGALS3/LAPTM5/CD160	3
GO:0051495	BP	GO:0051495	positive regulation of cytoskeleton organization	9/244	226/18723	0.00293086034482305	0.0203883413690364	0.0147719026863619	RAC1/HSPA1A/ARPC3/S100A10/ARPC1B/PLEK/HSPA1B/GPR65/RGCC	9
GO:0048662	BP	GO:0048662	negative regulation of smooth muscle cell proliferation	5/244	75/18723	0.00296726082366376	0.0206007653627091	0.0149258095935489	AIF1/APOE/SOD2/HMOX1/PDCD4	5
GO:2000107	BP	GO:2000107	negative regulation of leukocyte apoptotic process	4/244	46/18723	0.00298982379148678	0.0207164713599468	0.0150096417062494	CD74/CD27/IL7R/CCL5	4
GO:0042542	BP	GO:0042542	response to hydrogen peroxide	7/244	146/18723	0.00306803048658757	0.0212165179121695	0.0153719389071047	GPX1/SOD2/HMOX1/TXN/FYN/HSPD1/SOD1	7
GO:0009410	BP	GO:0009410	response to xenobiotic stimulus	14/244	462/18723	0.00307711912539616	0.0212375628438442	0.0153871865271594	GPX1/SOD2/CYBB/LGALS1/HMOX1/PLIN2/GSTO1/S100A10/FYN/RORA/HSPD1/FOSB/ABCB1/SOD1	14
GO:0002758	BP	GO:0002758	innate immune response-activating signal transduction	3/244	23/18723	0.00319297614508234	0.0219509299367403	0.0159040402076612	TYROBP/FYN/KLRD1	3
GO:0019430	BP	GO:0019430	removal of superoxide radicals	3/244	23/18723	0.00319297614508234	0.0219509299367403	0.0159040402076612	SOD2/PRDX1/SOD1	3
GO:0007204	BP	GO:0007204	positive regulation of cytosolic calcium ion concentration	11/244	319/18723	0.00321933415200718	0.0220243590250468	0.0159572415606883	FKBP1A/GSTO1/FYN/XCL1/F2R/CD52/CXCR3/GPR65/PTGER4/BAX/CALM3	11
GO:0010712	BP	GO:0010712	regulation of collagen metabolic process	4/244	47/18723	0.0032350040583331	0.0220243590250468	0.0159572415606883	VIM/F2R/ITGB1/RGCC	4
GO:0010803	BP	GO:0010803	regulation of tumor necrosis factor-mediated signaling pathway	4/244	47/18723	0.0032350040583331	0.0220243590250468	0.0159572415606883	HSPA1A/LAPTM5/HSPA1B/CARD16	4
GO:0045646	BP	GO:0045646	regulation of erythrocyte differentiation	4/244	47/18723	0.0032350040583331	0.0220243590250468	0.0159572415606883	SPI1/HSPA1A/HSPA1B/ISG15	4
GO:0097028	BP	GO:0097028	dendritic cell differentiation	4/244	47/18723	0.0032350040583331	0.0220243590250468	0.0159572415606883	SPI1/TMEM176B/TMEM176A/BATF	4
GO:0043484	BP	GO:0043484	regulation of RNA splicing	7/244	148/18723	0.00330849655728448	0.02243773823502	0.0162567459368297	HSPA1A/SRSF7/PIK3R1/RPS26/HSPA8/FUS/RBMX	7
GO:1903900	BP	GO:1903900	regulation of viral life cycle	7/244	148/18723	0.00330849655728448	0.02243773823502	0.0162567459368297	CD74/HLA-DRB1/LGALS1/CD4/CCL5/APOBEC3G/ISG15	7
GO:0046578	BP	GO:0046578	regulation of Ras protein signal transduction	8/244	189/18723	0.00342232146588237	0.0231649620609726	0.016783639193801	APOE/RAC1/F2R/AKAP13/STMN1/ARHGDIB/GPR65/ITGB1	8
GO:0006402	BP	GO:0006402	mRNA catabolic process	9/244	232/18723	0.00348539874526685	0.023511093004377	0.0170344203888066	VIM/HSPA1A/HSPA1B/ZFP36L2/TNRC6B/TNRC6C/BTG2/FUS/ATM	9
GO:0002821	BP	GO:0002821	positive regulation of adaptive immune response	6/244	112/18723	0.00349338626941467	0.023511093004377	0.0170344203888066	HLA-DRA/HLA-DRB1/TNFSF13B/CD4/HSPD1/XCL1	6
GO:1905710	BP	GO:1905710	positive regulation of membrane permeability	4/244	48/18723	0.00349353559586815	0.023511093004377	0.0170344203888066	SLC25A5/HSPA1A/LAPTM5/BAX	4
GO:0090559	BP	GO:0090559	regulation of membrane permeability	5/244	78/18723	0.00351714485805013	0.0236247225360041	0.0171167480462216	SLC25A5/HSPA1A/LAPTM5/BAX/PMAIP1	5
GO:0001959	BP	GO:0001959	regulation of cytokine-mediated signaling pathway	7/244	150/18723	0.00356308924292487	0.023887657462586	0.0173072514853201	CD74/HSPA1A/LAPTM5/HSPA1B/CCL5/CARD16/ISG15	7
GO:0032928	BP	GO:0032928	regulation of superoxide anion generation	3/244	24/18723	0.0036143200567012	0.0240475499227108	0.0174230978809878	TYROBP/ACP5/SOD1	3
GO:0070841	BP	GO:0070841	inclusion body assembly	3/244	24/18723	0.0036143200567012	0.0240475499227108	0.0174230978809878	HSPA1A/HSPA1B/DNAJB1	3
GO:0090023	BP	GO:0090023	positive regulation of neutrophil chemotaxis	3/244	24/18723	0.0036143200567012	0.0240475499227108	0.0174230978809878	CD74/RAC1/XCL1	3
GO:2000353	BP	GO:2000353	positive regulation of endothelial cell apoptotic process	3/244	24/18723	0.0036143200567012	0.0240475499227108	0.0174230978809878	PDCD4/CD160/RGCC	3
GO:0030041	BP	GO:0030041	actin filament polymerization	8/244	191/18723	0.0036476638048287	0.0242235216377376	0.0175505941300881	AIF1/COTL1/RAC1/TMSB10/CAPG/ARPC3/ARPC1B/MYADM	8
GO:0042060	BP	GO:0042060	wound healing	13/244	422/18723	0.00373067131147954	0.0247280156928823	0.0179161136666485	GPX1/APOE/TIMP1/FCER1G/SERPINA1/HMOX1/ANXA5/ANXA2/HSPB1/PLEK/F2R/ACTB/ITGB1	13
GO:0014075	BP	GO:0014075	response to amine	4/244	49/18723	0.00376575857600679	0.0247736140028312	0.0179491508708544	RGS2/RGS10/SOD1/CALM3	4
GO:0030225	BP	GO:0030225	macrophage differentiation	4/244	49/18723	0.00376575857600679	0.0247736140028312	0.0179491508708544	HLA-DRB1/C1QC/SPI1/CD4	4
GO:0052372	BP	GO:0052372	modulation by symbiont of entry into host	4/244	49/18723	0.00376575857600679	0.0247736140028312	0.0179491508708544	CD74/HLA-DRB1/LGALS1/CD4	4
GO:1904894	BP	GO:1904894	positive regulation of receptor signaling pathway via STAT	4/244	49/18723	0.00376575857600679	0.0247736140028312	0.0179491508708544	IL7R/CCL5/OCIAD2/F2R	4
GO:0007517	BP	GO:0007517	muscle organ development	11/244	327/18723	0.00387981666117452	0.0254762540760861	0.0184582325365863	GPX1/ATF3/FKBP1A/VAMP5/EGR1/ID3/MYL6/ARID5B/BTG2/CITED2/UTRN	11
GO:0001667	BP	GO:0001667	ameboidal-type cell migration	14/244	475/18723	0.00393412853639195	0.0257846894558674	0.0186817022800388	GPX1/APOE/GRN/TIMP1/CTSH/GLUL/RAC1/HMOX1/HSPB1/ZEB2/ARID5B/ARHGDIB/ITGB1/RGCC	14
GO:0046916	BP	GO:0046916	cellular transition metal ion homeostasis	6/244	115/18723	0.00397870780688511	0.0259799266274859	0.018823156871548	S100A9/FTL/FTH1/MT2A/HMOX1/SOD1	6
GO:0051209	BP	GO:0051209	release of sequestered calcium ion into cytosol	6/244	115/18723	0.00397870780688511	0.0259799266274859	0.018823156871548	FKBP1A/GSTO1/XCL1/F2R/BAX/CALM3	6
GO:0001961	BP	GO:0001961	positive regulation of cytokine-mediated signaling pathway	4/244	50/18723	0.00405200842161626	0.0261740622825049	0.0189638133846006	CD74/HSPA1A/LAPTM5/HSPA1B	4
GO:0031579	BP	GO:0031579	membrane raft organization	3/244	25/18723	0.00406804383895464	0.0261740622825049	0.0189638133846006	ANXA2/S100A10/MYADM	3
GO:0033119	BP	GO:0033119	negative regulation of RNA splicing	3/244	25/18723	0.00406804383895464	0.0261740622825049	0.0189638133846006	SRSF7/RPS26/RBMX	3
GO:0070423	BP	GO:0070423	nucleotide-binding oligomerization domain containing signaling pathway	3/244	25/18723	0.00406804383895464	0.0261740622825049	0.0189638133846006	HSPA1A/HSPA1B/BIRC3	3
GO:0071450	BP	GO:0071450	cellular response to oxygen radical	3/244	25/18723	0.00406804383895464	0.0261740622825049	0.0189638133846006	SOD2/PRDX1/SOD1	3
GO:0071451	BP	GO:0071451	cellular response to superoxide	3/244	25/18723	0.00406804383895464	0.0261740622825049	0.0189638133846006	SOD2/PRDX1/SOD1	3
GO:1901798	BP	GO:1901798	positive regulation of signal transduction by p53 class mediator	3/244	25/18723	0.00406804383895464	0.0261740622825049	0.0189638133846006	PYHIN1/ATM/PMAIP1	3
GO:1903959	BP	GO:1903959	regulation of anion transmembrane transport	3/244	25/18723	0.00406804383895464	0.0261740622825049	0.0189638133846006	RGS2/ABCB1/ITGB1	3
GO:0051283	BP	GO:0051283	negative regulation of sequestering of calcium ion	6/244	116/18723	0.00415106126811016	0.026659375200861	0.0193154356707214	FKBP1A/GSTO1/XCL1/F2R/BAX/CALM3	6
GO:0007519	BP	GO:0007519	skeletal muscle tissue development	7/244	155/18723	0.00426483666969907	0.0272902936623913	0.0197725530962177	GPX1/ATF3/VAMP5/EGR1/MYL6/BTG2/CITED2	7
GO:1903364	BP	GO:1903364	positive regulation of cellular protein catabolic process	7/244	155/18723	0.00426483666969907	0.0272902936623913	0.0197725530962177	APOE/HSPA1A/CTSC/LAPTM5/HSPA1B/PYHIN1/ZFAND2A	7
GO:0071622	BP	GO:0071622	regulation of granulocyte chemotaxis	4/244	51/18723	0.00435261559046736	0.0278013428532943	0.0201428220052633	CD74/RAC1/CCL5/XCL1	4
GO:0051282	BP	GO:0051282	regulation of sequestering of calcium ion	6/244	118/18723	0.00451224985481409	0.0287165466303658	0.020805911801946	FKBP1A/GSTO1/XCL1/F2R/BAX/CALM3	6
GO:1903313	BP	GO:1903313	positive regulation of mRNA metabolic process	6/244	118/18723	0.00451224985481409	0.0287165466303658	0.020805911801946	ZFP36L2/TNRC6B/TNRC6C/BTG2/HSPA8/RBMX	6
GO:0002407	BP	GO:0002407	dendritic cell chemotaxis	3/244	26/18723	0.00455486525260571	0.0287275433256802	0.0208138792040076	SPI1/GPR183/CCL5	3
GO:0019883	BP	GO:0019883	antigen processing and presentation of endogenous antigen	3/244	26/18723	0.00455486525260571	0.0287275433256802	0.0208138792040076	HLA-DRA/CD74/HLA-DRB1	3
GO:0035872	BP	GO:0035872	nucleotide-binding domain, leucine rich repeat containing receptor signaling pathway	3/244	26/18723	0.00455486525260571	0.0287275433256802	0.0208138792040076	HSPA1A/HSPA1B/BIRC3	3
GO:0060314	BP	GO:0060314	regulation of ryanodine-sensitive calcium-release channel activity	3/244	26/18723	0.00455486525260571	0.0287275433256802	0.0208138792040076	FKBP1A/GSTO1/CALM3	3
GO:0097066	BP	GO:0097066	response to thyroid hormone	3/244	26/18723	0.00455486525260571	0.0287275433256802	0.0208138792040076	CTSB/CTSH/ANXA2	3
GO:2000377	BP	GO:2000377	regulation of reactive oxygen species metabolic process	7/244	157/18723	0.00457304302564172	0.028790502059282	0.0208594945029271	TYROBP/SOD2/RAC1/ACP5/FYN/HSPD1/SOD1	7
GO:1903320	BP	GO:1903320	regulation of protein modification by small protein conjugation or removal	9/244	242/18723	0.00458967350131344	0.0287979195357084	0.0208648686644622	HSPA1A/FKBP1A/LAPTM5/HSPA1B/FYN/EGR1/ISG15/BIRC3/DNAJA1	9
GO:0031397	BP	GO:0031397	negative regulation of protein ubiquitination	5/244	83/18723	0.00459061626529937	0.0287979195357084	0.0208648686644622	HSPA1A/HSPA1B/FYN/ISG15/DNAJA1	5
GO:0002218	BP	GO:0002218	activation of innate immune response	4/244	52/18723	0.0046679053716788	0.0291785615137147	0.0211406540339377	TYROBP/FYN/PYHIN1/KLRD1	4
GO:0051496	BP	GO:0051496	positive regulation of stress fiber assembly	4/244	52/18723	0.0046679053716788	0.0291785615137147	0.0211406540339377	RAC1/S100A10/GPR65/RGCC	4
GO:0014706	BP	GO:0014706	striated muscle tissue development	12/244	384/18723	0.00469222518742455	0.0292784850504839	0.0212130513287699	GPX1/RGS2/ATF3/FKBP1A/VAMP5/EGR1/MYL6/AKAP13/BTG2/CITED2/CACYBP/ITGB1	12
GO:0002761	BP	GO:0002761	regulation of myeloid leukocyte differentiation	6/244	120/18723	0.00489609599521527	0.0304529009191442	0.0220639472702865	CD74/HLA-DRB1/C1QC/TYROBP/CD4/PIK3R1	6
GO:1903169	BP	GO:1903169	regulation of calcium ion transmembrane transport	7/244	159/18723	0.00489777654976274	0.0304529009191442	0.0220639472702865	FKBP1A/GSTO1/FYN/XCL1/F2R/BAX/CALM3	7
GO:0034381	BP	GO:0034381	plasma lipoprotein particle clearance	4/244	53/18723	0.00499819769425963	0.0309676693120531	0.0224369108413994	APOE/APOC1/HMOX1/ANXA2	4
GO:0045744	BP	GO:0045744	negative regulation of G protein-coupled receptor signaling pathway	4/244	53/18723	0.00499819769425963	0.0309676693120531	0.0224369108413994	RGS2/PLEK/CCL5/STMN1	4
GO:0060402	BP	GO:0060402	calcium ion transport into cytosol	7/244	160/18723	0.00506651075638691	0.0312260614500956	0.0226241229077955	FKBP1A/GSTO1/FYN/XCL1/F2R/BAX/CALM3	7
GO:0032703	BP	GO:0032703	negative regulation of interleukin-2 production	3/244	27/18723	0.00507545718417438	0.0312260614500956	0.0226241229077955	LAPTM5/HAVCR2/XCL1	3
GO:0032967	BP	GO:0032967	positive regulation of collagen biosynthetic process	3/244	27/18723	0.00507545718417438	0.0312260614500956	0.0226241229077955	VIM/F2R/RGCC	3
GO:0071624	BP	GO:0071624	positive regulation of granulocyte chemotaxis	3/244	27/18723	0.00507545718417438	0.0312260614500956	0.0226241229077955	CD74/RAC1/XCL1	3
GO:0071216	BP	GO:0071216	cellular response to biotic stimulus	9/244	246/18723	0.00510088285548874	0.031327624949881	0.0226977084000217	SPI1/CD68/LY96/VIM/HAVCR2/PDCD4/CCL5/CARD16/SPON2	9
GO:0034765	BP	GO:0034765	regulation of ion transmembrane transport	14/244	491/18723	0.00524615247457145	0.032163584019493	0.0233033832708988	CYBB/RGS2/FKBP1A/GSTO1/GLRX/FYN/XCL1/F2R/ABCB1/BAX/ITGB1/CALM3/STOM/UTRN	14
GO:0051208	BP	GO:0051208	sequestering of calcium ion	6/244	122/18723	0.00530341894710762	0.0324580326849984	0.0235167192629859	FKBP1A/GSTO1/XCL1/F2R/BAX/CALM3	6
GO:2000117	BP	GO:2000117	negative regulation of cysteine-type endopeptidase activity	5/244	86/18723	0.00533642888771847	0.0326032603174869	0.023621940595887	GPX1/CD27/CST7/CARD16/BIRC3	5
GO:0045936	BP	GO:0045936	negative regulation of phosphate metabolic process	13/244	441/18723	0.0053729982686766	0.0327696925657307	0.0237425252442617	APOE/APOC1/RGS2/LGALS3/HSPB1/FKBP1A/PLEK/PDCD4/PIP4K2A/BAX/DNAJA1/CALM3/MYADM	13
GO:0060759	BP	GO:0060759	regulation of response to cytokine stimulus	7/244	162/18723	0.0054170550362375	0.0329811340421184	0.0238957202912018	CD74/HSPA1A/LAPTM5/HSPA1B/CCL5/CARD16/ISG15	7
GO:0010563	BP	GO:0010563	negative regulation of phosphorus metabolic process	13/244	442/18723	0.00547333046763224	0.0332661071501593	0.0241021909865867	APOE/APOC1/RGS2/LGALS3/HSPB1/FKBP1A/PLEK/PDCD4/PIP4K2A/BAX/DNAJA1/CALM3/MYADM	13
GO:0030168	BP	GO:0030168	platelet activation	6/244	123/18723	0.00551614027336252	0.0334683951300907	0.024248754078703	APOE/FCER1G/HSPB1/PLEK/F2R/ACTB	6
GO:0001776	BP	GO:0001776	leukocyte homeostasis	5/244	87/18723	0.00560300326125515	0.0336963665347519	0.0244139255040766	CD74/TNFSF13B/GPR183/BAX/PMAIP1	5
GO:1901361	BP	GO:1901361	organic cyclic compound catabolic process	14/244	495/18723	0.0056240249760512	0.0336963665347519	0.0244139255040766	APOE/TYMP/HMOX1/VIM/HSPA1A/HSPA1B/ZFP36L2/APOBEC3G/TNRC6B/TNRC6C/BTG2/FUS/BAX/ATM	14
GO:0000303	BP	GO:0000303	response to superoxide	3/244	28/18723	0.00563044894844844	0.0336963665347519	0.0244139255040766	SOD2/PRDX1/SOD1	3
GO:0010714	BP	GO:0010714	positive regulation of collagen metabolic process	3/244	28/18723	0.00563044894844844	0.0336963665347519	0.0244139255040766	VIM/F2R/RGCC	3
GO:0032801	BP	GO:0032801	receptor catabolic process	3/244	28/18723	0.00563044894844844	0.0336963665347519	0.0244139255040766	APOE/ANXA2/LAPTM5	3
GO:0045589	BP	GO:0045589	regulation of regulatory T cell differentiation	3/244	28/18723	0.00563044894844844	0.0336963665347519	0.0244139255040766	HLA-DRA/HLA-DRB1/IRF1	3
GO:0051894	BP	GO:0051894	positive regulation of focal adhesion assembly	3/244	28/18723	0.00563044894844844	0.0336963665347519	0.0244139255040766	RAC1/LIMS1/S100A10	3
GO:1902624	BP	GO:1902624	positive regulation of neutrophil migration	3/244	28/18723	0.00563044894844844	0.0336963665347519	0.0244139255040766	CD74/RAC1/XCL1	3
GO:0071560	BP	GO:0071560	cellular response to transforming growth factor beta stimulus	9/244	250/18723	0.00565524271107296	0.0337871898707471	0.0244797294582428	SPI1/HSPA1A/FKBP1A/LIMS1/ZEB2/FYN/ZFP36L2/XCL1/CITED2	9
GO:0031113	BP	GO:0031113	regulation of microtubule polymerization	4/244	55/18723	0.00570504181188884	0.0340268453058837	0.0246533662785224	RAC1/HSPA1A/HSPA1B/STMN1	4
GO:0046700	BP	GO:0046700	heterocycle catabolic process	13/244	445/18723	0.00578337082073764	0.0344355621919514	0.0249494926753677	TYMP/HMOX1/VIM/HSPA1A/HSPA1B/ZFP36L2/APOBEC3G/TNRC6B/TNRC6C/BTG2/FUS/BAX/ATM	13
GO:0032635	BP	GO:0032635	interleukin-6 production	7/244	165/18723	0.00597658811026946	0.0354658007286767	0.0256959282550348	AIF1/CD74/TYROBP/HAVCR2/HSPD1/F2R/SPON2	7
GO:0032675	BP	GO:0032675	regulation of interleukin-6 production	7/244	165/18723	0.00597658811026946	0.0354658007286767	0.0256959282550348	AIF1/CD74/TYROBP/HAVCR2/HSPD1/F2R/SPON2	7
GO:0000288	BP	GO:0000288	nuclear-transcribed mRNA catabolic process, deadenylation-dependent decay	4/244	56/18723	0.00608220510303044	0.0358503129646744	0.0259745177307093	ZFP36L2/TNRC6B/TNRC6C/BTG2	4
GO:0002711	BP	GO:0002711	positive regulation of T cell mediated immunity	4/244	56/18723	0.00608220510303044	0.0358503129646744	0.0259745177307093	HLA-DRA/HLA-DRB1/HSPD1/XCL1	4
GO:0002886	BP	GO:0002886	regulation of myeloid leukocyte mediated immunity	4/244	56/18723	0.00608220510303044	0.0358503129646744	0.0259745177307093	TYROBP/SPI1/HMOX1/VAMP8	4
GO:0010332	BP	GO:0010332	response to gamma radiation	4/244	56/18723	0.00608220510303044	0.0358503129646744	0.0259745177307093	GPX1/EGR1/BAX/ATM	4
GO:0006874	BP	GO:0006874	cellular calcium ion homeostasis	13/244	448/18723	0.00610730968078045	0.0359379881215774	0.0260380407442954	APOE/FKBP1A/GSTO1/FYN/CCL5/XCL1/F2R/CD52/CXCR3/GPR65/PTGER4/BAX/CALM3	13
GO:0060538	BP	GO:0060538	skeletal muscle organ development	7/244	166/18723	0.0061723648485248	0.0360005964150764	0.0260834021399178	GPX1/ATF3/VAMP5/EGR1/MYL6/BTG2/CITED2	7
GO:0000289	BP	GO:0000289	nuclear-transcribed mRNA poly(A) tail shortening	3/244	29/18723	0.0062204275616144	0.0360005964150764	0.0260834021399178	TNRC6B/TNRC6C/BTG2	3
GO:0000305	BP	GO:0000305	response to oxygen radical	3/244	29/18723	0.0062204275616144	0.0360005964150764	0.0260834021399178	SOD2/PRDX1/SOD1	3
GO:0001773	BP	GO:0001773	myeloid dendritic cell activation	3/244	29/18723	0.0062204275616144	0.0360005964150764	0.0260834021399178	SPI1/HAVCR2/BATF	3
GO:0001916	BP	GO:0001916	positive regulation of T cell mediated cytotoxicity	3/244	29/18723	0.0062204275616144	0.0360005964150764	0.0260834021399178	HLA-DRA/HLA-DRB1/XCL1	3
GO:0002862	BP	GO:0002862	negative regulation of inflammatory response to antigenic stimulus	3/244	29/18723	0.0062204275616144	0.0360005964150764	0.0260834021399178	GPX1/HLA-DRB1/FYN	3
GO:0010955	BP	GO:0010955	negative regulation of protein processing	3/244	29/18723	0.0062204275616144	0.0360005964150764	0.0260834021399178	CTSZ/CST7/CARD16	3
GO:0032366	BP	GO:0032366	intracellular sterol transport	3/244	29/18723	0.0062204275616144	0.0360005964150764	0.0260834021399178	NPC2/ANXA2/PIP4K2A	3
GO:0032367	BP	GO:0032367	intracellular cholesterol transport	3/244	29/18723	0.0062204275616144	0.0360005964150764	0.0260834021399178	NPC2/ANXA2/PIP4K2A	3
GO:1903318	BP	GO:1903318	negative regulation of protein maturation	3/244	29/18723	0.0062204275616144	0.0360005964150764	0.0260834021399178	CTSZ/CST7/CARD16	3
GO:1902904	BP	GO:1902904	negative regulation of supramolecular fiber organization	7/244	167/18723	0.00637288909619519	0.0368223016364041	0.0266787497136426	APOE/TMSB10/CAPG/PIK3R1/HSPA8/STMN1/MYADM	7
GO:0031396	BP	GO:0031396	regulation of protein ubiquitination	8/244	210/18723	0.00640690634397635	0.0369580656590951	0.026777114406248	HSPA1A/FKBP1A/LAPTM5/HSPA1B/FYN/ISG15/BIRC3/DNAJA1	8
GO:0044270	BP	GO:0044270	cellular nitrogen compound catabolic process	13/244	451/18723	0.00644557960394707	0.0370500983701322	0.0268437945852187	TYMP/HMOX1/VIM/HSPA1A/HSPA1B/ZFP36L2/APOBEC3G/TNRC6B/TNRC6C/BTG2/FUS/BAX/ATM	13
GO:0034109	BP	GO:0034109	homotypic cell-cell adhesion	5/244	90/18723	0.00645896804854993	0.0370500983701322	0.0268437945852187	LGALS1/HSPB1/PLEK/CCL5/ACTB	5
GO:0033619	BP	GO:0033619	membrane protein proteolysis	4/244	57/18723	0.00647559362347314	0.0370500983701322	0.0268437945852187	APOE/TIMP1/CTSH/RBMX	4
GO:0060760	BP	GO:0060760	positive regulation of response to cytokine stimulus	4/244	57/18723	0.00647559362347314	0.0370500983701322	0.0268437945852187	CD74/HSPA1A/LAPTM5/HSPA1B	4
GO:1900024	BP	GO:1900024	regulation of substrate adhesion-dependent cell spreading	4/244	57/18723	0.00647559362347314	0.0370500983701322	0.0268437945852187	RAC1/LIMS1/S100A10/MYADM	4
GO:0030100	BP	GO:0030100	regulation of endocytosis	8/244	211/18723	0.00658666956473799	0.0376243417576009	0.0272598493924458	APOE/APOC1/LGALS3/RAC1/AP2S1/ANXA2/AAK1/CALM3	8
GO:0051480	BP	GO:0051480	regulation of cytosolic calcium ion concentration	11/244	353/18723	0.00680387753004927	0.0386401830163934	0.0279958537563154	FKBP1A/GSTO1/FYN/XCL1/F2R/CD52/CXCR3/GPR65/PTGER4/BAX/CALM3	11
GO:0060537	BP	GO:0060537	muscle tissue development	12/244	403/18723	0.00681378128780456	0.0386401830163934	0.0279958537563154	GPX1/RGS2/ATF3/FKBP1A/VAMP5/EGR1/MYL6/AKAP13/BTG2/CITED2/CACYBP/ITGB1	12
GO:0043032	BP	GO:0043032	positive regulation of macrophage activation	3/244	30/18723	0.00684593898558841	0.0386401830163934	0.0279958537563154	CTSC/HAVCR2/HSPD1	3
GO:0044788	BP	GO:0044788	modulation by host of viral process	3/244	30/18723	0.00684593898558841	0.0386401830163934	0.0279958537563154	APOE/HSPA8/STOM	3
GO:0045577	BP	GO:0045577	regulation of B cell differentiation	3/244	30/18723	0.00684593898558841	0.0386401830163934	0.0279958537563154	CD27/IKZF3/ZFP36L2	3
GO:0050858	BP	GO:0050858	negative regulation of antigen receptor-mediated signaling pathway	3/244	30/18723	0.00684593898558841	0.0386401830163934	0.0279958537563154	LGALS3/LAPTM5/CD160	3
GO:0001954	BP	GO:0001954	positive regulation of cell-matrix adhesion	4/244	58/18723	0.00688549802683241	0.0386401830163934	0.0279958537563154	RAC1/LIMS1/S100A10/UTRN	4
GO:0002763	BP	GO:0002763	positive regulation of myeloid leukocyte differentiation	4/244	58/18723	0.00688549802683241	0.0386401830163934	0.0279958537563154	CD74/HLA-DRB1/TYROBP/CD4	4
GO:0032481	BP	GO:0032481	positive regulation of type I interferon production	4/244	58/18723	0.00688549802683241	0.0386401830163934	0.0279958537563154	IRF1/HSPD1/GAPDH/ISG15	4
GO:0043525	BP	GO:0043525	positive regulation of neuron apoptotic process	4/244	58/18723	0.00688549802683241	0.0386401830163934	0.0279958537563154	GRN/TYROBP/CTSZ/BAX	4
GO:2001244	BP	GO:2001244	positive regulation of intrinsic apoptotic signaling pathway	4/244	58/18723	0.00688549802683241	0.0386401830163934	0.0279958537563154	S100A9/BAX/PMAIP1/SOD1	4
GO:0002887	BP	GO:0002887	negative regulation of myeloid leukocyte mediated immunity	2/244	10/18723	0.00710429588310257	0.0395521258911875	0.028656580941433	SPI1/HMOX1	2
GO:0010728	BP	GO:0010728	regulation of hydrogen peroxide biosynthetic process	2/244	10/18723	0.00710429588310257	0.0395521258911875	0.028656580941433	SOD2/FYN	2
GO:0010968	BP	GO:0010968	regulation of microtubule nucleation	2/244	10/18723	0.00710429588310257	0.0395521258911875	0.028656580941433	HSPA1A/HSPA1B	2
GO:0044557	BP	GO:0044557	relaxation of smooth muscle	2/244	10/18723	0.00710429588310257	0.0395521258911875	0.028656580941433	RGS2/SOD1	2
GO:0051409	BP	GO:0051409	response to nitrosative stress	2/244	10/18723	0.00710429588310257	0.0395521258911875	0.028656580941433	ATM/DNAJA1	2
GO:0000082	BP	GO:0000082	G1/S transition of mitotic cell cycle	8/244	214/18723	0.00714894641600218	0.0397377353788223	0.0287910600164778	AIF1/EIF4EBP1/PSME2/PIM2/RBL2/ATM/ITGB1/RGCC	8
GO:0001836	BP	GO:0001836	release of cytochrome c from mitochondria	4/244	59/18723	0.00731220269103119	0.0405169843116602	0.0293556468652057	GPX1/SOD2/BAX/PMAIP1	4
GO:0043407	BP	GO:0043407	negative regulation of MAP kinase activity	4/244	59/18723	0.00731220269103119	0.0405169843116602	0.0293556468652057	APOE/RGS2/PDCD4/DNAJA1	4
GO:0034655	BP	GO:0034655	nucleobase-containing compound catabolic process	12/244	407/18723	0.00734442334344187	0.0406314318197028	0.0294385671685743	TYMP/VIM/HSPA1A/HSPA1B/ZFP36L2/APOBEC3G/TNRC6B/TNRC6C/BTG2/FUS/BAX/ATM	12
GO:0010631	BP	GO:0010631	epithelial cell migration	11/244	357/18723	0.00737636917184885	0.0407440014162028	0.0295201268744298	GPX1/APOE/GRN/CTSH/GLUL/RAC1/HMOX1/HSPB1/ZEB2/ITGB1/RGCC	11
GO:0002221	BP	GO:0002221	pattern recognition receptor signaling pathway	7/244	172/18723	0.00744913426887122	0.0410813323179664	0.0297645322021492	LY96/HSPA1A/HAVCR2/HSPA1B/IRF1/HSPD1/BIRC3	7
GO:0001782	BP	GO:0001782	B cell homeostasis	3/244	31/18723	0.00750748934411653	0.0412735681782181	0.0299038122627029	CD74/TNFSF13B/BAX	3
GO:0045066	BP	GO:0045066	regulatory T cell differentiation	3/244	31/18723	0.00750748934411653	0.0412735681782181	0.0299038122627029	HLA-DRA/HLA-DRB1/IRF1	3
GO:0055074	BP	GO:0055074	calcium ion homeostasis	13/244	460/18723	0.00755077936738961	0.041446699871312	0.0300292508393883	APOE/FKBP1A/GSTO1/FYN/CCL5/XCL1/F2R/CD52/CXCR3/GPR65/PTGER4/BAX/CALM3	13
GO:0032409	BP	GO:0032409	regulation of transporter activity	10/244	310/18723	0.00768543123775907	0.0421199999036624	0.0305170748549165	FKBP1A/GSTO1/GLRX/ACTB/ABCB1/KMT2A/ITGB1/CALM3/STOM/UTRN	10
GO:0007569	BP	GO:0007569	cell aging	6/244	132/18723	0.0077207989335329	0.0422479231362945	0.030609758683854	SPI1/LIMS1/PDCD4/CITED2/ATM/SOD1	6
GO:1990830	BP	GO:1990830	cellular response to leukemia inhibitory factor	5/244	94/18723	0.00773758437772393	0.0422739252238634	0.0306285978969247	SLC25A5/SRSF7/ARID5B/CACYBP/TLE4	5
GO:0031663	BP	GO:0031663	lipopolysaccharide-mediated signaling pathway	4/244	60/18723	0.00775598560127352	0.042308660585829	0.0306537646026142	SPI1/LY96/CCL5/CARD16	4
GO:0003018	BP	GO:0003018	vascular process in circulatory system	9/244	263/18723	0.00778346661511429	0.0423927414246457	0.0307146834358977	GPX1/APOE/SOD2/RGS2/FABP5/F2R/ABCB1/SLC38A1/SOD1	9
GO:0090132	BP	GO:0090132	epithelium migration	11/244	360/18723	0.00782991148074659	0.0425796889038123	0.0308501319218596	GPX1/APOE/GRN/CTSH/GLUL/RAC1/HMOX1/HSPB1/ZEB2/ITGB1/RGCC	11
GO:1903052	BP	GO:1903052	positive regulation of proteolysis involved in cellular protein catabolic process	6/244	133/18723	0.00799986089357696	0.0434366480975825	0.0314710219485383	HSPA1A/CTSC/LAPTM5/HSPA1B/PYHIN1/ZFAND2A	6
GO:0032479	BP	GO:0032479	regulation of type I interferon production	5/244	95/18723	0.00808283115796258	0.043617489797116	0.0316020466326357	HAVCR2/IRF1/HSPD1/GAPDH/ISG15	5
GO:0032606	BP	GO:0032606	type I interferon production	5/244	95/18723	0.00808283115796258	0.043617489797116	0.0316020466326357	HAVCR2/IRF1/HSPD1/GAPDH/ISG15	5
GO:1903321	BP	GO:1903321	negative regulation of protein modification by small protein conjugation or removal	5/244	95/18723	0.00808283115796258	0.043617489797116	0.0316020466326357	HSPA1A/HSPA1B/FYN/ISG15/DNAJA1	5
GO:1990823	BP	GO:1990823	response to leukemia inhibitory factor	5/244	95/18723	0.00808283115796258	0.043617489797116	0.0316020466326357	SLC25A5/SRSF7/ARID5B/CACYBP/TLE4	5
GO:1905475	BP	GO:1905475	regulation of protein localization to membrane	7/244	175/18723	0.00815626058553918	0.0439462322653361	0.0318402294088372	LGALS3/VAMP8/FYN/PIK3R1/ACTB/ITGB1/STOM	7
GO:0090022	BP	GO:0090022	regulation of neutrophil chemotaxis	3/244	32/18723	0.00820554611120345	0.0440765802578864	0.0319346700416706	CD74/RAC1/XCL1	3
GO:0097345	BP	GO:0097345	mitochondrial outer membrane permeabilization	3/244	32/18723	0.00820554611120345	0.0440765802578864	0.0319346700416706	SLC25A5/HSPA1A/BAX	3
GO:0019439	BP	GO:0019439	aromatic compound catabolic process	13/244	467/18723	0.00851001706956963	0.0455948888059484	0.0330347254956128	TYMP/HMOX1/VIM/HSPA1A/HSPA1B/ZFP36L2/APOBEC3G/TNRC6B/TNRC6C/BTG2/FUS/BAX/ATM	13
GO:0001765	BP	GO:0001765	membrane raft assembly	2/244	11/18723	0.00860883083464972	0.0455948888059484	0.0330347254956128	ANXA2/S100A10	2
GO:0002327	BP	GO:0002327	immature B cell differentiation	2/244	11/18723	0.00860883083464972	0.0455948888059484	0.0330347254956128	SPI1/ATM	2
GO:0002604	BP	GO:0002604	regulation of dendritic cell antigen processing and presentation	2/244	11/18723	0.00860883083464972	0.0455948888059484	0.0330347254956128	CD74/CD68	2
GO:0010269	BP	GO:0010269	response to selenium ion	2/244	11/18723	0.00860883083464972	0.0455948888059484	0.0330347254956128	GPX1/SOD2	2
GO:0019372	BP	GO:0019372	lipoxygenase pathway	2/244	11/18723	0.00860883083464972	0.0455948888059484	0.0330347254956128	GPX1/GPX4	2
GO:0060315	BP	GO:0060315	negative regulation of ryanodine-sensitive calcium-release channel activity	2/244	11/18723	0.00860883083464972	0.0455948888059484	0.0330347254956128	GSTO1/CALM3	2
GO:1900426	BP	GO:1900426	positive regulation of defense response to bacterium	2/244	11/18723	0.00860883083464972	0.0455948888059484	0.0330347254956128	GRN/HAVCR2	2
GO:1903961	BP	GO:1903961	positive regulation of anion transmembrane transport	2/244	11/18723	0.00860883083464972	0.0455948888059484	0.0330347254956128	ABCB1/ITGB1	2
GO:0090130	BP	GO:0090130	tissue migration	11/244	365/18723	0.00863379843764395	0.0455948888059484	0.0330347254956128	GPX1/APOE/GRN/CTSH/GLUL/RAC1/HMOX1/HSPB1/ZEB2/ITGB1/RGCC	11
GO:0002260	BP	GO:0002260	lymphocyte homeostasis	4/244	62/18723	0.00869586549956887	0.0455948888059484	0.0330347254956128	CD74/TNFSF13B/BAX/PMAIP1	4
GO:0032623	BP	GO:0032623	interleukin-2 production	4/244	62/18723	0.00869586549956887	0.0455948888059484	0.0330347254956128	CD4/LAPTM5/HAVCR2/XCL1	4
GO:0032663	BP	GO:0032663	regulation of interleukin-2 production	4/244	62/18723	0.00869586549956887	0.0455948888059484	0.0330347254956128	CD4/LAPTM5/HAVCR2/XCL1	4
GO:0032731	BP	GO:0032731	positive regulation of interleukin-1 beta production	4/244	62/18723	0.00869586549956887	0.0455948888059484	0.0330347254956128	TYROBP/HSPB1/PYHIN1/EGR1	4
GO:0032757	BP	GO:0032757	positive regulation of interleukin-8 production	4/244	62/18723	0.00869586549956887	0.0455948888059484	0.0330347254956128	CD74/HSPA1A/HSPA1B/F2R	4
GO:0060135	BP	GO:0060135	maternal process involved in female pregnancy	4/244	62/18723	0.00869586549956887	0.0455948888059484	0.0330347254956128	CTSB/RGS2/HAVCR2/CITED2	4
GO:0010506	BP	GO:0010506	regulation of autophagy	10/244	317/18723	0.00891563431780012	0.0463246526017791	0.0335634590292004	PSAP/HMOX1/ATP6V0B/SLC25A5/HSPB1/CTSA/GAPDH/PIM2/PIP4K2A/ATM	10
GO:0031116	BP	GO:0031116	positive regulation of microtubule polymerization	3/244	33/18723	0.00894053927241851	0.0463246526017791	0.0335634590292004	RAC1/HSPA1A/HSPA1B	3
GO:0032633	BP	GO:0032633	interleukin-4 production	3/244	33/18723	0.00894053927241851	0.0463246526017791	0.0335634590292004	HLA-DRB1/FCER1G/HAVCR2	3
GO:0032673	BP	GO:0032673	regulation of interleukin-4 production	3/244	33/18723	0.00894053927241851	0.0463246526017791	0.0335634590292004	HLA-DRB1/FCER1G/HAVCR2	3
GO:0036336	BP	GO:0036336	dendritic cell migration	3/244	33/18723	0.00894053927241851	0.0463246526017791	0.0335634590292004	SPI1/GPR183/CCL5	3
GO:0045648	BP	GO:0045648	positive regulation of erythrocyte differentiation	3/244	33/18723	0.00894053927241851	0.0463246526017791	0.0335634590292004	HSPA1A/HSPA1B/ISG15	3
GO:1901099	BP	GO:1901099	negative regulation of signal transduction in absence of ligand	3/244	33/18723	0.00894053927241851	0.0463246526017791	0.0335634590292004	HSPA1A/HSPA1B/FYN	3
GO:2001240	BP	GO:2001240	negative regulation of extrinsic apoptotic signaling pathway in absence of ligand	3/244	33/18723	0.00894053927241851	0.0463246526017791	0.0335634590292004	HSPA1A/HSPA1B/FYN	3
GO:0032642	BP	GO:0032642	regulation of chemokine production	5/244	98/18723	0.00918249588495049	0.0474900026537503	0.0344077865422471	AIF1/CD74/HMOX1/HAVCR2/EGR1	5
GO:0046902	BP	GO:0046902	regulation of mitochondrial membrane permeability	4/244	63/18723	0.00919248556918595	0.0474900026537503	0.0344077865422471	SLC25A5/HSPA1A/BAX/PMAIP1	4
GO:0071496	BP	GO:0071496	cellular response to external stimulus	10/244	320/18723	0.00948689824136371	0.0489390213243916	0.0354576396129801	AIF1/CD68/GLUL/RAC1/HMOX1/ATF3/IRF1/HSPA8/PTGER4/PMAIP1	10
GO:0055076	BP	GO:0055076	transition metal ion homeostasis	6/244	138/18723	0.00950498047209793	0.0489604052763637	0.035473132862375	S100A9/FTL/FTH1/MT2A/HMOX1/SOD1	6
GO:0002444	BP	GO:0002444	myeloid leukocyte mediated immunity	5/244	99/18723	0.00957086794561616	0.0490838818875176	0.0355625949942372	TYROBP/SPI1/HMOX1/VAMP8/SPON2	5
GO:0008630	BP	GO:0008630	intrinsic apoptotic signaling pathway in response to DNA damage	5/244	99/18723	0.00957086794561616	0.0490838818875176	0.0355625949942372	CD74/HMOX1/PIK3R1/BAX/ATM	5
GO:0032602	BP	GO:0032602	chemokine production	5/244	99/18723	0.00957086794561616	0.0490838818875176	0.0355625949942372	AIF1/CD74/HMOX1/HAVCR2/EGR1	5
GO:0006816	BP	GO:0006816	calcium ion transport	12/244	422/18723	0.00963007919843402	0.0491884361629113	0.0356383473839782	LGALS3/ANXA2/FKBP1A/GSTO1/CD4/FYN/CCL4/CCL5/XCL1/F2R/BAX/CALM3	12
GO:0006749	BP	GO:0006749	glutathione metabolic process	4/244	64/18723	0.00970722987607039	0.0491884361629113	0.0356383473839782	GPX1/GPX4/GSTO1/SOD1	4
GO:0046579	BP	GO:0046579	positive regulation of Ras protein signal transduction	4/244	64/18723	0.00970722987607039	0.0491884361629113	0.0356383473839782	RAC1/F2R/AKAP13/GPR65	4
GO:1903409	BP	GO:1903409	reactive oxygen species biosynthetic process	4/244	64/18723	0.00970722987607039	0.0491884361629113	0.0356383473839782	SOD2/FYN/HSPD1/SOD1	4
GO:0030851	BP	GO:0030851	granulocyte differentiation	3/244	34/18723	0.00971286245961791	0.0491884361629113	0.0356383473839782	C1QC/SPI1/CITED2	3
GO:0050869	BP	GO:0050869	negative regulation of B cell activation	3/244	34/18723	0.00971286245961791	0.0491884361629113	0.0356383473839782	TYROBP/LAPTM5/ATM	3
GO:0098751	BP	GO:0098751	bone cell development	3/244	34/18723	0.00971286245961791	0.0491884361629113	0.0356383473839782	TYROBP/ANXA2/PIP4K2A	3
GO:0045766	BP	GO:0045766	positive regulation of angiogenesis	7/244	181/18723	0.00971727147653301	0.0491884361629113	0.0356383473839782	GRN/CYBB/CTSH/HMOX1/HSPB1/PKM/ITGB1	7
GO:1904018	BP	GO:1904018	positive regulation of vasculature development	7/244	181/18723	0.00971727147653301	0.0491884361629113	0.0356383473839782	GRN/CYBB/CTSH/HMOX1/HSPB1/PKM/ITGB1	7
GO:0042613	CC	GO:0042613	MHC class II protein complex	9/253	17/19550	1.96151605791488e-13	6.86530620270208e-11	5.03799913822348e-11	HLA-DRA/HLA-DPA1/HLA-DPB1/CD74/HLA-DRB1/HLA-DQA1/HLA-DQB1/HLA-DMA/HLA-DMB	9
GO:0042611	CC	GO:0042611	MHC protein complex	9/253	25/19550	1.50603822950667e-11	2.63556690163667e-09	1.93407014736646e-09	HLA-DRA/HLA-DPA1/HLA-DPB1/CD74/HLA-DRB1/HLA-DQA1/HLA-DQB1/HLA-DMA/HLA-DMB	9
GO:0030669	CC	GO:0030669	clathrin-coated endocytic vesicle membrane	12/253	72/19550	1.3133898015773e-10	1.53228810184018e-08	1.12444600556092e-08	HLA-DRA/HLA-DPA1/HLA-DPB1/APOE/CD74/HLA-DRB1/HLA-DQA1/HLA-DQB1/VAMP8/AP2S1/CD4/IL7R	12
GO:0030665	CC	GO:0030665	clathrin-coated vesicle membrane	14/253	116/19550	3.23072904782138e-10	2.82688791684371e-08	2.0744681254432e-08	HLA-DRA/HLA-DPA1/HLA-DPB1/APOE/CD74/HLA-DRB1/HLA-DQA1/HLA-DQB1/VAMP8/AP2S1/CD4/IL7R/SYNRG/HSPA8	14
GO:0098576	CC	GO:0098576	lumenal side of membrane	9/253	36/19550	6.12988955829211e-10	4.29092269080448e-08	3.14882747836479e-08	HLA-DRA/HLA-DPA1/HLA-DPB1/CD74/HLA-DRB1/HLA-DQA1/HLA-DQB1/CTSA/HSPA8	9
GO:0009897	CC	GO:0009897	external side of plasma membrane	24/253	421/19550	1.38329097543363e-09	8.06919735669616e-08	5.921456105365e-08	CD74/HLA-DRB1/CTSB/FCER1G/FCGR3A/CD4/CD27/TRGC2/CD8A/IL7R/IGLC3/CD69/TRGC1/ABCB1/SLC38A1/TNFRSF18/CXCR3/IGHG4/CD79B/IGHG1/IGKC/ITGB1/IGHG3/IGLC2	24
GO:0005765	CC	GO:0005765	lysosomal membrane	23/253	395/19550	2.06884692603698e-09	8.44129820384287e-08	6.19451657665462e-08	HLA-DRA/HLA-DPA1/HLA-DPB1/CD74/HLA-DRB1/HLA-DQA1/HLA-DQB1/PSAP/GRN/HLA-DMA/HLA-DMB/CD68/CTSD/VAMP8/AP2S1/ANXA2/ATP6V0B/BLOC1S1/LAPTM5/CTSA/HSPA8/ITM2C/STOM	23
GO:0098852	CC	GO:0098852	lytic vacuole membrane	23/253	395/19550	2.06884692603698e-09	8.44129820384287e-08	6.19451657665462e-08	HLA-DRA/HLA-DPA1/HLA-DPB1/CD74/HLA-DRB1/HLA-DQA1/HLA-DQB1/PSAP/GRN/HLA-DMA/HLA-DMB/CD68/CTSD/VAMP8/AP2S1/ANXA2/ATP6V0B/BLOC1S1/LAPTM5/CTSA/HSPA8/ITM2C/STOM	23
GO:0045334	CC	GO:0045334	clathrin-coated endocytic vesicle	12/253	91/19550	2.17061953813102e-09	8.44129820384287e-08	6.19451657665462e-08	HLA-DRA/HLA-DPA1/HLA-DPB1/APOE/CD74/HLA-DRB1/HLA-DQA1/HLA-DQB1/VAMP8/AP2S1/CD4/IL7R	12
GO:0005774	CC	GO:0005774	vacuolar membrane	24/253	444/19550	3.94716051720258e-09	1.3815061810209e-07	1.01379701704992e-07	HLA-DRA/HLA-DPA1/HLA-DPB1/CD74/HLA-DRB1/HLA-DQA1/HLA-DQB1/PSAP/GRN/HLA-DMA/HLA-DMB/CD68/CTSD/VAMP8/AP2S1/ANXA2/ATP6V0B/ATP6V1F/BLOC1S1/LAPTM5/CTSA/HSPA8/ITM2C/STOM	24
GO:0072562	CC	GO:0072562	blood microparticle	14/253	146/19550	6.81787949568003e-09	2.16932529408001e-07	1.5919259300918e-07	C1QB/APOE/C1QC/HSPA1A/HSPA1B/IGLC3/ACTB/HSPA8/IGHG4/IGHG1/IGKC/IGHG3/IGLC2/STOM	14
GO:0034774	CC	GO:0034774	secretory granule lumen	20/253	322/19550	8.22261874017477e-09	2.39826379921764e-07	1.75992892333565e-07	LYZ/S100A9/FTL/NPC2/GRN/TIMP1/SERPINA1/S100A11/CTSH/COTL1/CTSD/CTSZ/CSTB/ANXA2/FABP5/CTSC/PKM/TUBB/CTSA/HSPA8	20
GO:0060205	CC	GO:0060205	cytoplasmic vesicle lumen	20/253	325/19550	9.61736002557896e-09	2.58928923765587e-07	1.90010999695649e-07	LYZ/S100A9/FTL/NPC2/GRN/TIMP1/SERPINA1/S100A11/CTSH/COTL1/CTSD/CTSZ/CSTB/ANXA2/FABP5/CTSC/PKM/TUBB/CTSA/HSPA8	20
GO:0031983	CC	GO:0031983	vesicle lumen	20/253	327/19550	1.06655121607905e-08	2.66637804019763e-07	1.95668042649089e-07	LYZ/S100A9/FTL/NPC2/GRN/TIMP1/SERPINA1/S100A11/CTSH/COTL1/CTSD/CTSZ/CSTB/ANXA2/FABP5/CTSC/PKM/TUBB/CTSA/HSPA8	20
GO:0030135	CC	GO:0030135	coated vesicle	19/253	299/19550	1.3617604034232e-08	3.17744094132079e-07	2.33171605919481e-07	HLA-DRA/HLA-DPA1/HLA-DPB1/APOE/CD74/HLA-DRB1/HLA-DQA1/HLA-DQB1/SERPINA1/CTSZ/VAMP8/AP2S1/CTSC/CD4/IL7R/AAK1/HSPD1/SYNRG/HSPA8	19
GO:0101002	CC	GO:0101002	ficolin-1-rich granule	15/253	185/19550	1.94077462389394e-08	4.24544448976799e-07	3.11545400151395e-07	CTSB/FTH1/FCER1G/SERPINA1/CTSH/COTL1/LGALS3/RAC1/CTSD/CTSZ/CSTB/HSPA1A/HSPA1B/PKM/HSPA8	15
GO:0030666	CC	GO:0030666	endocytic vesicle membrane	15/253	193/19550	3.42484560142746e-08	7.05115270882125e-07	5.17437973218762e-07	HLA-DRA/HLA-DPA1/HLA-DPB1/APOE/CD74/HLA-DRB1/HLA-DQA1/HLA-DQB1/CYBB/VAMP8/AP2S1/ATP6V0B/CD4/IL7R/UBC	15
GO:0030136	CC	GO:0030136	clathrin-coated vesicle	15/253	196/19550	4.20698930904227e-08	8.18025698980441e-07	6.00295550530008e-07	HLA-DRA/HLA-DPA1/HLA-DPB1/APOE/CD74/HLA-DRB1/HLA-DQA1/HLA-DQB1/VAMP8/AP2S1/CD4/IL7R/AAK1/SYNRG/HSPA8	15
GO:0005775	CC	GO:0005775	vacuolar lumen	14/253	174/19550	6.4142252336117e-08	1.14141485680135e-06	8.37609699427153e-07	LYZ/FTL/CD74/NPC2/PSAP/CTSB/GRN/CTSD/ANXA2/FABP5/CTSC/TUBB/CTSA/HSPA8	14
GO:0071556	CC	GO:0071556	integral component of lumenal side of endoplasmic reticulum membrane	7/253	29/19550	6.84848914080807e-08	1.14141485680135e-06	8.37609699427153e-07	HLA-DRA/HLA-DPA1/HLA-DPB1/CD74/HLA-DRB1/HLA-DQA1/HLA-DQB1	7
GO:0098553	CC	GO:0098553	lumenal side of endoplasmic reticulum membrane	7/253	29/19550	6.84848914080807e-08	1.14141485680135e-06	8.37609699427153e-07	HLA-DRA/HLA-DPA1/HLA-DPB1/CD74/HLA-DRB1/HLA-DQA1/HLA-DQB1	7
GO:1904813	CC	GO:1904813	ficolin-1-rich granule lumen	12/253	124/19550	7.51538148137895e-08	1.19562887203756e-06	8.77393818878691e-07	CTSB/FTH1/SERPINA1/CTSH/COTL1/CTSD/CTSZ/CSTB/HSPA1A/HSPA1B/PKM/HSPA8	12
GO:0030662	CC	GO:0030662	coated vesicle membrane	14/253	181/19550	1.05040955594068e-07	1.59844932425755e-06	1.17299739885366e-06	HLA-DRA/HLA-DPA1/HLA-DPB1/APOE/CD74/HLA-DRB1/HLA-DQA1/HLA-DQB1/VAMP8/AP2S1/CD4/IL7R/SYNRG/HSPA8	14
GO:0005766	CC	GO:0005766	primary lysosome	13/253	155/19550	1.17460482983081e-07	1.64444676176314e-06	1.20675190938408e-06	LYZ/FTL/NPC2/PSAP/GRN/CD68/VAMP8/ANXA2/FABP5/CTSC/TUBB/CTSA/STOM	13
GO:0042582	CC	GO:0042582	azurophil granule	13/253	155/19550	1.17460482983081e-07	1.64444676176314e-06	1.20675190938408e-06	LYZ/FTL/NPC2/PSAP/GRN/CD68/VAMP8/ANXA2/FABP5/CTSC/TUBB/CTSA/STOM	13
GO:0030134	CC	GO:0030134	COPII-coated ER to Golgi transport vesicle	10/253	94/19550	3.84482364613124e-07	5.10792786356337e-06	3.74837413145703e-06	HLA-DRA/HLA-DPA1/HLA-DPB1/CD74/HLA-DRB1/HLA-DQA1/HLA-DQB1/SERPINA1/CTSZ/CTSC	10
GO:0045121	CC	GO:0045121	membrane raft	18/253	335/19550	4.0863422908507e-07	5.10792786356337e-06	3.74837413145703e-06	CTSD/MS4A4A/HMOX1/ANXA2/SLC25A5/TUBA1B/S100A10/CD4/FYN/CD8A/TUBB/HSPD1/F2R/BIRC3/LDHB/ITGB1/STOM/MYADM	18
GO:0098857	CC	GO:0098857	membrane microdomain	18/253	335/19550	4.0863422908507e-07	5.10792786356337e-06	3.74837413145703e-06	CTSD/MS4A4A/HMOX1/ANXA2/SLC25A5/TUBA1B/S100A10/CD4/FYN/CD8A/TUBB/HSPD1/F2R/BIRC3/LDHB/ITGB1/STOM/MYADM	18
GO:0062023	CC	GO:0062023	collagen-containing extracellular matrix	20/253	425/19550	7.51396774239948e-07	9.06858175806834e-06	6.65483894426669e-06	S100A9/C1QA/C1QB/APOE/C1QC/PSAP/CTSB/TIMP1/SERPINA1/CTSH/LGALS3/LGALS1/CTSD/CTSZ/ANXA5/CSTB/ANXA2/CTSC/S100A10/PKM	20
GO:0042470	CC	GO:0042470	melanosome	10/253	109/19550	1.5301072758455e-06	1.72754047272879e-05	1.26772894840849e-05	CTSB/RAC1/CTSD/ANXA2/CAPG/PRDX1/SYTL2/HSPA8/ITGB1/STOM	10
GO:0048770	CC	GO:0048770	pigment granule	10/253	109/19550	1.5301072758455e-06	1.72754047272879e-05	1.26772894840849e-05	CTSB/RAC1/CTSD/ANXA2/CAPG/PRDX1/SYTL2/HSPA8/ITGB1/STOM	10
GO:0030139	CC	GO:0030139	endocytic vesicle	17/253	336/19550	1.96797027414588e-06	2.15246748734706e-05	1.57955508845919e-05	HLA-DRA/HLA-DPA1/HLA-DPB1/APOE/CD74/HLA-DRB1/HLA-DQA1/HLA-DQB1/CYBB/VAMP8/AP2S1/VIM/ATP6V0B/CD4/HSPH1/IL7R/UBC	17
GO:0035578	CC	GO:0035578	azurophil granule lumen	9/253	91/19550	2.74788484702468e-06	2.91442332260194e-05	2.13870463372894e-05	LYZ/FTL/NPC2/GRN/ANXA2/FABP5/CTSC/TUBB/CTSA	9
GO:0005770	CC	GO:0005770	late endosome	15/253	282/19550	4.35902324434153e-06	4.48722981035158e-05	3.292884432258e-05	HLA-DRA/CD74/HLA-DRB1/PSAP/GRN/HLA-DMA/HLA-DMB/CD68/CTSH/VAMP8/ANXA2/VAMP5/CST7/F2R/HSPA8	15
GO:0070820	CC	GO:0070820	tertiary granule	11/253	164/19550	9.86492772940161e-06	9.86492772940161e-05	7.23922516082404e-05	LYZ/FTH1/FCER1G/CYBB/CTSH/LGALS3/RAC1/CTSD/VAMP8/CSTB/STOM	11
GO:0012507	CC	GO:0012507	ER to Golgi transport vesicle membrane	7/253	62/19550	1.50021487437273e-05	0.000145854223897349	0.000107032874078055	HLA-DRA/HLA-DPA1/HLA-DPB1/CD74/HLA-DRB1/HLA-DQA1/HLA-DQB1	7
GO:0001772	CC	GO:0001772	immunological synapse	5/253	44/19550	0.000250921219390493	0.0023735791023425	0.00174181443901224	HLA-DRA/HLA-DRB1/LGALS3/HAVCR2/CRTAM	5
GO:0043202	CC	GO:0043202	lysosomal lumen	7/253	97/19550	0.000267038009282097	0.00245956061180879	0.00180491064445517	CD74/NPC2/PSAP/CTSB/CTSD/CTSA/HSPA8	7
GO:0032588	CC	GO:0032588	trans-Golgi network membrane	7/253	100/19550	0.000322025095016698	0.0028899688014319	0.0021207590602989	HLA-DRA/HLA-DPA1/HLA-DPB1/CD74/HLA-DRB1/HLA-DQA1/HLA-DQB1	7
GO:0030658	CC	GO:0030658	transport vesicle membrane	10/253	212/19550	0.00045837666213363	0.00401079579366926	0.00294326067264752	HLA-DRA/HLA-DPA1/HLA-DPB1/CD74/HLA-DRB1/HLA-DQA1/HLA-DQB1/SYNGR2/SYNRG/CALM3	10
GO:0042571	CC	GO:0042571	immunoglobulin complex, circulating	6/253	77/19550	0.000487106237849619	0.00415822398164309	0.00305144857600275	IGLC3/IGHG4/IGHG1/IGKC/IGHG3/IGLC2	6
GO:0005802	CC	GO:0005802	trans-Golgi network	11/253	259/19550	0.000583486675066981	0.00486238895889151	0.0035681891908858	HLA-DRA/HLA-DPA1/HLA-DPB1/CD74/HLA-DRB1/MS4A6A/HLA-DQA1/HLA-DQB1/GRN/RAC1/LAP3	11
GO:1904724	CC	GO:1904724	tertiary granule lumen	5/253	55/19550	0.00071609291481669	0.00582866326013585	0.00427727469315232	LYZ/FTH1/CTSH/CTSD/CSTB	5
GO:0005925	CC	GO:0005925	focal adhesion	14/253	418/19550	0.00115512901282277	0.00918852623836294	0.00674285835236258	TNFSF13B/RAC1/ANXA5/VIM/HSPB1/HSPA1A/LAP3/ARPC3/LIMS1/ARPC1B/HSPA1B/ACTB/HSPA8/ITGB1	14
GO:0030055	CC	GO:0030055	cell-substrate junction	14/253	425/19550	0.00135090159934655	0.0105070124393621	0.00771040912843413	TNFSF13B/RAC1/ANXA5/VIM/HSPB1/HSPA1A/LAP3/ARPC3/LIMS1/ARPC1B/HSPA1B/ACTB/HSPA8/ITGB1	14
GO:0019897	CC	GO:0019897	extrinsic component of plasma membrane	8/253	174/19550	0.00197426057294435	0.0150215478376201	0.0110233313455017	RAC1/ANXA2/GNG5/S100A10/FYN/SYTL3/AAK1/SYTL2	8
GO:0001726	CC	GO:0001726	ruffle	8/253	178/19550	0.00227466692998292	0.0169390090530643	0.0124304307036021	AIF1/S100A11/RAC1/ANXA2/CAPG/PLEK/ITGB1/MYADM	8
GO:0097038	CC	GO:0097038	perinuclear endoplasmic reticulum	3/253	21/19550	0.00239728497081542	0.0174802029121957	0.0128275774754158	CYBB/FYN/PIK3R1	3
GO:0030133	CC	GO:0030133	transport vesicle	13/253	412/19550	0.00288371670132147	0.0205979764380105	0.0151155075214273	HLA-DRA/HLA-DPA1/HLA-DPB1/CD74/HLA-DRB1/HLA-DQA1/HLA-DQB1/SYNGR2/LAPTM5/SYTL3/SYNRG/SYTL2/CALM3	13
GO:0031902	CC	GO:0031902	late endosome membrane	7/253	146/19550	0.00295746086113927	0.0207022260279749	0.0151920094761681	HLA-DRA/HLA-DRB1/HLA-DMA/HLA-DMB/CD68/VAMP8/ANXA2	7
GO:0043209	CC	GO:0043209	myelin sheath	4/253	48/19550	0.00340981722387794	0.023400706438378	0.0171722477322233	GLUL/ANXA2/ITGB1/CALM3	4
GO:0005884	CC	GO:0005884	actin filament	6/253	114/19550	0.00368935370487405	0.0248321883981908	0.0182227187042362	AIF1/COTL1/RAC1/ARPC3/FYN/ACTB	6
GO:0098562	CC	GO:0098562	cytoplasmic side of membrane	8/253	197/19550	0.00422322690965654	0.0274631248532362	0.0201533908697433	RGS2/RAC1/FKBP1A/GNG5/FYN/PTPN4/RPS26/DNAJA1	8
GO:0005791	CC	GO:0005791	rough endoplasmic reticulum	5/253	82/19550	0.0042371678344993	0.0274631248532362	0.0201533908697433	CYBB/GLUL/PKM/HSPD1/RPS26	5
GO:0098791	CC	GO:0098791	Golgi apparatus subcompartment	12/253	384/19550	0.00445925972275427	0.0283771073266181	0.0208241028201348	HLA-DRA/HLA-DPA1/HLA-DPB1/CD74/HLA-DRB1/MS4A6A/HLA-DQA1/HLA-DQB1/GRN/RAC1/LAP3/HSPD1	12
GO:0030176	CC	GO:0030176	integral component of endoplasmic reticulum membrane	7/253	162/19550	0.00522732450001776	0.032670778125111	0.0239749469549687	HLA-DRA/HLA-DPA1/HLA-DPB1/CD74/HLA-DRB1/HLA-DQA1/HLA-DQB1	7
GO:0019814	CC	GO:0019814	immunoglobulin complex	7/253	167/19550	0.00615169771265832	0.0377735824461476	0.0277195612537143	IGLC3/IGHG4/CD79B/IGHG1/IGKC/IGHG3/IGLC2	7
GO:0035577	CC	GO:0035577	azurophil granule membrane	4/253	58/19550	0.00672481719440091	0.0401128545969837	0.029436200065155	PSAP/CD68/VAMP8/STOM	4
GO:0031227	CC	GO:0031227	intrinsic component of endoplasmic reticulum membrane	7/253	170/19550	0.00676188120349154	0.0401128545969837	0.029436200065155	HLA-DRA/HLA-DPA1/HLA-DPB1/CD74/HLA-DRB1/HLA-DQA1/HLA-DQB1	7
GO:0005641	CC	GO:0005641	nuclear envelope lumen	2/253	10/19550	0.00700975836217559	0.0404016533715008	0.0296481305944247	TUBB/CACYBP	2
GO:0005938	CC	GO:0005938	cell cortex	10/253	308/19550	0.00704143101617586	0.0404016533715008	0.0296481305944247	COTL1/RAC1/CTSZ/ANXA2/ENO1/ACTB/AKAP13/FNBP1/UTRN/MYADM	10
GO:0019898	CC	GO:0019898	extrinsic component of membrane	10/253	309/19550	0.00719662392889642	0.0406261028244153	0.0298128393658867	RAC1/ANXA2/FKBP1A/GNG5/S100A10/FYN/SYTL3/AAK1/PIK3R1/SYTL2	10
GO:0030667	CC	GO:0030667	secretory granule membrane	10/253	311/19550	0.00751494996303947	0.0414310345070673	0.0304035260743592	PSAP/FCER1G/TYROBP/CYBB/CD68/LGALS3/RAC1/VAMP8/FABP5/STOM	10
GO:0000502	CC	GO:0000502	proteasome complex	4/253	60/19550	0.00757596059557802	0.0414310345070673	0.0304035260743592	HSPB1/PSMB3/ZFAND2A/PSME2	4
GO:0005811	CC	GO:0005811	lipid droplet	5/253	96/19550	0.00820945687140812	0.0442047677691206	0.0324389874756855	ANXA2/PLIN2/SYNGR2/GIMAP7/GAPDH	5
GO:0044754	CC	GO:0044754	autolysosome	2/253	11/19550	0.00849475867709733	0.0450479626815768	0.0330577530655781	FTL/FTH1	2
GO:0097386	CC	GO:0097386	glial cell projection	3/253	33/19550	0.00877503330109276	0.0458397261997383	0.0336387765195072	GLUL/FYN/ITGB1	3
GO:0031252	CC	GO:0031252	cell leading edge	12/253	422/19550	0.00917437657990594	0.0472210559259864	0.0346524440479419	AIF1/S100A11/RAC1/ANXA2/VIM/CAPG/ARPC3/PLEK/AAK1/ACTB/ITGB1/MYADM	12
GO:0023023	MF	GO:0023023	MHC protein complex binding	16/248	36/18368	4.30754145800379e-21	2.23130647524596e-18	1.83637293735951e-18	HLA-DRA/HLA-DPA1/HLA-DPB1/CD74/HLA-DRB1/HLA-DQA1/HLA-DQB1/HLA-DMA/HLA-DMB/CD4/PKM/CD8A/KLRD1/CD160/KLRC1/HSPA8	16
GO:0023026	MF	GO:0023026	MHC class II protein complex binding	12/248	27/18368	4.08521226065895e-16	1.05806997551067e-13	8.70795245035198e-14	HLA-DRA/HLA-DPA1/HLA-DPB1/CD74/HLA-DRB1/HLA-DQA1/HLA-DQB1/HLA-DMA/HLA-DMB/CD4/PKM/HSPA8	12
GO:0140375	MF	GO:0140375	immune receptor activity	15/248	144/18368	1.07396717395808e-09	1.85438332036762e-07	1.52616387878254e-07	HLA-DRA/HLA-DPA1/CD74/HLA-DRB1/HLA-DQA1/HLA-DQB1/FCER1G/CTSH/CD4/IL7R/KLRD1/CD160/KLRF1/KLRC1/CXCR3	15
GO:0003823	MF	GO:0003823	antigen binding	15/248	171/18368	1.15729982006526e-08	1.49870326698451e-06	1.23343796612219e-06	HLA-DRA/HLA-DPA1/HLA-DPB1/HLA-DRB1/HLA-DQA1/HLA-DQB1/IL7R/KLRD1/IGLC3/SPON2/IGHG4/IGHG1/IGKC/IGHG3/IGLC2	15
GO:0032395	MF	GO:0032395	MHC class II receptor activity	5/248	10/18368	1.02778280088896e-07	1.06478298172096e-05	8.76320072336904e-06	HLA-DRA/HLA-DPA1/HLA-DRB1/HLA-DQA1/HLA-DQB1	5
GO:0016209	MF	GO:0016209	antioxidant activity	10/248	86/18368	2.41952751514448e-07	2.0888587547414e-05	1.71913797128687e-05	S100A9/GPX1/APOE/SOD2/GPX4/TXN/GSTO1/GLRX/PRDX1/SOD1	10
GO:0042605	MF	GO:0042605	peptide antigen binding	6/248	36/18368	7.90997427476947e-06	0.000585338096332941	0.000481735275380697	HLA-DRA/HLA-DPA1/HLA-DPB1/HLA-DRB1/HLA-DQA1/HLA-DQB1	6
GO:0031625	MF	GO:0031625	ubiquitin protein ligase binding	15/248	297/18368	1.3298179202531e-05	0.000804707812264571	0.000662277309423189	SLC25A5/HSPA1A/TUBA1B/LAPTM5/TPI1/HSPA1B/PYHIN1/TUBB/HSPD1/ISG15/ABCB1/HSPA8/UBC/CACYBP/DNAJA1	15
GO:0044183	MF	GO:0044183	protein folding chaperone	6/248	40/18368	1.48994099851365e-05	0.000804707812264571	0.000662277309423189	CD74/HSPB1/HSPA1A/HSPA1B/HSPA8/DNAJB1	6
GO:0061134	MF	GO:0061134	peptidase regulator activity	13/248	230/18368	1.55348998506674e-05	0.000804707812264571	0.000662277309423189	TIMP1/SERPINA1/CTSH/CSTB/ANXA2/CTSC/CD27/CST7/CARD16/GAPDH/PSME2/BIRC3/PTTG1	13
GO:0044389	MF	GO:0044389	ubiquitin-like protein ligase binding	15/248	316/18368	2.74609546779873e-05	0.00129316132029068	0.00106427623393157	SLC25A5/HSPA1A/TUBA1B/LAPTM5/TPI1/HSPA1B/PYHIN1/TUBB/HSPD1/ISG15/ABCB1/HSPA8/UBC/CACYBP/DNAJA1	15
GO:0061135	MF	GO:0061135	endopeptidase regulator activity	11/248	194/18368	6.83466035509167e-05	0.00295029505328124	0.00242810302088783	TIMP1/SERPINA1/CSTB/ANXA2/CD27/CST7/CARD16/GAPDH/PSME2/BIRC3/PTTG1	11
GO:0051087	MF	GO:0051087	chaperone binding	8/248	107/18368	0.00010176050360276	0.00389409862445602	0.00320485662041188	GRN/CTSC/HSPD1/HSPA8/BAX/DNAJA1/SOD1/DNAJB1	8
GO:0004869	MF	GO:0004869	cysteine-type endopeptidase inhibitor activity	6/248	56/18368	0.000105245908769082	0.00389409862445602	0.00320485662041188	CSTB/CD27/CST7/CARD16/BIRC3/PTTG1	6
GO:0004866	MF	GO:0004866	endopeptidase inhibitor activity	10/248	180/18368	0.00017249787011895	0.00595692644810774	0.00490257104548595	TIMP1/SERPINA1/CSTB/ANXA2/CD27/CST7/CARD16/GAPDH/BIRC3/PTTG1	10
GO:0042287	MF	GO:0042287	MHC protein binding	5/248	40/18368	0.000192775898938614	0.00624111972813762	0.00513646309671964	CD74/CD4/CD8A/KLRD1/TUBB	5
GO:0140677	MF	GO:0140677	molecular function activator activity	9/248	150/18368	0.000205056194616002	0.00624818287124054	0.00514227608789356	APOE/APOC1/PSAP/FYN/CCL5/CTSA/DNAJA1/CALM3/DNAJB1	9
GO:0030414	MF	GO:0030414	peptidase inhibitor activity	10/248	187/18368	0.000234999994003839	0.00676277760522159	0.00556578933166987	TIMP1/SERPINA1/CSTB/ANXA2/CD27/CST7/CARD16/GAPDH/BIRC3/PTTG1	10
GO:0030246	MF	GO:0030246	carbohydrate binding	12/248	271/18368	0.00033085425132623	0.00902013169405197	0.00742359954499298	HLA-DRA/HLA-DRB1/LGALS2/LGALS3/LGALS1/TALDO1/KLRD1/KLRB1/CD69/KLRF1/KLRG1/KLRC1	12
GO:0008199	MF	GO:0008199	ferric iron binding	3/248	11/18368	0.000370333781217667	0.00913489993670244	0.00751805420517067	FTL/FTH1/ACP5	3
GO:0042608	MF	GO:0042608	T cell receptor binding	3/248	11/18368	0.000370333781217667	0.00913489993670244	0.00751805420517067	HLA-DRA/HLA-DRB1/FYN	3
GO:0048020	MF	GO:0048020	CCR chemokine receptor binding	5/248	48/18368	0.000459519541850189	0.0104877291804025	0.00863143734619593	XCL2/CCL4/CCL5/XCL1/CCL3L3	5
GO:0005200	MF	GO:0005200	structural constituent of cytoskeleton	7/248	103/18368	0.000495364818584329	0.0104877291804025	0.00863143734619593	HLA-DRB1/VIM/ARPC3/TUBA1B/ARPC1B/TUBB/ACTB	7
GO:0002020	MF	GO:0002020	protease binding	8/248	135/18368	0.000500660990678989	0.0104877291804025	0.00863143734619593	PSAP/TIMP1/SERPINA1/CSTB/ANXA2/CARD16/UBC/ITGB1	8
GO:0008009	MF	GO:0008009	chemokine activity	5/248	49/18368	0.000506164535733712	0.0104877291804025	0.00863143734619593	XCL2/CCL4/CCL5/XCL1/CCL3L3	5
GO:0004859	MF	GO:0004859	phospholipase inhibitor activity	3/248	13/18368	0.000629199729544586	0.012535594611696	0.0103168376706703	APOC1/ANXA5/ANXA2	3
GO:0034987	MF	GO:0034987	immunoglobulin receptor binding	6/248	79/18368	0.000696142714825934	0.0133556268992531	0.010991727076199	IGLC3/IGHG4/IGHG1/IGKC/IGHG3/IGLC2	6
GO:0008047	MF	GO:0008047	enzyme activator activity	7/248	110/18368	0.000734722409290087	0.0135923645718666	0.0111865629985897	APOE/APOC1/PSAP/FYN/CCL5/CTSA/CALM3	7
GO:0044548	MF	GO:0044548	S100 protein binding	3/248	14/18368	0.000792838399836725	0.0141617341763939	0.0116551561500499	S100A11/ANXA2/CACYBP	3
GO:0050998	MF	GO:0050998	nitric-oxide synthase binding	3/248	15/18368	0.000981201778957017	0.0169420840499912	0.0139433937009681	CD74/ACTB/CALM3	3
GO:0043548	MF	GO:0043548	phosphatidylinositol 3-kinase binding	4/248	34/18368	0.00109406869314614	0.0182815349370871	0.0150457664082916	FYN/HCST/PIK3R1/CALM3	4
GO:0033218	MF	GO:0033218	amide binding	14/248	400/18368	0.00112991637675523	0.0182905213487253	0.0150531622561141	HLA-DRA/C1QA/HLA-DPA1/HLA-DPB1/APOE/CD74/HLA-DRB1/HLA-DQA1/HLA-DQB1/PSAP/FKBP1A/ITM2A/PIK3R1/ITM2C	14
GO:0097718	MF	GO:0097718	disordered domain specific binding	4/248	36/18368	0.00136063209838243	0.0213578008170334	0.0175775438547013	HSPA1A/FYN/GAPDH/CALM3	4
GO:0032393	MF	GO:0032393	MHC class I receptor activity	3/248	17/18368	0.00143744641568654	0.0215325842630698	0.0177213912345931	CTSH/CD160/KLRF1	3
GO:0042277	MF	GO:0042277	peptide binding	12/248	321/18368	0.00145490434209931	0.0215325842630698	0.0177213912345931	HLA-DRA/C1QA/HLA-DPA1/HLA-DPB1/APOE/CD74/HLA-DRB1/HLA-DQA1/HLA-DQB1/ITM2A/PIK3R1/ITM2C	12
GO:0055102	MF	GO:0055102	lipase inhibitor activity	3/248	18/18368	0.00170783184969304	0.0245738027261387	0.0202243245358386	APOC1/ANXA5/ANXA2	3
GO:0043014	MF	GO:0043014	alpha-tubulin binding	4/248	40/18368	0.00202388718236509	0.0283344205531113	0.0233193259988012	HSPH1/FYN/OFD1/ARL4C	4
GO:0001664	MF	GO:0001664	G protein-coupled receptor binding	11/248	295/18368	0.00231663010847262	0.0315793262154951	0.0259898945687371	HSPA1A/HSPA1B/FYN/XCL2/CCL4/CCL5/XCL1/CCL3L3/HSPA8/DNAJA1/CALM3	11
GO:0042379	MF	GO:0042379	chemokine receptor binding	5/248	72/18368	0.00288982412745805	0.0383827922570069	0.0315891706240354	XCL2/CCL4/CCL5/XCL1/CCL3L3	5
GO:0019865	MF	GO:0019865	immunoglobulin binding	3/248	23/18368	0.00352677430310322	0.0456717272251867	0.0375879892830738	FCER1G/LGALS3/FCGR3A	3
GO:0015026	MF	GO:0015026	coreceptor activity	4/248	48/18368	0.00396171744326878	0.0492197722027835	0.0405080425566497	LY96/CD4/CD8A/ITGB1	4
GO:0001965	MF	GO:0001965	G-protein alpha-subunit binding	3/248	24/18368	0.00399079234076623	0.0492197722027835	0.0405080425566497	RGS2/RGS10/F2R	3
