# Supplementary material for: A novel single-cell model reveals ferroptosis-associated biomarkers for individualized therapy and prognostic prediction in hepatocellular carcinoma
Source: BMC Biol. 2024 Jun 10;22:133. doi: 10.1186/s12915-024-01931-z (PMC11163722; doi:10.1186/s12915-024-01931-z)
Supplement: Supplementary file 9 — Additional file 9: Table S7. KEEG pathways terms utilizing intersection of key genes. [file 12915_2024_1931_MOESM9_ESM.csv]

	ID	Description	GeneRatio	BgRatio	pvalue	p.adjust	qvalue	geneID	Count
hsa04612	hsa04612	Antigen processing and presentation	18/166	78/8292	7.94751934994434e-15	1.97893231813614e-12	1.49747996172636e-12	HLA-DRA/HLA-DPA1/HLA-DPB1/CD74/HLA-DRB1/HLA-DQA1/HLA-DQB1/CTSB/HLA-DMA/HLA-DMB/HSPA1A/CD4/HSPA1B/CD8A/KLRD1/PSME2/KLRC1/HSPA8	18
hsa05323	hsa05323	Rheumatoid arthritis	15/166	93/8292	3.56105927312548e-10	3.08616418574097e-08	2.33533455610921e-08	HLA-DRA/HLA-DPA1/HLA-DPB1/HLA-DRB1/HLA-DQA1/HLA-DQB1/HLA-DMA/HLA-DMB/TNFSF13B/ATP6V0B/ATP6V1F/ACP5/CCL5/LTB/CCL3L3	15
hsa05332	hsa05332	Graft-versus-host disease	11/166	42/8292	3.71827010330238e-10	3.08616418574097e-08	2.33533455610921e-08	HLA-DRA/HLA-DPA1/HLA-DPB1/HLA-DRB1/HLA-DQA1/HLA-DQB1/HLA-DMA/HLA-DMB/PRF1/KLRD1/KLRC1	11
hsa05416	hsa05416	Viral myocarditis	12/166	60/8292	1.69408916692424e-09	1.05457050641034e-07	7.98005160209052e-08	HLA-DRA/HLA-DPA1/HLA-DPB1/HLA-DRB1/HLA-DQA1/HLA-DQB1/HLA-DMA/HLA-DMB/RAC1/FYN/PRF1/ACTB	12
hsa05310	hsa05310	Asthma	9/166	31/8292	5.74523156238234e-09	2.8611253180664e-07	2.1650451571925e-07	HLA-DRA/HLA-DPA1/HLA-DPB1/HLA-DRB1/HLA-DQA1/HLA-DQB1/FCER1G/HLA-DMA/HLA-DMB	9
hsa04145	hsa04145	Phagosome	17/166	152/8292	7.77910619274796e-09	3.0424361799837e-07	2.30224509075072e-07	HLA-DRA/HLA-DPA1/HLA-DPB1/HLA-DRB1/HLA-DQA1/HLA-DQB1/HLA-DMA/HLA-DMB/CYBB/RAC1/ATP6V0B/ATP6V1F/TUBA1B/FCGR3A/TUBB/ACTB/ITGB1	17
hsa04940	hsa04940	Type I diabetes mellitus	10/166	43/8292	8.55303343770519e-09	3.0424361799837e-07	2.30224509075072e-07	HLA-DRA/HLA-DPA1/HLA-DPB1/HLA-DRB1/HLA-DQA1/HLA-DQB1/HLA-DMA/HLA-DMB/PRF1/HSPD1	10
hsa04672	hsa04672	Intestinal immune network for IgA production	10/166	49/8292	3.30552293464529e-08	1.02884401340835e-06	7.78537638554614e-07	HLA-DRA/HLA-DPA1/HLA-DPB1/HLA-DRB1/HLA-DQA1/HLA-DQB1/HLA-DMA/HLA-DMB/TNFSF13B/ICOS	10
hsa05330	hsa05330	Allograft rejection	9/166	38/8292	4.11928175180178e-08	1.04797338795266e-06	7.93013047742662e-07	HLA-DRA/HLA-DPA1/HLA-DPB1/HLA-DRB1/HLA-DQA1/HLA-DQB1/HLA-DMA/HLA-DMB/PRF1	9
hsa05145	hsa05145	Toxoplasmosis	14/166	112/8292	4.20872846567334e-08	1.04797338795266e-06	7.93013047742662e-07	HLA-DRA/HLA-DPA1/HLA-DPB1/HLA-DRB1/HLA-DQA1/HLA-DQB1/HLA-DMA/HLA-DMB/LY96/HSPA1A/HSPA1B/HSPA8/BIRC3/ITGB1	14
hsa05140	hsa05140	Leishmaniasis	11/166	77/8292	3.16888114968252e-07	7.17319460246316e-06	5.42803565352317e-06	HLA-DRA/HLA-DPA1/HLA-DPB1/HLA-DRB1/HLA-DQA1/HLA-DQB1/HLA-DMA/HLA-DMB/CYBB/FCGR3A/ITGB1	11
hsa05150	hsa05150	Staphylococcus aureus infection	12/166	96/8292	4.05443257801217e-07	8.41294759937526e-06	6.36617045144017e-06	HLA-DRA/C1QA/C1QB/HLA-DPA1/HLA-DPB1/HLA-DRB1/C1QC/HLA-DQA1/HLA-DQB1/HLA-DMA/HLA-DMB/FCGR3A	12
hsa05020	hsa05020	Prion disease	20/166	273/8292	4.66813354996771e-07	8.94127118416893e-06	6.7659587485362e-06	C1QA/C1QB/C1QC/CYBB/RAC1/SLC25A5/HSPA1A/TUBA1B/COX5A/COX8A/HSPA1B/FYN/CCL5/TUBB/PIK3R1/PSMB3/EGR1/HSPA8/BAX/SOD1	20
hsa05152	hsa05152	Tuberculosis	16/166	180/8292	5.5034727529605e-07	9.7883193963369e-06	7.40692949458594e-06	HLA-DRA/HLA-DPA1/HLA-DPB1/CD74/HLA-DRB1/HLA-DQA1/HLA-DQB1/FCER1G/HLA-DMA/HLA-DMB/CTSD/ATP6V0B/FCGR3A/HSPD1/BAX/CALM3	16
hsa05320	hsa05320	Autoimmune thyroid disease	9/166	53/8292	8.6573308772749e-07	1.43711692562763e-05	1.08748226458401e-05	HLA-DRA/HLA-DPA1/HLA-DPB1/HLA-DRB1/HLA-DQA1/HLA-DQB1/HLA-DMA/HLA-DMB/PRF1	9
hsa04210	hsa04210	Apoptosis	13/166	136/8292	2.97005603374533e-06	4.62214970251617e-05	3.49763177658167e-05	CTSB/CTSH/CTSD/CTSZ/CTSC/TUBA1B/PRF1/PIK3R1/ACTB/BIRC3/BAX/ATM/PMAIP1	13
hsa04640	hsa04640	Hematopoietic cell lineage	11/166	99/8292	4.0880833991336e-06	5.98783980226039e-05	4.53106457241433e-05	HLA-DRA/HLA-DPA1/HLA-DPB1/HLA-DRB1/HLA-DQA1/HLA-DQB1/HLA-DMA/HLA-DMB/CD4/CD8A/IL7R	11
hsa05321	hsa05321	Inflammatory bowel disease	9/166	65/8292	5.08400223660286e-06	7.03286976063396e-05	5.32185029445563e-05	HLA-DRA/HLA-DPA1/HLA-DPB1/HLA-DRB1/HLA-DQA1/HLA-DQB1/HLA-DMA/HLA-DMB/RORA	9
hsa05164	hsa05164	Influenza A	14/166	171/8292	7.64448894056142e-06	0.000100183039273673	7.58096133163709e-05	HLA-DRA/HLA-DPA1/HLA-DPB1/HLA-DRB1/HLA-DQA1/HLA-DQB1/HLA-DMA/HLA-DMB/SLC25A5/CCL5/PIK3R1/ACTB/BAX/DNAJB1	14
hsa05166	hsa05166	Human T-cell leukemia virus 1 infection	16/166	222/8292	8.70001152080999e-06	0.000108315143434084	8.19632664328941e-05	HLA-DRA/HLA-DPA1/HLA-DPB1/HLA-DRB1/HLA-DQA1/HLA-DQB1/HLA-DMA/HLA-DMB/SPI1/SLC25A5/CD4/PIK3R1/EGR1/BAX/ATM/PTTG1	16
hsa04142	hsa04142	Lysosome	12/166	132/8292	1.21487139638435e-05	0.000144049036999858	0.000109003498723207	NPC2/PSAP/CTSB/CD68/CTSH/CTSD/CTSZ/ATP6V0B/CTSC/ACP5/LAPTM5/CTSA	12
hsa04658	hsa04658	Th1 and Th2 cell differentiation	10/166	92/8292	1.38310873016066e-05	0.00015654276082273	0.000118457637654909	HLA-DRA/HLA-DPA1/HLA-DPB1/HLA-DRB1/HLA-DQA1/HLA-DQB1/HLA-DMA/HLA-DMB/CD4/RUNX3	10
hsa05322	hsa05322	Systemic lupus erythematosus	12/166	136/8292	1.64756070573176e-05	0.000178366354664003	0.000134971792368872	HLA-DRA/C1QA/C1QB/HLA-DPA1/HLA-DPB1/HLA-DRB1/C1QC/HLA-DQA1/HLA-DQB1/HLA-DMA/HLA-DMB/FCGR3A	12
hsa05169	hsa05169	Epstein-Barr virus infection	14/166	202/8292	5.01404731438426e-05	0.000520207408867367	0.000393646697050343	HLA-DRA/HLA-DPA1/HLA-DPB1/HLA-DRB1/HLA-DQA1/HLA-DQB1/HLA-DMA/HLA-DMB/RAC1/VIM/PIK3R1/RUNX3/ISG15/BAX	14
hsa04659	hsa04659	Th17 cell differentiation	10/166	108/8292	5.64192482743371e-05	0.000561935712812398	0.00042522296594132	HLA-DRA/HLA-DPA1/HLA-DPB1/HLA-DRB1/HLA-DQA1/HLA-DQB1/HLA-DMA/HLA-DMB/CD4/RORA	10
hsa04650	hsa04650	Natural killer cell mediated cytotoxicity	11/166	132/8292	6.35222416977061e-05	0.000608347622412647	0.000460343371007668	FCER1G/TYROBP/RAC1/FCGR3A/FYN/PRF1/KLRD1/HCST/PIK3R1/NCR3/KLRC1	11
hsa04514	hsa04514	Cell adhesion molecules	12/166	157/8292	6.87486945610382e-05	0.000634015738729575	0.000479766718379175	HLA-DRA/HLA-DPA1/HLA-DPB1/HLA-DRB1/HLA-DQA1/HLA-DQB1/HLA-DMA/HLA-DMB/CD4/CD8A/ICOS/ITGB1	12
hsa04216	hsa04216	Ferroptosis	6/166	41/8292	0.000147944676689737	0.00131565087484802	0.000995567561182816	FTL/SAT1/FTH1/CYBB/HMOX1/GPX4	6
hsa05417	hsa05417	Lipid and atherosclerosis	13/166	215/8292	0.000363728824569481	0.00312305094199313	0.00236324717233891	SOD2/CYBB/RAC1/LY96/HSPA1A/HSPA1B/CCL5/PIK3R1/HSPD1/CCL3L3/HSPA8/BAX/CALM3	13
hsa05133	hsa05133	Pertussis	7/166	76/8292	0.000778063497683056	0.00645792703076937	0.00488678477492165	C1QA/C1QB/C1QC/LY96/IRF1/ITGB1/CALM3	7
hsa04213	hsa04213	Longevity regulating pathway - multiple species	6/166	62/8292	0.00143093028721469	0.0111643510205494	0.00844818783630667	SOD2/HSPA1A/HSPA1B/PIK3R1/HSPA8/SOD1	6
hsa05132	hsa05132	Salmonella infection	13/166	249/8292	0.0014347760347694	0.0111643510205494	0.00844818783630667	RAC1/LY96/TXN/ANXA2/ARPC3/TUBA1B/S100A10/ARPC1B/TUBB/GAPDH/ACTB/BIRC3/BAX	13
hsa04066	hsa04066	HIF-1 signaling pathway	8/166	109/8292	0.00149048210241295	0.0112463649545705	0.00851024868682355	TIMP1/CYBB/HMOX1/EIF4EBP1/PIK3R1/GAPDH/ENO1/LDHB	8
hsa05130	hsa05130	Pathogenic Escherichia coli infection	11/166	197/8292	0.00196241349045927	0.0143717929154223	0.0108752945756102	RAC1/ARPC3/TUBA1B/ARPC1B/FYN/TUBB/GAPDH/F2R/ACTB/BAX/ITGB1	11
hsa04071	hsa04071	Sphingolipid signaling pathway	8/166	121/8292	0.0028845726555556	0.0205216740352384	0.0155289776043444	FCER1G/RAC1/CTSD/FYN/PPP2R5C/PIK3R1/S1PR5/BAX	8
hsa01524	hsa01524	Platinum drug resistance	6/166	73/8292	0.00330851455898236	0.0228838923662947	0.0173164943291767	GSTO1/PIK3R1/BIRC3/BAX/ATM/PMAIP1	6
hsa01230	hsa01230	Biosynthesis of amino acids	6/166	75/8292	0.00378755013510758	0.0254891887470753	0.0192879509014013	GLUL/TALDO1/TPI1/PKM/GAPDH/ENO1	6
hsa04380	hsa04380	Osteoclast differentiation	8/166	128/8292	0.00407525239640457	0.0267036275448615	0.0202069301649977	TYROBP/SPI1/RAC1/FCGR3A/ACP5/FYN/PIK3R1/FOSB	8
hsa05100	hsa05100	Bacterial invasion of epithelial cells	6/166	77/8292	0.00431625079297077	0.0275576012166595	0.0208531414829087	RAC1/ARPC3/ARPC1B/PIK3R1/ACTB/ITGB1	6
hsa05163	hsa05163	Human cytomegalovirus infection	11/166	225/8292	0.00543297077114546	0.0338202430503805	0.0255921517903957	RAC1/GNG5/EIF4EBP1/CCL4/CCL5/PIK3R1/CCL3L3/AKAP13/PTGER4/BAX/CALM3	11
hsa05135	hsa05135	Yersinia infection	8/166	137/8292	0.00612636400435421	0.0372064545630292	0.0281545354757228	RAC1/ARPC3/ARPC1B/CD4/CD8A/PIK3R1/ACTB/ITGB1	8
hsa05340	hsa05340	Primary immunodeficiency	4/166	38/8292	0.00672985301299537	0.0394248118321083	0.0298331909446095	CD4/CD8A/IL7R/ICOS	4
hsa04978	hsa04978	Mineral absorption	5/166	60/8292	0.00680830083847654	0.0394248118321083	0.0298331909446095	FTL/FTH1/MT2A/HMOX1/ATOX1	5
