# Supplementary material for: A novel single-cell model reveals ferroptosis-associated biomarkers for individualized therapy and prognostic prediction in hepatocellular carcinoma
Source: BMC Biol. 2024 Jun 10;22:133. doi: 10.1186/s12915-024-01931-z (PMC11163722; doi:10.1186/s12915-024-01931-z)
Supplement: Supplementary file 10 — Additional file 10: Table S8. Gene list with prognostic significance for hepatocellular carcinoma revealed by Cox regression analysis. [file 12915_2024_1931_MOESM10_ESM.csv]

	x
1	PTTG1
2	STMN1
3	ATP6V1F
4	FKBP1A
5	CSTB
6	CKS2
7	ATP6V0B
8	RAC1
9	MYL6
10	S100A10
11	TUBB
12	TALDO1
13	GAPDH
14	FABP5
15	OAZ1
16	AP2S1
17	TUBA1B
18	HSPD1
19	TPI1
20	CHST12
21	SRSF7
22	TMSB10
23	CAPG
24	PKM
25	RGCC
26	ENO1
27	LGALS1
28	RGS10
29	ANXA5
30	LGALS3
31	CTSC
32	RPL18AP3
33	SLC38A1
34	UTRN
35	CXCR3
36	ITM2A
