# Supplementary material for: A novel single-cell model reveals ferroptosis-associated biomarkers for individualized therapy and prognostic prediction in hepatocellular carcinoma
Source: BMC Biol. 2024 Jun 10;22:133. doi: 10.1186/s12915-024-01931-z (PMC11163722; doi:10.1186/s12915-024-01931-z)
Supplement: Supplementary file 11 — Additional file 11: Table S9. 10 genes associated with HCC patient prognostic model. [file 12915_2024_1931_MOESM11_ESM.csv]

	x
STMN1	0.0782268851316058
S100A10	0.0714533990313832
FABP5	0.104771329538179
CAPG	0.0033391499588991
RGCC	-0.147541241275058
ENO1	0.136955524423966
ANXA5	0.157943680725861
UTRN	0.0412089330066601
CXCR3	-0.12992739534966
ITM2A	-0.0630528573754379
