# Supplementary material for: A novel single-cell model reveals ferroptosis-associated biomarkers for individualized therapy and prognostic prediction in hepatocellular carcinoma
Source: BMC Biol. 2024 Jun 10;22:133. doi: 10.1186/s12915-024-01931-z (PMC11163722; doi:10.1186/s12915-024-01931-z)
Supplement: Supplementary file 14 — Additional file 14: Table S10. GSEA enrichment analysis underlying DEGs in scFRG-based risk groups. [file 12915_2024_1931_MOESM14_ESM.csv]

	ID	Description	setSize	enrichmentScore	NES	pvalue	p.adjust	qvalues	rank	leading_edge	core_enrichment
KEGG_ENDOCYTOSIS	KEGG_ENDOCYTOSIS	KEGG_ENDOCYTOSIS	181	0.701264612309958	1.34521487951009	0.000999000999000999	0.00686245572609209	0.00380600260983036	11252	tags=68%, list=19%, signal=55%	SRC/DAB2/TFRC/ASAP1/DNM1/GIT1/PRKCI/RAB11FIP5/HGS/HSPA6/HSPA1B/CHMP4B/VPS37C/AGAP1/PARD3/DNAJC6/PARD6B/GRK6/CHMP4C/HRAS/CLTA/PIP5K1A/DNM1L/ARFGAP1/FGFR3/PIP4K2B/RAB11FIP4/CHMP3/STAM/HSPA8/CLTC/VPS45/AP2M1/ACAP3/PARD6G/ERBB3/CDC42/RAB31/AP2B1/ARAP1/SH3GLB2/FGFR4/RUFY1/SMURF2/SNF8/RAB11FIP1/RAB11A/CBL/SH3GLB1/RNF41/ASAP3/RAB5C/DNM2/ARFGAP3/ASAP2/PIP5K1C/VTA1/ARRB2/TSG101/AP2A2/CHMP2B/EHD1/NEDD4L/VP…
KEGG_FOCAL_ADHESION	KEGG_FOCAL_ADHESION	KEGG_FOCAL_ADHESION	199	0.654398064979278	1.25624251092696	0.000999000999000999	0.00686245572609209	0.00380600260983036	13273	tags=65%, list=22%, signal=51%	SPP1/ITGAV/VEGFB/SRC/FLNC/ITGB4/LAMC1/LAMB1/ITGA3/LAMA5/ITGA5/FLNA/ITGA2/VASP/PAK4/LAMC2/PPP1CC/PAK1/COL5A2/COL1A1/MAPK3/ZYX/ITGB5/ACTN4/VCL/SHC1/HRAS/IBSP/ITGB1/ACTG1/VEGFA/PRKCA/COL1A2/RAC1/CAV2/BCAR1/GRB2/CDC42/MAPK1/PIK3CB/ACTN1/BIRC3/ITGA6/PPP1CB/RHOA/PPP1R12A/PPP1CA/CAPN2/COL2A1/PTK2/PAK2/RAC3/MAPK9/ACTB/COMP/PXN/CRKL/CAV1/LAMB3/PIP5K1C/COL5A1/RAPGEF1/LAMA4/PDGFA/ROCK2/GSK3B/RAF1/RAP1B/IGF1…
KEGG_HUNTINGTONS_DISEASE	KEGG_HUNTINGTONS_DISEASE	KEGG_HUNTINGTONS_DISEASE	182	0.652652807626925	1.25251736517593	0.000999000999000999	0.00686245572609209	0.00380600260983036	14935	tags=72%, list=25%, signal=54%	COX7B2/NDUFA4L2/PLCB1/IFT57/UQCRH/HDAC2/PLCB3/CREB3L1/HDAC1/BAX/DCTN2/SLC25A6/POLR2B/CLTA/CASP8/POLR2H/POLR2G/DCTN1/CLTC/CREB3L4/AP2M1/DNAL4/CREB3/PPARG/VDAC2/AP2B1/TAF4/APAF1/POLR2D/SP1/TBP/NRF1/VDAC1/UQCRHL/ATP5MC2/BBC3/CREB1/TFAM/AP2A2/NDUFB3/SIN3A/CREB3L2/VDAC3/ATP5F1C/AP2A1/POLR2A/CYCS/EP300/TBPL1/ATP5MC1/HIP1/AP2S1/POLR2K/NDUFS5/COX7A2L/CYC1/NDUFS6/POLR2I/POLR2J/HTT/SLC25A5/CASP3/POLR2L/RES…
KEGG_MAPK_SIGNALING_PATHWAY	KEGG_MAPK_SIGNALING_PATHWAY	KEGG_MAPK_SIGNALING_PATHWAY	267	0.630546224579477	1.21853102177752	0.000999000999000999	0.00686245572609209	0.00380600260983036	13146	tags=60%, list=22%, signal=47%	STMN1/DUSP9/CDC25B/FLNC/MAPK13/MAPK8IP2/MAPK12/FLNA/TRAF2/NRAS/RELB/HSPA6/PAK1/DDIT3/TGFB1/HSPB1/HSPA1B/RPS6KA1/CACNG4/MAPK3/TGFB2/HRAS/PPP5C/GNA12/FGFR3/HSPA8/NFKB2/MAPK7/MAP3K1/PRKCA/RAC1/MAP4K3/MAP4K4/GRB2/IL1R2/CDC42/RPS6KA4/MAPKAPK2/MAP3K7/RRAS2/MAPK1/TAOK1/FGFR4/DAXX/MAPKAPK5/ATF2/RRAS/MAPK8IP3/STK4/MAPKAPK3/RPS6KA3/ATF4/PAK2/MAP3K14/RAC3/MAPK9/MECOM/CRKL/ARRB2/PRKX/FGFR2/KRAS/HSPA2/MAP4K2/…
KEGG_PATHWAYS_IN_CANCER	KEGG_PATHWAYS_IN_CANCER	KEGG_PATHWAYS_IN_CANCER	325	0.683795455108829	1.32219783661626	0.000999000999000999	0.00686245572609209	0.00380600260983036	13196	tags=68%, list=22%, signal=53%	BIRC5/E2F1/CCNE1/CDKN2A/EGLN3/SLC2A1/RAD51/CXCL8/ITGAV/CDK4/VEGFB/MMP9/LAMC1/CDK2/LAMB1/ITGA3/E2F3/E2F2/FZD6/MMP1/CKS1B/LAMA5/ARNT2/CDKN2B/FZD1/MSH2/TPM3/ITGA2/KITLG/DVL2/FZD7/DVL3/TRAF2/HIF1A/NRAS/PIAS3/HDAC2/LAMC2/MSH6/TGFB1/HDAC1/BAX/TPR/MAPK3/TGFB2/HSP90AB1/SKP2/RALA/PLCG1/HRAS/VHL/CCDC6/TRAF5/AXIN1/FGFR3/ITGB1/CASP8/STK36/SMAD3/VEGFA/NFKB2/PRKCA/RAC1/ABL1/PPARD/CCNE2/RUNX1/PPARG/SPI1/TGFA/GR…
KEGG_REGULATION_OF_ACTIN_CYTOSKELETON	KEGG_REGULATION_OF_ACTIN_CYTOSKELETON	KEGG_REGULATION_OF_ACTIN_CYTOSKELETON	213	0.666036628553619	1.28144112113345	0.000999000999000999	0.00686245572609209	0.00380600260983036	10098	tags=56%, list=17%, signal=47%	IQGAP3/ENAH/ITGAV/PFN2/LIMK1/ITGB4/ITGA3/WASF1/ITGAM/ITGA5/GIT1/ITGA2/WASF2/NRAS/PAK4/PPP1CC/PAK1/DIAPH3/EZR/IQGAP1/MAPK3/ITGB5/ACTN4/VCL/HRAS/LIMK2/TMSB4XP8/NCKAP1/GNA12/PIP5K1A/FGFR3/ITGB1/PIP4K2B/CFL1/ACTG1/ARPC2/MSN/TMSB4X/ABI2/RAC1/ARPC3/PIP4K2C/BCAR1/CDC42/GNA13/ARPC5/RRAS2/MAPK1/PIK3CB/ACTN1/FGFR4/SLC9A1/ITGA6/PPP1CB/RHOA/RRAS/ARPC4/ARPC1A/PPP1R12A/PPP1CA/PTK2/PAK2/ARPC5L/PIP4K2A/RAC3/ACTB…
KEGG_AXON_GUIDANCE	KEGG_AXON_GUIDANCE	KEGG_AXON_GUIDANCE	129	0.693037681515983	1.31849570609355	0.001	0.00686245572609209	0.00380600260983036	11665	tags=65%, list=20%, signal=52%	LIMK1/PLXNA1/ROBO1/EFNA4/PLXNA3/NCK2/SEMA6A/EFNA3/EFNA5/NRAS/PAK4/EPHB6/PAK1/UNC5B/MAPK3/SRGAP2/HRAS/LIMK2/ITGB1/CFL1/SEMA3E/RAC1/ABL1/EFNB1/EPHB3/CDC42/SEMA4F/MAPK1/CDK5/GNAI3/PLXNC1/RHOA/NRP1/SEMA4B/PTK2/PAK2/RAC3/SEMA4C/ABLIM1/KRAS/RASA1/ABLIM2/ROCK2/GSK3B/PLXNA2/PPP3CB/SEMA3B/NFATC4/PLXNB2/EPHB2/CXCR4/ROCK1/DPYSL2/NFATC2/SEMA6C/SRGAP1/PPP3CA/NCK1/SEMA3C/RAC2/SEMA5B/PAK6/SEMA4A/SEMA4D/ROBO3/EF…
KEGG_CELL_CYCLE	KEGG_CELL_CYCLE	KEGG_CELL_CYCLE	125	0.798301495259962	1.51586088016161	0.001	0.00686245572609209	0.00380600260983036	6260	tags=73%, list=11%, signal=65%	CDC20/SFN/CCNB1/PTTG1/CDK1/PLK1/CCNB2/CDC6/E2F1/MCM2/CDC45/CCNA2/BUB1/BUB1B/MCM6/MCM4/TTK/CCNE1/ORC1/CDKN2A/CHEK1/MCM7/MCM3/MAD2L1/CDC25C/PKMYT1/CDC25B/MCM5/CDK4/CDKN2C/ORC6/CDC25A/CDC7/ESPL1/PCNA/RBL1/CDK2/E2F3/E2F2/PRKDC/CDKN2B/YWHAZ/DBF4/YWHAQ/TFDP1/RAD21/HDAC2/TGFB1/HDAC1/YWHAH/ANAPC7/SMC3/TGFB2/CHEK2/SKP2/MAD2L2/E2F5/SMC1A/ZBTB17/SMAD3/BUB3/ABL1/CDKN2D/CDC27/CCNE2/E2F4/SMC1B/YWHAG/ANAPC5/CDC…
KEGG_LYSOSOME	KEGG_LYSOSOME	KEGG_LYSOSOME	121	0.729635599821602	1.38565772754662	0.001	0.00686245572609209	0.00380600260983036	12278	tags=78%, list=21%, signal=62%	LAPTM4B/AP1M2/CTSV/PPT1/CTSC/NEU1/NPC1/SORT1/AP4M1/GBA/GLA/CD63/GNS/CTSA/CLTA/GGA3/M6PR/CLTC/AP3M2/CTSE/ASAH1/AP3B1/NPC2/SGSH/MANBA/GGA2/LAPTM5/ATP6V0B/AP3M1/GM2A/GALNS/SLC17A5/AP3D1/GGA1/GLB1/ATP6AP1/AP1S3/HEXB/AP1B1/AP1S1/IGF2R/LAMP3/PSAP/ABCA2/TCIRG1/TPP1/SLC11A1/ATP6V1H/ENTPD4/GNPTAB/CTSB/MAN2B1/AP1S2/GALC/NAGPA/HEXA/PLA2G15/SLC11A2/CD164/AP4E1/GAA/AP4B1/CTSS/AGA/CTSD/DNASE2/CLTB/CTNS/PPT2/CT…
KEGG_NEUROTROPHIN_SIGNALING_PATHWAY	KEGG_NEUROTROPHIN_SIGNALING_PATHWAY	KEGG_NEUROTROPHIN_SIGNALING_PATHWAY	126	0.695449490586814	1.32157484183032	0.001	0.00686245572609209	0.00380600260983036	11808	tags=67%, list=20%, signal=54%	MAPK13/BEX3/PRKCD/NFKBIE/YWHAZ/MAGED1/MAPK12/YWHAQ/RIPK2/SORT1/NRAS/BAX/YWHAH/RPS6KA1/MAPK3/IRAK1/SHC1/PLCG1/HRAS/PRDM4/CALM2/MAPK7/MAP3K1/RAC1/ABL1/IRAK2/GRB2/CDC42/SH2B2/RPS6KA4/YWHAG/MAPKAPK2/YWHAB/MAPK1/PIK3CB/RHOA/ARHGDIA/RPS6KA3/ATF4/MAPK9/CALM3/FRS2/CRKL/TP73/KRAS/RAPGEF1/SH2B1/CAMK2G/GSK3B/MAP2K2/RAF1/RAP1B/MAP3K3/KIDINS220/YWHAE/SOS1/MAPK11/IKBKB/BAD/PTPN11/CSK/RELA/MAPK14/MAP2K1/IRAK4/N…
KEGG_OOCYTE_MEIOSIS	KEGG_OOCYTE_MEIOSIS	KEGG_OOCYTE_MEIOSIS	113	0.719660448566058	1.36549792161836	0.001	0.00686245572609209	0.00380600260983036	9147	tags=62%, list=15%, signal=53%	CDC20/CCNB1/PTTG1/CDK1/PLK1/CCNB2/BUB1/CCNE1/AURKA/MAD2L1/CDC25C/PKMYT1/ITPR3/ESPL1/SGO1/CDK2/YWHAZ/FBXO5/MAPK12/YWHAQ/PPP1CC/YWHAH/ANAPC7/RPS6KA1/SMC3/MAPK3/ADCY6/MAD2L2/FBXO43/SMC1A/CALM2/CDC27/PPP2R5D/CCNE2/SMC1B/PPP2R1A/YWHAG/ANAPC5/CDC23/YWHAB/MAPK1/PPP1CB/PPP1CA/RPS6KA3/RBX1/CALM3/ANAPC4/ANAPC1/PRKX/CAMK2G/FBXW11/PPP2R5B/ANAPC11/CDC16/PPP3CB/IGF1R/YWHAE/PRKACB/SLK/PPP2CA/MAP2K1/PPP3CA/CAMK2…
KEGG_PURINE_METABOLISM	KEGG_PURINE_METABOLISM	KEGG_PURINE_METABOLISM	159	0.676069374899408	1.29403545562109	0.001	0.00686245572609209	0.00380600260983036	11430	tags=62%, list=19%, signal=50%	PKM/RRM2/IMPDH1/POLD1/ENTPD2/RRM1/PRIM1/GMPS/ATIC/PAPSS1/CANT1/DCK/POLD3/POLE2/PRIM2/NT5C/POLR3C/NT5C3A/NME1/ADCY6/POLA1/POLR2B/ENTPD6/POLR2H/ITPA/POLR2G/IMPDH2/PPAT/POLR3K/POLA2/GART/ADA/PFAS/PDE7A/PNP/POLE3/ADSS2/POLR1A/POLR3D/NME7/NME6/POLE4/POLR3F/POLR2D/PDE9A/POLR3A/AMPD3/PDE4A/PNPT1/DGUOK/POLD2/PRPS2/POLE/POLR2A/ENTPD4/NME4/GUCY2C/POLR2K/PRUNE1/NME3/POLR2I/POLR1C/NT5C2/POLR1B/NUDT2/POLR2J/P…
KEGG_SPLICEOSOME	KEGG_SPLICEOSOME	KEGG_SPLICEOSOME	127	0.815863403291356	1.55056498775432	0.001	0.00686245572609209	0.00380600260983036	9748	tags=94%, list=16%, signal=78%	SF3B4/SNRPB/ALYREF/SNRPD1/SNRPD2/EFTUD2/SNRPA1/PRPF3/HSPA6/SNRNP200/SNRPA/SF3A2/RBM17/HSPA1B/SNRNP40/LSM4/U2SURP/NCBP2/LSM2/SRSF9/U2AF2/HNRNPA3/SF3A3/RBMX/SNRPC/HNRNPA1/PPIH/PRPF38A/EIF4A3/SNRPE/HNRNPU/DDX23/TCERG1/PPIL1/BUD31/USP39/HNRNPM/SNRPF/SNRPG/HSPA8/TXNL4A/DHX15/THOC2/PHF5A/DDX39B/SF3B3/ACIN1/LSM8/SNRPB2/PRPF19/PRPF40A/THOC1/SRSF2/PRPF6/MAGOH/DDX46/SRSF3/DHX8/SRSF10/SNRNP70/SF3B1/PRPF31/S…
KEGG_UBIQUITIN_MEDIATED_PROTEOLYSIS	KEGG_UBIQUITIN_MEDIATED_PROTEOLYSIS	KEGG_UBIQUITIN_MEDIATED_PROTEOLYSIS	135	0.746621720679192	1.42175850546092	0.001	0.00686245572609209	0.00380600260983036	13146	tags=86%, list=22%, signal=67%	CDC20/UBE2C/UBE2S/SAE1/UBE2Q2/BRCA1/UBE2Z/UBA2/PIAS3/ANAPC7/TRIM37/UBE2M/SKP2/VHL/UBE2O/UBE4B/UBE2J2/UBE2E3/UBE2E1/UBE2I/FANCL/MAP3K1/UBE2D1/CDC27/CUL4B/TRIM32/UBR5/CUL7/PRPF19/HUWE1/ANAPC5/CDC23/CUL2/UBE2Q1/UBE2L3/UBE2N/BIRC3/SMURF2/UBA1/ELOC/COP1/RNF7/CBL/PML/TRIP12/RBX1/ANAPC4/UBA6/MID1/RHOBTB2/ANAPC1/NEDD4L/DDB1/UBE2A/FBXW8/UBE2D2/SMURF1/FBXW11/PPIL2/UBE2K/UBA3/PIAS4/ANAPC11/UBE3C/CDC16/UBE3B…
KEGG_WNT_SIGNALING_PATHWAY	KEGG_WNT_SIGNALING_PATHWAY	KEGG_WNT_SIGNALING_PATHWAY	151	0.686794578783496	1.31241803813843	0.001	0.00686245572609209	0.00380600260983036	13844	tags=68%, list=23%, signal=52%	DKK1/MMP7/FZD6/FZD1/CACYBP/PLCB1/RUVBL1/DVL2/FZD7/DVL3/PLCB3/CSNK1E/TBL1XR1/AXIN1/SMAD3/VANGL1/PRKCA/RAC1/PPARD/PPP2R5D/PPP2R1A/FRAT2/CSNK2A1/MAP3K7/VANGL2/RHOA/WNT7B/RAC3/MAPK9/RBX1/SMAD2/FZD2/PRKX/WNT5A/CHD8/CAMK2G/CSNK2B/FBXW11/ROCK2/GSK3B/EP300/PPP2R5B/CTNNBIP1/PPP3CB/DVL1/TCF7L1/NFATC4/CCND3/CTBP1/CSNK2A2/PORCN/ROCK1/SFRP5/PRKACB/NLK/FZD5/WIF1/NFATC2/CTNNB1/CSNK1A1/PPP2CA/CREBBP/LEF1/CXXC4/C…
KEGG_T_CELL_RECEPTOR_SIGNALING_PATHWAY	KEGG_T_CELL_RECEPTOR_SIGNALING_PATHWAY	KEGG_T_CELL_RECEPTOR_SIGNALING_PATHWAY	108	0.677847046389563	1.28541745454352	0.001001001001001	0.00686245572609209	0.00380600260983036	13107	tags=64%, list=22%, signal=50%	CDK4/MAPK13/NCK2/NFKBIE/MAPK12/NRAS/PAK4/PAK1/MAPK3/PLCG1/HRAS/GRB2/CDC42/MAP3K7/MAPK1/BCL10/PIK3CB/RHOA/MALT1/PAK2/MAP3K14/CBL/MAPK9/KRAS/GSK3B/MAP2K2/RAF1/PPP3CB/VAV3/NFATC4/SOS1/MAPK11/IKBKB/NFATC2/RELA/DLG1/MAPK14/MAP2K1/PTPN6/NFKB1/IKBKG/PPP3CA/PIK3CA/NCK1/MAP3K8/PAK6/NFKBIB/NFAT5/MAP2K7/VAV1/CD3D/AKT3/CHP2/CHUK/PDPK1/CBLB/PPP3R1/AKT2/AKT1/PIK3CD/NFATC3/JUN/CTLA4/VAV2/CARD11/PPP3CC/SOS2/LCP2…
KEGG_ADHERENS_JUNCTION	KEGG_ADHERENS_JUNCTION	KEGG_ADHERENS_JUNCTION	73	0.730407524721069	1.36396113559045	0.00100200400801603	0.00686245572609209	0.00380600260983036	10239	tags=73%, list=17%, signal=60%	SRC/WASF1/NECTIN1/WASF2/IQGAP1/MAPK3/PARD3/ACTN4/VCL/PTPRF/ACTG1/SMAD3/SSX2IP/RAC1/CDC42/CSNK2A1/MAP3K7/MAPK1/CTNNA1/ACTN1/RHOA/RAC3/ACTB/ACP1/SMAD2/NECTIN4/PTPN1/FGFR1/CSNK2B/EP300/IGF1R/TCF7L1/CSNK2A2/YES1/FARP2/NLK/CTNNB1/TGFBR1/PTPN6/CREBBP/LEF1/AFDN/WASL/RAC2/SMAD4/NECTIN3/NECTIN2/CTNND1/PTPRJ/FER/TJP1/TCF7/PTPRM
KEGG_CHRONIC_MYELOID_LEUKEMIA	KEGG_CHRONIC_MYELOID_LEUKEMIA	KEGG_CHRONIC_MYELOID_LEUKEMIA	73	0.724545988342267	1.35301531761221	0.00100200400801603	0.00686245572609209	0.00380600260983036	12439	tags=78%, list=21%, signal=62%	E2F1/CDKN2A/CDK4/E2F3/E2F2/NRAS/HDAC2/TGFB1/HDAC1/MAPK3/TGFB2/SHC1/HRAS/SMAD3/ABL1/RUNX1/GRB2/MAPK1/PIK3CB/CBL/MECOM/CRKL/KRAS/MAP2K2/RAF1/GAB2/CTBP1/SOS1/IKBKB/BCL2L1/BAD/PTPN11/RELA/TGFBR1/MAP2K1/NFKB1/IKBKG/CTBP2/PIK3CA/BCR/STAT5A/SMAD4/CDK6/TP53/BRAF/MDM2/TGFB3/AKT3/CHUK/CBLB/AKT2/AKT1/PIK3CD/CDKN1B/RB1/MYC/SOS2
KEGG_FC_GAMMA_R_MEDIATED_PHAGOCYTOSIS	KEGG_FC_GAMMA_R_MEDIATED_PHAGOCYTOSIS	KEGG_FC_GAMMA_R_MEDIATED_PHAGOCYTOSIS	96	0.707657549710424	1.33744704169391	0.00100200400801603	0.00686245572609209	0.00380600260983036	12027	tags=69%, list=20%, signal=55%	SPHK1/PLPP2/MARCKSL1/MARCKS/LIMK1/PRKCD/WASF1/ASAP1/DNM1/VASP/WASF2/FCGR2A/PAK1/MAPK3/PLCG1/LIMK2/PIP5K1A/DNM1L/FCGR3A/PIP4K2B/CFL1/ARPC2/PRKCA/RAC1/ARPC3/CDC42/ARPC5/MAPK1/PIK3CB/SYK/ARPC4/ARPC1A/ARPC5L/ASAP3/DNM2/HCK/ASAP2/CRKL/PIP5K1C/PLD2/RAF1/FCGR1A/VAV3/FCGR2C/GAB2/RPS6KB1/LYN/PLA2G6/MAP2K1/PIKFYVE/PIK3CA/RPS6KB2/PLD1/WASL/RAC2/SCIN/ARPC1B/VAV1/ARF6/AKT3/AKT2/PLA2G4A/AKT1/PIK3CD/SPHK2/VAV2
KEGG_RIBOSOME	KEGG_RIBOSOME	KEGG_RIBOSOME	88	0.774797263827671	1.45969480825119	0.00100300902708124	0.00686245572609209	0.00380600260983036	12168	tags=92%, list=20%, signal=73%	RPL23A/RPL8/RPS21/RPS5/RPSA/RPLP0/RPS16/RPL17/RPS2/RPL35A/RPS8/RPL27/RPS7/RPS3/RPLP2/RPL23/RPL10L/RPS12/RPS27A/RPL5/RPL38/RPS27/RPLP1/RPL19/RPL41/RPL37/RPL6/RPS4X/RPS24/RPS3A/RPL7/RPS18/RPL18/RPL18A/RPS19/RPL27A/RPL4/MRPL13/RPS6/RPL37A/RPL39/RPL28/RPL9/RPS23/RPL7A/RPS11/RPL24/RPL32/RPL31/UBA52/RPS13/RSL24D1/RPL10A/RPL30/RPS20/RPL13A/RPS15A/RPL11/RPL14/RPL35/RPS25/RPS10/RPL29/RPL15/RPS15/RPL12/RPL…
KEGG_SMALL_CELL_LUNG_CANCER	KEGG_SMALL_CELL_LUNG_CANCER	KEGG_SMALL_CELL_LUNG_CANCER	84	0.728076310086066	1.37077274903243	0.00100300902708124	0.00686245572609209	0.00380600260983036	12291	tags=76%, list=21%, signal=61%	E2F1/CCNE1/ITGAV/CDK4/LAMC1/CDK2/LAMB1/ITGA3/E2F3/E2F2/CKS1B/LAMA5/CDKN2B/ITGA2/TRAF2/PIAS3/LAMC2/SKP2/TRAF5/ITGB1/CCNE2/TRAF3/APAF1/PIK3CB/BIRC3/ITGA6/PTK2/TRAF4/LAMB3/LAMA4/CYCS/PIAS4/PIAS2/PIAS1/IKBKB/BCL2L1/BIRC2/COL4A2/RELA/NFKB1/IKBKG/PIK3CA/CDK6/TP53/COL4A1/CASP9/XIAP/RXRB/MAX/FN1/TRAF1/AKT3/CHUK/FHIT/AKT2/LAMA1/LAMB2/AKT1/LAMA3/PIK3CD/RARB/CDKN1B/RB1/MYC
KEGG_PANCREATIC_CANCER	KEGG_PANCREATIC_CANCER	KEGG_PANCREATIC_CANCER	70	0.737525666257284	1.37088746347155	0.00100401606425703	0.00686245572609209	0.00380600260983036	13010	tags=83%, list=22%, signal=65%	E2F1/CDKN2A/RAD51/CDK4/VEGFB/E2F3/E2F2/TGFB1/MAPK3/TGFB2/RALA/SMAD3/VEGFA/RAC1/TGFA/CDC42/MAPK1/PIK3CB/RALB/RAC3/MAPK9/STAT1/SMAD2/RALBP1/KRAS/BRCA2/RAF1/PGF/IKBKB/BCL2L1/BAD/EGF/RELA/TGFBR1/MAP2K1/JAK1/NFKB1/IKBKG/PIK3CA/PLD1/RAC2/MAPK8/SMAD4/CDK6/TP53/CASP9/BRAF/TGFB3/AKT3/CHUK/STAT3/AKT2/AKT1/PIK3CD/RB1/RALGDS/ERBB2/EGFR
KEGG_RENAL_CELL_CARCINOMA	KEGG_RENAL_CELL_CARCINOMA	KEGG_RENAL_CELL_CARCINOMA	70	0.731128160466721	1.35899599869002	0.00100401606425703	0.00686245572609209	0.00380600260983036	12843	tags=79%, list=22%, signal=62%	EGLN3/SLC2A1/VEGFB/ARNT2/HIF1A/NRAS/PAK4/PAK1/TGFB1/MAPK3/TGFB2/HRAS/VHL/VEGFA/RAC1/TGFA/GRB2/CDC42/CUL2/MAPK1/PIK3CB/ELOC/PAK2/RBX1/CRKL/KRAS/RAPGEF1/EP300/MAP2K2/RAF1/RAP1B/FLCN/SOS1/PGF/PTPN11/MAP2K1/CREBBP/PIK3CA/EGLN1/PAK6/RAP1A/BRAF/ARNT/TGFB3/AKT3/GAB1/AKT2/ELOB/AKT1/PIK3CD/JUN/EGLN2/MET/SOS2/PDGFB
KEGG_PATHOGENIC_ESCHERICHIA_COLI_INFECTION	KEGG_PATHOGENIC_ESCHERICHIA_COLI_INFECTION	KEGG_PATHOGENIC_ESCHERICHIA_COLI_INFECTION	56	0.754784443801501	1.39219601348945	0.00100908173562059	0.00686245572609209	0.00380600260983036	8048	tags=71%, list=14%, signal=62%	TUBA1B/TUBA1C/TUBA3C/ARHGEF2/LY96/TUBB/NCK2/TUBA4A/YWHAZ/YWHAQ/TUBB2B/EZR/CTTN/TUBB4B/ITGB1/NCL/ACTG1/ARPC2/PRKCA/ABL1/ARPC3/TUBB4A/CDC42/ARPC5/TUBB2A/RHOA/ARPC4/ARPC1A/ARPC5L/ACTB/TUBA1A/KRT18/TUBB6/ROCK2/ROCK1/OCLN/TLR5/CTNNB1/NCK1/WASL
KEGG_RNA_DEGRADATION	KEGG_RNA_DEGRADATION	KEGG_RNA_DEGRADATION	59	0.783228071282894	1.44757006720056	0.00100908173562059	0.00686245572609209	0.00380600260983036	11833	tags=88%, list=20%, signal=71%	ENO1/ENO2/CNOT6/CNOT9/LSM4/LSM2/EXOSC10/CNOT3/EDC3/EDC4/EXOSC2/XRN2/LSM8/CNOT10/CNOT1/HSPD1/CNOT2/SKIV2L/PNPT1/MTREX/EXOSC5/CNOT7/EXOSC9/MPHOSPH6/DCP2/LSM7/LSM1/DCP1A/PATL1/EXOSC3/EXOSC4/LSM5/EXOSC1/EXOSC8/ZCCHC7/PAPOLA/EXOSC7/TTC37/LSM3/CNOT8/PARN/DDX6/PAPOLG/CNOT4/WDR61/EXOSC6/TENT4A/LSM6/DCP1B/C1D/HSPA9/XRN1
KEGG_VIBRIO_CHOLERAE_INFECTION	KEGG_VIBRIO_CHOLERAE_INFECTION	KEGG_VIBRIO_CHOLERAE_INFECTION	54	0.742068976426	1.36671645852468	0.00101112234580384	0.00686245572609209	0.00380600260983036	9918	tags=69%, list=17%, signal=57%	KDELR3/ATP6V1F/PLCG1/ERO1A/SLC12A2/SEC61G/ACTG1/ATP6V1C1/PRKCA/SEC61A1/KDELR1/ATP6V0B/ATP6V1E1/KCNQ1/ACTB/ATP6AP1/GNAS/TCIRG1/PRKX/ATP6V1H/ATP6V1E2/ATP6V1A/ATP6V1B2/PRKACB/CFTR/ARF1/SEC61A2/ADCY3/ATP6V1D/PDIA4/ATP6V0E1/ATP6V0A1/ATP6V0D1/TJP1/ATP6V0D2/KDELR2/ATP6V1C2
KEGG_DNA_REPLICATION	KEGG_DNA_REPLICATION	KEGG_DNA_REPLICATION	36	0.864455379733821	1.54418962020562	0.00102145045965271	0.00686245572609209	0.00380600260983036	5898	tags=86%, list=10%, signal=78%	MCM2/MCM6/MCM4/MCM7/MCM3/RFC4/FEN1/MCM5/POLD1/PCNA/LIG1/PRIM1/RFC2/POLD3/RFC5/RFC3/DNA2/POLE2/PRIM2/RPA1/POLA1/RPA2/POLA2/POLE3/POLE4/RPA3/POLD2/SSBP1/POLE/RFC1/RNASEH1
KEGG_HOMOLOGOUS_RECOMBINATION	KEGG_HOMOLOGOUS_RECOMBINATION	KEGG_HOMOLOGOUS_RECOMBINATION	28	0.817985315548209	1.43649921023893	0.00103305785123967	0.00686245572609209	0.00380600260983036	8383	tags=82%, list=14%, signal=71%	RAD51/POLD1/XRCC2/RAD54L/EME1/POLD3/BLM/RPA1/XRCC3/RAD51C/RPA2/MRE11/RAD51D/RPA3/MUS81/TOP3A/POLD2/NBN/SSBP1/BRCA2/RAD54B/RAD52/SEM1
KEGG_PYRIMIDINE_METABOLISM	KEGG_PYRIMIDINE_METABOLISM	KEGG_PYRIMIDINE_METABOLISM	98	0.680775463344359	1.28733765132582	0.00200400801603206	0.01053884072752	0.00584497108826801	11671	tags=77%, list=20%, signal=62%	TK1/RRM2/TYMS/POLD1/DTYMK/UCK2/TXNRD1/CAD/RRM1/PRIM1/CANT1/DCK/POLD3/POLE2/PRIM2/NT5C/POLR3C/NT5C3A/NME1/POLA1/POLR2B/ENTPD6/POLR2H/ITPA/POLR2G/UPP1/POLR3K/POLA2/UCKL1/PNP/POLE3/POLR1A/POLR3D/NME7/NME6/POLE4/POLR3F/POLR2D/POLR3A/PNPT1/DUT/CTPS2/POLD2/POLE/POLR2A/ENTPD4/NME4/POLR2K/NME3/POLR2I/POLR1C/NT5C2/POLR1B/NUDT2/POLR2J/POLR2L/POLR1H/POLR3H/POLR3G/UMPS/POLR3B/RRM2B/NT5M/POLR1D/POLR2F/CTPS1/P…
KEGG_ERBB_SIGNALING_PATHWAY	KEGG_ERBB_SIGNALING_PATHWAY	KEGG_ERBB_SIGNALING_PATHWAY	87	0.695795903221917	1.31086199554922	0.00200601805416249	0.01053884072752	0.00584497108826801	14035	tags=77%, list=24%, signal=59%	SRC/NCK2/EIF4EBP1/NRAS/PAK4/PAK1/MAPK3/SHC1/PLCG1/HRAS/PRKCA/ABL1/ERBB3/TGFA/GRB2/MAPK1/PIK3CB/PTK2/PAK2/CBL/MAPK9/CRKL/KRAS/CAMK2G/GSK3B/MTOR/MAP2K2/RAF1/RPS6KB1/ABL2/SOS1/BTC/AREG/BAD/EGF/ELK1/MAP2K1/PIK3CA/RPS6KB2/NCK1/CAMK2D/STAT5A/MAPK8/PAK6/NRG3/BRAF/MAP2K7/AKT3/EREG/GAB1/CBLB/AKT2/HBEGF/NRG2/AKT1/PIK3CD/JUN/CDKN1B/MYC/SOS2/ERBB2/EGFR/MAP2K4/CBLC/STAT5B/NRG4/ARAF
KEGG_PROGESTERONE_MEDIATED_OOCYTE_MATURATION	KEGG_PROGESTERONE_MEDIATED_OOCYTE_MATURATION	KEGG_PROGESTERONE_MEDIATED_OOCYTE_MATURATION	85	0.705136608826099	1.3276966703157	0.00200601805416249	0.01053884072752	0.00584497108826801	12032	tags=67%, list=20%, signal=54%	CCNB1/CDK1/PLK1/CCNB2/CCNA2/BUB1/MAD2L1/CDC25C/PKMYT1/CDC25B/CDC25A/CDK2/MAPK13/MAPK12/ANAPC7/RPS6KA1/MAPK3/HSP90AB1/ADCY6/MAD2L2/CDC27/ANAPC5/CDC23/MAPK1/PIK3CB/GNAI3/RPS6KA3/MAPK9/ANAPC4/ANAPC1/PRKX/KRAS/HSP90AA1/RAF1/ANAPC11/CDC16/IGF1R/MAPK11/PRKACB/MAPK14/MAP2K1/PIK3CA/ADCY3/MAPK8/CDC26/BRAF/ANAPC13/GNAI2/GNAI1/ANAPC2/AKT3/ADCY7/AKT2/AKT1/PIK3CD/ADCY9/ADCY5
KEGG_EPITHELIAL_CELL_SIGNALING_IN_HELICOBACTER_PYLORI_INFECTION	KEGG_EPITHELIAL_CELL_SIGNALING_IN_HELICOBACTER_PYLORI_INFECTION	KEGG_EPITHELIAL_CELL_SIGNALING_IN_HELICOBACTER_PYLORI_INFECTION	68	0.716766133323309	1.33101677969918	0.00200803212851406	0.01053884072752	0.00584497108826801	13025	tags=75%, list=22%, signal=59%	CXCL1/CXCL8/SRC/MAPK13/MAPK12/GIT1/PAK1/ATP6V1F/PLCG1/ATP6V1C1/RAC1/ADAM17/CDC42/ATP6V0B/ATP6V1E1/MAP3K14/ADAM10/MAPK9/ATP6AP1/TCIRG1/ATP6V1H/ATP6V1E2/ATP6V1A/ATP6V1B2/MAPK11/CASP3/IKBKB/PTPN11/LYN/CSK/RELA/MAPK14/NFKB1/IKBKG/NOD1/MAPK8/ATP6V1D/ATP6V0E1/ATP6V0A1/ATP6V0D1/TJP1/ATP6V0D2/ATP6V1C2/CHUK/ATP6V0A2/HBEGF/JUN/ATP6V1G1/MET/EGFR/MAP2K4
KEGG_COLORECTAL_CANCER	KEGG_COLORECTAL_CANCER	KEGG_COLORECTAL_CANCER	62	0.713277728936562	1.3189949673053	0.00201409869083585	0.01053884072752	0.00584497108826801	12961	tags=79%, list=22%, signal=62%	BIRC5/MSH2/MSH6/TGFB1/BAX/MAPK3/TGFB2/AXIN1/SMAD3/RAC1/MAPK1/PIK3CB/RHOA/RAC3/MAPK9/APPL1/SMAD2/KRAS/CYCS/GSK3B/RAF1/TCF7L1/MLH1/CASP3/BAD/CTNNB1/TGFBR1/MAP2K1/LEF1/PIK3CA/RAC2/MAPK8/SMAD4/TP53/CASP9/BRAF/TGFB3/TCF7/AKT3/TCF7L2/AKT2/APC/AKT1/PIK3CD/AXIN2/JUN/MYC/RALGDS/MSH3
KEGG_NUCLEOTIDE_EXCISION_REPAIR	KEGG_NUCLEOTIDE_EXCISION_REPAIR	KEGG_NUCLEOTIDE_EXCISION_REPAIR	44	0.757193376417177	1.37779245419521	0.00202634245187437	0.01053884072752	0.00584497108826801	6140	tags=66%, list=10%, signal=59%	RFC4/POLD1/PCNA/LIG1/RFC2/POLD3/RFC5/RFC3/POLE2/RPA1/RPA2/CUL4B/GTF2H1/POLE3/ERCC3/POLE4/CDK7/RPA3/CETN2/GTF2H3/RBX1/ERCC2/DDB1/ERCC1/POLD2/POLE/RFC1/RAD23A/CUL4A
KEGG_AMINOACYL_TRNA_BIOSYNTHESIS	KEGG_AMINOACYL_TRNA_BIOSYNTHESIS	KEGG_AMINOACYL_TRNA_BIOSYNTHESIS	41	0.755839208229372	1.36440104319842	0.00203045685279188	0.01053884072752	0.00584497108826801	10473	tags=83%, list=18%, signal=68%	IARS1/DARS2/EPRS1/MARS1/YARS1/FARSB/NARS1/GARS1/TARS1/VARS1/DARS1/LARS1/RARS1/PARS2/SARS1/QARS1/WARS2/AARS2/YARS2/HARS2/AARS1/KARS1/CARS1/FARSA/WARS1/CARS2/HARS1/RARS2/TARS2/IARS2/MARS2/SARS2/LARS2/TARS3
KEGG_BASE_EXCISION_REPAIR	KEGG_BASE_EXCISION_REPAIR	KEGG_BASE_EXCISION_REPAIR	35	0.770426371848165	1.37276037054072	0.00204708290685773	0.01053884072752	0.00584497108826801	9411	tags=74%, list=16%, signal=63%	FEN1/POLD1/NEIL3/PCNA/LIG1/POLD3/POLE2/PARP1/TDG/XRCC1/UNG/APEX2/OGG1/POLE3/POLE4/APEX1/PARP2/SMUG1/POLD2/LIG3/POLE/PARP4/MBD4/HMGB1/POLL/NEIL2
KEGG_MISMATCH_REPAIR	KEGG_MISMATCH_REPAIR	KEGG_MISMATCH_REPAIR	23	0.841363799296462	1.44859293380852	0.00209643605870021	0.01053884072752	0.00584497108826801	6201	tags=83%, list=10%, signal=74%	EXO1/RFC4/POLD1/PCNA/LIG1/MSH2/RFC2/POLD3/RFC5/RFC3/MSH6/RPA1/RPA2/RPA3/POLD2/PMS2/SSBP1/RFC1/MLH1
KEGG_TIGHT_JUNCTION	KEGG_TIGHT_JUNCTION	KEGG_TIGHT_JUNCTION	132	0.644988653282585	1.22784788173385	0.003	0.0125314408911247	0.00695009172229892	12244	tags=60%, list=21%, signal=48%	CLDN4/CDK4/SRC/PRKCD/EPB41L2/PRKCI/NRAS/LLGL1/EPB41L1/YBX3/PARD3/PARD6B/ACTN4/HRAS/CTTN/ACTG1/TJAP1/PRKCA/RAB3B/SPTAN1/PARD6G/SYMPK/PPP2R1A/CDC42/CSNK2A1/RRAS2/PATJ/CASK/CTNNA1/ACTN1/ASH1L/GNAI3/RHOA/RRAS/CLDN11/EXOC3/PPP2R2C/LLGL2/EPB41/ACTB/MYH9/KRAS/RAB13/CSNK2B/VAPA/CSNK2A2/YES1/OCLN/EXOC4/CLDN10/MAGI3/MYH14/CTNNB1/PPP2CA/CLDN23/CLDN18/MRAS/MYH10/AFDN/TJP3/PPP2R2A/MAP3K20/CLDN1/TJP1/MYL12B/PP…
KEGG_GAP_JUNCTION	KEGG_GAP_JUNCTION	KEGG_GAP_JUNCTION	90	0.685317706539944	1.29238461090516	0.0030060120240481	0.0125314408911247	0.00695009172229892	14067	tags=67%, list=24%, signal=51%	CDK1/TUBA1B/ITPR3/TUBA1C/SRC/TUBA3C/TUBB/TUBA4A/PLCB1/NRAS/PLCB3/TUBB2B/MAPK3/ADCY6/HRAS/TUBB4B/CSNK1D/MAPK7/PRKCA/TUBB4A/GRB2/MAPK1/TUBB2A/GNAI3/GNAS/TUBA1A/PRKX/KRAS/TUBB6/PDGFA/MAP2K2/RAF1/SOS1/PRKACB/PDGFC/EGF/MAP2K1/GUCY1B1/ADCY3/GJA1/GUCY1A1/MAP3K2/GNA11/TJP1/MAP2K5/GNAI2/GNAI1/ADCY7/GNAQ/ADCY9/ADCY5/TUBAL3/SOS2/PDGFB/EGFR/TUBA3E/TUBA3D/PLCB2/LPAR1/PDGFD
KEGG_ANTIGEN_PROCESSING_AND_PRESENTATION	KEGG_ANTIGEN_PROCESSING_AND_PRESENTATION	KEGG_ANTIGEN_PROCESSING_AND_PRESENTATION	81	0.688423431331002	1.29412494558179	0.00300902708124373	0.0125314408911247	0.00695009172229892	14463	tags=53%, list=24%, signal=40%	HLA-DQA2/HSPA6/RFXANK/HSPA1B/NFYA/HSP90AB1/PSME3/TAP1/HSPA8/RFX5/HSPA4/CANX/NFYC/CREB1/HSPA2/HSP90AA1/CTSB/CALR/HLA-DMA/RFXAP/HLA-DMB/PDIA3/HSPA5/CTSS/HSPA1A/HLA-DRA/TAPBP/HLA-DQA1/CD74/HLA-A/CTSL/HLA-DOA/HSPA1L/TAP2/LGMN/HLA-DPA1/HLA-DPB1/HLA-DRB1/CIITA/IFI30/HLA-G/HLA-C/PSME1
KEGG_APOPTOSIS	KEGG_APOPTOSIS	KEGG_APOPTOSIS	87	0.684493732608566	1.28956899014972	0.00300902708124373	0.0125314408911247	0.00695009172229892	14899	tags=74%, list=25%, signal=55%	TRAF2/BAX/IRAK1/DFFA/CASP8/IRAK2/CAPN1/APAF1/PIK3CB/BIRC3/CAPN2/CASP6/MAP3K14/PRKAR2A/PRKX/CYCS/CASP7/FADD/PPP3CB/BID/CASP10/CASP3/IKBKB/BCL2L1/PRKACB/BAD/DFFB/IL1B/EXOG/BIRC2/TNFRSF10A/RELA/IRAK4/TNFRSF10B/NFKB1/IKBKG/PPP3CA/PIK3CA/TRADD/ENDOD1/TP53/CASP9/XIAP/ATM/PRKAR1A/IL1RAP/PRKAR1B/AKT3/CHP2/CHUK/PPP3R1/AKT2/TNFRSF10D/AKT1/CFLAR/PIK3CD/PPP3CC/RIPK1/CSF2RB/PRKAR2B/TNFRSF10C/BCL2/IL1R1/PIK3CG
KEGG_LEISHMANIA_INFECTION	KEGG_LEISHMANIA_INFECTION	KEGG_LEISHMANIA_INFECTION	70	0.698606818820269	1.29854644201949	0.00301204819277108	0.0125314408911247	0.00695009172229892	12256	tags=69%, list=21%, signal=54%	MARCKSL1/MAPK13/NCF2/HLA-DQA2/MAPK12/ITGAM/IFNGR2/FCGR2A/TGFB1/CYBA/MAPK3/TGFB2/IRAK1/FCGR3A/ITGB1/MAP3K7/MAPK1/TLR2/STAT1/ITGB2/FCGR1A/TAB1/FCGR2C/HLA-DMA/NCF4/MAPK11/HLA-DMB/IL1B/RELA/MAPK14/ELK1/PTPN6/IRAK4/JAK1/NFKB1/HLA-DRA/NFKBIB/HLA-DQA1/TGFB3/HLA-DOA/TAB2/FCGR3B/JAK2/HLA-DPA1/HLA-DPB1/HLA-DRB1/JUN/IL12A
KEGG_NON_SMALL_CELL_LUNG_CANCER	KEGG_NON_SMALL_CELL_LUNG_CANCER	KEGG_NON_SMALL_CELL_LUNG_CANCER	54	0.713710452259664	1.31448672928271	0.00303336703741153	0.0125314408911247	0.00695009172229892	13010	tags=76%, list=22%, signal=59%	E2F1/CDKN2A/CDK4/E2F3/E2F2/NRAS/MAPK3/PLCG1/HRAS/PRKCA/TGFA/GRB2/MAPK1/RASSF1/PIK3CB/STK4/KRAS/MAP2K2/RAF1/SOS1/BAD/EGF/MAP2K1/PIK3CA/FOXO3/CDK6/TP53/CASP9/BRAF/RXRB/AKT3/FHIT/PDPK1/AKT2/AKT1/PIK3CD/RARB/RB1/SOS2/ERBB2/EGFR
KEGG_AMINO_SUGAR_AND_NUCLEOTIDE_SUGAR_METABOLISM	KEGG_AMINO_SUGAR_AND_NUCLEOTIDE_SUGAR_METABOLISM	KEGG_AMINO_SUGAR_AND_NUCLEOTIDE_SUGAR_METABOLISM	44	0.740166138691489	1.34680961627705	0.00303951367781155	0.0125314408911247	0.00695009172229892	12231	tags=77%, list=21%, signal=61%	RENBP/HK2/GNPDA1/UGDH/UXS1/GFPT1/NPL/GMDS/GPI/HEXB/GFUS/PGM3/NAGK/GNPDA2/NANP/NANS/GMPPA/CYB5R1/GALE/CYB5R3/HEXA/AMDHD2/FPGT/GMPPB/HK3/PGM2/PMM2/HK1/PMM1/GFPT2/GALK2/CMAS/FCSK/MPI
KEGG_PROTEASOME	KEGG_PROTEASOME	KEGG_PROTEASOME	46	0.739599853110118	1.34569870670256	0.00304259634888438	0.0125314408911247	0.00695009172229892	11882	tags=78%, list=20%, signal=63%	PSMD2/PSMD14/PSME3/PSMD11/PSMD3/PSMC4/PSMD1/PSMB2/PSMD4/PSMD13/PSMB4/PSMD7/PSMD8/PSMA5/PSMA7/PSMA1/PSMC5/PSMA4/PSMB3/PSMB5/PSME4/PSMD12/PSMC2/PSMC3/PSMB9/PSMD6/SEM1/PSMC1/PSMB1/PSMA3/PSMC6/PSMB7/PSMF1/PSMB6/PSMB8/PSMA6
KEGG_RNA_POLYMERASE	KEGG_RNA_POLYMERASE	KEGG_RNA_POLYMERASE	29	0.775122421795222	1.36231722653866	0.00309917355371901	0.0125314408911247	0.00695009172229892	11430	tags=86%, list=19%, signal=70%	POLR3C/POLR2B/POLR2H/POLR2G/POLR3K/POLR1A/POLR3D/POLR3F/POLR2D/POLR3A/POLR2A/POLR2K/POLR2I/POLR1C/POLR1B/POLR2J/POLR2L/POLR1H/POLR3H/POLR3G/POLR3B/POLR1D/POLR2F/POLR2C/POLR2E
KEGG_CYTOSOLIC_DNA_SENSING_PATHWAY	KEGG_CYTOSOLIC_DNA_SENSING_PATHWAY	KEGG_CYTOSOLIC_DNA_SENSING_PATHWAY	55	0.71126271696366	1.31031585687799	0.00404448938321537	0.0152302968270215	0.00844691052092873	12422	tags=53%, list=21%, signal=42%	IKBKE/PYCARD/POLR3C/POLR3K/MAVS/POLR3D/POLR3F/IRF3/POLR3A/IL18/ADAR/POLR1C/IKBKB/IL1B/RELA/POLR3H/NFKB1/TBK1/POLR3G/IKBKG/POLR3B/NFKBIB/CASP1/POLR1D/CHUK/DDX58/IRF7/CCL4L2/RIPK1
KEGG_BLADDER_CANCER	KEGG_BLADDER_CANCER	KEGG_BLADDER_CANCER	42	0.73792826449814	1.33476297404241	0.00406091370558376	0.0152302968270215	0.00844691052092873	13010	tags=81%, list=22%, signal=63%	E2F1/CDKN2A/CXCL8/CDK4/VEGFB/MMP9/E2F3/E2F2/MMP1/NRAS/MAPK3/HRAS/FGFR3/VEGFA/MAPK1/RASSF1/KRAS/DAPK3/MAP2K2/RAF1/PGF/THBS1/EGF/MAP2K1/TP53/BRAF/MDM2/DAPK1/TYMP/RB1/MYC/ERBB2/MMP2/EGFR
KEGG_SNARE_INTERACTIONS_IN_VESICULAR_TRANSPORT	KEGG_SNARE_INTERACTIONS_IN_VESICULAR_TRANSPORT	KEGG_SNARE_INTERACTIONS_IN_VESICULAR_TRANSPORT	38	0.737050935075697	1.32419990158436	0.00406917599186165	0.0152302968270215	0.00844691052092873	11161	tags=76%, list=19%, signal=62%	STX3/SNAP25/STX1A/YKT6/STX6/STX2/STX7/VAMP3/STX10/STX16/STX4/GOSR2/STX18/TSNARE1/BNIP1/VAMP1/BET1L/STX12/VAMP8/GOSR1/SNAP47/VTI1A/SEC22B/BET1/SNAP23/STX5/SNAP29/VAMP4/VAMP7
KEGG_BASAL_TRANSCRIPTION_FACTORS	KEGG_BASAL_TRANSCRIPTION_FACTORS	KEGG_BASAL_TRANSCRIPTION_FACTORS	35	0.76073987123665	1.35550077941742	0.00409416581371546	0.0152302968270215	0.00844691052092873	13672	tags=86%, list=23%, signal=66%	TAF6/GTF2IRD1/TAF9/GTF2H1/TAF4/GTF2E1/TAF2/TAF11/TBP/TAF9B/GTF2H3/TAF12/TBPL1/TAF1/GTF2E2/GTF2A2/GTF2F1/TAF5L/TAF5/TAF13/GTF2F2/GTF2I/TAF7/GTF2B/TAF6L/GTF2A1/TAF4B/TAF10/GTF2H2/STON1
KEGG_RIG_I_LIKE_RECEPTOR_SIGNALING_PATHWAY	KEGG_RIG_I_LIKE_RECEPTOR_SIGNALING_PATHWAY	KEGG_RIG_I_LIKE_RECEPTOR_SIGNALING_PATHWAY	71	0.69163693583869	1.28800154067099	0.00501504513540622	0.0175022583559169	0.00970696841471339	12422	tags=56%, list=21%, signal=45%	CXCL8/MAPK13/IKBKE/MAPK12/TRAF2/CASP8/MAVS/MAP3K1/TRIM25/TRAF3/MAP3K7/IRF3/AZI2/MAPK9/TBKBP1/FADD/DDX3X/CASP10/MAPK11/IKBKB/SIKE1/RELA/MAPK14/NFKB1/TBK1/IKBKG/ATG5/MAPK8/TRADD/TANK/NFKBIB/ATG12/OTUD5/PIN1/CHUK/NLRX1/DDX58/IRF7/IL12A/RIPK1
KEGG_P53_SIGNALING_PATHWAY	KEGG_P53_SIGNALING_PATHWAY	KEGG_P53_SIGNALING_PATHWAY	68	0.689255919950446	1.2799310016329	0.00502008032128514	0.0175022583559169	0.00970696841471339	10930	tags=69%, list=18%, signal=56%	SFN/CCNB1/CDK1/CCNB2/RRM2/GTSE1/CCNE1/CDKN2A/CHEK1/CDK4/CDK2/SERPINE1/BAX/IGFBP3/CHEK2/PIDD1/PERP/PMAIP1/CASP8/TP53I3/CCNE2/APAF1/COP1/BBC3/TP73/CCNG2/CYCS/PPM1D/BID/CCND3/CASP3/THBS1/MDM4/ATR/TNFRSF10B/CDK6/TP53/CASP9/ATM/TSC2/RRM2B/MDM2/SHISA5/SESN2/RCHY1/SIAH1/CD82
KEGG_MTOR_SIGNALING_PATHWAY	KEGG_MTOR_SIGNALING_PATHWAY	KEGG_MTOR_SIGNALING_PATHWAY	52	0.715336107896524	1.31454190773952	0.00506585612968592	0.0175022583559169	0.00970696841471339	11632	tags=73%, list=20%, signal=59%	VEGFB/EIF4EBP1/HIF1A/PRKAA2/RPS6KA1/MAPK3/VEGFA/MLST8/RHEB/MAPK1/PIK3CB/DDIT4/RPS6KA3/TSC1/EIF4B/RPTOR/MTOR/RPS6/PRKAA1/RICTOR/RPS6KB1/PGF/CAB39/ULK1/EIF4E2/ULK3/PIK3CA/RPS6KB2/TSC2/BRAF/STK11/EIF4E/AKT3/PDPK1/AKT2/CAB39L/AKT1/PIK3CD
KEGG_NOTCH_SIGNALING_PATHWAY	KEGG_NOTCH_SIGNALING_PATHWAY	KEGG_NOTCH_SIGNALING_PATHWAY	47	0.715185767485083	1.3048259240664	0.00508130081300813	0.0175022583559169	0.00970696841471339	13307	tags=77%, list=22%, signal=59%	DVL2/DVL3/HDAC2/KAT2A/HDAC1/NUMBL/DTX3/NCOR2/NCSTN/ADAM17/MAML1/NOTCH2/PSENEN/JAG1/DTX2/NOTCH1/APH1A/EP300/RBPJ/DVL1/SNW1/CTBP1/MAML2/CREBBP/CTBP2/CIR1/MAML3/JAG2/LFNG/NOTCH3/PSEN1/DTX4/DTX3L/DLL3/DLL4/RFNG
KEGG_ALZHEIMERS_DISEASE	KEGG_ALZHEIMERS_DISEASE	KEGG_ALZHEIMERS_DISEASE	166	0.621067571167869	1.19013845761235	0.006	0.0202909090909091	0.0112535885167464	14935	tags=65%, list=25%, signal=49%	ITPR3/BACE2/COX7B2/NDUFA4L2/GAPDH/PLCB1/UQCRH/PLCB3/MAPK3/CASP8/CALM2/NCSTN/ADAM17/CDK5R1/NAE1/CAPN1/MAPK1/APBB1/APAF1/CDK5/APP/PSENEN/CAPN2/ADAM10/ATP2A2/UQCRHL/CALM3/ATP5MC2/NDUFB3/ATP5F1C/APH1A/CYCS/CASP7/FADD/GSK3B/ATP5MC1/GRIN2D/MAPT/NDUFS5/COX7A2L/CYC1/PPP3CB/BID/NDUFS6/CASP3/BAD/IL1B/ATP5F1B/NDUFB4/COX6B1/ATP5F1E/PPP3CA/COX7A2/EIF2AK3/NDUFB5/COX8A/CASP9/ATP5PB/CACNA1D/ATP5F1A/ATP5MC3/NDUFA…
KEGG_MELANOGENESIS	KEGG_MELANOGENESIS	KEGG_MELANOGENESIS	101	0.653486624174473	1.23444090612473	0.00702106318956871	0.0233199598796389	0.0129335374544687	13844	tags=62%, list=23%, signal=48%	FZD6/FZD1/PLCB1/KITLG/DVL2/FZD7/DVL3/NRAS/PLCB3/CREB3L1/MAPK3/ADCY6/HRAS/CALM2/PRKCA/CREB3L4/CREB3/MAPK1/GNAI3/WNT7B/CALM3/GNAS/CREB1/MITF/FZD2/PRKX/CREB3L2/KRAS/WNT5A/CAMK2G/GSK3B/EP300/MAP2K2/RAF1/DVL1/TCF7L1/PRKACB/FZD5/CTNNB1/MAP2K1/CREBBP/LEF1/CAMK2D/ADCY3/TCF7/GNAI2/GNAI1/ADCY7/GNAQ/WNT9A/TCF7L2/WNT3/ADCY9/ADCY5/EDN1/FZD8/WNT6/CALM1/FZD9/WNT4/KIT/FZD3/PLCB2
KEGG_TOLL_LIKE_RECEPTOR_SIGNALING_PATHWAY	KEGG_TOLL_LIKE_RECEPTOR_SIGNALING_PATHWAY	KEGG_TOLL_LIKE_RECEPTOR_SIGNALING_PATHWAY	102	0.650609802105136	1.23047595762057	0.00802407221664995	0.0255784371024856	0.0141861167857589	13292	tags=57%, list=22%, signal=44%	SPP1/CXCL8/LY96/MAPK13/IKBKE/MAPK12/MAPK3/IRAK1/CASP8/RAC1/TRAF3/MAP3K7/MAPK1/PIK3CB/IRF3/MAPK9/IRF5/TLR2/STAT1/MAP2K6/FADD/MAP2K2/TAB1/MAPK11/IKBKB/TLR1/CD86/IL1B/TLR5/RELA/MAPK14/MAP2K1/IRAK4/NFKB1/TBK1/IKBKG/PIK3CA/MAP3K8/MAPK8/TLR6/TAB2/CTSK/TICAM1/MAP2K7/AKT3/CHUK/TIRAP/AKT2/TLR7/AKT1/PIK3CD/JUN/IRF7/IL12A/RIPK1/MAP2K4/TRAF6/IFNAR2
KEGG_NOD_LIKE_RECEPTOR_SIGNALING_PATHWAY	KEGG_NOD_LIKE_RECEPTOR_SIGNALING_PATHWAY	KEGG_NOD_LIKE_RECEPTOR_SIGNALING_PATHWAY	62	0.691782842564208	1.27924656945444	0.0080563947633434	0.0255784371024856	0.0141861167857589	13146	tags=74%, list=22%, signal=58%	CXCL1/CXCL8/MAPK13/PYCARD/MAPK12/RIPK2/MAPK3/HSP90AB1/CASP8/MAP3K7/MAPK1/BIRC3/IL18/TRIP6/MAPK9/HSP90AA1/TAB1/TNFAIP3/CARD6/CARD18/MAPK11/ERBIN/IKBKB/IL1B/BIRC2/RELA/MAPK14/HSP90B1/NFKB1/IKBKG/TAB3/NOD1/MAPK8/CARD9/NFKBIB/XIAP/PYDC1/CASP1/TAB2/CHUK/CCL13/NOD2/NLRC4/CCL8/SUGT1/TRAF6
KEGG_N_GLYCAN_BIOSYNTHESIS	KEGG_N_GLYCAN_BIOSYNTHESIS	KEGG_N_GLYCAN_BIOSYNTHESIS	46	0.704273089944833	1.28142181521373	0.00811359026369168	0.0255784371024856	0.0141861167857589	13767	tags=80%, list=23%, signal=62%	TUSC3/MGAT5/DDOST/B4GALT3/DPM2/MGAT4A/STT3A/RPN2/B4GALT2/MAN1B1/MOGS/ALG3/DPAGT1/RFT1/GANAB/DPM1/ALG6/STT3B/ALG12/RPN1/DAD1/FUT8/ALG1/MGAT4B/MAN1A2/ALG10B/ALG8/ALG10/MAN2A2/MAN2A1/DPM3/MGAT1/ALG2/ALG13/MAN1A1/ALG14/ALG9
KEGG_PHOSPHATIDYLINOSITOL_SIGNALING_SYSTEM	KEGG_PHOSPHATIDYLINOSITOL_SIGNALING_SYSTEM	KEGG_PHOSPHATIDYLINOSITOL_SIGNALING_SYSTEM	76	0.673068004265658	1.25990284493284	0.00903614457831325	0.0280120481927711	0.0155358275206088	14166	tags=67%, list=24%, signal=51%	ITPR3/ITPKA/PLCD3/PLCB1/PLCB3/PI4KB/CDS1/PLCG1/PIP5K1A/IMPA2/INPPL1/PIP4K2B/CALM2/PRKCA/DGKZ/PI4KA/PIP4K2C/PIK3CB/SYNJ2/OCRL/INPP5J/PIK3C2B/PIP4K2A/CALM3/PIP5K1C/INPP4A/DGKD/INPP5E/PLCE1/PIK3C2A/PIKFYVE/PIK3CA/DGKQ/PIK3C3/DGKH/INPP5A/SYNJ1/PLCD1/CDS2/DGKG/DGKE/PIK3CD/INPP5B/DGKA/IPPK/CALM1/INPP5K/CDIPT/PTEN/PLCB2/INPP5D
KEGG_GNRH_SIGNALING_PATHWAY	KEGG_GNRH_SIGNALING_PATHWAY	KEGG_GNRH_SIGNALING_PATHWAY	101	0.648273556572718	1.22459338414655	0.0110330992978937	0.0336419093345611	0.0186582179671023	13025	tags=60%, list=22%, signal=47%	ITPR3/SRC/MMP14/MAPK13/PRKCD/MAPK12/PLCB1/NRAS/PLCB3/MAPK3/ADCY6/HRAS/CALM2/MAPK7/MAP3K1/PRKCA/GRB2/CDC42/MAPK1/ATF4/MAPK9/CALM3/GNAS/PRKX/KRAS/MAP2K6/CAMK2G/PLD2/MAP2K2/RAF1/MAP3K3/MAP3K4/SOS1/MAPK11/PRKACB/PLA2G6/MAPK14/ELK1/MAP2K1/PLD1/CAMK2D/ADCY3/MAPK8/MAP3K2/CACNA1D/GNRH1/GNA11/MAP2K7/ADCY7/GNAQ/PLA2G4A/HBEGF/LHB/JUN/ADCY9/ADCY5/SOS2/CALM1/MMP2/EGFR/MAP2K4
KEGG_VASOPRESSIN_REGULATED_WATER_REABSORPTION	KEGG_VASOPRESSIN_REGULATED_WATER_REABSORPTION	KEGG_VASOPRESSIN_REGULATED_WATER_REABSORPTION	44	0.7090278370275	1.29015022330653	0.0121580547112462	0.0364741641337386	0.0202290214210888	10187	tags=68%, list=17%, signal=57%	CREB3L1/DYNC1H1/DCTN2/ADCY6/DYNC1I2/DCTN1/CREB3L4/DYNLL1/CREB3/DYNC1LI1/DYNC2LI1/DCTN5/NSF/ARHGDIA/RAB11A/RAB5C/GNAS/STX4/CREB1/DYNC1LI2/PRKX/CREB3L2/RAB5B/PRKACB/DCTN4/ADCY3/CREB5/RAB5A/DYNC1I1/DCTN6
KEGG_THYROID_CANCER	KEGG_THYROID_CANCER	KEGG_THYROID_CANCER	29	0.737484228521625	1.29616618041919	0.0134297520661157	0.0396497441951987	0.0219902373012421	12291	tags=76%, list=21%, signal=60%	TPM3/NRAS/TPR/MAPK3/HRAS/CCDC6/PPARG/MAPK1/KRAS/TFG/MAP2K2/TCF7L1/PAX8/CTNNB1/MAP2K1/LEF1/TP53/BRAF/RXRB/TCF7/TCF7L2/MYC
KEGG_LEUKOCYTE_TRANSENDOTHELIAL_MIGRATION	KEGG_LEUKOCYTE_TRANSENDOTHELIAL_MIGRATION	KEGG_LEUKOCYTE_TRANSENDOTHELIAL_MIGRATION	116	0.635745424639051	1.20671058334945	0.014	0.0401820847156855	0.022285479921546	12244	tags=59%, list=21%, signal=47%	CLDN4/MMP9/MAPK13/NCF2/MAPK12/ITGAM/VASP/ICAM1/CYBA/EZR/ACTN4/VCL/PLCG1/ITGB1/ACTG1/MSN/PRKCA/RAC1/CYBB/BCAR1/CDC42/PIK3CB/CTNNA1/ACTN1/GNAI3/RHOA/CLDN11/PTK2/ACTB/PXN/ITGB2/ROCK2/RAP1B/VAV3/CXCR4/ROCK1/NCF4/MAPK11/ARHGAP5/OCLN/PTPN11/CLDN10/CD99/CTNNB1/MAPK14/CLDN23/PIK3CA/CLDN18/AFDN/RAC2/RAP1A/CTNND1/SIPA1/CLDN1/ARHGAP35/MYL12B/VAV1/GNAI2/GNAI1/MYL12A/THY1/PIK3CD/VCAM1/CLDN19/NOX1/CLDN6/VAV2/C…
KEGG_ECM_RECEPTOR_INTERACTION	KEGG_ECM_RECEPTOR_INTERACTION	KEGG_ECM_RECEPTOR_INTERACTION	84	0.654650159041508	1.23253096651059	0.0140421263791374	0.0401820847156855	0.022285479921546	11628	tags=55%, list=20%, signal=44%	SPP1/HMMR/ITGAV/AGRN/ITGB4/LAMC1/LAMB1/ITGA3/LAMA5/ITGA5/ITGA2/LAMC2/CD44/COL5A2/COL1A1/ITGB5/SDC3/IBSP/SV2A/ITGB1/COL1A2/CD47/ITGA6/COL2A1/COMP/LAMB3/COL5A1/LAMA4/DAG1/COL6A3/TNC/THBS1/COL11A1/COL4A2/COL3A1/ITGB6/ITGB8/COL4A1/RELN/THBS3/COL11A2/FN1/HSPG2/LAMA1/LAMB2/LAMA3
KEGG_PRIMARY_BILE_ACID_BIOSYNTHESIS	KEGG_PRIMARY_BILE_ACID_BIOSYNTHESIS	KEGG_PRIMARY_BILE_ACID_BIOSYNTHESIS	16	-0.952965415469424	-2.14100065955004	0.0147058823529412	0.0414438502673797	0.0229852706632892	2112	tags=88%, list=4%, signal=84%	AMACR/CH25H/CYP7B1/HSD17B4/SCP2/CYP39A1/AKR1C4/ACOX2/BAAT/CYP27A1/CYP7A1/AKR1D1/SLC27A5/CYP8B1
KEGG_ENDOMETRIAL_CANCER	KEGG_ENDOMETRIAL_CANCER	KEGG_ENDOMETRIAL_CANCER	52	0.690194381576553	1.26834005588878	0.0151975683890578	0.0421902644830558	0.0233992411960355	15527	tags=85%, list=26%, signal=63%	NRAS/MAPK3/HRAS/AXIN1/GRB2/MAPK1/PIK3CB/CTNNA1/KRAS/GSK3B/MAP2K2/RAF1/TCF7L1/MLH1/SOS1/BAD/EGF/CTNNB1/ELK1/MAP2K1/LEF1/PIK3CA/FOXO3/TP53/CASP9/BRAF/TCF7/AKT3/PDPK1/TCF7L2/AKT2/APC/AKT1/PIK3CD/AXIN2/MYC/SOS2/ERBB2/EGFR/PTEN/ARAF/PIK3CG/PIK3R5/APC2
KEGG_PROSTATE_CANCER	KEGG_PROSTATE_CANCER	KEGG_PROSTATE_CANCER	89	0.649185068190137	1.22368186121928	0.0170340681362725	0.0456277056277056	0.0253056884635832	14154	tags=79%, list=24%, signal=60%	E2F1/CCNE1/CDK2/E2F3/E2F2/NRAS/CREB3L1/MAPK3/HSP90AB1/HRAS/CREB3L4/CCNE2/CREB3/TGFA/GRB2/MAPK1/PIK3CB/ATF4/CREB1/FGFR2/CREB3L2/KRAS/HSP90AA1/FGFR1/PDGFA/GSK3B/EP300/GSTP1/MTOR/MAP2K2/RAF1/IGF1R/TCF7L1/SOS1/IKBKB/BAD/PDGFC/EGF/CTNNB1/RELA/HSP90B1/MAP2K1/CREBBP/LEF1/NFKB1/IKBKG/PIK3CA/TP53/CREB5/CASP9/BRAF/MDM2/TCF7/AKT3/CHUK/PDPK1/TCF7L2/AKT2/AKT1/PIK3CD/CDKN1B/RB1/SOS2/PDGFB/ERBB2/EGFR/PTEN/ARAF/…
KEGG_B_CELL_RECEPTOR_SIGNALING_PATHWAY	KEGG_B_CELL_RECEPTOR_SIGNALING_PATHWAY	KEGG_B_CELL_RECEPTOR_SIGNALING_PATHWAY	75	0.663181433299651	1.24017757747107	0.0170511534603811	0.0456277056277056	0.0253056884635832	12607	tags=67%, list=21%, signal=53%	NFKBIE/NRAS/MAPK3/HRAS/RAC1/GRB2/MAPK1/BCL10/PIK3CB/SYK/MALT1/RAC3/KRAS/GSK3B/MAP2K2/RAF1/PPP3CB/VAV3/NFATC4/SOS1/IKBKB/LYN/NFATC2/RELA/MAP2K1/PTPN6/NFKB1/IKBKG/PPP3CA/PIK3CA/RAC2/NFKBIB/NFAT5/LILRB3/VAV1/AKT3/CHP2/CHUK/PPP3R1/AKT2/AKT1/PIK3CD/NFATC3/JUN/VAV2/CARD11/PPP3CC/PIK3AP1/SOS2/BTK
KEGG_ACUTE_MYELOID_LEUKEMIA	KEGG_ACUTE_MYELOID_LEUKEMIA	KEGG_ACUTE_MYELOID_LEUKEMIA	57	0.684505455355464	1.26358702788301	0.0171717171717172	0.0456277056277056	0.0253056884635832	15342	tags=84%, list=26%, signal=63%	EIF4EBP1/NRAS/MAPK3/HRAS/PPARD/RUNX1/SPI1/GRB2/MAPK1/PIK3CB/PML/KRAS/MTOR/MAP2K2/RAF1/TCF7L1/RPS6KB1/SOS1/IKBKB/BAD/RELA/MAP2K1/LEF1/NFKB1/IKBKG/PIK3CA/RPS6KB2/STAT5A/BRAF/TCF7/PIM2/JUP/AKT3/CHUK/STAT3/RARA/TCF7L2/AKT2/AKT1/PIK3CD/MYC/SOS2/KIT/STAT5B/ARAF/CEBPA/PIK3CG/PIK3R5
