# Supplementary material for: A novel single-cell model reveals ferroptosis-associated biomarkers for individualized therapy and prognostic prediction in hepatocellular carcinoma
Source: BMC Biol. 2024 Jun 10;22:133. doi: 10.1186/s12915-024-01931-z (PMC11163722; doi:10.1186/s12915-024-01931-z)
Supplement: Supplementary file 15 — Additional file 15: Table S11. GSVA enrichment analysis terms between scFRG-based risk groups. [file 12915_2024_1931_MOESM15_ESM.csv]

	logFC	AveExpr	t	P.Value	adj.P.Val	B	pathway	group
KEGG_HOMOLOGOUS_RECOMBINATION	0.511851527808269	-0.0939625140923686	13.7226296292736	2.15822215609617e-34	4.01429321033888e-32	67.3834197502711	KEGG_HOMOLOGOUS_RECOMBINATION	up
KEGG_CELL_CYCLE	0.4226228406689	-0.0665276415334139	12.4506406645902	1.45579936472232e-29	1.35389340919176e-27	56.4036017836584	KEGG_CELL_CYCLE	up
KEGG_DNA_REPLICATION	0.540659727472228	-0.0492310239886411	11.9799147657664	8.10173184051098e-28	5.02307374111681e-26	52.4364520708644	KEGG_DNA_REPLICATION	up
KEGG_LINOLEIC_ACID_METABOLISM	-0.346050822562503	-0.045440038855049	-11.7473880106934	5.76934712610978e-27	2.68274641364105e-25	50.4991976501972	KEGG_LINOLEIC_ACID_METABOLISM	down
KEGG_MISMATCH_REPAIR	0.497733587242376	-0.0640200270059424	11.4688713408368	5.93261881014556e-26	2.20693419737415e-24	48.1997834764414	KEGG_MISMATCH_REPAIR	up
KEGG_SPLICEOSOME	0.319216683440347	-0.271773003013099	11.2588173754977	3.38616682372336e-25	1.04971171535424e-23	46.4815391180512	KEGG_SPLICEOSOME	up
KEGG_COMPLEMENT_AND_COAGULATION_CASCADES	-0.320025816532198	-0.257241603382614	-10.8222132452136	1.20756699093785e-23	3.20867800449201e-22	42.9569016795511	KEGG_COMPLEMENT_AND_COAGULATION_CASCADES	down
KEGG_OOCYTE_MEIOSIS	0.268585559535098	-0.0786273228583998	10.5151554195664	1.43291127327505e-22	3.33151871036449e-21	40.5184101616309	KEGG_OOCYTE_MEIOSIS	up
KEGG_PYRIMIDINE_METABOLISM	0.252690937555819	-0.118637563931905	10.4502219758307	2.40698164570666e-22	4.97442873446043e-21	40.0072381186739	KEGG_PYRIMIDINE_METABOLISM	up
KEGG_NUCLEOTIDE_EXCISION_REPAIR	0.313897107749288	-0.208307345863048	10.2535095611563	1.14711347897534e-21	2.13363107089414e-20	38.46859595348	KEGG_NUCLEOTIDE_EXCISION_REPAIR	up
KEGG_BASE_EXCISION_REPAIR	0.388257144741297	-0.0297466945411208	10.2237154865684	1.45126936665316e-21	2.45396456543171e-20	38.2368782675417	KEGG_BASE_EXCISION_REPAIR	up
KEGG_RNA_DEGRADATION	0.240999439192567	-0.29392264288806	10.013710493904	7.53952204068205e-21	1.16862591630572e-19	36.6137594976866	KEGG_RNA_DEGRADATION	up
KEGG_NON_HOMOLOGOUS_END_JOINING	0.428533788158248	-0.0334084815647325	9.86818720567018	2.33690246551471e-20	3.3435681429672e-19	35.4996930136125	KEGG_NON_HOMOLOGOUS_END_JOINING	up
KEGG_DRUG_METABOLISM_CYTOCHROME_P450	-0.340595126548286	-0.115918575914126	-9.73546393323367	6.50674094190562e-20	8.64467010853176e-19	34.4914607046517	KEGG_DRUG_METABOLISM_CYTOCHROME_P450	down
KEGG_RNA_POLYMERASE	0.256043372334838	-0.272084308116047	9.47424905088617	4.77503928614139e-19	5.92104871481533e-18	32.529685051989	KEGG_RNA_POLYMERASE	up
KEGG_RETINOL_METABOLISM	-0.356119857407983	-0.0705167001785399	-9.44301250327261	6.04799117666309e-19	7.03078974287084e-18	32.2971423162507	KEGG_RETINOL_METABOLISM	down
KEGG_UBIQUITIN_MEDIATED_PROTEOLYSIS	0.329928183941533	-0.047704500052442	9.39907874380757	8.42639100209758e-19	9.21946309641265e-18	31.970829359853	KEGG_UBIQUITIN_MEDIATED_PROTEOLYSIS	up
KEGG_PURINE_METABOLISM	0.168497875363757	-0.122963611747739	9.36820406908874	1.06324290760472e-18	1.09868433785821e-17	31.7420424466865	KEGG_PURINE_METABOLISM	up
KEGG_PRIMARY_BILE_ACID_BIOSYNTHESIS	-0.463521318216075	-0.0504484102297224	-9.3501387256819	1.21797031416853e-18	1.19232883387025e-17	31.6083793646384	KEGG_PRIMARY_BILE_ACID_BIOSYNTHESIS	down
KEGG_PPAR_SIGNALING_PATHWAY	-0.265594234408268	-0.0862023715894182	-9.29067954933235	1.90274721492552e-18	1.76955490988074e-17	31.1695206909036	KEGG_PPAR_SIGNALING_PATHWAY	down
KEGG_AMINOACYL_TRNA_BIOSYNTHESIS	0.269887567030034	-0.264744282072798	9.28381213866161	2.00314624497457e-18	1.7742152455489e-17	31.118939838668	KEGG_AMINOACYL_TRNA_BIOSYNTHESIS	up
KEGG_NITROGEN_METABOLISM	-0.247269346957961	-0.0643928269584565	-9.09460821635214	8.18864271163572e-18	6.92312520165566e-17	29.7341748570903	KEGG_NITROGEN_METABOLISM	down
KEGG_TRYPTOPHAN_METABOLISM	-0.352412181580668	-0.0412587819367707	-9.08689079995717	8.66959311278977e-18	7.01106225642999e-17	29.6780557798798	KEGG_TRYPTOPHAN_METABOLISM	down
KEGG_PROXIMAL_TUBULE_BICARBONATE_RECLAMATION	-0.226105350070934	-0.136021009203487	-9.04549411274835	1.17691697621368e-17	8.91395312327056e-17	29.3775227693848	KEGG_PROXIMAL_TUBULE_BICARBONATE_RECLAMATION	down
KEGG_FATTY_ACID_METABOLISM	-0.430959752456345	0.000668419656884791	-9.04307337300467	1.19811197893422e-17	8.91395312327056e-17	29.3599744003129	KEGG_FATTY_ACID_METABOLISM	down
KEGG_PATHOGENIC_ESCHERICHIA_COLI_INFECTION	0.208533905914726	-0.206891421252827	8.81092319453996	6.54843678529043e-17	4.68465093101546e-16	27.6905137607674	KEGG_PATHOGENIC_ESCHERICHIA_COLI_INFECTION	up
KEGG_ARACHIDONIC_ACID_METABOLISM	-0.214042830747932	-0.0858950764794879	-8.76789105030257	8.94546794830577e-17	6.16243347549953e-16	27.3840212842749	KEGG_ARACHIDONIC_ACID_METABOLISM	down
KEGG_TYROSINE_METABOLISM	-0.264536405096151	-0.0615266792472583	-8.72295971490239	1.23770668883478e-16	8.22190871868815e-16	27.0650077963325	KEGG_TYROSINE_METABOLISM	down
KEGG_PROGESTERONE_MEDIATED_OOCYTE_MATURATION	0.239647546435873	-0.0837503644990906	8.70846720862058	1.37406625157576e-16	8.81297664803764e-16	26.962330985294	KEGG_PROGESTERONE_MEDIATED_OOCYTE_MATURATION	up
KEGG_GLYCINE_SERINE_AND_THREONINE_METABOLISM	-0.35937591716055	-0.0312748083223171	-8.44743595359297	8.86273262535353e-16	5.49489422771919e-15	25.131669827328	KEGG_GLYCINE_SERINE_AND_THREONINE_METABOLISM	down
KEGG_ARGININE_AND_PROLINE_METABOLISM	-0.238612192117119	-0.0565626501261409	-8.29447993322569	2.598789824114e-15	1.5592738944684e-14	24.0757781120312	KEGG_ARGININE_AND_PROLINE_METABOLISM	down
KEGG_PHENYLALANINE_METABOLISM	-0.277211292451757	-0.0565877985956709	-8.16045283270349	6.60213527365752e-15	3.83749112781343e-14	23.1610490285419	KEGG_PHENYLALANINE_METABOLISM	down
KEGG_METABOLISM_OF_XENOBIOTICS_BY_CYTOCHROME_P450	-0.297959921836042	-0.0603296236545635	-8.08163868253562	1.13712542579762e-14	6.40925239995023e-14	22.6278023484626	KEGG_METABOLISM_OF_XENOBIOTICS_BY_CYTOCHROME_P450	down
KEGG_SNARE_INTERACTIONS_IN_VESICULAR_TRANSPORT	0.263516083344357	-0.0317787926837433	8.07714805845583	1.17278232196807e-14	6.41580917311944e-14	22.5975242600027	KEGG_SNARE_INTERACTIONS_IN_VESICULAR_TRANSPORT	up
KEGG_VIBRIO_CHOLERAE_INFECTION	0.184684837005194	-0.198809577733669	8.0679293025808	1.24948064216979e-14	6.64009712695945e-14	22.535402282284	KEGG_VIBRIO_CHOLERAE_INFECTION	up
KEGG_GLYCOSYLPHOSPHATIDYLINOSITOL_GPI_ANCHOR_BIOSYNTHESIS	0.297000924423705	-0.0696834534963335	7.99733459298906	2.02642888069043e-14	1.04698825502339e-13	22.0612824642203	KEGG_GLYCOSYLPHOSPHATIDYLINOSITOL_GPI_ANCHOR_BIOSYNTHESIS	up
KEGG_TAURINE_AND_HYPOTAURINE_METABOLISM	-0.226970136525156	-0.123687416016276	-7.77360273902617	9.20958376083904e-14	4.5302682766514e-13	20.5775659683847	KEGG_TAURINE_AND_HYPOTAURINE_METABOLISM	down
KEGG_BASAL_TRANSCRIPTION_FACTORS	0.20720602225537	-0.259461253610067	7.77286260645579	9.25538680176092e-14	4.5302682766514e-13	20.5727059449433	KEGG_BASAL_TRANSCRIPTION_FACTORS	up
KEGG_LYSOSOME	0.20293896661297	-0.155229230957832	7.71688859886353	1.34567711457496e-13	6.41784470028059e-13	20.2060914861617	KEGG_LYSOSOME	up
KEGG_ALANINE_ASPARTATE_AND_GLUTAMATE_METABOLISM	-0.239810628948518	-0.0495926720517978	-7.61694122942958	2.61348181983762e-13	1.2152690462245e-12	19.5560835518091	KEGG_ALANINE_ASPARTATE_AND_GLUTAMATE_METABOLISM	down
KEGG_P53_SIGNALING_PATHWAY	0.186417426434576	-0.063514363439061	7.55197891155547	4.01076464829095e-13	1.81951762093199e-12	19.1368082346158	KEGG_P53_SIGNALING_PATHWAY	up
KEGG_ALPHA_LINOLENIC_ACID_METABOLISM	-0.171872376843573	-0.078832124038366	-7.54315855997442	4.25010051144755e-13	1.88218736935534e-12	19.0800768590606	KEGG_ALPHA_LINOLENIC_ACID_METABOLISM	down
KEGG_N_GLYCAN_BIOSYNTHESIS	0.261743168809441	-0.0515722072079272	7.45568150652627	7.53284110371501e-13	3.25839173323487e-12	18.5199948759943	KEGG_N_GLYCAN_BIOSYNTHESIS	up
KEGG_STEROID_HORMONE_BIOSYNTHESIS	-0.213969411513947	-0.204518499722281	-7.42619146598376	9.12651485950734e-13	3.85802673606447e-12	18.3322351667422	KEGG_STEROID_HORMONE_BIOSYNTHESIS	down
KEGG_OLFACTORY_TRANSDUCTION	-0.0802334398074435	-0.161402629871111	-7.41428895167211	9.86007323435692e-13	4.07549693686753e-12	18.2566045615152	KEGG_OLFACTORY_TRANSDUCTION	down
KEGG_BUTANOATE_METABOLISM	-0.306063789435174	-0.0274818899733217	-7.41062801779514	1.00971690764548e-12	4.08276836569694e-12	18.2333598994991	KEGG_BUTANOATE_METABOLISM	down
KEGG_BETA_ALANINE_METABOLISM	-0.328124887014231	-0.00664013894011733	-7.39558939930059	1.11315047751375e-12	4.40523380462888e-12	18.1379606538286	KEGG_BETA_ALANINE_METABOLISM	down
KEGG_PROTEASOME	0.199445332997536	-0.323379656439163	7.25475175874554	2.7562084097037e-12	1.06803075876018e-11	17.2513523141239	KEGG_PROTEASOME	up
KEGG_VALINE_LEUCINE_AND_ISOLEUCINE_BIOSYNTHESIS	0.132835417215882	-0.524746503481794	7.13876549743319	5.76264697002647e-12	2.18745374780597e-11	16.5305394099605	KEGG_VALINE_LEUCINE_AND_ISOLEUCINE_BIOSYNTHESIS	up
KEGG_HISTIDINE_METABOLISM	-0.230754769842944	-0.0609398979615815	-7.13497709531352	5.90232421077077e-12	2.19566460640673e-11	16.5071398359882	KEGG_HISTIDINE_METABOLISM	down
KEGG_VASOPRESSIN_REGULATED_WATER_REABSORPTION	0.22562309910034	-0.0964535443484835	6.99144709694094	1.4528075790167e-11	5.29847469994325e-11	15.6273903782935	KEGG_VASOPRESSIN_REGULATED_WATER_REABSORPTION	up
KEGG_BLADDER_CANCER	0.197889295864174	-0.0778395286381919	6.90329124804751	2.50997445189814e-11	8.97798553948183e-11	15.093665040008	KEGG_BLADDER_CANCER	up
KEGG_VALINE_LEUCINE_AND_ISOLEUCINE_DEGRADATION	-0.321159269212755	-0.053058995738658	-6.88840331291187	2.75143717735426e-11	9.65598707524324e-11	15.0040302808288	KEGG_VALINE_LEUCINE_AND_ISOLEUCINE_DEGRADATION	down
KEGG_PROPANOATE_METABOLISM	-0.291437714748037	-0.0740383019622158	-6.73129305779054	7.19008032966444e-11	2.4765832246622e-10	14.0670592630515	KEGG_PROPANOATE_METABOLISM	down
KEGG_MTOR_SIGNALING_PATHWAY	0.204942285967098	-0.0640782482930329	6.51561242597499	2.61824785645947e-10	8.85443820548111e-10	12.8077705247647	KEGG_MTOR_SIGNALING_PATHWAY	up
KEGG_AMINO_SUGAR_AND_NUCLEOTIDE_SUGAR_METABOLISM	0.168223931615508	-0.0777483017247162	6.51117043572339	2.68800199030689e-10	8.92800661066218e-10	12.7821681392332	KEGG_AMINO_SUGAR_AND_NUCLEOTIDE_SUGAR_METABOLISM	up
KEGG_ENDOCYTOSIS	0.12914115675778	-0.3011585503714	6.41098366611659	4.84672591873346e-10	1.58156319453408e-09	12.2083326320143	KEGG_ENDOCYTOSIS	up
KEGG_RIBOFLAVIN_METABOLISM	0.219034046401929	-0.0423126569856656	6.3597811777677	6.53366420649008e-10	2.09527852139165e-09	11.9177496033698	KEGG_RIBOFLAVIN_METABOLISM	up
KEGG_EPITHELIAL_CELL_SIGNALING_IN_HELICOBACTER_PYLORI_INFECTION	0.165994409876416	-0.157264805070319	6.28414321547045	1.01239455802286e-09	3.19161674224155e-09	11.49184512959	KEGG_EPITHELIAL_CELL_SIGNALING_IN_HELICOBACTER_PYLORI_INFECTION	up
KEGG_PANCREATIC_CANCER	0.215659510535942	-0.0534635617658647	6.26209716132291	1.14938474115054e-09	3.56309269756668e-09	11.3684645771234	KEGG_PANCREATIC_CANCER	up
KEGG_PROTEIN_EXPORT	0.24738391709276	-0.0326845888519777	6.12860865458915	2.46084557606936e-09	7.50356192047379e-09	10.6287571718009	KEGG_PROTEIN_EXPORT	up
KEGG_GLYCOSAMINOGLYCAN_BIOSYNTHESIS_KERATAN_SULFATE	0.212895386998553	-0.0452410183219072	6.07131880853082	3.39884285303664e-09	1.01965285591099e-08	10.3151978432452	KEGG_GLYCOSAMINOGLYCAN_BIOSYNTHESIS_KERATAN_SULFATE	up
KEGG_NEUROACTIVE_LIGAND_RECEPTOR_INTERACTION	-0.125595082085574	-0.0700369877092844	-6.06804883815871	3.46183222190855e-09	1.02206475123014e-08	10.2973718368619	KEGG_NEUROACTIVE_LIGAND_RECEPTOR_INTERACTION	down
KEGG_RENAL_CELL_CARCINOMA	0.214162202919043	-0.0552356644010399	6.04611787908678	3.91478636932691e-09	1.13773478858563e-08	10.1780161693968	KEGG_RENAL_CELL_CARCINOMA	up
KEGG_NON_SMALL_CELL_LUNG_CANCER	0.15893695958503	-0.158927192676726	5.887486858937	9.43181287760171e-09	2.69894953112911e-08	9.32509152418738	KEGG_NON_SMALL_CELL_LUNG_CANCER	up
KEGG_NEUROTROPHIN_SIGNALING_PATHWAY	0.186059995688761	-0.0648548748285199	5.7769592169419	1.72220968641367e-08	4.85350002534761e-08	8.74171808174717	KEGG_NEUROTROPHIN_SIGNALING_PATHWAY	up
KEGG_GLYCOSPHINGOLIPID_BIOSYNTHESIS_GLOBO_SERIES	0.199451639841938	-0.0295142256432937	5.74146163440339	2.0857380290371e-08	5.79025781195373e-08	8.55627981129011	KEGG_GLYCOSPHINGOLIPID_BIOSYNTHESIS_GLOBO_SERIES	up
KEGG_THYROID_CANCER	0.156224581015042	-0.203992842446717	5.72725386051896	2.25132978311218e-08	6.15804911263037e-08	8.48232192959526	KEGG_THYROID_CANCER	up
KEGG_ADHERENS_JUNCTION	0.176057901421321	-0.128999490101983	5.692507043049	2.71216489214024e-08	7.31105318750847e-08	8.30208452927022	KEGG_ADHERENS_JUNCTION	up
KEGG_LIMONENE_AND_PINENE_DEGRADATION	-0.301301159397235	-0.0118608626330096	-5.68692397605497	2.79431822217197e-08	7.42490270462839e-08	8.27320852317081	KEGG_LIMONENE_AND_PINENE_DEGRADATION	down
KEGG_RIG_I_LIKE_RECEPTOR_SIGNALING_PATHWAY	0.129097729537449	-0.165778847618107	5.68110401045291	2.88253829710426e-08	7.55143835579427e-08	8.24313213746791	KEGG_RIG_I_LIKE_RECEPTOR_SIGNALING_PATHWAY	up
KEGG_ERBB_SIGNALING_PATHWAY	0.174237528757391	-0.0515051866548341	5.67241723008622	3.01928376097393e-08	7.79981638251599e-08	8.1982879098401	KEGG_ERBB_SIGNALING_PATHWAY	up
KEGG_RENIN_ANGIOTENSIN_SYSTEM	-0.18756588697137	-0.0358059844287092	-5.63403973934784	3.70293755547835e-08	9.43488199067086e-08	8.00084841968147	KEGG_RENIN_ANGIOTENSIN_SYSTEM	down
KEGG_DRUG_METABOLISM_OTHER_ENZYMES	-0.181094265377675	-0.102695507044335	-5.61645727446209	4.0644508416414e-08	1.0216052115477e-07	7.91076293994582	KEGG_DRUG_METABOLISM_OTHER_ENZYMES	down
KEGG_FC_GAMMA_R_MEDIATED_PHAGOCYTOSIS	0.192139212393358	-0.0771518687037752	5.59761875445227	4.48992045756612e-08	1.1135002734764e-07	7.81450092328424	KEGG_FC_GAMMA_R_MEDIATED_PHAGOCYTOSIS	up
KEGG_PEROXISOME	-0.18750261590096	-0.108891588190247	-5.59416285958078	4.57254650834515e-08	1.11907059283184e-07	7.79687093827893	KEGG_PEROXISOME	down
KEGG_CHRONIC_MYELOID_LEUKEMIA	0.198357236355545	-0.0675546532076828	5.58446914983454	4.81229077522016e-08	1.16244945998825e-07	7.74746744234659	KEGG_CHRONIC_MYELOID_LEUKEMIA	up
KEGG_OTHER_GLYCAN_DEGRADATION	0.126379921016997	-0.395025382151309	5.54372896062995	5.9607305859909e-08	1.42140498589014e-07	7.54061590065543	KEGG_OTHER_GLYCAN_DEGRADATION	up
KEGG_COLORECTAL_CANCER	0.1961809562954	-0.0391705485730862	5.52745390969871	6.49056691670729e-08	1.52815879304754e-07	7.45833448761322	KEGG_COLORECTAL_CANCER	up
KEGG_NOTCH_SIGNALING_PATHWAY	0.15345804106429	-0.209869075162449	5.4325248214073	1.06244689132131e-07	2.47018902232206e-07	6.98243290808907	KEGG_NOTCH_SIGNALING_PATHWAY	up
KEGG_INOSITOL_PHOSPHATE_METABOLISM	0.18435903741599	-0.0802951835727518	5.39734862482974	1.27314690036342e-07	2.92352251194562e-07	6.80784146597673	KEGG_INOSITOL_PHOSPHATE_METABOLISM	up
KEGG_HUNTINGTONS_DISEASE	0.135918104780119	-0.14141655210915	5.2783462832255	2.33193438429927e-07	5.28950970097152e-07	6.22428352652254	KEGG_HUNTINGTONS_DISEASE	up
KEGG_SMALL_CELL_LUNG_CANCER	0.16617851173009	-0.112887834294225	5.25087189558878	2.67758502362993e-07	6.00037125777311e-07	6.09112014002172	KEGG_SMALL_CELL_LUNG_CANCER	up
KEGG_SELENOAMINO_ACID_METABOLISM	0.150085497534544	-0.0317007211638308	5.02432991378061	8.18910361816437e-07	1.81330151545068e-06	5.01573506668922	KEGG_SELENOAMINO_ACID_METABOLISM	up
KEGG_SPHINGOLIPID_METABOLISM	0.106317226274365	-0.246264100980121	4.94985885783577	1.17250264953457e-06	2.56571168015799e-06	4.67112382481874	KEGG_SPHINGOLIPID_METABOLISM	up
KEGG_FRUCTOSE_AND_MANNOSE_METABOLISM	0.115253904586054	-0.0677927037297181	4.91096359882618	1.4118506378995e-06	3.05353742615472e-06	4.49290598231289	KEGG_FRUCTOSE_AND_MANNOSE_METABOLISM	up
KEGG_PENTOSE_PHOSPHATE_PATHWAY	0.134919881405114	-0.0661753796794526	4.88885208840449	1.56828516641736e-06	3.35288552820263e-06	4.39213419925921	KEGG_PENTOSE_PHOSPHATE_PATHWAY	up
KEGG_AMYOTROPHIC_LATERAL_SCLEROSIS_ALS	0.0828389685211942	-0.217671994375612	4.85390748270952	1.85017231014724e-06	3.91059147372031e-06	4.23368122818828	KEGG_AMYOTROPHIC_LATERAL_SCLEROSIS_ALS	up
KEGG_REGULATION_OF_ACTIN_CYTOSKELETON	0.137849369451941	-0.0577848113987592	4.79586472441965	2.42962490383752e-06	5.07764305745818e-06	3.97267766661809	KEGG_REGULATION_OF_ACTIN_CYTOSKELETON	up
KEGG_GLYCOSAMINOGLYCAN_BIOSYNTHESIS_HEPARAN_SULFATE	0.12533050522022	-0.0632739778347268	4.65542752769269	4.64629047676772e-06	9.60233365198663e-06	3.35252969559176	KEGG_GLYCOSAMINOGLYCAN_BIOSYNTHESIS_HEPARAN_SULFATE	up
KEGG_PATHWAYS_IN_CANCER	0.1294561599237	-0.0644277573231023	4.56768994362677	6.91184265882382e-06	1.41275025773762e-05	2.97332002250957	KEGG_PATHWAYS_IN_CANCER	up
KEGG_STARCH_AND_SUCROSE_METABOLISM	-0.130667274124576	-0.11906570619669	-4.52629499176947	8.31869585729425e-06	1.68182329288775e-05	2.79661968138113	KEGG_STARCH_AND_SUCROSE_METABOLISM	down
KEGG_ASCORBATE_AND_ALDARATE_METABOLISM	-0.189258284770097	-0.101708229859484	-4.51464979100793	8.76161338839236e-06	1.75232267767847e-05	2.74716705348567	KEGG_ASCORBATE_AND_ALDARATE_METABOLISM	down
KEGG_LONG_TERM_POTENTIATION	0.119271086001103	-0.0825867478923703	4.47736850356382	1.03369738485996e-05	2.04540120833992e-05	2.58960753403704	KEGG_LONG_TERM_POTENTIATION	up
KEGG_PHOSPHATIDYLINOSITOL_SIGNALING_SYSTEM	0.146378353975405	-0.0863080188988456	4.41426065396015	1.36411604981707e-05	2.67079563437868e-05	2.3255448159085	KEGG_PHOSPHATIDYLINOSITOL_SIGNALING_SYSTEM	up
KEGG_GLIOMA	0.121300102518002	-0.0857597377489177	4.36782518138971	1.66955942807098e-05	3.23477139188753e-05	2.13337704196194	KEGG_GLIOMA	up
KEGG_FOLATE_BIOSYNTHESIS	-0.165289487941685	-0.0132218539461859	-4.35619983876111	1.7557112572665e-05	3.36662158609865e-05	2.08555078592345	KEGG_FOLATE_BIOSYNTHESIS	down
KEGG_REGULATION_OF_AUTOPHAGY	0.106886001405096	0.0348713643329368	4.33345752519035	1.93670562114491e-05	3.67578821972401e-05	1.99231908272398	KEGG_REGULATION_OF_AUTOPHAGY	up
KEGG_TIGHT_JUNCTION	0.0952783605773084	-0.154000257830502	4.31702670769808	2.07843459215727e-05	3.90493771859851e-05	1.9252328424087	KEGG_TIGHT_JUNCTION	up
KEGG_NOD_LIKE_RECEPTOR_SIGNALING_PATHWAY	0.123609173665251	-0.18298957980141	4.29502383797255	2.28382618630824e-05	4.24791670653332e-05	1.83575357143305	KEGG_NOD_LIKE_RECEPTOR_SIGNALING_PATHWAY	up
KEGG_GLYCOLYSIS_GLUCONEOGENESIS	-0.114634148118877	-0.101119482638396	-4.27056841416358	2.53485266457193e-05	4.66814451099384e-05	1.73678140355099	KEGG_GLYCOLYSIS_GLUCONEOGENESIS	down
KEGG_GAP_JUNCTION	0.106495248713373	-0.160163488057042	4.25829588367808	2.67055515782152e-05	4.86983587602747e-05	1.68730501515155	KEGG_GAP_JUNCTION	up
KEGG_ACUTE_MYELOID_LEUKEMIA	0.144930862975741	-0.0602352669981115	4.23921299159334	2.89543514954484e-05	5.22864988170234e-05	1.61062683572098	KEGG_ACUTE_MYELOID_LEUKEMIA	up
KEGG_GLYOXYLATE_AND_DICARBOXYLATE_METABOLISM	-0.149418975024331	-0.0343201298658073	-4.21757825625861	3.17224525753111e-05	5.6734386336614e-05	1.52406938127105	KEGG_GLYOXYLATE_AND_DICARBOXYLATE_METABOLISM	down
KEGG_PYRUVATE_METABOLISM	-0.126927284480024	-0.114759578033777	-4.20814627242886	3.30067309386166e-05	5.84690662341208e-05	1.48645808325649	KEGG_PYRUVATE_METABOLISM	down
KEGG_ENDOMETRIAL_CANCER	0.140417554089994	-0.081449564963256	4.15012762351418	4.20663667518003e-05	7.38145680739137e-05	1.25677013520929	KEGG_ENDOMETRIAL_CANCER	up
KEGG_WNT_SIGNALING_PATHWAY	0.107439517893572	-0.121906067953522	4.06341844230375	6.01365283764597e-05	0.000104536395121696	0.918873041890718	KEGG_WNT_SIGNALING_PATHWAY	up
KEGG_PROSTATE_CANCER	0.121424592319255	-0.0695748074735999	3.99231448751178	8.02452960745298e-05	0.000137789719937267	0.64661713247994	KEGG_PROSTATE_CANCER	up
KEGG_MATURITY_ONSET_DIABETES_OF_THE_YOUNG	-0.109372495251747	-0.0758937079311943	-3.99076460203534	8.07477391030223e-05	0.000137789719937267	0.640731290267342	KEGG_MATURITY_ONSET_DIABETES_OF_THE_YOUNG	down
KEGG_GLYCOSAMINOGLYCAN_DEGRADATION	0.13227923733395	-0.0257137674263576	3.98392256898516	8.30017078018877e-05	0.000140348342283192	0.614772848630173	KEGG_GLYCOSAMINOGLYCAN_DEGRADATION	up
KEGG_CYTOSOLIC_DNA_SENSING_PATHWAY	0.092496991906074	-0.200350950308032	3.92850197737448	0.000103590757546541	0.000173584512645555	0.406004655501597	KEGG_CYTOSOLIC_DNA_SENSING_PATHWAY	up
KEGG_DORSO_VENTRAL_AXIS_FORMATION	0.108579751227465	-0.26685782925474	3.88001527925289	0.000125491677668301	0.000208405821842	0.225545637135616	KEGG_DORSO_VENTRAL_AXIS_FORMATION	up
KEGG_VEGF_SIGNALING_PATHWAY	0.0926774964899088	-0.0819403980600713	3.67245003445024	0.000279026285787069	0.000459282204923848	-0.523716542974329	KEGG_VEGF_SIGNALING_PATHWAY	up
KEGG_MAPK_SIGNALING_PATHWAY	0.0803631256851799	-0.165922333200719	3.6543411913136	0.000298665315389235	0.000487296040898226	-0.587285833738031	KEGG_MAPK_SIGNALING_PATHWAY	up
KEGG_GNRH_SIGNALING_PATHWAY	0.0957528688170161	-0.0791718750674361	3.56807713064972	0.000411406294420143	0.0006654049631491	-0.886115950429422	KEGG_GNRH_SIGNALING_PATHWAY	up
KEGG_INSULIN_SIGNALING_PATHWAY	0.0821491799140777	-0.152655261419046	3.56015793228488	0.000423549363668342	0.00067913949691648	-0.913217676774798	KEGG_INSULIN_SIGNALING_PATHWAY	up
KEGG_PENTOSE_AND_GLUCURONATE_INTERCONVERSIONS	-0.133252260269203	-0.0967625337553576	-3.48832690482377	0.000550112288482052	0.000874537484253518	-1.15648930248353	KEGG_PENTOSE_AND_GLUCURONATE_INTERCONVERSIONS	down
KEGG_ALZHEIMERS_DISEASE	0.081503358589356	-0.175108062805241	3.45539703668915	0.00061926645184741	0.000976131864776425	-1.26647172071728	KEGG_ALZHEIMERS_DISEASE	up
KEGG_APOPTOSIS	0.0992554813248803	-0.143046533368326	3.43011031088414	0.000677796296633035	0.00105863472672033	-1.35026711765771	KEGG_APOPTOSIS	up
KEGG_BIOSYNTHESIS_OF_UNSATURATED_FATTY_ACIDS	-0.12776038583098	-0.0673429203327308	-3.4279660082056	0.000682990146271181	0.00105863472672033	-1.35734653692023	KEGG_BIOSYNTHESIS_OF_UNSATURATED_FATTY_ACIDS	down
KEGG_AXON_GUIDANCE	0.0970350944343047	-0.0616830717533801	3.21745602208506	0.00141804423105344	0.00217980352872677	-2.03216459879105	KEGG_AXON_GUIDANCE	up
KEGG_GLYCOSPHINGOLIPID_BIOSYNTHESIS_GANGLIO_SERIES	0.0877844017944809	-0.248756466460955	3.12583023041953	0.00192622206128915	0.00293669920819493	-2.31332936198244	KEGG_GLYCOSPHINGOLIPID_BIOSYNTHESIS_GANGLIO_SERIES	up
KEGG_TOLL_LIKE_RECEPTOR_SIGNALING_PATHWAY	0.0840097872798334	-0.163027128079291	3.11033149807083	0.00202722005875419	0.00306555228396976	-2.36013162595815	KEGG_TOLL_LIKE_RECEPTOR_SIGNALING_PATHWAY	up
KEGG_ABC_TRANSPORTERS	-0.0646355938019283	-0.294987237088055	-3.0981047439133	0.00211031575538413	0.00316547363307619	-2.39689834407052	KEGG_ABC_TRANSPORTERS	down
KEGG_PRION_DISEASES	-0.0869584633531452	-0.182140174258502	-3.09235054342195	0.00215049845510219	0.00319994170119205	-2.41415429716097	KEGG_PRION_DISEASES	down
KEGG_HEMATOPOIETIC_CELL_LINEAGE	-0.0925399044413269	-0.20950237488338	-3.00987243252053	0.00280939761879007	0.00414720600869011	-2.6581578781156	KEGG_HEMATOPOIETIC_CELL_LINEAGE	down
KEGG_ADIPOCYTOKINE_SIGNALING_PATHWAY	-0.0588442663633354	-0.2479829001825	-2.99449296956255	0.00295106978732121	0.00432203921607673	-2.70296545757828	KEGG_ADIPOCYTOKINE_SIGNALING_PATHWAY	down
KEGG_MELANOGENESIS	0.0748355188871098	-0.0893573279094571	2.9370678906669	0.00353986114004973	0.00514386071913476	-2.86834651672833	KEGG_MELANOGENESIS	up
KEGG_CYTOKINE_CYTOKINE_RECEPTOR_INTERACTION	-0.0821176337218715	-0.152168690743002	-2.86296308639816	0.00445798993888713	0.00642779944676748	-3.07726468101299	KEGG_CYTOKINE_CYTOKINE_RECEPTOR_INTERACTION	down
KEGG_GLYCEROLIPID_METABOLISM	-0.0498408913003127	-0.184364518931181	-2.7863127679933	0.00563109998459379	0.00805680459334188	-3.28800581556724	KEGG_GLYCEROLIPID_METABOLISM	down
KEGG_RIBOSOME	0.142398898479699	-0.168094749940146	2.73523854448547	0.00656124638809931	0.0093159681540952	-3.42539607737223	KEGG_RIBOSOME	up
KEGG_GLYCOSPHINGOLIPID_BIOSYNTHESIS_LACTO_AND_NEOLACTO_SERIES	0.0699412598598111	-0.109152571132046	2.68969501300907	0.00750540574530479	0.0105757990047477	-3.5458574618839	KEGG_GLYCOSPHINGOLIPID_BIOSYNTHESIS_LACTO_AND_NEOLACTO_SERIES	up
KEGG_GLYCEROPHOSPHOLIPID_METABOLISM	0.0432362128750987	-0.234342094638822	2.66488151377255	0.00806978349706013	0.0112855618831066	-3.61067307246669	KEGG_GLYCEROPHOSPHOLIPID_METABOLISM	up
KEGG_AUTOIMMUNE_THYROID_DISEASE	-0.0170451326821174	-0.723650773142725	-2.61640558795023	0.00928362506806794	0.012886225840751	-3.73563505882854	KEGG_AUTOIMMUNE_THYROID_DISEASE	down
KEGG_CELL_ADHESION_MOLECULES_CAMS	-0.0362507493425097	-0.487511952092323	-2.56714566226977	0.0106822880824577	0.0147178191358306	-3.86036084865972	KEGG_CELL_ADHESION_MOLECULES_CAMS	down
KEGG_GLYCOSAMINOGLYCAN_BIOSYNTHESIS_CHONDROITIN_SULFATE	0.0947528818910285	-0.0783648499976969	2.56215212118334	0.0108340855422977	0.0148172052269659	-3.87287724328117	KEGG_GLYCOSAMINOGLYCAN_BIOSYNTHESIS_CHONDROITIN_SULFATE	up
KEGG_T_CELL_RECEPTOR_SIGNALING_PATHWAY	0.0820144137363858	-0.146959420170736	2.52075125109422	0.0121686434144835	0.0165209319349922	-3.97574596014737	KEGG_T_CELL_RECEPTOR_SIGNALING_PATHWAY	up
KEGG_ANTIGEN_PROCESSING_AND_PRESENTATION	-0.00722332064452458	-0.845178198784207	-2.39665458069848	0.0170864570069108	0.0230295724875754	-4.27440638391416	KEGG_ANTIGEN_PROCESSING_AND_PRESENTATION	down
KEGG_B_CELL_RECEPTOR_SIGNALING_PATHWAY	0.0736898013808472	-0.125193297573072	2.18613600151546	0.0294888787976564	0.0394599385349934	-4.74766729078731	KEGG_B_CELL_RECEPTOR_SIGNALING_PATHWAY	up
KEGG_FOCAL_ADHESION	0.0672476916518674	-0.113965842743387	2.16644902320585	0.0309729857594041	0.041149823937494	-4.78976645392993	KEGG_FOCAL_ADHESION	up
KEGG_ARRHYTHMOGENIC_RIGHT_VENTRICULAR_CARDIOMYOPATHY_ARVC	0.0661551779678009	-0.0659026517747365	2.12052431775844	0.0346873663501818	0.0457578024193888	-4.88653271566929	KEGG_ARRHYTHMOGENIC_RIGHT_VENTRICULAR_CARDIOMYOPATHY_ARVC	up
KEGG_FC_EPSILON_RI_SIGNALING_PATHWAY	0.0522528576994853	-0.157013581255219	2.10747817678635	0.0358098418400661	0.0469058491707908	-4.91365363447431	KEGG_FC_EPSILON_RI_SIGNALING_PATHWAY	up
KEGG_LONG_TERM_DEPRESSION	0.0507165623053626	-0.0608588526603687	2.10012030265338	0.0364565227423596	0.0474189736369153	-4.92887762580152	KEGG_LONG_TERM_DEPRESSION	up
KEGG_ALDOSTERONE_REGULATED_SODIUM_REABSORPTION	-0.0523041704857736	-0.0234447263378457	-2.02845755032335	0.0432946741041212	0.0556553590940379	-5.07443823352097	KEGG_ALDOSTERONE_REGULATED_SODIUM_REABSORPTION	no
KEGG_CALCIUM_SIGNALING_PATHWAY	-0.049452473052412	-0.0513619395982272	-2.02755562022252	0.0433872423044919	0.0556553590940379	-5.07623881512034	KEGG_CALCIUM_SIGNALING_PATHWAY	no
KEGG_NICOTINATE_AND_NICOTINAMIDE_METABOLISM	-0.0560976597395467	-0.0290421894307381	-2.00733803017563	0.0455067424661453	0.0579743431418015	-5.11639535938965	KEGG_NICOTINATE_AND_NICOTINAMIDE_METABOLISM	no
KEGG_TGF_BETA_SIGNALING_PATHWAY	0.0555176617360562	-0.132303634785943	2.00064315893528	0.0462276385661747	0.0584921141041395	-5.12960624113762	KEGG_TGF_BETA_SIGNALING_PATHWAY	no
KEGG_INTESTINAL_IMMUNE_NETWORK_FOR_IGA_PRODUCTION	-0.0211857094160353	-0.614964647184074	-1.77675648151752	0.0765046717727862	0.0959201851686255	-5.54651542618605	KEGG_INTESTINAL_IMMUNE_NETWORK_FOR_IGA_PRODUCTION	no
KEGG_CITRATE_CYCLE_TCA_CYCLE	-0.0753967491730827	-0.0534241659919179	-1.77473115000601	0.0768392881189527	0.0959201851686255	-5.55006577315326	KEGG_CITRATE_CYCLE_TCA_CYCLE	no
KEGG_LEISHMANIA_INFECTION	0.0234292887775752	-0.54968943450625	1.67975095954077	0.0939267234354147	0.116469137059914	-5.71209544763309	KEGG_LEISHMANIA_INFECTION	no
KEGG_ALLOGRAFT_REJECTION	-0.0102209840800181	-0.770277431220482	-1.67603941053694	0.0946520979729583	0.116591325979935	-5.71824928767064	KEGG_ALLOGRAFT_REJECTION	no
KEGG_PORPHYRIN_AND_CHLOROPHYLL_METABOLISM	-0.0521748865060854	-0.107146235827865	-1.60461288075144	0.109509845328526	0.134005468625696	-5.83406666481945	KEGG_PORPHYRIN_AND_CHLOROPHYLL_METABOLISM	no
KEGG_CYSTEINE_AND_METHIONINE_METABOLISM	-0.0388758195166062	-0.0958384328843362	-1.53625035392404	0.125409425709407	0.152458517529083	-5.94026270745909	KEGG_CYSTEINE_AND_METHIONINE_METABOLISM	no
KEGG_MELANOMA	0.0381704339480433	-0.0921252651283743	1.52833103629602	0.127362526179867	0.153827466684774	-5.95227022011682	KEGG_MELANOMA	no
KEGG_HYPERTROPHIC_CARDIOMYOPATHY_HCM	0.0412103686333372	-0.125322347612935	1.47412832958613	0.141374699318118	0.169649639181742	-6.03281028422672	KEGG_HYPERTROPHIC_CARDIOMYOPATHY_HCM	no
KEGG_PRIMARY_IMMUNODEFICIENCY	-0.0442565679425659	-0.314992185265034	-1.39023725718292	0.165368599901941	0.197170253729237	-6.15180185130415	KEGG_PRIMARY_IMMUNODEFICIENCY	no
KEGG_CIRCADIAN_RHYTHM_MAMMAL	0.0579290180662853	-0.0354209575870835	1.28163715736318	0.200845528746037	0.237944384374286	-6.29560163297086	KEGG_CIRCADIAN_RHYTHM_MAMMAL	no
KEGG_VASCULAR_SMOOTH_MUSCLE_CONTRACTION	-0.0347083028725382	-0.0695676531821464	-1.2425343865654	0.214897943356706	0.252981123192072	-6.34454431012009	KEGG_VASCULAR_SMOOTH_MUSCLE_CONTRACTION	no
KEGG_TASTE_TRANSDUCTION	-0.012452924895696	-0.354120144144078	-1.23054003269381	0.219347780889639	0.256595517267125	-6.35925583585384	KEGG_TASTE_TRANSDUCTION	no
KEGG_BASAL_CELL_CARCINOMA	0.0350902822987497	-0.0918792418245772	1.22111542007611	0.22289059099079	0.259110312026794	-6.37071625430764	KEGG_BASAL_CELL_CARCINOMA	no
KEGG_GRAFT_VERSUS_HOST_DISEASE	-0.00331499804109459	-0.876760572237393	-1.1389806941325	0.255515115737213	0.295191375944855	-6.46689370837548	KEGG_GRAFT_VERSUS_HOST_DISEASE	no
KEGG_LEUKOCYTE_TRANSENDOTHELIAL_MIGRATION	0.0319268196200063	-0.0759339957264878	1.07922976364159	0.281252294585833	0.322919301191141	-6.53268580628457	KEGG_LEUKOCYTE_TRANSENDOTHELIAL_MIGRATION	no
KEGG_ECM_RECEPTOR_INTERACTION	-0.0276729800028964	-0.236221698169882	-1.0164200554172	0.31015398988457	0.353918049806932	-6.59805023606266	KEGG_ECM_RECEPTOR_INTERACTION	no
KEGG_ONE_CARBON_POOL_BY_FOLATE	0.020703788605522	-0.199360765416408	0.843218477868701	0.399700608857422	0.453318983216345	-6.75810476519428	KEGG_ONE_CARBON_POOL_BY_FOLATE	no
KEGG_STEROID_BIOSYNTHESIS	-0.0334162748111315	-0.129089652241047	-0.771772466438163	0.44078665365525	0.496886773211373	-6.81547900698374	KEGG_STEROID_BIOSYNTHESIS	no
KEGG_NATURAL_KILLER_CELL_MEDIATED_CYTOTOXICITY	-0.0034625701705161	-0.71047247208779	-0.739612483637753	0.460046825999777	0.515474154433485	-6.83965393988583	KEGG_NATURAL_KILLER_CELL_MEDIATED_CYTOTOXICITY	no
KEGG_CHEMOKINE_SIGNALING_PATHWAY	0.0175467844062761	-0.14289681017025	0.592837623490242	0.553684939730831	0.616679034670266	-6.93695871478093	KEGG_CHEMOKINE_SIGNALING_PATHWAY	no
KEGG_GLUTATHIONE_METABOLISM	-0.0151160706088111	-0.0768471047239313	-0.576137755804573	0.564904225450605	0.622585134910916	-6.94667473403719	KEGG_GLUTATHIONE_METABOLISM	no
KEGG_DILATED_CARDIOMYOPATHY	0.016572310897356	-0.135298427524184	0.574985754797857	0.565682192472822	0.622585134910916	-6.9473347556817	KEGG_DILATED_CARDIOMYOPATHY	no
KEGG_JAK_STAT_SIGNALING_PATHWAY	-0.0163652097354532	-0.0557506796132243	-0.563530671278351	0.573446006658248	0.6274173955202	-6.95382603365467	KEGG_JAK_STAT_SIGNALING_PATHWAY	no
KEGG_LYSINE_DEGRADATION	-0.0177008725460308	-0.144310951143195	-0.542086514442918	0.588114914534003	0.639703942124705	-6.96562733949512	KEGG_LYSINE_DEGRADATION	no
KEGG_OXIDATIVE_PHOSPHORYLATION	0.0166756044111816	-0.187822909580976	0.534218021715005	0.593540724573165	0.641852178898888	-6.96984298174494	KEGG_OXIDATIVE_PHOSPHORYLATION	no
KEGG_CARDIAC_MUSCLE_CONTRACTION	-0.0140346407466395	-0.066535240736679	-0.513519002714021	0.607922714817434	0.653604768532039	-6.980638873054	KEGG_CARDIAC_MUSCLE_CONTRACTION	no
KEGG_PARKINSONS_DISEASE	0.015239117171138	-0.151718720688999	0.497311767100187	0.619291487315865	0.662001245061787	-6.98879470681141	KEGG_PARKINSONS_DISEASE	no
KEGG_TYPE_II_DIABETES_MELLITUS	0.00886434295478819	-0.213644363850477	0.412265369623261	0.680405409782499	0.72317374982597	-7.02731031828693	KEGG_TYPE_II_DIABETES_MELLITUS	no
KEGG_GALACTOSE_METABOLISM	0.00974739381598985	-0.100614133195878	0.389890429230932	0.69686232474317	0.736456775012669	-7.0362479682493	KEGG_GALACTOSE_METABOLISM	no
KEGG_SULFUR_METABOLISM	-0.0110091977207762	-0.0340922253532896	-0.370943844131494	0.710910968684408	0.744474080437916	-7.04342664815382	KEGG_SULFUR_METABOLISM	no
KEGG_TYPE_I_DIABETES_MELLITUS	-0.00214485862596736	-0.759074660956306	-0.368871500181177	0.712453689881446	0.744474080437916	-7.04419016570056	KEGG_TYPE_I_DIABETES_MELLITUS	no
KEGG_VIRAL_MYOCARDITIS	0.00292488013344006	-0.630971318562644	0.355886212904908	0.722147060706476	0.750387448555332	-7.04887706161279	KEGG_VIRAL_MYOCARDITIS	no
KEGG_O_GLYCAN_BIOSYNTHESIS	0.00838190438137014	-0.0855314106844717	0.269220511136684	0.787923719627632	0.81418784361522	-7.0758596306484	KEGG_O_GLYCAN_BIOSYNTHESIS	no
KEGG_SYSTEMIC_LUPUS_ERYTHEMATOSUS	-0.00338209117024812	-0.447243457535493	-0.258059439796423	0.796517568020552	0.818520815755927	-7.07879098086737	KEGG_SYSTEMIC_LUPUS_ERYTHEMATOSUS	no
KEGG_PANTOTHENATE_AND_COA_BIOSYNTHESIS	-0.00579548859542767	-0.0942519083115788	-0.196296370853693	0.844495777960423	0.863056124728784	-7.09276970051601	KEGG_PANTOTHENATE_AND_COA_BIOSYNTHESIS	no
KEGG_ASTHMA	-0.00109138442101342	-0.737501336313186	-0.157026256258644	0.875317599543352	0.889667068388325	-7.09968169025988	KEGG_ASTHMA	no
KEGG_HEDGEHOG_SIGNALING_PATHWAY	-0.0042233711482885	-0.104511372730349	-0.148143248606764	0.882317762712159	0.891908173176422	-7.10103214901014	KEGG_HEDGEHOG_SIGNALING_PATHWAY	no
KEGG_ETHER_LIPID_METABOLISM	-0.00182377180241143	-0.094355893635466	-0.0814302948343827	0.935147794147239	0.940202647088575	-7.1086621356677	KEGG_ETHER_LIPID_METABOLISM	no
KEGG_TERPENOID_BACKBONE_BIOSYNTHESIS	-0.000172930199903366	-0.0176532324874452	-0.00374161233671893	0.997016832239034	0.997016832239034	-7.11195868845429	KEGG_TERPENOID_BACKBONE_BIOSYNTHESIS	no
