# Supplementary material for: A novel single-cell model reveals ferroptosis-associated biomarkers for individualized therapy and prognostic prediction in hepatocellular carcinoma
Source: BMC Biol. 2024 Jun 10;22:133. doi: 10.1186/s12915-024-01931-z (PMC11163722; doi:10.1186/s12915-024-01931-z)
Supplement: Supplementary file 17 — Additional file 17: Table S13. Results of TIDE prediction for immunotherapy response in various risk subgroups. [file 12915_2024_1931_MOESM17_ESM.csv]

Patient	No benefits	Responder	TIDE	IFNG	MSI Expr Sig	Merck18	CD274	CD8	CTL.flag	Dysfunction	Exclusion	MDSC	CAF	TAM M2
TCGA-DD-AACC	False	False	1.97	2.53	0.42	2.53	1.06	3.62	True	1.97	-2.19	-0.16	-0.11	-0.08
TCGA-CC-A7II	True	False	1.91	-1.14	0.08	-0.45	3.45	-0.60	False	-0.50	1.91	0.19	0.04	0.06
TCGA-G3-A7M9	False	False	1.88	-0.26	0.45	-0.06	-0.31	1.54	False	-0.65	1.88	0.23	0.03	0.02
TCGA-CC-A3MA	False	False	1.80	0.39	0.08	0.20	-0.57	-0.04	False	-0.45	1.80	0.13	0.11	0.02
TCGA-G3-AAV6	True	False	1.78	-1.47	0.22	-0.85	-0.83	1.48	False	-0.69	1.78	0.17	-0.01	0.11
TCGA-K7-A5RG	False	False	1.68	3.08	0.60	2.68	2.04	3.48	True	1.68	-2.20	-0.13	-0.14	-0.08
TCGA-2Y-A9H3	False	False	1.66	0.05	0.19	0.76	-0.08	0.70	True	1.66	-1.17	-0.11	-0.09	0.03
TCGA-DD-AAVQ	False	False	1.65	1.94	0.15	1.68	0.30	1.87	True	1.65	-0.98	-0.07	-0.09	-0.00
TCGA-DD-AADW	False	False	1.64	-0.03	0.30	-0.35	-0.32	-0.37	False	-1.10	1.64	0.11	0.10	0.04
TCGA-DD-A1EI	False	False	1.62	-0.25	0.24	0.08	-0.31	-0.33	False	-0.40	1.62	0.04	0.21	-0.01
TCGA-K7-A5RF	False	False	1.57	0.63	0.81	0.74	0.38	0.63	True	1.57	-1.14	-0.17	0.11	-0.11
TCGA-DD-AA3A	False	False	1.52	-0.35	0.26	-0.26	-0.53	-0.47	False	-0.55	1.52	0.15	0.06	0.01
TCGA-CC-A5UD	False	False	1.51	0.49	0.15	0.08	-0.43	-0.36	False	-0.62	1.51	0.15	0.04	0.04
TCGA-G3-A7M6	False	False	1.51	0.58	0.07	0.46	0.04	0.31	False	-0.24	1.51	0.14	0.08	0.01
TCGA-DD-A4NN	True	False	1.50	-1.15	0.05	-0.81	-0.86	-0.94	False	-0.61	1.50	0.12	0.03	0.08
TCGA-FV-A495	False	False	1.49	0.26	0.55	0.60	-0.34	0.44	True	1.49	0.61	0.03	0.04	0.02
TCGA-CC-A5UC	False	False	1.46	-0.43	0.21	-0.32	-0.61	-0.43	False	-0.68	1.46	0.11	0.04	0.06
TCGA-DD-AACP	False	False	1.44	-0.33	0.13	-0.33	-0.63	1.00	False	-0.37	1.44	0.19	-0.06	0.07
TCGA-DD-A3A1	False	False	1.44	-0.89	0.70	-0.07	-0.36	0.28	True	1.44	-1.04	-0.14	0.01	-0.02
TCGA-DD-AAE0	False	False	1.43	0.63	0.03	0.14	-0.67	-0.12	False	-0.14	1.43	0.15	0.04	0.04
TCGA-UB-A7MA	False	False	1.42	-0.26	0.14	-0.14	-0.34	0.07	False	-0.44	1.42	0.13	0.07	0.01
TCGA-FV-A3R2	False	False	1.41	0.01	0.76	0.40	0.20	0.61	True	1.41	-1.69	-0.19	0.02	-0.07
TCGA-DD-A4NB	False	False	1.41	-0.27	0.29	0.27	0.10	0.80	False	0.35	1.41	-0.06	0.32	-0.03
TCGA-K7-AAU7	False	False	1.40	0.24	0.20	0.29	0.60	-0.30	False	0.10	1.40	0.10	0.16	-0.06
TCGA-5C-A9VG	True	False	1.39	-1.31	0.52	-0.74	-0.37	-0.76	False	-0.90	1.39	0.09	0.08	0.05
TCGA-GJ-A3OU	False	False	1.37	2.06	0.26	1.80	2.08	0.07	True	1.37	-1.14	-0.22	0.11	-0.06
TCGA-KR-A7K8	False	False	1.36	1.70	0.66	1.56	0.10	2.38	True	1.36	-0.86	-0.08	-0.02	-0.04
TCGA-ED-A5KG	False	False	1.36	3.95	0.38	3.60	2.55	4.14	True	1.36	-0.82	-0.07	-0.02	-0.05
TCGA-ED-A7PX	False	False	1.34	-0.41	0.10	-0.06	-0.30	-0.11	False	0.04	1.34	0.07	0.15	-0.02
TCGA-DD-AADC	False	False	1.33	0.24	0.33	-0.14	-0.15	-0.31	False	-1.15	1.33	0.16	-0.00	0.04
TCGA-ED-A627	False	False	1.33	1.85	0.65	1.65	0.95	2.52	True	1.33	0.23	-0.10	0.23	-0.10
TCGA-RC-A6M6	False	False	1.32	-0.05	0.40	-0.00	-0.83	-0.33	False	-0.17	1.32	0.17	-0.02	0.04
TCGA-G3-A25Y	False	False	1.31	1.13	0.34	0.69	-0.24	0.22	False	-0.26	1.31	0.08	0.13	-0.02
TCGA-2Y-A9GT	False	False	1.30	1.98	0.78	1.52	0.65	2.28	True	1.30	-1.73	-0.15	-0.03	-0.08
TCGA-ED-A4XI	False	False	1.28	0.68	0.53	0.63	-0.10	0.65	True	1.28	-0.52	-0.17	0.15	-0.05
TCGA-DD-A4NR	False	False	1.28	2.56	0.57	2.32	1.64	2.66	True	1.28	-1.28	-0.08	-0.05	-0.08
TCGA-5C-AAPD	False	False	1.27	2.22	0.19	1.54	0.98	1.31	True	1.27	-0.53	-0.01	-0.04	-0.04
TCGA-FV-A2QR	False	False	1.23	0.97	0.64	0.96	1.46	1.61	True	1.23	-0.59	-0.16	0.18	-0.11
TCGA-DD-AADS	False	False	1.21	0.27	0.34	0.33	-0.40	0.53	True	1.21	-1.56	-0.08	-0.15	-0.00
TCGA-MI-A75E	False	False	1.19	0.01	0.47	-0.00	-0.05	0.26	True	1.19	0.01	-0.09	0.10	-0.01
TCGA-ED-A66Y	True	False	1.13	-1.65	0.12	-1.05	-0.84	-0.97	False	-0.71	1.13	0.10	0.02	0.05
TCGA-CC-A8HS	False	False	1.12	-0.33	0.23	-0.55	-0.76	-0.51	False	-0.99	1.12	0.13	-0.02	0.06
TCGA-DD-AACH	False	False	1.12	-0.23	0.72	-0.04	1.23	-0.71	False	-0.45	1.12	0.12	0.04	-0.00
TCGA-DD-A73F	False	False	1.11	2.43	0.79	1.77	0.50	2.32	True	1.11	-1.61	-0.09	-0.12	-0.04
TCGA-G3-A3CH	False	False	1.11	0.61	0.79	0.48	0.05	1.16	True	1.11	-1.83	-0.20	-0.03	-0.04
TCGA-DD-A4NS	False	False	1.10	1.07	0.51	1.05	0.63	1.88	True	1.10	0.82	-0.08	0.24	-0.04
TCGA-EP-A3JL	False	False	1.08	0.93	0.18	0.57	-0.19	0.31	True	1.08	-0.79	-0.07	-0.03	-0.01
TCGA-DD-A1EH	False	False	1.08	1.02	0.35	0.03	-0.20	-0.17	False	-0.97	1.08	0.04	0.08	0.05
TCGA-G3-A25T	False	False	1.08	-0.48	0.64	-0.08	0.04	-0.38	False	0.14	1.08	0.09	0.04	0.02
TCGA-ED-A82E	False	False	1.08	0.20	0.21	0.09	-0.38	-0.68	False	-0.20	1.08	0.05	0.11	-0.00
TCGA-5C-A9VH	False	False	1.07	-0.49	0.19	-0.33	-0.50	-0.48	False	-0.18	1.07	0.04	0.12	0.01
TCGA-CC-A7IG	True	False	1.07	-1.03	0.18	-0.64	-0.59	-1.10	False	0.01	1.07	0.12	0.01	0.03
TCGA-5R-AA1D	False	False	1.04	-0.90	0.29	-0.20	-0.20	-0.11	False	0.43	1.04	-0.06	0.24	-0.01
TCGA-DD-A3A9	False	False	1.03	-0.71	0.08	0.20	-0.62	0.22	False	0.71	1.03	0.02	0.10	0.05
TCGA-DD-AADV	False	False	1.02	0.30	0.68	-0.00	-0.21	-0.25	False	-0.50	1.02	0.07	0.09	0.00
TCGA-DD-A3A4	False	False	1.00	-0.62	0.81	0.40	0.55	0.72	True	1.00	-0.60	-0.15	0.08	-0.03
TCGA-DD-AACN	False	False	0.99	0.81	0.27	0.51	0.76	0.55	False	-0.47	0.99	0.01	0.15	-0.02
TCGA-DD-A4NE	False	False	0.98	-0.87	0.71	-0.91	0.03	-1.19	False	-1.10	0.98	0.07	0.06	0.03
TCGA-DD-A1EC	False	False	0.97	3.00	0.85	2.69	2.95	2.81	True	0.97	-1.23	-0.07	-0.03	-0.10
TCGA-FV-A4ZP	False	False	0.95	-0.76	0.06	0.25	-0.44	0.34	True	0.95	-0.13	0.05	-0.10	0.03
TCGA-XR-A8TD	False	False	0.94	2.65	0.61	1.79	0.51	2.28	True	0.94	-0.58	-0.07	0.06	-0.08
TCGA-UB-AA0U	False	False	0.94	0.74	0.53	0.38	0.22	0.29	False	-0.19	0.94	0.00	0.15	-0.01
TCGA-G3-AAV7	False	False	0.94	0.29	0.24	0.05	0.27	-0.50	False	-0.79	0.94	0.10	0.06	-0.03
TCGA-CC-5258	False	False	0.94	0.77	0.27	0.26	0.05	-0.13	False	-0.89	0.94	0.08	0.02	0.03
TCGA-UB-A7ME	False	False	0.90	1.58	0.21	1.25	-0.08	1.47	True	0.90	-0.22	-0.02	-0.02	0.01
TCGA-ED-A66X	False	False	0.90	-0.10	0.11	0.29	-0.48	0.05	False	0.19	0.90	-0.03	0.15	0.02
TCGA-DD-A39Y	False	False	0.90	-1.52	0.81	-0.78	-0.68	-0.78	False	-0.81	0.90	0.13	-0.05	0.05
TCGA-RC-A6M5	False	False	0.89	-1.66	0.25	-0.76	-0.53	-0.66	False	0.80	0.89	-0.04	0.22	-0.02
TCGA-CC-A8HV	False	False	0.88	-1.97	0.04	-1.25	-0.75	-0.89	False	-0.49	0.88	0.11	0.01	0.02
TCGA-DD-AACI	False	False	0.88	0.93	0.27	1.38	0.34	2.14	True	0.88	-1.05	-0.07	-0.06	-0.03
TCGA-DD-AAVR	False	False	0.88	0.15	0.37	0.61	-0.28	0.48	True	0.88	-0.48	-0.13	0.07	-0.00
TCGA-UB-A7MF	False	False	0.83	4.13	0.88	2.72	2.10	2.26	True	0.83	-1.45	-0.02	-0.12	-0.09
TCGA-PD-A5DF	False	False	0.81	0.50	0.52	-0.05	0.13	-0.62	False	-0.23	0.81	-0.02	0.19	-0.05
TCGA-CC-A3MC	False	False	0.80	-0.62	0.39	-0.47	-0.07	-0.96	False	-0.15	0.80	0.04	0.11	-0.02
TCGA-XR-A8TG	False	False	0.80	-0.10	0.74	-0.31	0.50	-0.82	False	-0.67	0.80	0.07	0.13	-0.09
TCGA-CC-A8HU	False	False	0.79	-1.34	0.42	-0.84	-0.62	-0.98	False	-0.91	0.79	0.11	-0.04	0.03
TCGA-DD-AADN	False	False	0.78	0.69	0.38	1.47	-0.24	2.33	True	0.78	-1.28	0.01	-0.21	0.01
TCGA-GJ-A9DB	False	False	0.78	0.20	0.82	-0.01	-0.15	-0.39	False	-0.03	0.78	-0.00	0.15	-0.03
TCGA-DD-AAE4	False	False	0.77	0.97	0.80	1.01	0.19	1.43	True	0.77	-0.84	-0.05	-0.09	0.02
TCGA-DD-AAEK	False	False	0.77	1.57	0.55	1.29	0.22	1.54	True	0.77	-0.79	-0.14	0.03	-0.02
TCGA-XR-A8TE	False	False	0.76	-0.04	0.44	-0.35	0.80	-0.76	False	-0.33	0.76	0.01	0.11	0.00
TCGA-ED-A97K	False	False	0.76	0.17	0.54	0.54	0.64	0.49	False	0.35	0.76	0.04	0.11	-0.04
TCGA-DD-AACT	False	False	0.75	-0.14	0.43	0.04	-0.53	0.28	True	0.75	-0.74	-0.09	0.02	-0.04
TCGA-CC-5263	False	False	0.75	0.71	0.57	0.38	1.34	-0.08	False	-0.63	0.75	0.09	0.01	-0.01
TCGA-DD-AAD2	False	False	0.75	0.05	0.52	0.33	0.38	-0.00	False	0.91	0.75	-0.05	0.21	-0.02
TCGA-CC-A3MB	False	False	0.75	-0.17	0.33	-0.17	-0.67	-0.14	False	-1.18	0.75	0.11	-0.01	-0.01
TCGA-DD-AAD1	False	False	0.74	0.98	0.32	1.27	0.62	1.70	True	0.74	0.77	-0.03	0.17	-0.03
TCGA-ED-A8O5	False	False	0.74	-0.64	0.32	-0.50	-0.22	-0.24	False	-0.78	0.74	0.07	-0.02	0.06
TCGA-DD-AAEH	False	False	0.74	1.44	0.60	1.12	0.21	2.29	True	0.74	-1.25	-0.11	-0.10	0.03
TCGA-CC-A9FW	False	False	0.72	0.06	0.48	-0.02	-0.32	0.34	False	-0.55	0.72	0.08	-0.02	0.04
TCGA-BC-A3KG	False	False	0.72	-0.24	0.70	-0.40	0.19	-0.32	False	-1.45	0.72	0.12	-0.04	0.02
TCGA-BC-A69H	False	False	0.72	-0.44	0.10	-0.02	-0.43	-0.48	False	0.29	0.72	0.11	-0.06	0.06
TCGA-DD-AAD5	False	False	0.71	-0.96	0.33	-0.29	0.63	-0.68	False	-0.12	0.71	0.10	0.01	-0.01
TCGA-DD-A1EJ	False	False	0.71	0.09	0.51	-0.29	-0.37	-0.35	False	-1.14	0.71	0.08	-0.04	0.05
TCGA-DD-A3A6	False	False	0.71	-1.41	0.05	-0.03	-0.11	-0.15	False	1.21	0.71	-0.03	0.15	0.01
TCGA-DD-AACA	False	False	0.71	-1.72	0.62	-1.27	-0.76	-1.07	False	-0.79	0.71	0.12	-0.07	0.07
TCGA-ED-A7PZ	False	False	0.69	-1.84	0.45	-1.34	-0.64	-1.08	False	-0.41	0.69	0.11	-0.06	0.06
TCGA-CC-A3M9	False	False	0.69	3.58	0.45	3.76	3.38	4.59	True	0.69	0.87	0.06	0.11	-0.05
TCGA-WX-AA44	False	False	0.68	0.07	0.37	-0.25	-0.20	-0.45	False	-0.49	0.68	0.05	0.04	-0.01
TCGA-EP-A3RK	False	False	0.68	1.52	0.57	1.78	0.84	1.94	True	0.68	-0.46	-0.05	-0.05	0.02
TCGA-CC-A7IK	False	False	0.68	-0.21	0.46	-0.69	-0.24	-0.89	False	-1.05	0.68	0.09	-0.03	0.03
TCGA-ED-A7XO	False	False	0.68	-0.34	0.72	0.20	-0.12	0.29	True	0.68	0.24	0.02	0.05	-0.03
TCGA-CC-5264	False	False	0.66	-0.24	0.53	-0.11	-0.29	0.01	False	-1.04	0.66	0.11	-0.01	-0.01
TCGA-DD-AAD3	False	False	0.65	0.98	0.31	0.09	-0.25	0.15	False	0.36	0.65	-0.06	0.20	-0.03
TCGA-DD-AAEG	False	False	0.64	-0.76	0.69	-0.79	-0.56	-1.00	False	-0.36	0.64	0.05	0.04	0.00
TCGA-UB-A7MB	False	False	0.64	-0.41	0.79	-0.72	-0.35	-0.90	False	-1.17	0.64	0.09	-0.03	0.02
TCGA-DD-AAEE	False	False	0.63	-0.62	0.69	-0.61	-0.33	-0.81	False	-0.58	0.63	0.07	-0.03	0.06
TCGA-G3-AAV3	False	False	0.63	2.05	0.62	1.55	0.50	2.37	True	0.63	-0.48	-0.06	-0.01	0.00
TCGA-ED-A8O6	False	False	0.62	-0.62	0.13	-0.26	-0.65	-0.07	False	-0.37	0.62	0.07	-0.02	0.04
TCGA-DD-A73E	False	False	0.61	-1.11	0.85	-0.88	-0.30	-1.10	False	-0.76	0.61	0.04	0.01	0.05
TCGA-DD-A4ND	False	False	0.61	1.42	0.33	1.13	0.91	1.38	True	0.61	0.55	-0.05	0.20	-0.06
TCGA-2Y-A9HB	False	False	0.60	1.26	0.88	1.01	0.98	1.20	True	0.60	-1.19	-0.11	-0.02	-0.04
TCGA-CC-A5UE	False	False	0.58	-0.42	0.82	-0.24	-0.31	-0.06	False	-1.02	0.58	0.12	-0.10	0.05
TCGA-DD-AADI	False	False	0.56	1.91	0.30	1.21	0.03	1.44	True	0.56	0.21	-0.02	0.02	0.04
TCGA-DD-AAE2	False	False	0.55	1.69	0.85	1.08	2.67	1.24	True	0.55	-1.12	-0.08	-0.02	-0.07
TCGA-DD-AADY	False	False	0.55	0.26	0.58	-0.32	0.34	-0.87	False	-0.89	0.55	0.04	0.01	0.03
TCGA-DD-AADK	False	False	0.54	-0.20	0.18	-0.37	-0.70	-0.37	False	0.78	0.54	-0.01	0.05	0.04
TCGA-2Y-A9H5	False	False	0.52	-0.32	0.29	-0.27	-0.59	-0.14	False	0.17	0.52	-0.02	0.09	0.00
TCGA-DD-AAC8	False	False	0.51	0.23	0.26	-0.24	-0.55	-0.80	False	-0.67	0.51	0.03	0.01	0.03
TCGA-KR-A7K7	False	False	0.46	0.62	0.22	0.71	-0.10	1.61	True	0.46	-0.48	0.07	-0.17	0.01
TCGA-DD-AAVP	False	False	0.45	0.19	0.42	-0.02	2.36	-0.30	False	0.03	0.45	0.03	-0.01	0.04
TCGA-DD-A115	False	False	0.44	0.11	0.82	0.09	0.05	-0.05	False	0.57	0.44	0.02	0.06	-0.00
TCGA-DD-AADO	False	False	0.44	0.30	0.11	0.88	-0.21	1.35	True	0.44	-0.66	-0.01	-0.13	0.04
TCGA-DD-AADA	False	False	0.43	-0.52	0.17	-0.08	-0.60	0.34	True	0.43	-0.79	-0.10	-0.03	0.03
TCGA-CC-5262	False	False	0.42	0.51	0.47	0.57	0.19	0.86	True	0.42	1.34	0.04	0.21	-0.05
TCGA-RC-A7SK	False	False	0.41	-1.35	0.76	-0.76	-0.79	-0.44	False	-0.26	0.41	0.05	-0.03	0.05
TCGA-DD-AAVW	False	False	0.40	0.00	0.23	0.18	-0.33	-0.10	False	0.22	0.40	-0.08	0.12	0.03
TCGA-2Y-A9H2	False	False	0.39	0.64	0.16	0.57	0.70	0.30	False	0.23	0.39	0.05	0.02	-0.02
TCGA-2Y-A9HA	False	False	0.39	0.29	0.60	-0.35	-0.04	-1.17	False	-0.59	0.39	0.06	-0.02	0.01
TCGA-DD-AACL	False	False	0.39	1.59	0.15	1.20	0.17	1.12	True	0.39	-0.17	0.04	-0.05	-0.02
TCGA-DD-A4NA	False	False	0.39	0.68	0.54	0.58	1.23	-0.64	False	-0.00	0.39	0.02	0.09	-0.05
TCGA-DD-A4NV	False	False	0.38	-0.36	0.82	-0.14	0.43	-0.20	False	0.20	0.38	-0.06	0.13	-0.02
TCGA-DD-AACB	False	False	0.38	2.25	0.39	2.00	0.75	2.50	True	0.38	-0.35	0.02	-0.09	0.01
TCGA-BC-4072	False	False	0.37	2.62	0.45	1.78	1.20	1.61	True	0.37	0.04	0.02	0.03	-0.05
TCGA-DD-A118	False	False	0.37	-1.01	0.25	-0.53	-0.62	-0.56	False	-0.17	0.37	-0.02	0.05	0.03
TCGA-EP-A2KA	False	False	0.36	1.56	0.72	1.38	0.08	1.69	True	0.36	-0.53	0.05	-0.10	-0.03
TCGA-DD-A4NH	False	False	0.35	-0.54	0.22	-0.35	0.03	-0.46	False	-0.35	0.35	0.04	0.07	-0.06
TCGA-CC-A7IH	False	False	0.34	-1.12	0.72	-0.71	-0.44	-0.76	False	-1.03	0.34	0.02	-0.01	0.05
TCGA-MR-A8JO	False	False	0.34	-0.20	0.09	0.34	-0.04	0.33	False	1.03	0.34	-0.04	0.14	-0.02
TCGA-DD-A4NO	False	False	0.34	-0.37	0.25	-0.30	-0.19	-0.63	False	-0.41	0.34	-0.06	0.13	-0.01
TCGA-DD-A39X	False	False	0.34	-1.02	0.43	-0.32	-0.65	-0.55	False	0.43	0.34	-0.00	-0.00	0.06
TCGA-CC-A7IJ	False	False	0.34	2.69	0.61	3.18	4.00	3.42	True	0.34	1.65	0.09	0.18	-0.02
TCGA-DD-AADP	False	False	0.33	0.36	0.64	-0.18	-0.34	-0.54	False	-0.73	0.33	0.01	0.03	0.00
TCGA-DD-AADL	False	False	0.32	-0.35	0.79	-0.76	-0.33	-0.69	False	-0.99	0.32	0.06	-0.04	0.03
TCGA-G3-A25X	False	False	0.31	0.60	0.19	1.22	0.30	1.54	True	0.31	1.18	0.09	0.07	0.02
TCGA-DD-AACS	False	False	0.31	-0.43	0.65	-0.69	-0.53	-0.93	False	-1.01	0.31	0.07	-0.04	0.00
TCGA-FV-A3R3	False	False	0.28	-0.40	0.20	0.21	-0.40	0.14	False	0.69	0.28	-0.11	0.17	-0.00
TCGA-DD-A3A5	False	False	0.28	-1.18	0.84	-0.27	-0.08	0.05	False	0.14	0.28	0.05	-0.01	0.01
TCGA-DD-AAVU	False	False	0.26	-1.36	0.57	-1.05	-0.76	-1.18	False	-0.47	0.26	0.05	-0.10	0.09
TCGA-BC-4073	False	False	0.26	2.72	0.72	2.21	2.43	2.17	True	0.26	-0.28	-0.01	0.04	-0.08
TCGA-DD-A119	False	False	0.24	-0.74	0.45	-0.78	-0.77	-0.74	False	-0.15	0.24	-0.03	0.04	0.04
TCGA-RC-A7SH	False	False	0.23	-1.61	0.09	-1.02	-0.79	-0.75	False	-0.03	0.23	0.08	-0.05	0.01
TCGA-DD-AACU	False	False	0.22	0.54	0.55	0.22	-0.12	0.26	False	0.09	0.22	-0.00	0.05	-0.02
TCGA-DD-A1EF	False	False	0.22	0.36	0.21	0.27	-0.19	0.72	False	-0.51	0.22	-0.00	-0.02	0.05
TCGA-G3-A5SI	False	False	0.22	-1.55	0.68	-1.40	-0.68	-1.17	False	-1.43	0.22	0.08	-0.07	0.02
TCGA-FV-A3I1	False	False	0.21	1.13	0.38	0.63	0.51	-0.30	False	0.26	0.21	-0.02	0.08	-0.04
TCGA-DD-AADG	False	False	0.21	-0.91	0.80	-0.80	-0.42	-0.69	False	-0.50	0.21	0.02	-0.03	0.04
TCGA-DD-AADD	False	False	0.21	0.06	0.34	0.17	-0.23	0.68	False	-0.95	0.21	0.08	-0.11	0.04
TCGA-YA-A8S7	False	False	0.21	0.53	0.32	0.87	0.30	0.45	True	0.21	0.42	-0.02	0.13	-0.05
TCGA-DD-A4NQ	False	False	0.19	-0.05	0.59	-0.44	0.46	-0.85	False	-0.53	0.19	0.05	0.03	-0.06
TCGA-G3-A5SL	False	False	0.18	-0.23	0.62	-0.70	-0.53	-0.92	False	-1.15	0.18	-0.02	0.01	0.05
TCGA-2Y-A9GY	False	False	0.18	1.80	0.38	2.01	0.88	2.43	True	0.18	-0.48	0.05	-0.12	-0.02
TCGA-DD-AADM	False	False	0.17	-0.64	0.69	-0.50	-0.32	-0.77	False	-0.11	0.17	0.02	-0.03	0.04
TCGA-CC-A123	False	False	0.17	-1.83	0.07	-1.02	-0.82	-1.06	False	-0.18	0.17	0.03	-0.07	0.07
TCGA-5R-AAAM	False	False	0.16	-0.07	0.55	0.22	0.33	0.14	False	0.74	0.16	-0.14	0.20	-0.03
TCGA-DD-A4NF	False	False	0.16	-1.34	0.70	-1.02	0.02	-0.76	False	-0.89	0.16	-0.01	0.01	0.03
TCGA-CC-5260	False	False	0.16	0.94	0.18	1.19	0.63	1.08	True	0.16	1.15	0.07	0.11	-0.01
TCGA-ED-A7XP	False	False	0.15	-0.25	0.51	0.10	-0.07	-0.11	False	-0.49	0.15	-0.02	0.07	-0.03
TCGA-LG-A9QC	False	False	0.15	-1.16	0.68	-0.61	1.26	-1.10	False	-0.43	0.15	0.02	0.01	-0.01
TCGA-2Y-A9GX	False	False	0.15	1.24	0.42	1.09	0.65	1.28	False	0.91	0.15	-0.13	0.23	-0.08
TCGA-ED-A459	False	False	0.14	-0.19	0.33	-0.25	-0.48	-0.96	False	-0.27	0.14	0.04	0.02	-0.05
TCGA-CC-A1HT	False	False	0.14	3.95	0.28	2.96	1.88	2.39	True	0.14	0.59	0.07	0.07	-0.07
TCGA-ES-A2HS	False	False	0.13	-2.16	0.23	-1.24	-0.88	-1.15	False	0.48	0.13	-0.02	-0.03	0.09
TCGA-XR-A8TC	False	False	0.12	-0.85	0.32	-0.91	-0.47	-0.88	False	-0.96	0.12	0.02	-0.02	0.02
TCGA-CC-A8HT	False	False	0.12	0.74	0.40	0.08	0.22	-0.21	False	-0.58	0.12	0.10	-0.10	-0.00
TCGA-DD-AACV	False	False	0.11	-0.52	0.73	-0.84	-0.16	-0.99	False	-1.05	0.11	0.09	-0.11	0.03
TCGA-QA-A7B7	False	False	0.11	-0.34	0.81	-0.23	0.47	-0.53	False	-0.85	0.11	0.08	-0.09	0.02
TCGA-G3-AAV4	False	False	0.10	0.23	0.83	-0.14	0.31	-1.16	False	-0.53	0.10	0.03	-0.03	0.02
TCGA-G3-AAV2	False	False	0.10	-0.89	0.59	-0.79	-0.56	-1.18	False	-0.20	0.10	-0.01	-0.02	0.05
TCGA-DD-A113	False	False	0.10	0.43	0.38	0.21	-0.11	0.49	False	-0.26	0.10	0.01	-0.02	0.02
TCGA-CC-5261	False	False	0.10	0.84	0.13	1.12	0.46	1.07	True	0.10	1.04	0.03	0.11	0.00
TCGA-DD-AAW2	False	False	0.09	-0.47	0.59	-0.68	-0.38	-0.76	False	-0.77	0.09	0.01	-0.04	0.04
TCGA-BC-A10X	False	False	0.08	-0.31	0.71	0.12	0.31	0.17	False	0.37	0.08	-0.11	0.19	-0.06
TCGA-G3-AAV5	False	False	0.08	-1.29	0.84	-0.74	-0.47	-0.55	False	-0.80	0.08	0.05	-0.09	0.06
TCGA-FV-A4ZQ	False	False	0.07	3.22	0.54	2.49	1.32	3.42	True	0.07	-0.81	0.01	-0.12	-0.02
TCGA-DD-AAVZ	False	False	0.07	-0.63	0.41	-0.47	-0.72	-0.75	False	-0.90	0.07	0.00	-0.03	0.03
TCGA-DD-A4NJ	False	False	0.06	0.55	0.56	0.26	0.71	-0.25	False	-0.44	0.06	-0.00	0.02	-0.01
TCGA-G3-AAV1	False	False	0.06	-0.72	0.44	-0.76	-0.48	-1.19	False	-0.85	0.06	-0.00	-0.01	0.03
TCGA-DD-A73G	False	False	0.06	-1.76	0.16	-0.57	-0.69	-0.85	False	0.86	0.06	0.02	-0.05	0.06
TCGA-BC-A69I	False	False	0.06	-0.68	0.51	-0.55	-0.11	-0.29	False	0.53	0.06	-0.04	0.08	-0.02
TCGA-DD-A73C	False	False	0.05	-0.54	0.95	-0.02	-0.07	0.41	False	-0.18	0.05	-0.07	0.05	0.03
TCGA-BC-A5W4	False	False	0.05	-0.23	0.76	-0.91	-0.43	-1.24	False	-0.30	0.05	0.05	-0.08	0.04
TCGA-RG-A7D4	False	False	0.05	1.79	0.27	1.55	0.24	2.46	True	0.05	-0.97	0.04	-0.19	-0.00
TCGA-DD-AACW	False	False	0.02	-0.44	0.32	-0.32	-0.70	-0.60	False	-0.82	0.02	0.04	-0.12	0.06
TCGA-EP-A26S	False	False	0.02	-0.92	0.78	-0.75	0.04	-0.89	False	-0.65	0.02	-0.02	-0.02	0.04
TCGA-CC-A7IF	False	False	0.02	-1.23	0.47	-1.12	-0.52	-1.13	False	0.10	0.02	0.02	-0.06	0.06
TCGA-ZS-A9CD	False	False	0.02	-0.04	0.39	-0.34	-0.59	-0.51	False	0.30	0.02	-0.06	0.13	-0.06
TCGA-DD-A3A8	False	False	0.01	-0.57	0.71	-1.01	-0.48	-1.04	False	-0.27	0.01	-0.01	-0.03	0.05
TCGA-BC-A216	False	False	0.00	0.86	0.73	0.87	0.16	2.51	True	0.00	-0.39	0.07	-0.10	-0.04
TCGA-KR-A7K0	False	True	-0.00	-0.23	0.45	-0.45	-0.31	-0.53	False	-0.03	-0.00	-0.05	0.10	-0.05
TCGA-2Y-A9H0	False	True	-0.00	0.78	0.63	1.06	0.32	1.89	True	-0.00	-0.47	0.05	-0.10	-0.04
TCGA-EP-A2KB	False	True	-0.01	-0.47	0.43	-0.40	-0.56	-0.21	False	-0.81	-0.01	0.06	-0.08	0.02
TCGA-G3-A5SJ	False	True	-0.01	1.63	0.44	1.00	0.82	1.15	True	-0.01	-0.01	0.05	-0.02	-0.04
TCGA-DD-AAW3	False	True	-0.02	-0.82	0.74	-0.84	-0.10	-0.73	False	-0.93	-0.02	-0.00	-0.04	0.04
TCGA-DD-AAE9	False	True	-0.03	-0.19	0.34	-0.75	-0.80	-0.94	False	-0.62	-0.03	0.02	-0.07	0.05
TCGA-RC-A6M4	False	True	-0.03	-0.98	0.72	-1.14	-0.66	-1.26	False	-0.60	-0.03	0.04	-0.07	0.04
TCGA-EP-A2KC	False	True	-0.03	0.06	0.37	-0.28	-0.16	-0.46	False	-0.69	-0.03	-0.01	0.01	-0.01
TCGA-UB-A7MC	False	True	-0.05	-0.29	0.68	-0.70	0.50	-1.06	False	-1.37	-0.05	0.06	-0.05	-0.03
TCGA-RC-A7SB	False	True	-0.06	0.05	0.62	-0.69	0.03	-0.73	False	-0.04	-0.06	-0.00	-0.02	0.03
TCGA-ZS-A9CG	False	True	-0.07	0.13	0.73	-0.47	0.12	-0.62	False	-0.44	-0.07	-0.03	0.03	0.01
TCGA-DD-AADF	False	True	-0.07	0.02	0.80	-0.03	-0.43	0.71	True	-0.07	-0.68	0.05	-0.14	-0.00
TCGA-2Y-A9H7	False	True	-0.07	-0.51	0.49	-0.53	-0.75	-0.72	False	-0.39	-0.07	0.02	-0.12	0.09
TCGA-MI-A75G	False	True	-0.08	-1.35	0.72	-1.13	-0.36	-1.04	False	-0.63	-0.08	0.01	-0.04	0.01
TCGA-DD-AAE6	False	True	-0.08	-2.72	0.28	-1.70	-0.80	-1.32	False	-0.28	-0.08	0.07	-0.13	0.05
TCGA-DD-A73B	False	True	-0.08	-1.40	0.75	-1.03	-0.19	-1.02	False	-1.34	-0.08	0.04	-0.08	0.02
TCGA-BC-A217	False	True	-0.09	1.27	0.88	0.85	0.69	0.18	False	-0.34	-0.09	0.09	-0.11	-0.01
TCGA-NI-A8LF	False	True	-0.11	-0.95	0.30	-0.88	-0.55	-0.74	False	0.35	-0.11	-0.05	0.05	0.01
TCGA-DD-AAE3	False	True	-0.12	-1.25	0.76	-0.73	-0.24	-0.92	False	0.36	-0.12	-0.06	0.01	0.05
TCGA-DD-AAVV	False	True	-0.12	1.42	0.17	1.08	0.26	0.11	False	0.74	-0.12	-0.06	0.10	-0.06
TCGA-CC-A7IE	False	True	-0.13	0.84	0.10	0.77	-0.29	1.16	True	-0.13	0.09	0.08	-0.08	0.01
TCGA-DD-A1EA	False	True	-0.14	1.62	0.74	1.02	0.63	1.18	True	-0.14	-1.11	-0.05	-0.09	-0.03
TCGA-DD-A1EE	False	True	-0.14	-0.49	0.70	-0.37	0.11	-1.20	False	-1.02	-0.14	-0.01	-0.01	-0.01
TCGA-GJ-A6C0	False	True	-0.15	0.99	0.80	0.88	2.32	-0.31	False	0.25	-0.15	-0.01	0.06	-0.08
TCGA-BC-A10Z	False	True	-0.17	-2.05	0.88	-1.52	-0.43	-1.22	False	-1.11	-0.17	0.03	-0.08	0.01
TCGA-DD-A3A7	False	True	-0.18	-1.72	0.16	-0.89	-0.76	-0.79	False	0.34	-0.18	0.05	-0.09	0.02
TCGA-2Y-A9H6	False	True	-0.20	-0.55	0.34	0.10	-0.52	-0.09	False	1.09	-0.20	-0.12	0.08	0.02
TCGA-G3-A7M7	False	True	-0.20	-1.43	0.62	-1.15	-0.86	-1.00	False	-0.07	-0.20	-0.04	0.01	0.01
TCGA-LG-A6GG	False	True	-0.20	-0.96	0.83	-0.87	0.03	-1.14	False	-0.70	-0.20	0.01	-0.03	-0.02
TCGA-BW-A5NO	False	True	-0.21	0.15	0.72	0.17	-0.01	-0.22	False	-0.11	-0.21	-0.00	-0.04	0.01
TCGA-DD-AAW0	False	True	-0.21	0.42	0.54	0.25	0.26	0.34	False	0.36	-0.21	-0.13	0.13	-0.03
TCGA-DD-A11B	False	True	-0.21	-0.20	0.62	-0.80	-0.34	-0.87	False	-1.11	-0.21	-0.05	-0.00	0.02
TCGA-CC-A9FS	False	True	-0.22	-0.17	0.60	-0.57	-0.66	-0.49	False	-0.39	-0.22	-0.00	-0.07	0.04
TCGA-DD-AAD0	False	True	-0.22	0.32	0.67	-0.75	-0.16	-0.94	False	-0.71	-0.22	0.05	-0.09	0.00
TCGA-KR-A7K2	False	True	-0.22	-0.46	0.25	-0.50	-0.51	-1.00	False	0.62	-0.22	-0.00	-0.02	-0.00
TCGA-UB-A7MD	False	True	-0.22	0.54	0.55	0.40	0.33	-0.25	False	0.55	-0.22	-0.04	0.08	-0.08
TCGA-DD-AADB	False	True	-0.23	1.92	0.13	1.48	0.39	2.09	True	-0.23	-0.31	0.04	-0.08	-0.02
TCGA-DD-AACK	False	True	-0.23	-0.02	0.82	-0.39	0.05	-0.61	False	-0.90	-0.23	0.00	-0.03	-0.02
TCGA-BD-A3ER	False	True	-0.23	-0.62	0.26	-0.53	0.10	-0.82	False	0.73	-0.23	-0.12	0.17	-0.06
TCGA-FV-A23B	False	True	-0.23	0.98	0.30	0.31	-0.03	0.19	False	-0.44	-0.23	0.01	-0.06	0.01
TCGA-G3-A3CG	False	True	-0.25	0.56	0.68	0.04	-0.10	-0.15	False	-0.08	-0.25	-0.04	0.08	-0.08
TCGA-FV-A496	False	True	-0.25	-1.43	0.39	-1.21	-0.70	-1.19	False	-0.55	-0.25	-0.00	-0.03	0.02
TCGA-DD-AACG	False	True	-0.25	-0.79	0.25	-0.47	-0.71	-0.50	False	-0.19	-0.25	0.06	-0.15	0.05
TCGA-DD-A4NP	False	True	-0.25	-1.55	0.79	-0.94	-0.59	-0.87	False	0.05	-0.25	-0.07	0.01	0.03
TCGA-DD-AAD8	False	True	-0.26	-0.86	0.58	-0.59	-0.32	-0.36	False	-0.37	-0.26	0.03	-0.04	-0.02
TCGA-HP-A5MZ	False	True	-0.27	0.83	0.33	0.43	-0.09	0.14	False	1.05	-0.27	-0.16	0.16	-0.03
TCGA-4R-AA8I	False	True	-0.28	0.97	0.86	0.22	0.61	-0.63	False	-0.17	-0.28	-0.00	-0.01	-0.04
TCGA-XR-A8TF	False	True	-0.28	-0.62	0.70	-0.33	-0.06	0.04	False	-0.85	-0.28	0.03	-0.10	0.02
TCGA-DD-A3A3	False	True	-0.29	-1.50	0.54	-1.09	-0.82	-0.89	False	0.27	-0.29	0.01	-0.09	0.04
TCGA-ED-A7PY	False	True	-0.30	-0.22	0.28	-0.81	-0.70	-0.61	False	-0.58	-0.30	0.00	-0.11	0.06
TCGA-DD-AACZ	False	True	-0.31	2.05	0.25	1.75	0.72	1.40	True	-0.31	-1.14	-0.04	-0.12	-0.02
TCGA-BC-A3KF	False	True	-0.31	-0.37	0.43	-0.63	-0.18	-0.73	False	-0.51	-0.31	-0.01	-0.06	0.02
TCGA-DD-AACO	False	True	-0.32	-0.75	0.32	-0.45	-0.92	-0.39	False	0.25	-0.32	-0.02	-0.08	0.05
TCGA-G3-A25Z	False	True	-0.34	-1.20	0.62	-0.85	-0.58	-0.98	False	-0.16	-0.34	-0.04	0.01	-0.01
TCGA-FV-A2QQ	False	True	-0.36	0.24	0.54	0.46	-0.56	0.49	False	0.12	-0.36	-0.05	-0.02	0.01
TCGA-G3-A25S	False	True	-0.37	-0.76	0.63	-0.06	-0.27	-0.58	False	-0.32	-0.37	0.04	-0.16	0.03
TCGA-RC-A7S9	False	True	-0.37	0.33	0.62	0.13	0.03	-0.30	False	-0.20	-0.37	0.07	-0.14	0.01
TCGA-DD-AADJ	False	True	-0.37	-0.02	0.47	-0.59	-0.64	-0.81	False	0.06	-0.37	-0.00	-0.10	0.05
TCGA-DD-AACQ	False	True	-0.38	-0.35	0.64	-1.02	0.02	-0.89	False	-0.32	-0.38	0.01	-0.09	0.02
TCGA-G3-A25U	False	True	-0.39	-0.91	0.86	-0.86	0.08	-0.90	False	-0.96	-0.39	0.02	-0.09	0.01
TCGA-ZS-A9CE	False	True	-0.39	-1.25	0.84	-1.09	0.11	-1.23	False	-0.15	-0.39	0.01	-0.07	0.02
TCGA-DD-A11D	False	True	-0.41	-0.45	0.76	-0.57	-0.19	-0.88	False	0.04	-0.41	-0.07	0.06	-0.04
TCGA-G3-A5SM	False	True	-0.41	0.34	0.32	0.26	0.13	-0.48	False	0.90	-0.41	-0.10	0.12	-0.07
TCGA-WQ-AB4B	False	True	-0.41	-0.98	0.18	-0.73	-0.49	-0.99	False	0.42	-0.41	-0.05	0.02	-0.02
TCGA-G3-A25V	False	True	-0.41	0.81	0.58	0.39	0.39	0.07	False	1.03	-0.41	-0.14	0.14	-0.07
TCGA-G3-A3CK	False	True	-0.42	1.09	0.86	0.69	-0.09	1.38	True	-0.42	-0.73	-0.07	-0.04	-0.01
TCGA-BC-A8YO	False	True	-0.42	3.21	0.81	2.15	1.57	2.59	True	-0.42	-0.69	0.01	-0.08	-0.05
TCGA-2Y-A9H4	False	True	-0.43	0.02	0.69	0.00	-0.04	-0.31	False	0.06	-0.43	0.02	-0.10	0.02
TCGA-WX-AA47	False	True	-0.44	-2.59	0.23	-2.02	-0.55	-1.25	False	0.28	-0.44	0.01	-0.05	-0.01
TCGA-DD-AADR	False	True	-0.46	0.21	0.69	-0.33	-0.69	-0.26	False	-0.73	-0.46	0.02	-0.13	0.05
TCGA-RC-A7SF	False	True	-0.47	-0.57	0.33	-0.66	-0.49	-0.40	False	0.11	-0.47	-0.01	-0.04	-0.00
TCGA-DD-AAC9	False	True	-0.49	-0.65	0.44	-0.36	-0.51	-0.45	False	1.19	-0.49	-0.12	0.08	-0.02
TCGA-DD-A4NG	False	True	-0.49	-0.46	0.19	-0.67	-0.27	-0.45	False	-0.22	-0.49	-0.03	-0.05	0.02
TCGA-DD-AACD	False	True	-0.49	0.13	0.34	-0.13	-0.74	-0.65	False	0.63	-0.49	-0.02	-0.05	0.02
TCGA-DD-AAD6	False	True	-0.51	-2.19	0.19	-1.56	-0.78	-1.16	False	-0.69	-0.51	0.05	-0.14	0.02
TCGA-WJ-A86L	False	True	-0.52	-0.47	0.57	-0.78	-0.03	-1.19	False	0.05	-0.52	-0.00	-0.07	-0.00
TCGA-2Y-A9GZ	False	True	-0.52	-1.04	0.86	-0.82	-0.15	-0.97	False	-0.27	-0.52	-0.02	-0.07	0.02
TCGA-2Y-A9GU	False	True	-0.53	-0.83	0.74	-0.59	-0.73	-0.40	False	-0.34	-0.53	-0.03	-0.06	0.03
TCGA-DD-A4NK	False	True	-0.53	-0.57	0.79	-0.60	-0.16	-0.84	False	-0.11	-0.53	-0.07	-0.01	0.01
TCGA-DD-AACJ	False	True	-0.55	-1.70	0.58	-1.28	-0.56	-1.12	False	-0.48	-0.55	-0.03	-0.12	0.07
TCGA-CC-A7IL	False	True	-0.55	-1.17	0.80	-1.09	-0.70	-1.03	False	-0.68	-0.55	0.00	-0.12	0.04
TCGA-G3-AAUZ	False	True	-0.59	-0.19	0.73	0.01	-0.26	0.39	False	0.93	-0.59	-0.03	-0.06	0.00
TCGA-DD-AAVY	False	True	-0.59	-0.32	0.73	-0.60	-0.38	-0.73	False	-1.03	-0.59	-0.03	-0.08	0.02
TCGA-DD-AAW1	False	True	-0.59	0.09	0.55	-0.64	-0.15	-0.97	False	-0.33	-0.59	-0.04	-0.01	-0.02
TCGA-ES-A2HT	False	True	-0.59	-0.73	0.44	-0.58	-0.50	-0.88	False	1.03	-0.59	-0.06	0.02	-0.03
TCGA-DD-A1EB	False	True	-0.60	0.66	0.85	0.12	0.76	0.12	False	0.07	-0.60	-0.06	0.01	-0.02
TCGA-DD-AACY	False	True	-0.61	-0.68	0.50	-0.64	-0.60	-0.20	False	0.16	-0.61	-0.05	-0.02	-0.01
TCGA-DD-AACX	False	True	-0.63	-0.00	0.69	-0.32	-0.09	-0.40	False	-0.50	-0.63	0.02	-0.11	-0.01
TCGA-DD-AAVS	False	True	-0.63	0.40	0.36	-0.02	-0.64	0.41	True	-0.63	0.34	0.01	-0.02	0.05
TCGA-G3-A3CJ	False	True	-0.64	-1.23	0.53	-0.90	-0.70	-1.01	False	0.01	-0.64	-0.05	-0.04	0.01
TCGA-DD-A73D	False	True	-0.64	-0.70	0.76	-1.31	-0.58	-1.23	False	-1.29	-0.64	-0.01	-0.14	0.06
TCGA-CC-5259	False	True	-0.65	-0.81	0.04	-0.54	-0.76	-0.43	False	0.30	-0.65	0.02	-0.10	-0.00
TCGA-G3-AAV0	False	True	-0.65	-0.84	0.46	-0.58	-0.46	-0.46	False	0.77	-0.65	-0.04	-0.07	0.03
TCGA-NI-A4U2	False	True	-0.65	-1.12	0.67	-1.17	-0.47	-1.24	False	0.08	-0.65	-0.09	-0.01	0.02
TCGA-DD-AAE7	False	True	-0.66	-0.07	0.54	0.07	-0.13	0.38	False	0.75	-0.66	-0.11	0.05	-0.02
TCGA-DD-AAEB	False	True	-0.68	-1.74	0.25	-1.22	-0.60	-0.73	False	0.39	-0.68	-0.05	-0.09	0.05
TCGA-K7-A6G5	False	True	-0.69	0.85	0.67	0.30	0.01	-0.03	False	0.52	-0.69	-0.08	0.03	-0.05
TCGA-O8-A75V	False	True	-0.69	-0.20	0.24	0.41	-0.46	0.77	False	0.83	-0.69	-0.09	0.01	-0.01
TCGA-DD-AADU	False	True	-0.71	-1.36	0.57	-1.16	-0.55	-1.20	False	0.07	-0.71	-0.04	-0.06	0.01
TCGA-DD-A1EK	False	True	-0.72	-0.60	0.58	-0.39	0.43	-0.72	False	0.55	-0.72	-0.11	0.02	-0.01
TCGA-WX-AA46	False	True	-0.74	-0.86	0.81	-0.63	0.42	-0.70	False	0.07	-0.74	-0.11	0.04	-0.03
TCGA-2Y-A9H9	False	True	-0.76	0.23	0.78	-0.01	-0.16	-0.19	False	0.02	-0.76	-0.02	-0.05	-0.04
TCGA-DD-A39Z	False	True	-0.78	-1.96	0.60	-1.22	-0.70	-0.90	False	0.63	-0.78	-0.10	0.02	-0.02
TCGA-G3-A7M8	False	True	-0.79	-1.63	0.73	-0.91	0.23	-1.09	False	0.41	-0.79	-0.13	0.02	0.00
TCGA-ZS-A9CF	False	True	-0.80	0.67	0.85	0.06	0.50	-0.33	False	-0.28	-0.80	-0.01	-0.09	-0.01
TCGA-DD-A4NL	False	True	-0.80	-1.21	0.54	-0.72	-0.40	-0.53	False	0.73	-0.80	-0.15	0.09	-0.04
TCGA-DD-AAE1	False	True	-0.82	0.06	0.16	-0.42	-0.56	-0.89	False	-0.41	-0.82	-0.02	-0.13	0.04
TCGA-MI-A75C	False	True	-0.86	-0.15	0.68	-0.10	-0.35	-0.34	False	0.16	-0.86	0.02	-0.15	-0.00
TCGA-DD-AACF	False	True	-0.88	0.22	0.77	0.00	0.41	-0.51	False	-0.22	-0.88	0.00	-0.13	-0.02
TCGA-DD-A3A2	False	True	-0.95	-0.83	0.88	-1.06	-0.41	-0.94	False	0.33	-0.95	-0.11	-0.05	0.03
TCGA-DD-AADQ	False	True	-0.97	0.11	0.62	-0.12	-0.10	-0.07	False	-0.33	-0.97	-0.03	-0.10	-0.02
TCGA-DD-A1EL	False	True	-0.97	0.20	0.82	-0.01	0.49	-0.10	False	0.63	-0.97	-0.16	0.06	-0.05
TCGA-MR-A520	False	True	-0.98	-1.19	0.85	-0.84	-0.32	-0.48	False	-0.21	-0.98	-0.14	-0.03	0.03
TCGA-3K-AAZ8	False	True	-0.98	1.12	0.86	0.31	-0.19	0.08	False	-0.18	-0.98	-0.05	-0.07	-0.04
TCGA-DD-AAED	False	True	-0.98	-1.08	0.21	-1.01	-0.72	-0.97	False	-0.42	-0.98	0.00	-0.14	-0.01
TCGA-DD-AACE	False	True	-0.98	-0.28	0.44	-0.72	-0.51	-0.56	False	-0.20	-0.98	-0.08	-0.04	-0.01
TCGA-G3-A6UC	False	True	-0.98	-0.44	0.86	-0.69	0.01	-1.13	False	-0.52	-0.98	-0.06	-0.09	0.00
TCGA-G3-A7M5	False	True	-0.99	-0.72	0.81	-0.55	-0.32	-0.49	False	0.40	-0.99	-0.04	-0.12	0.01
TCGA-DD-A1ED	False	True	-1.09	-0.51	0.64	0.01	0.05	0.38	False	0.79	-1.09	-0.16	0.05	-0.05
TCGA-LG-A9QD	False	True	-1.11	0.49	0.68	-0.20	-0.24	-0.44	False	0.34	-1.11	-0.10	0.00	-0.06
TCGA-DD-A39W	False	True	-1.13	-1.61	0.89	-0.64	-0.43	-0.68	False	0.50	-1.13	-0.14	0.00	-0.02
TCGA-EP-A12J	False	True	-1.14	0.98	0.84	0.44	0.66	0.58	False	1.01	-1.14	-0.15	0.06	-0.08
TCGA-FV-A3I0	False	True	-1.16	-1.39	0.81	-0.96	0.56	-1.08	False	0.41	-1.16	-0.11	0.04	-0.08
TCGA-2Y-A9H1	False	True	-1.17	-0.44	0.49	0.02	-0.56	0.09	False	0.73	-1.17	-0.06	-0.13	0.03
TCGA-DD-AAEA	False	True	-1.18	0.53	0.37	0.44	0.49	0.85	False	0.22	-1.18	-0.03	-0.14	-0.01
TCGA-DD-AAEI	False	True	-1.22	0.14	0.52	-0.28	-0.65	-0.36	False	0.21	-1.22	-0.07	-0.11	0.01
TCGA-2Y-A9GW	False	True	-1.25	0.69	0.24	0.41	0.72	-0.78	False	0.98	-1.25	-0.20	0.08	-0.07
TCGA-DD-A11C	False	True	-1.25	-1.30	0.80	-0.33	0.14	-0.27	False	0.72	-1.25	-0.17	0.01	-0.02
TCGA-DD-AAVX	False	True	-1.28	1.30	0.81	0.31	0.72	-0.16	False	0.48	-1.28	-0.09	-0.01	-0.09
TCGA-DD-A116	False	True	-1.28	-0.27	0.79	-0.23	-0.25	0.12	False	0.79	-1.28	-0.15	-0.02	-0.02
TCGA-G3-A3CI	False	True	-1.32	-0.83	0.67	-0.48	-0.31	-0.20	False	0.75	-1.32	-0.18	-0.00	-0.00
TCGA-BD-A3EP	False	True	-1.35	-0.26	0.72	0.15	0.75	0.10	False	1.02	-1.35	-0.18	0.05	-0.07
TCGA-DD-A39V	False	True	-1.36	-1.14	0.70	-0.48	-0.50	-0.06	False	0.87	-1.36	-0.16	0.01	-0.05
TCGA-5R-AA1C	False	True	-1.39	1.38	0.93	0.36	-0.23	0.40	True	-1.39	-0.13	-0.02	-0.03	0.03
TCGA-2Y-A9GV	False	True	-1.40	-0.07	0.74	0.09	0.07	-0.37	False	0.42	-1.40	-0.17	0.01	-0.05
TCGA-G3-A5SK	False	True	-1.60	0.49	0.77	0.16	-0.09	0.20	False	0.26	-1.60	-0.14	-0.03	-0.06
TCGA-DD-A4NI	False	True	-1.66	0.93	0.59	0.31	0.01	0.90	False	0.53	-1.66	-0.19	-0.02	-0.03
TCGA-DD-A1EG	False	True	-1.70	0.38	0.71	0.13	0.73	-0.01	False	1.17	-1.70	-0.17	0.01	-0.09
TCGA-DD-A73A	False	True	-1.87	-0.18	0.68	-0.34	-0.36	0.50	False	0.26	-1.87	-0.13	-0.14	-0.01
