# Supplementary material for: A novel single-cell model reveals ferroptosis-associated biomarkers for individualized therapy and prognostic prediction in hepatocellular carcinoma
Source: BMC Biol. 2024 Jun 10;22:133. doi: 10.1186/s12915-024-01931-z (PMC11163722; doi:10.1186/s12915-024-01931-z)
Supplement: Supplementary file 19 — Additional file 19: Table S14. Prediction of chemotherapy response in HCC patients based on risk scores. [file 12915_2024_1931_MOESM19_ESM.csv]

	Camptothecin_1003	Vinblastine_1004	Cisplatin_1005	Cytarabine_1006	Docetaxel_1007	Gefitinib_1010	Navitoclax_1011	Vorinostat_1012	Nilotinib_1013	Olaparib_1017	Axitinib_1021	AZD7762_1022	SB216763_1025	KU-55933_1030	Afatinib_1032	Staurosporine_1034	PLX-4720_1036	NU7441_1038	Doramapimod_1042	Wee1 Inhibitor_1046	Nutlin-3a (-)_1047	Mirin_1048	PD173074_1049	ZM447439_1050	Alisertib_1051	RO-3306_1052	MK-2206_1053	Palbociclib_1054	Dactolisib_1057	Pictilisib_1058	AZD8055_1059	PD0325901_1060	Obatoclax Mesylate_1068	5-Fluorouracil_1073	Dasatinib_1079	Paclitaxel_1080	Crizotinib_1083	Rapamycin_1084	Sorafenib_1085	BI-2536_1086	Irinotecan_1088	Oxaliplatin_1089	BMS-536924_1091	GSK1904529A_1093	Tozasertib_1096	PF-4708671_1129	PRIMA-1MET_1131	Erlotinib_1168	Niraparib_1177
TCGA-DD-AACK	0.0645804033690892	0.0128351774603164	18.7871179936246	2.5253527990659	0.00770652352545903	19.5564491026418	5.03777855189072	3.67541987601812	26.2887112121598	74.3819029775652	20.1894109020253	1.13544226797433	130.188518726037	63.6693492039638	5.12281906959347	0.0483978545746098	63.3587254316474	12.312674605528	91.6707533886442	5.04074980326074	55.2480196938533	96.539507012671	47.1816946362595	19.0210819160735	6.34671384420983	18.8462420887983	21.9980568811615	23.9332206426575	0.11522267734577	3.46614013768337	0.830667421130942	1.16728192377029	3.50437878005975	80.1615730843344	4.8340842293958	0.0359937172131182	22.4681081641443	0.0607994759524686	9.50152009480576	0.935076813317095	12.6815702105679	24.9482438556017	5.9846650837608	59.8480419950005	15.4800293771186	47.8386328989389	142.860937461609	12.1199573371514	66.4169052767334
TCGA-DD-AADA	0.116360727165917	0.0402387411967155	18.9567989221415	5.77586411365077	0.0153829219956765	28.6667209602691	14.2458632251088	5.83678014549787	49.1929712898584	57.1605015280992	28.8496096610833	1.19961611224548	138.130200147077	86.3232429026478	8.67073438991957	0.0458391425845008	113.01573188115	13.0013781395096	68.3965429035257	11.4440206282353	61.5832014917744	173.011132533421	68.4699323555034	18.595803909752	8.54158571632839	22.4007288351103	21.7676196889223	55.105589480889	0.252009472546156	4.9122676528539	0.840941393682718	1.43666029666867	4.72350607814529	158.718175217935	7.28904514223897	0.0958139061655246	27.8908487199923	0.243866204008997	19.4980464127972	1.2859314094289	11.4600977730811	34.0722246388829	9.8225925512922	102.643601574038	28.526093545808	51.6214111232666	95.4003840242232	13.41955612265	53.8827808919171
TCGA-DD-A3A5	0.166702379820513	0.0330130354935692	50.6002325996929	14.1626821604876	0.0127461748931011	31.1460590229344	7.89401981023589	4.89908944249073	39.293372018726	109.766269591973	26.0879353549107	1.26348391290377	222.463069051719	86.6535122779937	8.1582759258019	0.0630689472540984	99.1572214391952	15.3133342010772	118.298290317861	8.86570564623033	232.819323898384	95.3511897357273	75.7865248492112	25.8621880698719	12.1370026388943	22.2738452307769	26.534058726898	63.5927593821733	0.264879235754894	5.7404927931953	0.826069196045139	2.59666158688724	4.61482861545948	132.160323243663	4.22232191350572	0.114674642497239	32.8462141777042	0.141605356331449	17.4064864828678	1.50153858271826	22.4098762381405	69.9888518403962	11.6650811396677	69.556874736845	22.9883361220705	56.1937729840912	178.071315280602	13.2039324597753	114.094978848157
TCGA-CC-A7IJ	0.01305430049511	0.000642683440468178	2.13867539021735	0.556332963683201	0.000871024996627577	14.5144623432266	1.27426946417475	2.44878408492213	5.93112741129255	9.76267377889941	11.3956133523845	0.0422961981367635	74.7437258241401	36.5423317530878	1.9329616404402	0.00342233606135273	23.349513362784	8.65075168064977	118.451615057783	0.545110320091479	72.7703652520375	31.0334946950104	5.42015947330284	8.82328221274005	0.0939704777344792	15.8961985938823	5.4814279164441	5.14522361822488	0.0283674405545585	0.916982014322783	0.522124555038401	1.52234980365991	1.18516128949221	18.2251899257068	0.173854536816967	0.002042831194149	8.48113821274554	0.0114134760861294	5.19956793003178	0.595220930063884	1.90199445406998	15.392242076725	2.28323979847654	23.0458737744037	3.24169693047828	41.5031031633406	54.148504714429	9.54993032723748	12.0225595928089
TCGA-RC-A6M5	0.0700103286276379	0.0200214357000104	18.5902850649095	2.9327282921353	0.00814330130682609	22.2624827145087	11.2121291475747	4.45286757276868	34.6004510015129	51.1008251653863	21.942503263482	0.670655326230961	128.537454189231	56.3770527642451	6.65925143178062	0.0260795906216154	51.461991197755	11.0691011523705	82.5715354044471	6.84671817942078	32.9979728815629	106.678444586487	55.463190694164	19.1338114795322	4.5889946494884	19.3477551176242	16.5704363460299	37.733447537219	0.114050438201775	4.06366297707026	0.779880286642166	0.707533202766605	3.43015961334347	112.85200383506	3.61623722165907	0.0790511414642673	20.6186339762286	0.122735817197412	16.0263044029279	1.33085444195247	8.47285715966138	33.9267459391863	5.32776597936893	88.5721878590448	18.0625235557852	54.723698966654	105.838037430995	14.7202765137327	67.8499597586662
TCGA-DD-AACY	0.0526448305277987	0.0263860543846786	14.972088416896	3.2233349055885	0.00837519189720652	23.901534696575	8.13507642802217	3.61704441421518	42.9435576004424	51.7147670066183	24.2460706478477	0.878083361741551	169.296237438888	73.3486880227483	5.88058482809488	0.0510078036492629	95.1202968006173	13.904533053364	82.1355220249438	6.92723218864638	52.9050196960524	115.440058616607	72.4655004472768	23.9846225413374	11.3166537502926	22.3733258500037	22.2908039105015	31.170562240501	0.1921133177758	4.2814328662348	0.839198930349268	0.927976969562753	4.07230465668431	85.635427182785	13.4501659423092	0.0575609120013768	22.843592888419	0.132226389915129	14.4649884284308	1.56204251433234	7.21478090515874	28.5103506535824	7.57050079869793	71.5909186261808	28.9133959287021	52.7052215687078	90.3616588734913	12.6745727816	52.9778896571757
TCGA-DD-AAW0	0.102575170411169	0.0222232349938081	19.6264031614861	6.29493597449587	0.0129096814264059	24.4962888110909	6.05950640208916	4.74415220169662	26.665624386646	89.8189130156308	18.5608657465024	1.16364142244945	104.824999125858	59.0854020780638	6.21506667119928	0.0391942949598088	93.6911760847068	12.0231863371682	76.0938355074144	7.95756611272294	46.4454945620386	120.852447056239	35.8808206231558	16.346468790582	9.68744231401861	19.7017820068892	12.490209073693	28.6080127748279	0.169567944534557	2.99929048315113	0.775103536994882	1.51701388928743	4.41311863013412	65.6236908134466	4.21906058461726	0.0501788291633658	23.9423749437325	0.0953182959566368	12.6633759855728	2.1917199971814	20.939512118087	39.3486699468737	7.2321818668716	73.9568294493648	18.5791493775139	45.6994171379018	98.663625436	16.2511435471667	60.4575182768613
TCGA-DD-A39X	0.267746647147599	0.0350075244485299	56.0392973491827	12.3584509188721	0.0121396010046191	27.0535417614246	27.3005110877425	6.90310615766378	29.8840245744956	113.251503521314	29.9826778325112	1.00411525713531	245.050354649969	108.299562642552	7.89619977006614	0.060170515640994	112.066784453167	18.8831883172777	124.319988157071	12.402016006271	64.3192519001542	160.76252197382	101.399531305904	35.3435024979283	15.591755543863	26.1857712670355	20.2901289734759	36.6199373045903	0.178827723093483	4.62718865234641	0.807545532364502	1.91522160757401	4.49694961521099	97.580033166117	8.05223085194521	0.0726824674791062	40.7122256074919	0.131400778375559	14.5973363517589	3.0463254220224	33.7166485826888	50.4846513041018	7.31363147007302	91.645568228522	37.7015000867475	47.1622853102273	144.505515626028	12.3024222961006	109.011546056681
TCGA-DD-AAD3	0.0826080069919708	0.0246718718614316	20.0444877167865	6.08135121792401	0.00973484004396284	27.4769677038566	9.38070707672122	4.88849546142274	46.0614847318833	66.579360161419	19.5000034943457	1.29535522855793	148.293733290364	55.2592651476201	6.02141176390818	0.0368198615871349	66.1368602328424	10.8705760731256	74.4822155313027	8.06193901892636	83.4601707750167	101.814192179589	40.4250416284653	13.8110534779034	7.28096022338918	18.4550483783689	14.5406671664709	39.7552197344602	0.180393367753999	3.5596345980669	0.791529649111272	1.47753762900683	3.69892419700183	104.733393756864	3.48908624251967	0.0500829382132105	25.6862344826065	0.106706187555748	17.8055600273831	1.35563091030848	11.8355465649238	49.2868460487076	8.57829725716367	78.2983069971003	15.008678713566	46.8950421661843	108.884142919624	14.4159768580003	61.6757342396336
TCGA-DD-AAW2	0.296392446097353	0.0857849675835849	57.2740174035024	14.8006296145563	0.0198359006043782	34.5310229871879	7.4581337480437	5.26227952403573	38.1051033188299	86.6528220226675	28.7848446177465	2.21759194740667	216.247901314225	81.5160556716924	10.6466404005163	0.0826086636658448	99.2958223203282	13.5721544660074	93.3140123016857	13.5166847384434	140.731496486912	164.236006056993	63.8933990825319	22.218618060442	14.52848517273	20.84116686477	22.6781401673944	56.8682869947906	0.251970691531094	5.43187093541958	0.896680580939625	3.07312209341244	4.48500262702026	364.114580735896	14.6209300951845	0.125117007280858	30.4338727889272	0.202605950819773	16.0065867403887	1.05629030107651	36.973556907274	73.9896378253103	10.1719263278251	72.2358006141955	25.1326445546474	69.4730908409967	135.108615463606	14.4436609285691	97.8167718030245
TCGA-DD-AAD2	0.0819997759443854	0.0251550188166265	24.0992275909922	4.35060692702156	0.0108637023669829	29.6181329290318	6.87806866447821	4.58563409680328	32.0593603887528	61.3319883223929	23.7798525646902	0.790004044299892	122.782416062136	57.2832847291848	7.15193500656896	0.0280576091172701	79.3083381276756	12.5450074343479	91.7475558216977	8.37082495043562	44.7243900509105	110.158914817735	55.3073809394407	20.7764431985229	4.64839970505154	21.2887465809498	21.1633015495043	32.0581828362396	0.175645513705116	4.04337586686423	0.781076684358936	1.0523442984761	3.78743526288923	79.417773135403	4.04540155240531	0.0712329545397334	24.7780727688368	0.132066264849731	15.1264480247241	2.10707971944397	12.7913675258806	33.3038710280897	6.44940675736573	83.4741215298507	25.0665375650177	45.548689290671	112.671624317864	16.2892152862654	67.4464869487048
TCGA-DD-AACN	0.0706427232010481	0.0079297642516108	15.356202264564	2.71457216991954	0.00547933724094223	22.6623387237701	5.8752499420193	2.76695621869267	23.2353759761438	50.3040389761396	15.8077213138395	0.861903324112158	117.525573188239	82.1810530577511	4.28601405436181	0.0200737457950144	70.8038568159084	11.8468869288427	76.313308596453	4.2057314294297	60.6176419984402	84.5678633810708	28.5994527928674	14.513842171384	2.84472566499148	19.5646750406002	8.49487301527099	18.9416247502299	0.0953780096755174	1.73034111891883	0.763795729624595	1.17571076193981	3.50508524163329	65.6476105411377	1.85543018863983	0.011579104638843	11.725601743203	0.0547912598886955	10.5354680334841	1.14864543870448	8.98140035140301	30.4239682144446	6.59667516784067	66.5129741390218	11.4557762002905	41.3575536400335	43.9457512974577	21.2426598181707	39.1378692451579
TCGA-5C-A9VG	0.10244909583726	0.0041093428382396	19.7831460997572	1.79952030933978	0.00425538016140852	28.2970461224489	5.63297522985942	2.27272299831699	22.64896456467	62.9854639912677	17.5837091941105	0.803470620429377	207.507187375787	104.178338804644	10.5232311448281	0.0384362350881126	74.190007135951	13.4592507046924	95.1720215899166	3.55168051609685	35.4963508344903	100.375219133223	33.7105182615371	24.7309716846718	3.63860012175872	19.1637259326549	19.0761869052426	15.8087406050013	0.102217698210749	3.89909542241992	0.798671603917529	1.17677454913099	3.95231449350068	55.7252635912947	7.42072867842982	0.0106767492515183	13.5996588804427	0.0501008192722753	5.65270688389632	0.457155405109529	14.2229743301054	24.6923868548096	4.83976479965115	53.1018648372624	10.5643623812469	57.031860399077	68.8455111204225	20.9147014681779	58.2823998021896
TCGA-G3-A25X	0.0556415390916459	0.0117244386475678	6.79987271402321	2.83209652555351	0.00555044600239459	26.9671416311354	8.91252640528127	3.7519022726775	36.6734597156839	63.2882604340842	13.9097251807239	0.696879124962477	194.434943321605	71.4668839083056	4.89530768508146	0.0281093274399274	98.5606887403624	13.085397770791	111.466313240956	7.57869068868381	172.817480219361	79.0006628214831	75.1441606046347	14.2707984790874	2.91899507472983	20.5213087316269	15.7634709854745	21.5978304923767	0.100591628770066	2.95948936620762	0.609536534970491	1.79886565862406	3.79404093599958	39.2429170298294	2.1684122166738	0.0240450063258185	19.3320322433134	0.0494553014132894	15.5615166166587	1.46126305791643	6.84093159966741	49.9259425600313	9.6127863093835	73.2664677490616	10.9193533110597	28.0408199798112	82.6285628756546	12.0605111759826	74.3090239201803
TCGA-BC-A3KF	0.202750505299224	0.0382831192813624	41.7883627660138	12.7504358268766	0.0175090243706633	36.4464210975431	4.43277301608606	4.80564127102001	37.4232991873076	89.5220568106441	25.9275875486741	1.74605122531059	253.4127248948	80.6277745032006	9.95221719005907	0.109361809928771	101.758492418635	14.5834263168524	88.6058169517019	7.67687314487624	200.365849007025	150.372159120013	58.2644452648119	20.1999231295489	22.2465179780838	21.2847286616145	31.1602282816835	91.030413715418	0.47261125457982	7.77846498258521	0.918069464412581	2.46833220143242	6.02934465951462	264.049769062817	12.5808357124826	0.112458459888394	33.873818762687	0.261452029712655	15.1607190485236	1.10130603785226	32.3094136890402	68.2462052121454	10.8247593900878	71.9665461656916	21.7242199798605	52.1594447321567	112.306026033814	16.692432644789	119.570278795064
TCGA-RG-A7D4	0.0678396361536118	0.0171509938993208	19.6220554123301	3.91554718900011	0.00773702422722136	23.0777714135241	4.74487335543869	3.22738260349342	40.8634063085895	68.9192575731666	25.2600109202639	0.560799459753545	134.988994713558	99.110942337845	6.03401961689133	0.0528926487169563	102.458947743449	15.8374885012226	92.4971777284076	3.79385469608364	224.751494112226	97.4731275782376	54.0351888317563	20.6290386875646	3.84709474690077	21.8649824860668	18.5261360812837	51.0767978429176	0.217171105393732	4.66853508085736	0.808371680614638	2.97350186332173	2.57983682056623	102.152278666319	4.57887996905542	0.0359550336434799	17.3124303712749	0.125659484546286	11.5265551765289	1.71585107639769	10.1503312383538	26.3409892679098	9.2503478934887	73.9832151526486	23.5624723857835	48.2611957333636	54.8561795000013	12.4381373701633	74.8805162634134
TCGA-G3-AAV4	0.190109700077599	0.0404051551695835	47.3838869376436	8.25543351344201	0.0137883482503278	32.577996941038	8.62583933174237	4.85094174044229	47.6305340555815	98.2595576556998	22.4030529782412	1.982992902601	189.888239566639	82.0190588333365	8.59305537373924	0.0811159471028298	106.14912824802	13.3689824579234	101.861885719804	7.7917663572273	415.998076504373	135.726002671804	43.9946802458729	18.9396040218276	10.0187742263932	18.553855302132	31.4058131803862	61.8541421266395	0.217382030109788	4.79243477414804	0.841413305606087	2.18353668498127	5.24843971626948	124.646005466878	7.77567818857615	0.068179950502375	22.1880867361119	0.0943360548217772	15.9471866748136	0.910960514380791	33.4039151254388	55.2391519663674	10.3874222922658	76.7439930418458	16.3461192884817	58.2406355766164	91.6088209820108	20.1109948150447	89.5763807145343
TCGA-2Y-A9H7	0.0528649845117882	0.0154761429499084	10.1675227402668	2.18611170024597	0.0075084435194361	23.5482066910828	5.51998297403535	4.27394960642888	34.7357131338684	50.4872874065272	23.224431947205	0.907551722376616	262.373367881426	88.708308823125	7.97660143901107	0.0406865837257739	68.2078542501434	14.5948999501662	99.3575099720638	6.30348071818602	73.8430728600737	80.4933645541731	57.8864548451557	21.0552670480163	4.04334438386265	20.8550249429418	21.8323218408643	32.6198259253402	0.152960042691589	2.89392514878705	0.859798152101251	1.27332664480716	3.37600965723613	117.10512370729	6.44766379869955	0.0298600031586693	27.8044961735631	0.0954543678997835	9.6601926837912	1.00673071741864	6.58362333222673	25.3163789823479	5.77226175754746	63.7909552893854	16.2179389895628	52.1248038971024	61.7005680657562	11.0485699575511	62.4593205020548
TCGA-DD-A11D	0.108487259994841	0.042996105559618	35.2887420465992	8.79942536401332	0.0126018670928154	25.9786168258474	9.18756040107536	5.82299579607963	52.522958515118	84.9315108950405	23.7354986099679	1.61158086604103	157.995345450272	54.4596137638694	7.00461397343131	0.0642576026652486	72.7672456190407	11.7297501602471	78.6272138022594	8.58845784640413	133.951077676066	135.55751636121	57.9170974429732	17.4073613647265	9.05324217055765	19.1708341939785	16.4134299319639	59.7297775201049	0.158540484319489	4.26361819628019	0.821652614202781	1.23404579352824	4.37787262168342	117.359320323748	10.5275884974471	0.0957457342930985	28.8576199286176	0.112114662933781	18.6627100836921	1.59052621953233	18.890796841634	45.9947526964972	9.07263814733069	84.1217983921554	21.4606128904618	49.8958583481947	115.1092129466	17.5920156372238	91.0170538203339
TCGA-DD-A4NB	0.0530416534557822	0.0089477802037137	14.1701691752728	1.60529292563991	0.00613633564123208	18.9654621525892	5.45740669108956	3.39922577380624	27.6060864802523	44.3339321573097	18.253994124226	0.465184813030684	81.2405443208551	41.1148455348555	4.68586570315919	0.0135337659132369	45.4838466198539	8.38565016202867	60.9583362388334	4.04790680134923	21.3308197816865	82.1035528636288	33.1008856922636	13.6823042499848	2.27977196883475	16.2883119967439	13.6052450187758	25.8494606998229	0.0904811688119762	2.57269085535795	0.701914762587955	0.739195251549572	2.82467948650029	60.1681416296436	1.64569653101989	0.0419529346497552	13.3954659111457	0.0716962330443992	13.4234403489559	0.920794629664135	6.8554744856038	35.041168833003	4.28870122479024	83.9588100294797	11.200683431435	51.8432931211786	98.5735399675482	11.7657658571936	44.8208604642863
TCGA-DD-AADJ	0.0715942479288152	0.0256812643521003	17.810050599713	5.71642328171098	0.00944395779645816	26.7466665817206	11.739121585322	6.35081062036078	56.2381534644848	67.6942452222543	28.4127264917435	1.46681919571951	222.369238812693	92.3182352148747	7.99976619232499	0.0643603296405071	82.2762329612133	16.0730413717766	107.234445283269	11.1832618979466	82.5948071177653	117.40488336889	111.036438582494	26.5582977188952	6.68578454634275	22.9842746099596	23.5906348871617	39.2390987073393	0.137116389296924	3.50144042617847	0.831288823282658	1.81236035114838	3.96493907956901	161.090856678867	7.45050610109113	0.0808507730999153	40.4327930740842	0.127297323083886	14.8992930830036	1.52281313170505	8.95328102540785	32.7794450294388	9.0153309551147	89.9636211474503	28.5398216754611	53.4067177438463	113.098539708046	12.4348710251141	96.9666702408753
TCGA-MI-A75G	0.14183163838795	0.0429316775593702	46.9297221627868	14.9375586305151	0.013265674950705	35.8579764093159	15.847408251592	5.6878064826967	44.8362719298478	141.143740628673	24.281692132861	1.71187010108297	225.775871774374	80.9057971959221	9.90565751001019	0.0738080882748048	119.513136570779	13.5778714254837	92.9137106578807	9.62983953969011	268.631476283647	139.477670474506	119.936457096134	20.3021668253154	19.5991729660961	20.255445167974	29.3446430299958	65.0534069738193	0.192033952726026	5.74129503986639	0.793017711848298	1.34458604148938	3.76840608962044	161.933486891806	15.9984617967123	0.0847954779056527	27.9836372734371	0.0986617490190681	15.8737644108079	1.18035330885699	19.4404164742256	73.2213509192143	11.5681024048804	84.5623521812615	22.6369513551042	53.0369776798335	117.878542020633	18.3188633574889	119.993892510871
TCGA-CC-5262	0.0684821280498248	0.0185332016780868	23.8313657974766	5.04704226669033	0.00829379476060259	30.7786020221021	13.7858607405658	6.0015338935031	39.1965718223293	75.1917140856162	20.3678719630192	0.890278626962164	145.519252053908	57.222681041855	5.55954821283808	0.0349774797642864	71.4016611597826	12.692757892502	102.597941810234	7.12842056575359	82.1816963964936	92.7960277252508	67.0784644916016	17.3438355150113	4.551304631462	20.1145947726523	24.1534023904745	31.567925655871	0.168868645571384	4.26967626416172	0.698621714802996	1.26028098295775	3.8762138061401	72.6645704631381	2.48306658358653	0.0694983733962219	30.5364731445327	0.075481722099518	15.3173092394282	1.80145382718295	12.8005159718942	51.0780366882584	7.18219389597412	67.5002369529063	16.2537839976439	38.1235318423351	133.927057249534	12.7504396210399	81.4279101839641
TCGA-DD-AAW1	0.201611215201689	0.126872572606064	61.1831949276226	17.1248153998071	0.0457586264138105	36.7210120203067	15.7464205886823	5.83333782749394	72.9753444031004	107.415363951968	30.9413590234701	3.21280857667174	199.695304006813	89.7787623867484	11.0585021449268	0.135037181210876	111.838803109357	13.9863152721704	78.9693634692178	21.7269045143716	193.289899742974	189.10164150207	93.418026209818	22.8900089086315	16.4493894285815	21.1347033416717	43.6232416387015	89.0576351450765	0.477278587256697	10.1595049854539	1.01617553455522	1.9769451159371	4.63402385420752	360.685454041483	15.5236816529553	0.4812549939201	36.372384299405	0.238776733450521	23.1863889154161	1.14013558252893	34.8083982960131	66.7501867730552	14.091843781019	115.91328610679	29.8761416343604	67.369902647195	176.676982935483	21.7099137963568	101.509326929404
TCGA-G3-A7M7	0.0771776650006891	0.0236994125252023	25.0312320479583	3.37795785525031	0.00952244100387915	19.3625428328387	7.4371340794932	4.24495820012568	29.2334897877846	68.2116531911626	29.8974335517286	1.18120030077681	214.775754696408	73.4079553750005	5.26726543606102	0.0397794658193791	73.9589598565076	14.5923917709099	101.456687356043	9.0419176478832	52.5308413633579	114.029982654309	81.1714145385339	28.7126945939725	7.48676411405455	22.5331702811363	23.3353995997065	26.6047809503653	0.144606208723511	3.87916804781678	0.856541943315125	1.19044697517464	3.5538403062057	90.6793160322541	4.59102146826468	0.0716061459404335	38.6161610723316	0.1098754798124	14.0744263409687	1.51611318897839	12.2376501300771	33.1676190559577	6.82130535138469	74.3046646633019	34.6398745322772	52.6850172524445	139.686939525279	9.18861966620288	67.295845529599
TCGA-DD-A4NP	0.0971460054778169	0.0276968236303738	28.305590706886	4.6315520143462	0.0124531068672796	30.4545143108054	16.3952878309148	4.81405955190436	47.9423453605035	81.1038752007217	24.5349116440125	2.05031604291129	164.280076311868	73.1562000835738	7.42417430983133	0.0685289605296272	80.939550365471	12.5306486175864	77.7598926111819	14.2152361976776	78.3462697505832	130.5331138276	69.9047288195609	23.0905502480112	7.98649980714057	19.5837255578192	25.7158527029934	30.1147987972826	0.199517623838658	5.15957172333684	0.822284710099326	2.2995428211871	3.96118331520958	122.345617759431	10.2148009061553	0.131977434971232	28.9907763897758	0.124899033041228	14.2675164332085	1.0173507986813	12.8491566559842	31.1378986342938	9.02597707973394	91.826025573343	20.981902145553	56.8721259890524	117.829789581082	14.4079908323138	83.3876526523214
TCGA-MI-A75E	0.0774230831272668	0.0430751795074566	20.7194592248732	5.72261572821889	0.0125335921123319	25.8240091025365	10.2406848600133	5.1972255739626	48.3235887720611	83.8513211324957	23.6217406319534	1.17731069799519	188.785355292613	64.8251480909638	6.65194263126419	0.0419649349588576	69.1131309881202	13.5496184255029	95.8254539616176	12.7627571016289	92.7888181379127	139.862946709277	86.2512315224748	20.1611423855428	8.95783263782891	21.293509514199	22.8347339090454	37.2270097429868	0.206324717815872	4.50194545943796	0.795825606885159	1.23347844621741	4.55235008247199	168.414526994004	5.42402586537863	0.110154600280084	34.6324481712241	0.122615988362634	17.1185981035214	2.38866315656647	12.8805453065683	50.9145716524581	7.81503226791581	96.4387257187417	22.6554756815916	40.4491615010074	156.404834027842	12.6668639708225	100.427055493129
TCGA-G3-A7M8	0.0632595894326658	0.0323167265451522	25.1877247876868	6.06844238424799	0.0108012328917495	20.0202423140306	8.20882157024835	4.84478466391339	38.2664358929536	55.8171055519724	24.2435788552311	1.51887845188994	157.964198998194	59.0669950602762	5.3637708361575	0.0546454069558793	55.3569622197478	11.8178521584099	74.5316983964333	9.97481565623662	40.2192661499808	120.98981763281	48.880603282368	18.5757471205051	6.91601689809696	19.2251311295456	19.2226150204676	37.8233519409884	0.164266165293381	4.00369248539794	0.805857818636546	1.67186382667185	3.70959050214126	156.10162111371	4.90869274869012	0.105727789027738	30.7434344983685	0.131724815196272	12.9456562399151	1.02009638208591	8.0057717857617	27.1795221619001	8.07152819825667	77.6064355126889	21.9848043110295	50.8747498288092	116.833581318172	9.47592537890432	73.2347480529244
TCGA-DD-AACL	0.0410359027453167	0.00656775967629493	5.12516180603042	4.14720058999121	0.0051263613953403	26.5681561019541	3.40032216604065	3.82853842451508	29.163673207075	35.457404313606	12.9245851680865	0.421379234208144	148.285604435485	63.6506041941199	6.66080488957556	0.0226885145319182	73.8664222634249	14.5190873487235	118.70104246191	3.2296155035874	216.087151387214	72.5176254571481	32.9603928786589	16.9280681709283	2.61517317981856	20.4304466603964	24.6820232704778	40.5844258874627	0.154467439816419	4.15502076349188	0.712296799042239	1.10640160673987	2.80571875885802	54.16171425056	4.93126796856428	0.0198042366975532	23.7982441790292	0.0843123972504265	7.37749123121992	1.53500082848088	5.7743536125959	22.1106289476237	7.24306887989313	54.6127542240897	11.343933705695	32.5929473313475	45.9504616030806	13.3924702863023	67.9823768432381
TCGA-K7-A5RF	0.0381365783639636	0.024160331186446	13.9455059511077	4.78036777882497	0.0105115927187313	21.3541493060137	8.23744049378816	3.90114925179602	36.9437870823146	42.9615248777375	23.4338225242203	0.904981683693186	110.8254422446	50.2916562593903	5.72678660024901	0.0305899794279428	45.274254884459	12.014394234005	72.9675465831088	8.97055920865858	50.7632186673672	73.6662979371071	35.1692048187411	16.6521853116146	3.4431642936597	20.8023470008282	19.7789310309016	35.6674374530998	0.157501574382946	3.67324704298971	0.803861266679307	1.02096732017766	2.96488001310824	87.9204233852025	3.98166769204239	0.0721258699605636	19.8572170518283	0.125182465071761	13.8123899574291	2.33764626812376	5.46830307045418	25.4673463233611	7.5197530295821	74.7157707149762	22.9611595733083	40.5507865378826	71.4909829407397	10.8816235400053	43.7768004113001
TCGA-DD-AAD6	0.112590911516508	0.0535581760657824	43.2287553717917	5.8253520176798	0.0186082480450593	28.6089983077857	9.42517216868669	4.40657433699868	40.9607217203616	114.160419048869	47.0388278717601	0.574222977155031	249.040466700447	117.356872602249	8.09739876285516	0.0679254217667981	123.92302742716	17.6134864303843	85.8081108518117	5.60300970163644	131.311747088902	123.291242083053	95.9532015836688	32.6397982801585	7.73260572934054	23.9522240058515	52.3385496296817	63.8551963272022	0.485983993127661	7.64860833591575	1.00256773115128	2.19470480847593	2.92404945550814	267.599233525792	10.3589054642719	0.250512575088579	24.4879990646132	0.258613362470685	17.4438526684552	0.836653942680148	24.4532017911124	52.1757694984959	11.6105970769662	124.171200278619	44.3173906786035	88.5969621763977	75.565408748921	13.8436787105542	117.747186586545
TCGA-DD-AACD	0.066833340092136	0.0746862235632785	15.9595070889032	6.20595257603026	0.0151033712047115	31.4227458308561	5.71788642979117	4.94926144211996	39.6452457825341	65.1011912577609	31.3091452917854	0.87898403558889	214.390719143416	74.8017840980867	9.83971574641181	0.0522105811301676	70.5723900304272	15.2469559401433	103.853075280756	15.0870010349568	132.523713586789	152.92068254839	97.4449869108305	32.0752303756065	10.1034632957576	23.6247448909958	29.2277776999409	42.0441948634623	0.199584185249933	6.78927578688906	0.798120726479037	1.90682086389847	3.25683717900947	161.859016796499	9.77938884517817	0.135780728215238	37.8662173443012	0.161684209951136	16.0201389620513	1.76863723719846	8.75194983854183	43.2051937470416	11.6405604937436	91.9409134075981	36.5903567504336	51.729008503285	106.957188922697	11.4690112129288	77.5094996647439
TCGA-DD-A4NH	0.0778190830530689	0.00875759303742442	13.3477752037461	3.42784461372422	0.00605801935603924	27.5382534037976	1.65902445571504	3.70366424675498	33.5141129875719	56.5724630878183	14.266571365109	1.55818504875027	136.576565171194	65.4626067081179	6.52301859496115	0.0420009073455077	120.229007613317	12.4960222291923	78.821194843995	6.21689298390788	50.8687020505144	88.265745173779	50.1921124514109	11.7769732780465	5.81594271247443	17.8874728015457	20.7950771676975	35.9923252494873	0.205813899497813	2.56757744131829	0.781762429280159	0.932152947481499	5.45938748660919	44.1143903060953	6.57218594024517	0.0233293958094757	19.0410741663567	0.114240863714205	12.9427794744112	1.02743005411533	10.2507781690759	47.898706875283	7.60958892497048	97.7567411366274	9.02454338407872	33.4627046779903	79.0885890768423	18.9239300990077	71.7643939182602
TCGA-DD-AADS	0.0573800628402598	0.0881543530021341	24.6683239034753	10.0704364415967	0.0184944778798116	26.8450186155569	7.2087721392611	5.82673625738257	59.012457607008	86.8760766931361	33.9443760945183	1.13923153886028	245.637503036689	79.8348143747679	6.57733093929833	0.0513875753031281	81.9754125623957	15.4729562117345	100.240065363298	19.6555342126123	110.615217076722	117.075865718566	146.541264540543	26.5428696295877	6.94281126329882	24.1181758825275	28.931280671945	52.1418080595007	0.170939251370473	6.22368858534533	0.804111049508759	1.28958822405783	2.85937460346988	227.430667765446	6.24013676398613	0.213895383292542	55.030889220233	0.165706309732327	19.7288383962421	1.91596289919593	6.04243194538456	35.3703131046502	12.6611018535127	119.207912810307	40.2529002778831	51.62436999816	75.9693571638082	9.18985653246092	100.416907618899
TCGA-ED-A7PX	0.0507119511902569	0.0100907537692057	28.5439399397987	3.20615867793738	0.00695581258478706	16.0744889130362	3.23843393873453	3.10667720787513	51.6866815438179	73.927269394442	29.1238434181281	0.881357293877817	199.543267108275	104.135353925379	2.5410354117695	0.0185000855535111	90.974154695293	16.1389475815495	137.351292599339	5.04992855274384	28.6315931964827	95.671244379343	59.7738431402296	21.0495254317543	4.18524531660944	22.0483065193134	16.6879653481517	15.353327952856	0.0997714223280689	2.20713499415556	0.839230279309811	1.3060049147774	5.16555080291569	36.6230223990031	0.403416659123889	0.0224209911970531	21.0860389582237	0.0934053109951569	19.3713170052939	1.36478499671418	9.80590082603257	31.6085659268032	6.62371556801315	80.4415331997201	15.1172066638324	51.6396300372055	82.3038395679905	11.4225241435891	69.9689557591177
TCGA-G3-A3CH	0.0614560802312187	0.0390497354049114	17.1429670446595	4.92667803300941	0.0121907772022637	19.381274771176	6.64493260131309	4.17967149115964	43.3228863823279	48.5529012617782	26.792312951117	1.00811110565284	111.66432956458	48.310356454565	5.7118542316542	0.0422686608929604	58.3207601147496	11.2093822347027	62.1284975361572	11.1548445663196	50.1741173689705	98.7703891187669	52.720007481328	17.9772577092684	5.09236099128844	19.4663809336267	21.7236068120966	51.4773479041107	0.205267241706842	5.15444471316707	0.82520738409561	1.69206767403466	3.3632293805885	172.608531122071	5.2884830927161	0.131693838145213	26.1198778525485	0.222074122674363	16.5838651534735	1.36679255457892	7.95742447602032	25.7707612466055	9.57538237178207	93.4847076624458	25.5688340495459	49.2673559180818	88.6748479512053	7.57188205636632	53.9184785543588
TCGA-DD-A3A2	0.0898912607292103	0.0341568425665426	29.2304328170915	9.83726683170317	0.0106854972144016	18.8113726345059	5.39085389184163	4.08179209309541	35.4684934621822	72.5495171488772	29.1362310841202	1.43981953627059	162.891748117069	61.3393809951154	5.50820557621853	0.0683105588718985	73.3760446873655	12.4141120373069	73.5038568024559	9.38160935965592	90.0699989830657	143.298141610752	82.276132067287	21.8502408661137	6.18014274550725	19.531181344677	24.4595271490922	63.1551545952578	0.224587300274689	6.24107420559181	0.848458114222001	2.10810939576257	4.06138891273008	364.044986063565	14.3935402127533	0.121652568724334	33.5973328201557	0.193377423048584	14.5048392392972	0.81247144345528	11.5058316093571	37.1506546824579	8.81495274094247	83.5903715169608	26.967025072471	67.7571506898944	105.712796478064	7.86569507644377	87.9340911377297
TCGA-DD-AAE9	0.55608746178841	0.0931761642177482	78.7942183177105	17.1714747335888	0.0222508496812727	32.4889851785098	7.54774668204043	6.11428776426187	35.2165257400416	130.608452893994	26.5698609069335	1.84789559574033	295.510740525105	76.8199438779656	11.9282380069293	0.0905524347550195	90.348145297051	14.0053102660701	93.7073069658814	12.499577414316	168.767291056636	195.069619286628	88.1595494151517	19.1846440318887	46.0824683896056	21.1535303960768	25.7946160548711	62.2266721534555	0.227654307172444	5.20726817500457	0.869742571075116	3.40079783820389	4.96379303550942	323.791997384725	10.3936652314922	0.148870677803728	47.6275023949306	0.138430527157548	17.9016926147299	1.23530742395413	74.0793261574505	131.33347408525	11.1740167959355	83.6140193426736	28.6822887767041	58.9303012370584	141.676202400964	12.0603216973159	157.303231886303
TCGA-EP-A2KA	0.0229035716820442	0.00967031677678927	7.0934540894737	1.21492067733953	0.00541595538563603	24.7162449198705	8.46465292419315	4.03463051505558	31.1856492816235	47.9688871526127	16.0838863501209	0.526986696055219	173.493381315649	61.042895782159	6.07100671108395	0.0278423181809275	70.1946298626239	13.0298425805028	102.622487639543	4.30261989656616	144.440711960404	88.839291820347	55.196469033159	17.2366328982015	4.39594563771801	19.9521059130112	17.4420856785386	18.2598621734421	0.143890492154936	2.91168939457934	0.769232086592917	0.839690116996297	3.39530032421014	47.3065579612214	3.56522300923376	0.0347748964815937	15.8737687819941	0.0951189141272951	11.8302707462879	1.94899107697963	2.68765177858341	22.4472858646263	6.21253754831446	53.6804678092739	14.2660679838771	35.5673449396492	83.5804469706192	12.4427464951303	54.0717602078826
TCGA-DD-A3A3	0.122146365892438	0.0814157004478395	33.9298534083564	6.19536588489643	0.0164063216888293	33.4217169570679	20.8115420914266	5.28991431162781	65.1767482485643	101.349593962745	38.3785008387796	1.57765488353212	271.011731510538	103.973590652283	10.0156135432776	0.0963989536071395	176.48728588175	19.600849738087	119.428123821592	23.783892186656	151.424551273252	152.121460967099	164.818561460071	42.0524653879537	15.8773099836272	25.7924045612848	45.0309885806378	54.2991924933349	0.341090548652952	7.59290715402455	0.878516220878122	1.65282549325887	4.63389309304265	127.846654498043	11.1252613681824	0.268078534060911	50.5730446734313	0.285235450832672	24.6650030317049	1.82989918180536	14.8659054366264	52.0824593965618	12.1127706852823	141.291048659765	51.0060428704636	56.8046419591895	203.150300309312	12.9929140236166	120.439147325377
TCGA-2Y-A9GZ	0.168894698075486	0.0445278316802007	53.7218927249562	12.2352658964712	0.017529375217858	22.7381183841443	7.89703449586202	4.30371464564009	56.6047995857197	91.5252445648096	20.2249316973699	2.14802611936399	205.792759810537	87.6371964847501	5.08220787517817	0.0769995573402433	82.2280376558732	13.6756325782203	91.5388416798613	11.3358890341782	129.687971777545	114.823943215809	67.09316428776	16.7010157251581	10.2426147394367	18.8881286313017	30.1795598768199	58.2209097708001	0.474224235051167	6.91884724748228	0.941230985696035	2.26560343897784	4.54432005934614	244.486440236604	15.2497281503422	0.15724148633059	25.0249638809633	0.17481958210511	14.2390552742507	0.834048922702179	25.6793950045	52.3178782102777	9.51318209810832	59.897892626399	15.7406208073996	52.0518532204604	117.587780508351	13.117510755415	91.5572246690467
TCGA-DD-A1ED	0.0564876594598535	0.0383361701499417	18.4570792928684	4.15262624473306	0.0149411716729449	31.0940895096231	8.76841574214213	4.47012676324727	50.7446597813697	63.4861212037567	23.6121649121858	1.440322951286	109.591349510507	55.1173390733096	7.755955496623	0.0490187079315858	66.8490683767413	11.0381770587946	64.2123777623072	10.42359267289	56.5211380048177	108.163380316004	55.3844366832749	18.8110533675784	5.49842173724781	19.0219073222749	24.6011327323945	50.9947802586365	0.281670324975165	6.09397231331184	0.828770044198599	1.23421015886552	3.31772948139067	144.367124822574	8.10227393522163	0.177542154527986	23.8674360142907	0.211638415603897	14.5307812847475	1.56814456341527	8.36672909065507	33.9424439123115	8.36360225605633	90.3340469613161	21.8671375410166	55.1464223627947	118.61152115676	12.9677449116943	67.8004699254373
TCGA-DD-A11B	0.160964773836778	0.0471639952698157	50.6018668047364	10.7674514560555	0.027586192043211	30.6930252235036	8.72154301330125	7.48043050219875	56.1993175738525	119.735617940703	23.6455895691401	3.38760397823636	170.768216968727	73.424916177986	8.53703842994843	0.110266864552677	115.659699282154	11.4888797924029	64.3689155912908	14.0174536119584	118.907432062858	145.227017206546	65.9352649803944	16.8718648135434	14.8900024250095	17.7091537483018	26.3894946835756	82.4038317450442	0.226760689424921	5.54933249230363	0.921331471932293	2.33484637437272	3.77663597545923	262.093332939175	13.4530659374751	0.189515884198329	33.9127633823038	0.146530650008686	16.8989406198862	0.633631722217952	23.1109738608302	58.1322943294966	13.3605130743616	96.6436779700941	17.939762969858	72.5725289324476	111.174630195773	17.4186450422204	94.8883014552844
TCGA-G3-A25Y	0.0428287056491298	0.00792843024226669	11.0631409600618	3.19601205102918	0.00626184768493432	25.0418147739985	3.92712471052817	3.55848533892048	27.1443753612241	45.4775071381712	14.1973314503005	0.802984112564926	145.422544704048	78.9631328078115	4.566649638168	0.0327280702026322	73.339283520998	13.2028672967075	93.6398984031351	3.52516885440179	56.7312242549136	80.4960433914017	29.8519538002786	11.4432744699303	2.73230689477439	20.3968025618348	11.308093759599	26.7436448092104	0.12577927376543	1.79755828679616	0.737349202540164	1.28475946271456	4.1077112683891	39.757127300515	3.37757852673913	0.017167092171025	14.2574665061697	0.0531190457524969	12.4149729664007	1.3519392063003	7.27397648870943	24.6743917966053	6.62659489030193	54.1458155514943	8.23026940461333	32.0289408824989	54.4489309578464	18.0101191821075	50.7131822189677
TCGA-FV-A3R2	0.044655730794899	0.0301289011547983	15.6892790885437	4.05455388204606	0.0105484428555641	23.3952945971676	8.25026225705546	3.91090395516718	38.3957236041174	50.1352999407136	23.5174851770507	0.861500587729292	122.810094735622	62.9838595292005	6.1231783214804	0.0366469160316716	59.9258989510961	12.9754016074745	77.9855973035643	10.5229324986163	69.5939578164816	87.2008783177858	62.7045024803677	20.7015185224971	4.11360086579346	21.3146480481526	22.3743401607568	37.0944655498078	0.170727564010496	4.14506426021005	0.796616163166078	1.08811993343412	3.28361197296907	101.732303007536	5.35014302511963	0.087463833742478	21.6062344622198	0.173703088092848	13.516273573951	2.0293870988834	5.74336212345731	26.2243305831029	8.80135788628674	80.3674732476249	24.8506805385866	45.6664428173776	79.4191233366502	9.87478112988952	55.8936401002474
TCGA-DD-A73D	0.257512680739911	0.0371815094357128	44.89482077471	8.59879972056368	0.0117375288774673	20.0333818303661	24.7345922911664	3.41659388191983	41.6906544287068	105.760839157935	30.9544337328616	2.95944179399016	202.168157721774	101.187801850989	7.80442486355583	0.122580349243089	190.422412908076	14.9596148229891	94.3313565298756	13.7116890839338	170.117868571123	183.235333080807	59.9266543923038	25.4087238222363	7.2095089431675	20.4862368050459	30.8595855814833	52.6738486085275	0.381726946147248	5.87320260695062	0.883531404130115	4.32189732584685	4.41844524984116	205.956929301466	14.7826520025579	0.0748048047328899	25.7082076928967	0.144719879001589	13.7170436814999	0.595963877551949	29.5421906747972	71.1976080615602	12.5536981493243	90.0484556553948	25.2084349326563	65.3118410080667	130.080120615024	10.5555554755398	91.0527606942992
TCGA-2Y-A9GT	0.0499072372515043	0.0210693971948357	19.8748149486211	3.09974243497859	0.0108489525584668	21.972344156552	4.77583099872762	4.14116774104034	36.7460724928984	45.3965264865192	20.3478777794352	0.906202421866902	109.463090252138	51.1526011036363	5.74323776326605	0.0374021994728439	43.4542034410383	10.4339333046631	63.0148847558007	6.70370139516809	78.4191414809535	75.5338912152461	39.0849940706649	13.1372010943799	5.39855742895503	18.7597343060578	16.8004076277401	41.1331899567571	0.176842791107106	3.71480616376696	0.805151784318858	1.26679295366977	3.24551941916159	85.0127162819222	3.24797517889476	0.0879885991081858	20.9116441128365	0.115893051869301	13.2804495437721	1.65366852977685	7.40293920900936	25.3961552484843	8.12269186501933	67.2816675409675	17.7742053233142	35.466146464005	73.1501201431664	12.1044973025684	51.2042869286317
TCGA-DD-A11C	0.0600687803734139	0.0335670351967522	16.2693866387298	5.28899790357981	0.0114375571817232	18.9180253238475	8.13788929686099	4.16372267036718	43.924899469629	49.0490998777854	27.3123680899812	1.33907003230265	127.328696976067	53.6833742908108	5.32619766985894	0.0460885338492237	54.8168361057796	11.4950507676931	62.4674290806646	12.2783109164049	47.3420831930784	94.6644601775407	54.1252563499004	18.0278256038404	5.29875327985513	19.4944743197306	20.6079264041842	49.2244731225384	0.201364266169501	4.4777506713946	0.869309837908859	1.72374390193796	3.67767856057806	183.246308027721	6.80328166383048	0.114932323150108	24.3632548925786	0.194726266513363	14.9519541906068	1.28886920155656	7.29458679874138	24.532270518119	8.42575243018113	87.9405461372607	25.2089901029957	53.4026197216791	83.0287333404627	8.3775647293629	55.4673298225437
TCGA-G3-A25Z	0.0712922489151387	0.0315689662923863	21.1033280142691	8.16817727980457	0.0110809429877125	21.3827383322514	11.4162368265354	3.7819539460602	48.699194909587	101.309352959889	23.2761102222039	1.32107623747745	135.670487618865	65.7463800173198	7.28391779859705	0.0625219366191478	115.395906063483	13.5799960108316	96.9541054143466	9.42262394850611	146.045455379614	147.793433796231	72.7171035399667	21.9587772616662	10.5628848598792	20.297384027937	37.7286259591597	46.4579970493518	0.189941152885337	6.62740672438227	0.821791579492618	1.55754285044589	3.74246286856053	123.508526568551	9.39546366494692	0.0883381124366729	38.9144966206545	0.12262880761568	18.1901688373952	1.07366990918938	11.7014497472911	53.7307482988596	10.910982140933	84.292011916665	21.3563067665681	55.5002798809613	134.674291316219	11.3150408574425	95.0648835754092
TCGA-WX-AA46	0.050189516827551	0.0309303860972915	14.1731587001113	3.88536867760404	0.0103581667895892	23.5565505673795	8.27614317726606	3.69565238961887	37.7092055131044	54.3952777121388	25.8582957656501	1.18001336824653	124.566150555319	63.1733004639927	6.34891911607265	0.0435043033368422	69.8809633246105	11.751529384664	74.1665684504413	9.35405818314053	53.5115794934717	107.088525111064	53.6459301916503	20.4062515429902	4.37617964602775	19.0524993392507	24.9126703039397	47.9362858940722	0.1865936478887	5.08134068111043	0.851913358758376	1.32430107812176	3.34586812826552	162.424251579858	8.8546392560045	0.0743473676112692	22.2135297909207	0.160492695426786	13.314311434409	0.921455292113604	7.16757683491774	26.9761428373799	8.69383843218542	73.2302042194566	22.3866591906513	62.7924790320694	94.6944718691828	9.81125838997208	55.9633894285274
TCGA-NI-A8LF	0.302640174873031	0.0966623540141288	77.5099769127363	13.918004804284	0.0196537283466671	38.9645763465337	9.67200434419585	4.80271819490481	40.2342710879497	101.690409971096	32.8719132194368	1.79779587515524	194.390960545646	73.4103815241043	11.7092482273242	0.0664940167782103	96.591097155623	12.4541531092778	73.9296347274424	15.3533785035107	151.956660973598	184.459361478521	87.4257384772594	19.6811474954269	14.3635745451447	19.9285477159566	27.6903141864755	88.8181478629358	0.383357869144396	6.60400942696368	0.89828503305204	3.36941877344753	3.997704844963	331.632756201752	6.28780548114913	0.20119348808931	36.0631039107943	0.273031863361792	22.0279786717361	1.10445872351555	41.8447463075221	96.1893331870124	10.7829113613492	111.334645339693	28.4570884091401	72.9979593613899	148.470235824371	17.8194618747221	116.787695829524
TCGA-DD-A39Z	0.0804463952865881	0.0883721364628992	21.3206859752011	8.36263599560131	0.0174630380159882	25.0436107343995	9.78672468767639	5.08087864040739	67.8733716232822	62.3608603888244	37.7000755763344	1.42781266773925	182.098798799985	70.486323357231	6.91902341515156	0.05163045937419	81.5778873458111	13.2234478089124	77.7115586302353	19.4310559480445	84.1985246999916	125.762231329763	99.0454742645852	24.9484008489246	7.47193320676226	21.6999418491408	31.5609196455525	71.747387671388	0.275124342829111	6.51573744031648	0.943685785376961	1.85087676376798	3.51668575704915	375.420382794617	9.00857920081733	0.279971438541884	34.5089044178381	0.364763332585579	23.8635583728778	0.993661215808498	8.87053061481243	39.9151859170626	11.2323650136524	122.260829135756	35.7775634210565	72.7032379513468	95.1504290187735	9.68668956781065	75.1587913861534
TCGA-DD-A1EC	0.0174910596350194	0.00275365155604379	4.8930177156346	0.367268811829827	0.00212752051941056	7.64188683578872	0.993115145146725	2.12368769221642	12.7315786846827	32.240739046523	13.7675960074749	0.207202711972899	74.5405976046981	38.5804394329729	2.10752156241484	0.0106375340158569	23.2994050767839	10.3506480120252	76.1226230929501	1.36354798573218	12.4913274073169	40.3791299413504	12.0986040338979	12.2147644706606	0.449098510966987	17.5696025450692	5.7170375879718	12.4949674461208	0.0575692388499472	1.65543337000514	0.624145771661164	0.283894863325682	2.0028954759241	11.8984474446758	1.22668123306034	0.00896496584850882	3.5314588698468	0.0351643884170734	4.64088316526986	2.56646125708664	2.88158394086257	9.60836480969165	3.17345831356689	45.149954388822	9.31123253529739	27.9468572374652	29.5854830045181	5.13398579129551	32.2544165617535
TCGA-DD-AAE2	0.0516176025967044	0.0214134212044654	16.2944442667163	3.943177205583	0.0109408287617684	17.8388248202499	7.85760205813538	3.66491941303756	30.5519320244458	53.4542870250453	20.4024136145391	1.10254769801818	119.366853639158	53.8586698845534	4.23859020712282	0.0530082479285161	49.4188658372685	11.3962732434376	70.141659354069	6.04884384011261	55.4581731906751	74.1417071618022	41.652153666859	14.9522769259444	4.18908080120055	19.1339128593747	18.2458613868918	31.1632450170223	0.204740700594111	4.82112125652538	0.784865452908109	1.48217168628148	3.29659896012604	74.708246114915	5.00343252505436	0.095843848586243	15.0225648541674	0.0951371790031414	10.2547775659955	1.5587628134881	9.44586939466217	25.655765310436	8.14563168774617	51.8540743300067	16.2814483870229	37.2487382379544	75.5111559505644	9.82030696019066	60.5041500874814
TCGA-DD-A39W	0.0854152819189681	0.0494883993194295	21.1341675468611	8.00539126425643	0.0137700683787872	22.0227810209686	11.0246237649536	4.58860363661642	50.191984434053	56.0452567500081	29.7102897499814	1.57319653606204	142.950760878194	62.1153153438245	6.75552285716916	0.0556996575694804	64.6398137219167	12.8520886386837	73.7384759944105	14.009797027472	90.2158339296223	124.647456132376	63.2376900160939	21.5207082141727	6.33125373027197	20.4129676365404	24.1598474070707	58.6235883336841	0.234419344990225	5.69901009975817	0.885214737019671	2.08202572020907	3.67703554441846	260.779554616612	9.64409782315859	0.16523814124798	28.9679802090011	0.257769804477572	16.8838505617561	1.27837662097788	9.86868115264475	33.0904819185395	8.81478509295365	94.0585262896082	29.1356012912698	60.7584485203391	101.164292012534	8.37857743366351	67.1281829680332
TCGA-DD-AAD0	0.142949057958115	0.0706573164057921	50.1908944607311	11.2758904776169	0.0267413320546288	31.4034143117121	7.13524362251851	6.02729835698467	64.1584526402428	140.153432448755	29.0483126365742	2.37768887814721	421.03106036437	114.945896952776	9.45100361040205	0.133091770947529	140.034566601126	17.3183322096376	103.370764605453	10.887339586912	174.579477091391	163.73042156094	55.7835646207997	22.2241061755014	22.4859101633117	22.837133553482	33.6539272868925	58.7644888286402	0.453752642535448	5.72163637561297	1.02079399798575	4.58428263350767	5.05805424912741	124.918919056309	11.7045082102305	0.19309090296817	37.8525213136133	0.165254191346877	21.5197857158952	1.33474358088668	32.8804602507544	49.5684818335143	10.5544691310669	81.1043038369873	24.5920022445228	68.5723208115849	109.138013334185	18.7654138801692	125.406531940312
TCGA-EP-A2KB	0.109943046643516	0.0229466940715455	41.6919657689013	6.27562523342666	0.0113174647539243	41.2679251420408	8.6295444016228	3.08211504755526	39.4717538083823	86.0494221556786	29.036432235133	1.56097424858943	239.319080420468	162.533112638601	11.2339932790404	0.0543549017209207	151.922429775101	19.0976546754894	113.716293697948	6.64136416669905	143.88039981607	121.828059724291	72.7737033785594	33.5757097473431	8.51352893792328	24.6723730983009	21.4154375673881	46.2059175231533	0.133269814274373	2.99797837769784	0.986579723952595	2.34604117889029	4.07654254197234	148.501260414246	5.16306601614017	0.0420339700739939	28.1023209695622	0.184338357936345	13.630502814079	1.03780940756613	12.2699039781272	43.1348724738567	7.31206415098093	116.753084913489	24.9883359491126	90.1607511932604	59.0475970764558	23.5174374701463	94.1741305051738
TCGA-G3-A7M9	0.0158203189000496	0.0016850526311574	3.17485949718797	0.528844970842242	0.00200365410575032	12.4405824952905	2.07593546380273	1.08896552283033	7.73788007099133	22.638151104696	8.95173723542875	0.162289726213123	172.951401490171	83.4966623409939	3.24568099205868	0.0153591664345675	36.9348208332826	13.756021686303	113.776408415327	0.68239075814479	80.92694827509	34.6088723077818	5.78524624297827	13.4461427187922	0.792432387054444	18.2091088117072	9.90468102183747	9.29427322958646	0.0654797366452902	1.25678353574395	0.772102416163136	1.27009922184225	2.69411435770941	9.80606806338905	0.982587034324677	0.00333256893254258	7.71241486048328	0.0317391321531635	3.30690280393917	0.569004187154567	2.3268535523749	12.0634429464106	3.07871114290693	19.8264216127043	2.98876240819054	37.3542729015196	35.5768195906385	10.0116464817623	34.6679011704628
TCGA-DD-AAVW	0.0972156665911637	0.0183132533570798	26.5947150594809	3.76536460123425	0.0142780374079326	22.7763291982475	3.55943627647407	3.75201574723867	32.0640323392085	66.6143368777378	19.9437507385729	1.04530737204228	98.1039287874431	64.910356870836	5.18105634691013	0.0369737167378063	103.550773512916	11.1744553018702	63.9655199695301	6.99390909623265	36.9716423447113	128.836914435971	31.2128149432594	15.6003817085528	7.19093165015514	19.0050836927783	14.552739566714	31.4406125577578	0.157574216896234	3.56085125360136	0.819172430591319	1.50668988241933	4.75250849230545	133.981214219945	3.55824780044021	0.0497777189483467	27.3631876970384	0.153817971279043	16.6227070466712	1.28932673846832	11.3996292992463	49.0900108280072	8.17932951105123	83.5745084087329	15.0880034446553	52.0641576241947	105.89058546738	13.1107506798592	52.4061322480689
TCGA-DD-AACQ	0.11268227490544	0.0410807143404642	47.5728943788685	11.9889606680527	0.0149910694493578	22.9161737042784	10.2468609853272	7.47827847811392	57.4225869452688	97.2184758950778	25.2941857445149	2.36116029967415	360.033116766655	103.433210460875	4.23983309627033	0.105061014020964	95.0633246708688	16.3251471252587	94.9314148818724	14.5030371032943	243.2264588191	153.276062396777	90.2026216327601	16.9126707212363	10.4815622541702	22.1947863811517	28.7539171871233	79.673227084516	0.524568517817714	5.15472144847613	0.979055458592382	2.85566857395066	5.64748423676913	167.505840616425	9.24225684011454	0.125423789589799	30.9402126307611	0.164078250909806	20.6227658441086	1.42541290269371	16.7853036175965	47.3977400866561	9.04439067764327	62.6615501593282	23.2346562541851	49.5455091815748	131.916657383773	11.3968625965814	89.2590853419399
TCGA-DD-A1EF	0.129593979810668	0.0108419460991662	37.4897161179662	3.39030137038249	0.010149685113423	37.3946800252506	5.06366366588316	3.48176743540374	41.6483981354306	73.9242552487422	21.6142789528695	1.04329491959997	175.989481549634	105.943929783672	8.59905626331057	0.0468075100961046	97.479646362848	14.4353965635842	75.8459049364976	5.82072902403115	83.4918908200513	85.263570148076	36.3017356512192	19.0311351992541	8.77869720347014	22.4010706048029	14.565307157064	39.3549782352516	0.235916813574941	3.20740644931239	0.863343184726065	2.4821810902717	3.71623574165506	92.7050736333508	3.89377362595962	0.0293238663686166	21.2690060776641	0.110327814826936	10.8397776945989	1.27194122827852	21.1291955747802	39.5767603172091	6.59750572791265	65.9643903021641	13.2880290613361	45.4908820767606	62.4974019232033	17.6762065625412	61.7690500037558
TCGA-DD-AAVZ	0.08096247637846	0.0273730444857364	21.1012341539307	3.75512813114563	0.0125835715581087	20.9014599850581	4.22877203713696	4.18068500161204	35.7587618629765	59.4535368573914	23.8322063269018	1.82179669859919	165.146392766257	96.0697735387154	5.0715323436926	0.0566766072054008	107.476924142891	14.7123552381227	80.2535588856431	7.38814719806264	64.6058018968905	138.101566983523	49.4886925854934	19.2955759859101	8.32162200845584	22.4889462093882	17.0706572366945	45.8618665855887	0.173321379046498	3.24892263916663	0.927554118959646	1.40784252356209	4.75632300149486	104.625345161871	9.108734826366	0.0442054270229933	25.7807797407755	0.11213538917714	12.2348231699092	1.18537521905055	9.97889639092804	41.4760110394707	9.90404544517302	82.9635093188971	22.1981425222721	57.4111944191298	109.100127926132	12.7789748537331	60.6614937849571
TCGA-DD-AAVP	0.0841941105578239	0.0229330322307456	27.1963896587342	5.21183668174761	0.0083026187634401	31.978159221421	14.7808772642088	4.15784055376129	46.2594506688778	90.9634971188289	19.5662549825968	1.39448395472769	214.370222491807	90.358601576832	8.99124358279262	0.0889655561124653	86.4346934302442	15.3288492865922	93.0929143010305	9.55903831659867	126.166484797322	132.082079919358	83.526085934704	21.7148587520539	13.0742236178824	19.6808670236052	18.1345992819071	34.0600716419395	0.184613434475842	4.39073746094354	0.749676251389292	1.47209228818192	4.05364146257932	94.6065260162834	11.2315724509141	0.0581378772612786	35.1133878064701	0.0900537804583827	15.6159726776645	1.55231309376079	17.080021234694	43.1770803381234	9.79170245658576	82.5838962386155	20.040399230516	34.8279919284942	129.139710565982	19.9909738678378	92.994304790896
TCGA-UB-A7MA	0.032569065163484	0.00595913651918529	13.4316951052403	0.659398117753008	0.00496234653087242	18.3682062203619	8.85246557074441	2.24729420878999	28.3504874895597	65.0071138518586	15.2993680512039	0.400055139822379	184.395573157004	147.093282982204	3.1113930496514	0.0282048022339035	84.6282753116699	16.6892964670669	128.516147647695	1.82103481369707	33.8820790175055	69.5596547431177	42.0972209302999	18.4198614252349	3.03573274071044	22.1807006687454	9.83742560331276	17.0505786327971	0.0911679820637058	1.30142298849921	0.811333402025482	1.90952572141431	4.36701652455216	15.1790241702102	1.08282167978303	0.0108900547167997	16.1803858911613	0.0444741025737044	9.60736387531209	0.941528332503903	5.46134180786243	29.5962723241489	4.55392657684945	64.4179495150642	8.36042916608401	50.1946310074365	46.3276684356169	16.4272384090151	54.5243081191425
TCGA-PD-A5DF	0.0575375079818628	0.0114507955093488	18.5179299357497	3.17801540248733	0.00683202650529104	26.2340173732608	6.27845425164346	3.47951220503863	26.3663991012414	63.9833385239781	19.6709438121326	0.711373115551876	132.354671550199	56.8092607474609	4.68341448684132	0.0312722848094924	65.8264537717957	11.5318525792917	84.4235136748658	4.58525398899442	63.2763089654727	80.5491576788687	42.1442434905473	14.9541983040705	6.89232104183561	19.1699712410536	17.5937797003981	30.856922601425	0.230010030811894	3.7227958482547	0.7400986746866	1.39066530445741	4.18757842995215	42.6272652948534	1.81644852543671	0.0354239067995305	19.0495835268859	0.0797477257827364	14.9714102347413	1.10235517860823	9.21216186610628	31.4410652254625	7.89219456170359	57.2291688108265	14.5563910150733	46.3662924313134	73.04755821585	12.7023947078394	55.4544222393741
TCGA-XR-A8TF	0.0897746610295326	0.0252414506072658	34.2929038631974	10.0293288405267	0.0104591725517814	36.8782896627835	5.02062046435381	3.41584254070612	30.1790323007111	80.893195947355	22.1623246047953	1.48225222259059	208.908914967915	115.272100771065	11.3191425870786	0.0860366024157614	111.341076342492	15.3610096352505	93.1208054683638	5.42905955768507	100.135284447747	142.036602853915	77.4250465687181	21.9309400071143	9.47777771022385	19.6800338855907	27.9398003602326	63.3400999419145	0.199543422442118	5.48143447451464	0.88576415137187	2.132656850597	3.76734012545962	229.13030683461	22.8364524005456	0.0386018755400734	23.1819466151996	0.160887153563325	13.1081580472755	0.726079443065811	15.6964994292689	47.5718385588586	9.64316961070489	81.3984206718891	19.6854915761266	74.221408386552	91.0754917709425	17.9566534070794	83.4364420916052
TCGA-DD-A1EL	0.0534383564095427	0.0311829647222866	16.4580762557388	4.11442792828194	0.0114107386659677	21.4598782723156	6.74479504821169	4.05359357048338	39.7800455723745	52.462324829613	26.3597544013332	1.27444089673095	115.761220934071	51.6225565727312	6.22834626390188	0.0396596627715487	53.3033233359947	11.4681033623895	67.2750685500393	10.5741224645257	47.0717314415409	89.2978993353096	50.0275091452871	18.9030971113211	4.2871029584058	19.0655523433567	26.0386688381845	43.7536768219248	0.192157915782047	4.8752498725083	0.847627930135472	1.34510514693841	3.15522395883915	147.774886454346	6.17217094530936	0.0974578997319149	23.382286614599	0.172884842162822	14.00195675629	1.22544793406543	7.22921286128624	28.2362221952441	8.68963497050355	85.651600586582	23.7824511300927	54.0498541013821	105.022681851352	9.22961290250984	52.0952941236372
TCGA-CC-A5UE	0.232790359592407	0.0164305354192348	65.0400567842364	12.4049667855128	0.0129362523039113	32.6840724392734	13.2162056932215	6.26864333199241	39.0457126308862	171.800989698804	14.5552274870942	2.07140294630174	239.589025543208	86.7210063254568	7.59695211954038	0.0828537759075969	154.221830643495	15.8035841760046	135.325403720641	11.0406089567731	944.451079506739	206.73780331587	88.0039379547305	18.2625829015909	14.3841443308049	19.3966318250963	52.0121932378601	68.3657560832961	0.569662769126772	9.64474746285624	0.826880661646017	3.75883595265716	5.79460432743437	189.323846323079	10.5997426500699	0.0488734233640989	40.3432659316767	0.136317480096449	14.1609506166818	1.05969930919579	48.3948321252423	214.07902193704	13.3122917072688	60.8305399799875	11.9081565332061	36.7623358125495	179.75082072488	20.1727938281587	158.903424150315
TCGA-GJ-A6C0	0.115293548719035	0.0217816785560776	23.9001388936926	5.52637491032554	0.0123495030111253	24.2562285530276	7.05427888953811	5.95289444545984	33.3633714111266	72.426710538755	15.6231025398875	0.99385770484539	124.352727333583	55.2414601180197	5.35693832706224	0.0491067222533332	78.9297322212023	12.8680025801784	88.9769434741259	5.39882578691185	87.6913259823393	99.1680740867445	46.8080833168036	13.4336078733895	10.242458227269	19.079064161148	28.9305329987007	68.5276594768932	0.435233768283013	5.32652596761539	0.776163274021068	1.437263447624	6.10785732896806	114.900453167519	7.36727324578524	0.107749683312118	23.4311201259762	0.149795470177315	15.4317307033601	1.71403061043495	16.1896141987078	47.3274224521771	8.72193708435536	65.4755563716389	12.13187950064	36.2693323037384	102.347945196156	15.6470944985753	66.5679667263883
TCGA-RC-A7SB	0.182905242607798	0.0382013460422964	53.3903308917895	21.9143947353753	0.0198562262309198	27.3509580605713	6.69248138829902	7.1123713645156	58.088146889938	116.551417985685	22.6499308609229	1.64844067635882	207.261687146848	69.2621630056268	5.1308340631737	0.0675163291876433	115.702139800991	12.9345631231234	83.356054251248	10.7550292517966	202.331588194987	125.992327380043	69.1435050030163	18.7923383992	10.5275996732918	20.1174628423308	24.7506883559198	78.3403457049134	0.346329134423814	7.04533263142045	0.819570619970347	3.10401248677761	4.2117175183269	299.612145918603	8.24574192861661	0.182639477679667	42.9471292764052	0.188202766188826	19.7248386618456	0.818032633865094	23.428214743711	76.0584533597243	14.0882834829981	82.2513354765083	18.5142536014812	54.8329062861533	101.53737995099	12.994767969643	105.701221055173
TCGA-RC-A7SH	0.193869774860632	0.0188389429856752	59.9690275992362	8.7431026769995	0.00910810853905582	24.2843839463893	3.7659671148353	2.62237763585687	34.010064241571	96.334970066434	27.370511900984	1.45255514150819	374.423439123222	154.410650363772	4.41955661503544	0.0570934981703584	132.991484015083	19.6301367856712	99.8410142241876	6.47439313607805	138.637367061766	119.670763447898	95.1906106583841	19.8930536191688	16.3742615923573	26.5827054123432	8.87948230778786	48.6341993385084	0.194136031389884	2.17953054111289	0.992798592382537	2.05711861518717	5.824501806041	105.284257385115	4.48952242949664	0.0307426650908477	30.9055186402267	0.137153873654858	14.9712538568397	1.59491401040621	19.9155803848165	54.5003564855067	10.4654086376955	96.8195774157137	26.0026673984923	51.368071181448	71.5619931909593	20.2868647293032	124.363149093971
TCGA-2Y-A9GW	0.0598735193323388	0.0356831705582758	16.2390684338061	4.20016440020489	0.012957253505019	23.6619819039905	4.45913555141201	4.49086773171662	30.7307745170683	59.4461857925336	22.3523143279943	0.668618185638532	116.18068360104	57.1419272865876	5.74337689963839	0.033934251082661	73.6699327838496	12.1384480410109	74.2146862706599	8.82976600017932	40.5314615607688	121.271389927668	72.2638898295706	17.1373898832518	6.97324346826602	21.3021158592425	16.6482115014606	40.1917976484041	0.202905233049634	3.44194806599525	0.787025727650446	1.01160485895325	3.53592739712162	129.995513396206	4.01617306974018	0.0926095830899964	29.1818794463019	0.120065951515747	15.2867792486212	2.08030506128538	9.78384444856282	30.6822281036327	7.8386101151301	78.9199232034447	27.9370186510419	41.5046060161761	97.5791000301801	11.9974922393771	52.0270797665702
TCGA-WX-AA47	0.0509096198916422	0.0268970760255753	13.6427290566742	4.59836614022301	0.00663222098293209	16.5243931007191	9.27194543882491	4.92025813196731	50.5953852423523	66.8565137747478	32.767325006021	0.761208524872085	228.924175039825	72.2828404532893	5.32917902064631	0.0307047635302998	63.3240901450426	14.4272568547703	104.323824233609	8.96734859655643	68.9826395257599	115.560072104837	124.406388540074	27.3317990744499	3.97080673999584	20.5362988002848	30.3942849038594	46.6473462610645	0.186506872330407	6.30289260360213	0.865448513999165	0.731743727197359	3.07440089917344	101.832967947336	8.83147630569741	0.0908438032912217	22.9947267394953	0.207416556627771	19.4049486578444	0.751455929087973	5.78821146077071	24.2439726698868	7.07258509457041	109.053671275536	28.9692497647177	62.6353684145974	103.997345605421	9.43632630655427	65.5888912048081
TCGA-ED-A66Y	0.145664170841587	0.0325091937501562	80.9364921518033	12.3224784319773	0.0220184886539705	41.2348343549496	7.0632879505493	3.37116088111494	71.1009045120102	136.408330532966	18.552619184142	1.64502589169229	403.661958680183	143.500123227259	6.81240550324895	0.0695464673497753	128.108315439198	15.4360086464702	105.435901244085	10.0182888072126	211.815252275426	133.532276991389	79.9214142269766	17.6183554496677	11.7811787891975	20.4098401804659	16.1174792798397	38.8544865726875	0.306253525889987	3.78996020007953	1.00261045055034	2.83971814500831	5.68691429538166	226.378194735592	4.50598249767101	0.0800939286080728	18.8011458990684	0.195530225137082	18.7560474966708	0.813799990769824	21.5338771965044	56.2851825794107	9.06088863648186	66.6974534963725	10.6985831781032	61.870382516159	63.8094489552403	31.0028363285075	87.0332033796118
TCGA-DD-AACT	0.0935893685149482	0.0362138969140606	16.5203997215438	4.96160192407385	0.010653442504094	22.6960593623632	10.6377153360785	6.22256781104554	37.797831214549	61.2293363196702	25.4119128429604	0.838402797341672	143.878558101824	66.1384345480493	8.42137047308941	0.0588394023901966	74.6905940181338	13.7310097048152	80.2698249780427	9.29570801802961	63.3220204082315	144.888972521694	70.944021091063	17.2231767761423	13.6721496917603	22.0487176207982	17.0241250302389	53.8479317638817	0.131400240034294	3.71487165025106	0.80295798528795	1.26868712094586	4.75239837937849	119.905926103473	5.61763976481547	0.0676056290892789	29.1120181621236	0.0973692636043084	16.8030822366473	2.40740958331496	12.3658190268458	34.6304755148704	8.57942680674839	97.0578405966515	26.4547019125776	46.5436254313155	106.042142389347	12.6964124188747	74.8207512865809
TCGA-ZS-A9CG	0.119462244076078	0.0622442947332533	40.0974788525025	6.58605900867667	0.019852579414167	33.998261506995	15.7403314590181	5.08604180724294	40.9618959440171	96.5010545339802	23.5624404704578	1.90918612983133	174.319537659303	77.9369526455545	8.99191173226751	0.104171204404112	88.8566270410953	13.0180365355551	74.9302318535519	12.7812041839446	117.647352362861	197.958656469464	78.2600895021159	22.0044364002453	15.3970267528136	20.5090482635031	18.6417822517316	40.8012229124551	0.223186078434452	5.13605098055215	0.835459674123551	1.64344522227426	4.52842105737337	163.952181679066	9.38149174643596	0.21279476916705	30.7323850107698	0.137768337707809	18.1121911494174	1.43223990453369	23.3695903960098	50.4829385157755	11.1529188692215	90.3707006330826	25.6066639143319	55.783382459756	154.579509879688	19.306808011537	100.291995888108
TCGA-DD-AADK	0.0982503419798897	0.071557550208609	17.870349423998	8.70480019630437	0.0207055640303309	34.9419523621535	6.30638413858941	5.94999044932445	55.4422965365981	79.1182460735262	23.8467316775728	1.85251523308214	190.133608724768	74.94644843939	7.72565109848942	0.056083874053352	114.224185593648	15.1832996725675	88.2245440168954	20.560186198053	57.0984245367935	150.483031576437	88.0008108770863	19.0964942281741	19.5512099176058	22.3287468839081	22.4875001565815	42.7621142651254	0.187958737946773	3.79734370994639	0.7838701194363	3.3873359191964	5.1171386501735	143.156484131221	4.81821411639162	0.164302999963415	59.4165138266043	0.127474991604383	20.6998543720654	2.00693237754694	13.9990525609331	57.2297337158031	14.2524078798819	109.693278138197	27.5920537252186	47.0671023000236	132.349094931006	16.0229651256896	86.8438787602345
TCGA-BC-A216	0.0519752774872937	0.0118167771213106	15.3376738382253	1.89838480537687	0.00730722770697675	22.8470312975535	3.90494499996587	3.2036145796758	29.0529844647464	45.8729300718804	14.4174713576233	0.554100534110438	191.57198048702	65.6169862983753	4.94917278088221	0.0392165614868333	88.1816862271418	13.5576207299472	90.2287197978478	3.36378505266906	121.660037612145	89.4149007562721	27.1925353908408	11.8690854095726	3.66260847395706	18.3653976415626	17.1320158732167	32.252782603996	0.373105569480305	4.68709108446537	0.880647964539977	1.94328259592591	3.48304875051845	54.3380936496073	5.32657087515865	0.0587186505320091	9.69615784705278	0.213819337236678	11.7503361644362	1.01757405135193	6.74428642132363	25.1628745144671	7.73901403650485	45.4056663413938	9.89414030442251	38.168568960408	94.8289628984508	12.5384676205496	53.043173852996
TCGA-DD-AADV	0.183112810346181	0.0175553500044263	43.5856602830474	13.523580515493	0.0119366133208906	34.7593564124729	5.40454462788777	4.01872669247608	31.4292871374553	88.8625664100314	17.9898473835309	1.19325974001191	173.161829560128	80.5621150484199	6.59707164886341	0.0500981152101027	73.8729321551281	12.7817862704528	87.1382443138343	5.54955989631081	189.13334699617	102.586507895221	41.3641521449074	15.542622191345	8.1296375472772	18.6294320731722	18.3072064816068	43.5064000414751	0.205158198414455	4.47469265214189	0.801337672717218	2.88225278268812	4.18674246581826	253.598566144183	4.13591929020344	0.0608591686415205	24.4558182657433	0.111493094940016	12.5745311887396	0.991576913114465	23.3185247115665	74.5544374831388	7.9082735114516	56.1088287429697	12.6377652009761	53.8722560095197	103.293456880872	15.8681567759166	82.9907068953969
TCGA-DD-AAE7	0.0619061739101786	0.0408603868939764	21.6300684361525	4.78521203840717	0.0155480335799587	25.0915798523245	8.01719082326149	3.81009212637847	42.3951213856765	64.3631454727195	25.8158480655085	1.15022803736478	139.456054273286	64.6623169365648	5.53756917835229	0.0408797316799313	77.7902254603095	12.1577819645186	77.055319334884	10.7053906279843	50.3883203861523	117.717587576881	78.3408829744515	19.6437179475023	5.18037605671697	20.7702424806122	20.3438651670756	41.6145619140358	0.17639601464644	4.39288328959086	0.799559014556114	1.26592708534066	3.40646132220937	191.9604592625	5.47569578135316	0.161021326674142	29.832561914513	0.133851302674311	16.8371518308458	1.44651813726006	8.25322010796789	32.6938247398261	9.0434283296632	83.1290742103722	24.612658255792	49.4756501475292	87.2436427566949	10.0216912776453	67.5123633105297
TCGA-DD-AACX	0.35918355532285	0.0444726130599274	76.1462645615693	10.9725726614196	0.0163206209007421	38.7746047541	19.7875964044058	6.78527348852319	56.9359975790447	157.920448888139	29.7371608959138	2.07917744492094	233.381204244522	94.8212862164611	11.6063804272769	0.126268180780522	124.155408243163	16.8159970257425	107.811663600678	13.0047648883433	288.049716801003	243.655675888859	105.120139810897	25.1810992345141	16.4599076414847	21.2955787656877	48.2089636912082	74.246920633156	0.49639058047177	8.28037770832955	0.975188865738399	1.55266230477876	5.90295172474622	213.635471861809	16.7171883007792	0.147965914405423	33.0256197814939	0.284824173319168	20.4272311589193	1.3344412845734	67.2087670226495	87.9129144814364	9.49625636969669	123.482251783561	26.2391594505053	56.4650494884969	214.093160634175	22.0782201853336	169.633437928133
TCGA-DD-AADQ	0.0736644549025852	0.0390025687382037	23.6850998435059	4.4506385153826	0.00787612239862154	21.0078318284793	5.88538183235648	5.03127809762795	34.6078807669016	72.4527555166405	34.6113564761411	1.03857599178136	186.780249460183	75.2056413468245	6.89340050417739	0.0391037715953128	79.9625654659336	14.0173632141155	109.906124881077	7.45853618349632	44.7049555398017	107.887114120381	63.4314110971961	27.4383990860982	6.74050220998118	21.1671026868848	22.7390757791959	34.1038376469826	0.138644128296076	3.80388184973735	0.816823231024041	1.36529251647641	3.24378575348571	90.8013926826242	4.64978398448679	0.0554168990909298	22.7162967185746	0.106098761931538	13.9434115768501	1.21168936267428	10.9130818334321	27.2831183708662	5.70416076940327	78.6134700774262	29.2471965310146	62.3823673769153	101.99162370303	8.36510591475296	71.8788027236828
TCGA-DD-A1EJ	0.146515847338624	0.00918592373688409	26.0168787344286	3.4837163457782	0.00654822861146671	26.2592139080984	10.2642913501901	2.91245038826346	32.7163039586381	111.481996809613	16.8725469972421	0.808762589189084	200.0530937062	84.7372551854964	5.9491794364032	0.0495271983762921	62.5185909891127	13.419967385706	100.185279325761	3.85925090093621	112.472174065204	82.6529763066759	35.2503892523315	19.9518293299082	9.49749178580785	18.4057581025041	20.5908875927108	23.1016985171792	0.234249248835673	3.4423441279723	0.79960064988417	1.49119591118368	3.40710287293556	50.7243627796117	3.95055790092787	0.0214650462266545	20.8170882105358	0.0822619435999652	8.76179317614816	0.670969476216023	25.6002814987887	31.1329976331095	6.88878123366833	59.1536695831009	11.0941792290875	45.8281804656939	85.103691699123	16.8390609166848	98.3275375210421
TCGA-DD-AAED	0.127762891626221	0.0243112478636358	30.9421286011515	7.73836989234049	0.0120053261128155	40.0340128097274	3.03571985770784	3.23201068990868	42.6505246519409	78.3643909813439	18.6883230371309	1.81251328622918	202.646250122346	93.881763245471	7.73821413262264	0.0509675246365382	116.544433038764	14.6098400892489	78.8274313243652	8.00179469963474	293.909523009503	124.740122765885	85.1355950941373	17.3612140984357	10.9916564436901	20.3058963433199	29.5056918075686	60.428591255949	0.41068289472269	6.961128865086	0.942304213518315	0.976182637349927	3.87998596694198	157.27165183086	11.0698352013349	0.0548486455685509	26.624964511881	0.325276736646815	15.1547632043896	0.768932275112424	15.8508801331144	56.985763752315	13.2835688850209	93.4386287121506	20.3852603040198	46.9284034425322	72.6131068726881	20.2207051637351	69.8637652599336
TCGA-CC-A9FW	0.141688389479953	0.0143107932511333	49.92786123578	9.00582490620539	0.00916298781665228	29.4240184429886	4.03182885440976	3.94634933262921	30.8917963561468	143.007966121939	18.8077455832965	1.85233978808863	267.737948940422	92.9890162987712	8.23911918463479	0.071407001577268	108.616713659503	14.6383328147185	103.25456480199	5.53217995304913	94.4759875676915	113.76331961957	49.1845106592202	24.2172346608605	12.3372627750865	19.3961997866476	21.6758179852524	39.1399853769639	0.141409122211964	2.84768633605717	0.821155686015265	2.61826222302811	3.86358048784538	224.07351601982	6.04516336917281	0.0367709009872961	29.6447458081481	0.0875276674928753	9.37472765532921	1.33575929444856	27.5839808345279	48.6393682086171	8.69908341091583	73.4579206643982	14.9615368718396	46.8963567131189	100.166316395629	20.6381360272792	138.827070925977
TCGA-MR-A520	0.0987419310605845	0.0300339378217373	27.0477591806798	4.51855638400425	0.0102975008124059	14.2644534613707	7.8689486860473	4.44306181994577	34.680772112604	67.6343353450336	24.8902310977983	1.49348539990232	151.154216402086	53.5074881625679	3.47416748784192	0.0606999328998468	54.7222028438613	11.0342240390482	67.5936787867054	8.7352914526455	55.0664752104741	130.670823410788	51.4524953953135	18.7336004942808	5.9672405524887	18.1640986720191	15.9462504470364	39.2726594342938	0.163401652201421	3.82835766305122	0.829031806906312	1.69789211873002	4.23129050575551	228.360351443758	5.23164802241152	0.102761904309089	30.1533988455981	0.161555468066972	13.1775593566902	0.86402698107761	11.9069826683983	26.1879331750389	8.56689439468059	68.6097662701851	21.5117149729724	58.3331526052688	121.570610895803	6.38862147757143	82.8234957736383
TCGA-G3-A7M6	0.0770626781800802	0.0126149624668769	21.0182027172874	1.99331491423617	0.0113361058913248	15.1278571453008	2.42315433485931	2.03133567597636	18.6387399160237	54.7985184412737	14.3565121709172	0.599321282279788	204.362250985903	122.313152329631	2.13151827255577	0.0160454781147247	72.3841608767186	15.4205881568628	109.664519416039	3.6587024321872	171.655733665748	71.0486739399307	25.4507599524944	11.2591447321829	6.28284981207419	21.4935859561031	14.2676110998759	21.8063541465308	0.157817456774958	2.22827781067864	0.799753655578221	0.835058476105798	3.97964146184447	87.0737245277021	0.327137510054384	0.040202474721753	18.8827036395328	0.03734503943661	9.99819442928368	1.31666616305043	12.8757507972407	76.4029757928193	6.17675613813054	38.8385295157524	7.23516536505352	44.4283697996095	64.1053851745073	13.9915386539411	60.0615432831586
TCGA-DD-A115	0.123455394668265	0.0465679607134044	48.2485602027105	11.425769921053	0.014449543121801	25.6069273108237	6.59795596357928	5.48750223558397	52.649198115915	83.2832039505488	26.6634765330251	1.80026116873864	207.080776735739	70.2073408592486	6.17602072667269	0.0558849183301985	81.3352307756902	13.1064698529789	93.1169580081542	11.2294731534855	111.085960755832	104.929748429921	69.1372637102319	18.5613663925879	7.81695216912951	19.4702820280561	27.874013942213	56.1136549703673	0.334045782101056	5.23814335666861	0.806324161168755	2.48777768200825	4.47390137747001	156.880279777475	4.35337115323622	0.215469742223574	32.4636543270014	0.149462050060021	16.7001752471506	1.41454581712268	21.2272299117906	69.1265100193061	8.76352938227686	69.7160759377758	21.013132902058	43.2053624710807	138.808533325116	11.6842428976368	122.941975639742
TCGA-GJ-A9DB	0.14783172715679	0.0128048456344594	54.0278143707196	5.69506189981269	0.00856768502512388	29.3042858219629	5.23875898799335	4.32205328104478	19.1563549856653	78.1911535644605	14.5652774400906	1.06765594622027	146.266136289554	61.2599650345781	5.39073713145338	0.0316400101722869	59.9007192977706	11.2910627923376	86.0806765329931	5.10866833710655	61.9586933387333	70.1623278417355	30.6059813508537	13.8111053456135	5.76679155261011	17.9505883780237	12.3776480174058	26.3618987579692	0.146943866131257	2.70992754333179	0.74430078095301	1.42777382986234	3.85789549100307	72.8572693638753	2.43268354270688	0.0508805881955549	15.8586837567104	0.0660016788237857	9.66336137698544	1.2691571759188	27.6928347648241	37.0969599289247	5.71819333930975	37.9051564007269	10.9382170474107	37.3697482409245	79.0860077870331	17.3804678580447	65.3226164661719
TCGA-DD-A1EI	0.177730892774745	0.0182739891827189	49.5190262577618	11.4351724780191	0.0139277828875154	43.4634277426236	4.85392024596963	4.44424333457676	41.8876455855995	87.2285786732749	16.8611437340507	1.6321328826487	140.405540263107	63.1760170961266	7.21819541097425	0.0415481300987191	87.4744626177808	11.5264167680571	83.3323196746424	8.04896026861136	228.698018760436	143.534799427427	55.4548003687818	16.0615364902777	5.2491027970297	17.6741924386044	20.3376950076115	36.0460930969078	0.162603118394117	3.77983582205154	0.75074802658337	2.88523688192306	3.85171568408279	213.094626958058	3.77128290068339	0.0566291853163639	30.8094139653104	0.0894725272935937	13.8213114673184	0.991043362882501	32.334775046696	90.028684451511	8.88472642245476	66.5837336021687	11.5263946096263	44.860697451148	157.892275557514	20.5969572910002	101.702604500087
TCGA-DD-A73G	0.071462891325512	0.0239207917531377	17.4189634718202	4.21175924656067	0.00764085428484174	41.5001956604472	10.583780319975	4.31767184767682	46.8256657208435	75.3008353420714	24.7682272412133	1.01947361772741	386.378389751289	113.962325410859	9.49360440276024	0.0564420584504751	70.1089156639158	17.3011965800731	120.500278556078	12.7603608895421	55.9851469174955	98.0451251057916	156.27317215358	32.7553092155757	6.51546981067936	25.2513853952587	20.5687606257891	18.7527181997206	0.0953060049638188	3.37419465857934	0.744651870076439	1.31267336887099	3.6356699340544	74.8967557771428	6.43691634231414	0.045581597541345	42.5349447914614	0.074260837900468	10.7440047637657	2.49178562574217	6.83735943948152	24.9466013065466	8.14278568992516	98.7180196622502	32.4861758136031	31.09320835941	109.5638056065	17.1516125053409	86.3148882644775
TCGA-DD-A4NI	0.064841820245521	0.0272409620870813	17.9763942091971	4.88016769499736	0.0119127157807004	24.9202356880062	6.94207892658933	4.27572592205476	42.9202194411497	59.4416589325731	23.1972704658346	1.02075662159871	110.864079277233	58.1996896405822	6.8726381253124	0.0458359921110662	71.5780615521378	10.7966143159249	60.608404476971	8.57724949584082	71.7825934924476	124.070594928938	62.0337537095317	15.6025099598701	5.58510444413591	18.1625801337667	20.8386335952359	52.0340372072051	0.243297913381005	5.33531630999176	0.815399212807242	1.23758629399294	3.51430786296894	166.93450068281	9.65106837929507	0.0953318997680283	22.5656598565923	0.155179911107483	16.2576201393216	0.980850755157989	8.63011868578483	34.6226088047499	9.09588005095497	84.2056958729632	20.1948000951003	50.2842530283431	106.331481828517	11.0904848660181	57.9440956952403
TCGA-ED-A459	0.164779059577754	0.0648714171386259	24.4008185075278	19.7325993761847	0.0210226103634856	31.7588355860932	6.82641530339057	6.34140747627945	50.7873170535056	122.389540941605	18.5611578149921	2.16813076113659	244.568390304604	64.4185637296353	13.0656340561976	0.127813257628512	97.5310905132497	13.5832346412818	93.6150653003859	11.1556843196969	373.684493070125	213.852374683815	64.8025417068165	13.5675713353133	25.1525837697949	18.824868349832	36.1672678925573	98.8724839674011	0.508314384687528	9.21417222235122	0.857776041106941	4.78798156192041	4.66414596333463	167.57945589581	10.0223544677609	0.0899000363139328	25.9524959967384	0.271385157441373	16.3441272357903	1.83638993329381	24.7353330192043	81.5934241390308	10.8368451318704	88.9413690403876	14.4342326494358	48.1657604552467	136.191271266909	16.3558639259364	128.872833093806
TCGA-DD-AAD1	0.036698716005193	0.00963569563852312	16.1931421883797	1.40201781604037	0.00782204773879619	24.6759917635097	3.8865160785425	2.95250330019631	28.2102915367656	37.8644061485434	14.4930671998671	0.7626671382194	82.8607339335899	57.933438198666	3.90765444705231	0.0216422203001356	57.8047991601219	10.7819697429726	66.5813507412528	5.02555151901689	55.5728776446525	72.5480514847481	25.4289985027391	11.2265226029468	2.10244636577714	18.9784078023952	8.44191361815146	18.7145157076809	0.120230980919695	2.00623585836573	0.720142770958383	1.42689465947632	3.80516132411619	44.2522627995322	0.989411049579223	0.0280060537331561	14.7143834657288	0.0657446907204017	11.8558110251306	2.17930221839452	5.92330986161592	29.7682925008057	6.33571309104186	49.4845821565891	9.49538317219463	30.5753229434473	56.3156783171824	17.2088571191831	36.0844627660991
TCGA-5R-AA1C	0.20509617280071	0.0275273481852767	44.6885933126407	5.83296471739964	0.0122350504685382	20.9981565650403	17.4587282211074	4.89849308266003	25.1642583362886	118.623688452242	22.7443977976197	1.38047724956957	139.465265139856	71.3679232320886	6.83510728990504	0.0748233017203021	99.2222982534946	12.9957663407753	89.7776671958045	7.04860463555443	96.7132368135868	224.696515599277	49.9872864766877	20.4835797153969	12.892019926978	18.3092223589284	21.5503120406854	31.3332290580171	0.222553675204791	3.37999012353494	0.735178024754061	2.6115921986802	6.07555676034826	146.776608954422	9.17707809443006	0.0701891708804187	27.8262216651958	0.06488366529774	13.9610961965686	0.877237830339972	40.2151533805897	60.5945424112903	5.76204385837805	77.1217475451092	16.1032737869034	53.8194769886165	205.881401910641	9.67186578334948	110.155627896474
TCGA-DD-AACH	0.0553470773484778	0.00854604425296572	14.4372867747778	2.84267035223438	0.0054432058826039	27.3531744693579	3.66321877055388	4.73963445327623	20.7403475420746	64.0498042378212	14.1303018875675	0.891341470097127	229.398991773043	78.548862206397	4.51741616468746	0.0403649188289383	80.4778203673301	13.8171223678121	108.598278105102	3.77386028684849	110.895614077893	124.626728097954	33.9508583401707	10.0676079469181	5.07567038924834	17.6551247295161	19.6209095988066	36.7082040380877	0.151200428088073	2.8682634464103	0.826311295117586	2.05480888588766	4.49805051588515	57.5942383296972	5.89846275579595	0.0193924259379346	13.0587612858652	0.0639688483097374	9.19278890989686	1.40840520179796	13.6619100553874	60.2258223993153	6.39558815010227	33.480465392123	10.5833333767343	38.3139780730098	131.685141195688	13.9507404802719	59.262806718014
TCGA-ED-A8O5	0.091776305805683	0.0183069334042941	17.2642906101065	4.01093101704604	0.00857786113136221	29.7736077791723	2.93488402517204	3.30733451361395	39.2320063365595	46.836584021711	21.5100768542086	1.59747401530854	208.907633776475	108.974116122921	8.50218719396177	0.0375038496673133	77.6214325520488	13.3531693722367	90.6730003429081	6.66209625059292	56.4386231072924	100.964856575645	32.9049126213917	18.3740098587976	3.64493787595463	20.302945660283	15.4393153430968	29.1204467627956	0.12501485906484	2.79316093538591	0.886639174208179	1.53757544716996	3.95751080279937	123.006077017534	4.74831884036087	0.0246175286812099	21.2400094828765	0.124175276906631	10.861279872485	0.558745822914039	11.9379162190115	39.2957000326705	6.67328007232655	75.0165985258425	12.219067184567	67.2524851210054	55.3578007031531	17.6376995483304	49.29965065867
TCGA-CC-A3MB	0.174075112307831	0.0160382250512517	22.1360475419405	7.39776667660538	0.00808389142219714	34.5798322615536	7.89150490736876	5.45708701409206	33.4157820186497	109.946649743199	18.7936493949113	1.03370481004335	230.488570782305	71.8494362200537	10.3634939855023	0.0787343934667744	91.0064499152646	12.9424781622462	102.31955346571	4.865058561718	264.769240795066	191.982326063385	55.1452117125797	15.5902075156817	9.86027418892395	18.8573057900319	20.2673013659091	38.1260770610055	0.120407611464708	3.94240948138635	0.859586596831989	2.86127638835951	4.07805862753957	89.262255822575	6.9550666562788	0.0298059684436553	19.5236929596455	0.0863020638597261	14.6900270146842	1.21506294335869	31.53475045611	57.0254815354533	9.03113792586483	63.5642937040395	13.2192627477753	50.097218413592	159.278032358731	24.5079449662005	78.8638963013531
TCGA-G3-A5SJ	0.0537149360332733	0.0145509818604606	15.2935714438949	2.20112857421011	0.00883259502729627	16.9160176219654	4.6648317406379	3.38489615010836	34.2069601783107	72.3305993932896	18.141924828157	0.357556480222718	109.065599490034	61.3186671768865	2.96769160239889	0.0275215760383669	84.0787026543237	12.5861920550049	89.9065385893934	3.62767065681336	127.81489670543	79.6365116080424	49.7964259136469	15.6119682583376	3.90870021528738	20.1271978552763	20.2887559699881	23.1959124624291	0.258274387337921	4.43472242903573	0.739473942916019	0.64482261047265	2.66441863951074	55.3940133004426	1.7248904470348	0.0695284568552085	14.9438356845193	0.11485840899046	17.5618598672887	1.19831278523581	10.4770503176065	30.9794428439472	9.56001825427016	78.8208755734537	12.2732103280176	33.4263604584222	72.4220566173608	8.30497826771126	56.6354955388693
TCGA-CC-A8HU	0.358474789842857	0.0289763630978891	58.8402156679552	14.5932586378275	0.0160635281084377	40.1225154944749	6.72854082077824	4.51653205500522	42.0994049300597	194.049090133486	17.8033902609916	0.980174269870988	373.627843737429	140.26740502836	11.5827812686159	0.1884031932146	187.449701581468	18.5576635857437	116.755290162609	5.23461652634239	496.37016240561	190.458368526435	70.1404845641947	19.8169956416733	26.7402835059325	21.5750830999392	30.8787839679784	105.29161878832	0.548327961745211	7.21503630442952	0.923430524959695	6.27844534775111	5.94719807651347	152.501879231971	16.1313605537106	0.0415383411148853	23.0929186831035	0.171990729399793	11.5773037837881	1.22394951617921	49.3180173337188	64.3836380682496	11.8971169017058	66.4001809831376	12.9194579289576	49.3305868900416	105.927036232419	22.3028795846396	134.803604148499
TCGA-XR-A8TG	0.0596820912172555	0.0230732915887615	20.2844560213464	4.19568416464054	0.00915581384875144	28.5400200838061	6.21070281607411	3.4750301051683	36.5319350096492	70.9044006295247	19.6018706965816	1.23414287617073	160.913333641078	65.0031219851387	7.1296982444209	0.0463027498377936	93.8763796364364	11.6200348964705	80.6084142223693	5.22140868027776	142.513680624066	88.018861181848	41.1007154572593	14.9545305315236	6.51045502907948	18.998624944769	23.5224472740775	48.7968004614578	0.230651694971351	3.69098660229162	0.866918211313777	1.37499770579031	4.10397330792258	73.5206220808318	3.75600358957658	0.0545180277363155	16.071993302543	0.106505605178889	15.7895706467522	1.09334574109474	9.70305700151048	53.594611999095	8.28123534359685	59.2234070073884	13.7892374973223	55.155102162762	80.431878595439	17.4386124221078	58.3110177147155
TCGA-DD-A4NF	0.184650966209994	0.0317478394128814	48.1010636127583	6.19783481150105	0.0185724964994912	28.6409993834566	10.0915454178614	5.03087980130598	37.259230723082	68.6394401296323	18.6243057264746	2.08016999008549	135.976466543535	69.8886189158803	7.92760220929077	0.0855218181302196	63.470891015419	11.0622557891637	63.0050929317431	9.65692239559335	92.6920945976074	151.714500175486	50.4899882978563	17.3460938574498	9.80453766426501	16.9995265483673	20.2395822927041	41.4901828978758	0.192298685953179	5.55288434828919	0.832412642757557	1.68726453657121	3.88864353940105	194.202640947845	13.8412609496763	0.117342852841448	21.1501384653107	0.11915485833501	12.8864678347809	0.649059178371996	30.7154977463732	47.3927061524312	9.24752476959933	75.2490755978045	13.822885453455	62.2262891960857	170.983216569879	16.7241492093639	73.4363343231113
TCGA-G3-A5SI	0.108102286192663	0.0869797611331267	31.2912823522377	20.5403842114226	0.0226046017810799	36.532655961369	11.9585914526444	6.4530622210329	71.2028282297593	121.59765787621	27.0037277275519	2.6931078095378	311.040735770178	102.403701961584	10.6231805314747	0.161818795104965	277.973994769058	15.4256277637152	95.8549669431129	14.2837543015914	158.100394473408	190.61268946883	100.306414779643	20.2656018644076	19.4798161636845	19.8184129908616	46.5858377433461	139.363646211364	0.41983321751403	9.87009971759936	0.913078003884955	5.09364916657186	5.74167012994177	214.401811766381	18.7737542828465	0.172273622263781	42.4714096544908	0.189563335236829	21.5750441235425	0.652966081600578	17.9944142348698	70.8410799956537	18.4968277507858	129.397042352281	20.3813984535971	65.6748664172055	225.382417911311	16.1747513509497	123.029931229585
TCGA-G3-AAV2	0.130081604915593	0.0327373209742397	50.3276598079669	8.81210571229061	0.0156140554828314	35.6406568977944	13.4773688761313	4.84898185598856	43.7943919490714	86.6499226370288	22.2925158511921	1.65115623550051	220.033711206575	90.8570453461918	9.53582535656008	0.0833355295431511	92.1929995369061	14.2288190528067	83.1210408615844	8.50543452804635	154.684714699553	151.358797576219	75.1307234219723	22.4172763154073	15.7056850454167	21.1489619655757	20.2937842041709	28.9997671743491	0.170653908221063	4.31500166771026	0.794801629061513	1.45336812103502	4.01653793395171	149.590819669418	10.2109709488965	0.120587949211547	30.0638982763621	0.104442468171636	14.6566772065148	1.45426251936812	21.7677906970679	42.1236734177887	9.32742152801845	87.9213430164715	22.2390578244745	50.6483171539848	129.410232753858	18.2497794871699	100.58728559975
TCGA-G3-A5SK	0.0554304942199964	0.0937836481505807	13.3521348382858	6.9142645626268	0.0242304907310407	23.6741660013659	12.3671432729128	6.27666455596925	63.1547355363464	67.1119661369624	28.5178488690518	1.67450246018635	111.148237214804	55.8132401259733	7.84738181229262	0.076213304755837	81.7638081010608	12.1374859645138	59.2656437282359	14.3473243347177	116.845212828746	149.69917829699	86.477126626109	19.6044657780146	12.6513801872063	19.4330485558675	51.00195013457	117.928946278585	0.456195878489003	11.5420754589492	0.852430580574681	1.22189260127961	3.05251317452041	221.227483881502	13.7314079420104	0.375927324435371	33.2212490837501	0.240844721986178	24.7919845043807	1.18728796349399	7.59664984147856	32.0257138643188	15.0520778214883	100.737410666414	27.492658836228	56.8695681910678	118.227105818325	9.44998206261801	65.0708689329196
TCGA-DD-AADW	0.131685066432736	0.0100642788324641	25.4240153410744	4.78148814958059	0.00994555771196593	25.9838508195105	5.6704012901791	3.60016344869167	42.2685626775397	88.4945108214451	13.9589629589691	1.62437384709259	216.628817813819	106.106979072341	3.95686894042356	0.0442104215758138	107.264031263424	13.2078347686725	86.2247561445354	6.36584276329705	96.5818689012166	120.984876690466	42.6380297311801	10.8973165029908	5.53328617340861	17.8117866028845	15.1371198637521	47.5618087267883	0.186634809596806	2.42605983470428	0.863649303231775	2.56590850707043	6.20339975678033	177.123218253638	6.30284874708564	0.0280845172930277	18.5207678884637	0.0704780728833821	14.5038579467783	0.468787197342533	15.585542822571	56.4902975079106	8.71090532434099	70.7579639147353	5.98011434787238	40.5371451918137	65.6733042632892	20.8769890481897	66.3044443684419
TCGA-CC-A7IE	0.0453159988757217	0.0120443115135715	10.0512593707016	2.20948199069416	0.00834635065798022	27.8095823160072	4.36950460764614	2.62069987874283	47.0794487558255	50.0126976714874	22.3037572745533	0.803491152547948	159.339230087779	104.424405600496	7.83766497143494	0.0282963124340179	87.9207607004883	14.6153498621817	95.2615037108749	6.56767767816392	81.8811240967048	87.9005292487571	64.9677271446648	22.7457795826299	4.96415734461554	21.9832953303658	33.7547579511337	32.0055312308492	0.272505875532529	4.86751310758689	0.86797411137132	0.885202662732234	2.87606319075947	71.6432783464524	3.64384950137834	0.0316529383361164	23.3306016721864	0.195398613071842	12.4523726367128	0.729993554320553	5.45032315810942	27.4553669954122	6.63908137860287	103.19017223304	19.5149201454736	55.2194593256926	92.870497044761	13.7744639913685	48.7941707176085
TCGA-DD-AAD8	0.145308490114889	0.0266651444934661	25.9040550490914	8.1276285373734	0.0116303672572264	24.440661393382	8.98424769945988	3.8279214484438	31.5023953528777	99.3936609459888	19.9750469696881	0.753852033250242	180.197693823788	72.3769227453808	5.59305781734379	0.0560669536728083	85.831521668194	12.8029850806751	89.8601271788742	6.17378022174148	253.292521150782	114.853855186171	55.149971784001	15.3197247465538	7.42937069800079	19.9640086211675	26.1178072032969	42.948539881504	0.416207837566483	6.20129411108937	0.839839972761077	1.39025643560198	5.03349323474983	184.340820254032	9.24837222124534	0.0884780038886769	22.0065635836576	0.130593946572481	19.8153115841596	0.716277659821188	18.4675065811793	53.6536328131614	9.25415790151061	65.9849138326609	14.0617572193285	49.288385875387	86.0529518652127	12.7092533037608	68.0860466765011
TCGA-DD-AAC8	0.243272852425298	0.0285761006233306	51.0694714246632	9.60553522538258	0.0124873404713221	30.4193398817649	12.0966094303708	4.17062765126864	31.9330180748114	118.626763098199	22.5914929927376	1.37397804947192	185.056367865333	126.171783710647	9.1757337545436	0.0580726782706608	126.667530903868	15.9925056928459	110.808994407203	7.25949703235219	156.01183186391	223.614639847966	67.9217028828723	25.7023813356095	11.0765792223791	21.2125452702734	22.2105802550451	40.8780055346496	0.137856034749303	3.83685213012869	0.807197806131037	1.53803291203373	4.95552419183829	127.048235088693	6.79019504976339	0.0447859284569394	25.6861495688245	0.104099039783862	14.9646168983522	1.69683860743509	37.6743885819355	64.5140134064917	7.05148194113612	99.665442865879	20.9110474908997	62.4084647790978	130.549118621645	20.9811395998097	96.0640633744192
TCGA-DD-AACO	0.100010816002602	0.065624710063411	22.1673344900112	8.39586196425422	0.0203073307435279	28.8286100563357	14.71899100441	9.41428428168041	61.9476837316536	80.5235859173978	24.0277828740362	1.42800643023724	242.441330254139	86.7940144066212	6.6828309368175	0.0883568998462625	119.734812358974	14.5110587199745	91.9489307719666	18.0125079101746	127.524625583173	188.659749685095	128.121213405126	18.6831363662922	11.5327973463936	21.5495979265621	37.7217332754139	77.6380566740705	0.270008285235524	7.79428002853228	0.815139461990376	3.47051745796517	4.58591816822124	185.846807153186	9.08257969696748	0.214254463373339	53.1338590694631	0.180824955613432	18.8163343860625	1.40435863718632	10.2389635848443	37.4911974738749	13.3165076797599	91.697894338808	26.7977308115157	40.3383004269202	144.83670819507	9.8741039600309	103.743363048246
TCGA-G3-A3CK	0.0746812455279482	0.0146084242767795	21.2635321046597	3.12814394262795	0.00913332753228798	19.7585457669834	10.4546457520385	3.64236668063989	31.149798438443	67.9109243353368	20.3936054530303	1.600108942495	109.559151628398	62.2361583377779	5.95003776894275	0.0472579701123778	52.3760658169329	11.6712323592324	77.4813459688121	6.46073313729172	73.8947768265091	102.981989299122	39.165244454856	17.5758093811683	3.87566800963859	18.3955008498281	20.7814585145437	24.4901443728301	0.162058111640446	4.62030213377497	0.776516791024228	1.71374673395028	3.09394238510528	85.6990848760499	7.16823884271553	0.0534355479102583	21.6981555724485	0.0706492934109635	10.651127438007	1.25752582304339	13.4022768480005	30.7766907107111	5.95892812689198	70.1895580597412	16.1316156883813	49.5852469871688	126.932892081429	11.4862393876937	54.6371083848097
TCGA-DD-AAEI	0.122216750432992	0.039876173886949	33.4298792571971	8.78406231583735	0.0124913115302837	31.446016733515	5.93837507732628	5.48296691830609	40.5982011146997	78.8848407913501	30.7522252635949	0.971113355879897	230.116970068837	65.083347178711	7.07446040944458	0.0557497205601727	67.0970487060084	13.6630732040106	91.3680285743475	9.13622131051825	149.857503807939	135.865190018548	104.398731280373	22.4044790080001	9.6188001097853	22.076424627645	30.1699294573716	52.8555507808285	0.26444753675783	5.37252587958054	0.912659331119451	1.79058181403808	4.20849464788769	308.339968911634	7.76542488048513	0.1029490977018	35.0927060484362	0.188310614755678	14.936174763092	1.41265382355066	18.4450387772974	56.2828252314687	7.94552089993127	77.3717890256051	34.2605964074566	51.7084749769576	216.059551429105	12.4722605067692	90.7790023273241
TCGA-CC-A5UD	0.618959045515579	0.0428309481298035	133.491685016897	15.5555383997425	0.0359887270969775	64.2875194741397	9.33860489097773	9.35998656556549	80.7192892395051	201.415687845791	30.5113027242753	1.64457973511154	439.243279620092	148.847736839975	11.5770579117334	0.0796542625195335	236.452588281199	19.3939083389271	143.777298629452	9.7969357265103	759.176857980015	388.363006236247	54.8849086575739	25.1357986092627	18.5111500022536	24.5754100091984	27.7707190174018	38.339432305825	0.260499586096932	4.03972284831858	0.923936077501082	6.02012625740893	6.42708908273854	195.517654989085	5.0298378274711	0.193645429401389	56.5142249071904	0.112887783885526	32.5805710642349	1.27338628168444	170.16606887833	154.853176491395	10.4837628611364	100.424713150763	16.5787774673791	79.5467385851966	166.883709043452	31.1334131196551	161.084678737098
TCGA-DD-AAE1	0.0851733071090153	0.046150203654888	20.113980446589	7.15261105158618	0.0174390381059307	32.8760808685834	5.34228117933589	5.23707524566589	59.1990840348264	64.7595693362527	25.8997253852262	1.56031134688874	194.209598447302	102.431523483934	8.12410763411687	0.0576032727787302	125.444308197892	15.7383423527427	84.4605771616421	11.4236360640323	129.72013189751	128.206950601234	75.9930723661692	21.8104312131097	9.80047272625247	22.7517961192294	30.2356214274902	74.0752215560364	0.220039956055943	5.15565431357284	0.985863426123003	1.40417855363106	3.66337593202704	235.14796492188	10.1550195740776	0.0914551475653472	32.2502806841995	0.183964965335958	16.0771987560098	0.981823324467249	11.1741910839182	40.5055241751871	11.6010200359889	94.3945215597644	26.07354845032	65.5241305934966	83.2345738823248	17.8659840090873	72.1060687631031
TCGA-DD-AAEE	0.231062202509601	0.0495449100991963	103.3732199203	10.7144155756219	0.0168010474309964	41.4736894722977	6.87007589237737	4.89032781504229	39.7825214760064	159.496085933632	30.6188133273892	2.47354440390082	272.694103493086	111.370044071245	10.7424653851208	0.105823741171067	162.178457862499	16.0238752607234	109.441706733859	12.4980030545705	204.559686925168	158.416588802455	93.4467834297188	28.8178221216906	15.0254583785767	21.007311984302	31.7296976297591	41.227600168896	0.271647051167683	5.31446870702591	0.859345749967987	3.31369575962932	5.59797975445333	208.514757909481	6.63673904701809	0.109204399911272	37.5050357820279	0.137575007655422	16.7810590548982	1.08544851010148	41.68707813365	95.5700715676544	10.2408219975058	95.68706654558	22.9113479250135	61.633104009342	124.153784815994	21.4946319224321	130.290828774676
TCGA-DD-A4NV	0.0828022381396766	0.0170644697137194	37.5904383084441	5.81732694453615	0.00772762842183318	22.1251792862043	4.99901609998355	3.45356042812207	23.8962841706049	80.2287858868244	14.6591948856203	1.4499667128447	126.229466588225	48.0085351303961	5.11679253271826	0.0380490686425671	56.7420600011143	9.88412236923286	66.8601064153436	6.10761659679527	77.872601906567	84.2612262104306	42.0999530769629	12.398156098816	4.72781437071571	16.725575328233	10.8286319439776	33.7608282523616	0.17396070025866	2.49014084704815	0.717733345291996	0.954795429679314	3.70631192157968	73.557674422184	4.68904867751185	0.0370420321014207	13.6274216624148	0.0621112251192778	9.81229384095857	1.05891380243714	14.5548272491094	33.3463606122281	5.70541307161253	54.1800577325563	10.1208878286928	38.8860448664809	75.6423064486992	15.443082055637	76.4728695054334
TCGA-EP-A26S	0.0849804214475722	0.0178104605161377	26.3492083506128	3.65081717311119	0.00813134484891599	24.9251573734437	7.07820571551592	4.26698400165296	33.2259316523345	68.0061671165538	19.7717104832685	1.43157498224837	170.008027556641	75.9951326841693	6.15652940187474	0.0638247089353711	56.2915659584423	12.1099336281835	79.3784543728968	7.15190871372528	102.01322635211	102.074519553065	50.5698706748122	16.5614991783844	3.98949282652584	18.1105520779048	17.3647491702707	28.6408741803945	0.17713140776866	3.98772115204971	0.846975379704153	1.50059752288912	3.6329370278728	114.58032814265	10.7289712182546	0.0467812176163839	21.2711019649472	0.0961357023619323	11.9689961002065	0.653011608627234	10.709739165275	27.4363048136051	8.56411353722215	55.908047148594	13.3376986218004	52.9534452903549	119.507059640069	13.1134579784727	58.8613665500027
TCGA-YA-A8S7	0.0343011942422108	0.00517832574284609	7.79077782609135	2.95657372007871	0.00333337972334253	21.9345383506409	5.01451297286431	3.82839263940614	11.1180921861657	46.7618893398996	11.3786632518948	0.137530711350152	127.045800802179	46.7050932549416	3.072062544153	0.00933646293928486	44.6679945768335	10.1637364549107	97.0471856918333	2.42344027068025	187.955206778825	87.144530442142	31.9872202908056	11.1551046440016	2.79820129827904	19.3260340765875	7.09689777988447	18.1435017353992	0.0679638894977368	1.26312187671577	0.644066128748959	0.558354989320126	3.34221314032256	30.937440734382	0.329280172294813	0.0137164417633047	10.2821374515155	0.0359118096872236	8.68954149577975	2.34621097402889	6.8465083923761	33.7719979423682	3.43992040461294	45.0232888292622	11.25704168079	29.6553837017091	82.5688931657655	16.1985277857399	37.0483786925402
TCGA-DD-A4NQ	0.0637710919639271	0.0168237336041001	8.57669678107866	3.45103071668073	0.00730862103240418	16.3787106325778	4.50447279727318	4.27817963121817	26.2899749298932	69.711315792266	21.612670814411	0.972163837159898	138.756738038642	56.6400088902702	5.00022556622443	0.0364019317927139	82.76432683718	13.1525395858784	107.644570024469	6.92389429732956	224.364724895906	111.59219899649	55.250347990587	16.0756203886941	5.26836467040886	17.9950481963943	35.0290160952294	84.5451233441098	0.137582757309353	4.5204297803974	0.814087708160313	1.22751765738187	4.57813418127985	61.0722386936975	5.69319885221468	0.0443176355830567	16.4285406947921	0.0755293591124779	12.6640795091381	0.997505627796765	11.9402540019862	46.2994656825388	9.88716953753181	73.5956681919631	18.2090450556139	45.4188657590451	150.614178131312	8.68669730127887	94.4371636421586
TCGA-2Y-A9H6	0.0941974439014516	0.018438690615613	23.9958995998712	2.85530539157705	0.0139331842782052	31.6498734447095	9.55511208184521	5.13561613386163	42.5394300305468	71.6775746798288	20.9949962988459	1.03967783059869	131.392637911093	79.6375491446643	8.71779450663704	0.0478886030829435	93.303041342382	12.7213936683909	72.3078189397877	9.1868589347801	32.8311380549257	129.432740781569	57.2976808583831	19.781420619429	5.86465254335338	21.6290277971966	13.1862969493327	24.3930316042666	0.135349469068189	2.81330980582925	0.773808841803207	1.23487503693021	4.22481113564713	93.847338539901	4.72009644441856	0.0909157875541264	28.0051687305178	0.11582080676988	13.5846718962999	2.19614994600879	12.51089958644	29.7333630986353	6.84899293475202	83.7142599812774	18.8395430277264	40.0337109095115	95.1186354475581	16.294402126426	67.7692950368916
TCGA-DD-AAVS	0.138516363912746	0.0159282777422933	34.6881443707916	6.18600012413457	0.00886634455220645	23.4657234604456	3.20787634072695	3.72920434734875	35.3321164418435	85.9874279765458	26.268029137311	1.62311844573403	204.183766295478	104.210013529913	4.80980336664813	0.0476585767998084	92.5857730893707	14.9020549166618	87.8903476429473	6.00908303632937	50.0317092202961	116.184949067841	39.327170419952	19.8136580833832	6.36735717652506	23.0518733992255	14.6651148091188	25.4614112462764	0.143783495653029	2.19563375514811	0.842436268877848	1.79463564363332	5.82916146556097	91.9646777576947	7.42368595580948	0.0205410998641564	26.5004017927416	0.0951995043415562	12.3778453483178	1.38598538871283	20.9944269493257	49.0537435419346	8.09594359905514	84.6660157604551	19.9695227905578	51.4826727466922	75.2362777168094	13.2403526109916	80.9253294438878
TCGA-DD-A116	0.0698937042362832	0.0475141998896977	18.0339321788069	6.15602994823498	0.0141704465226158	17.1202686485472	8.20012046060881	4.78184822187059	55.4737777829242	50.3395986880698	29.1800591326734	1.27310235068205	134.071336648492	58.4342899419078	4.80205710530164	0.0408170090722912	64.3784791235414	12.3073928915422	67.2524362390077	14.1365526633336	51.6006313226379	101.565204825397	70.0583994413627	20.8730229137174	3.90736308650071	20.4512778250314	25.6886920788989	56.3645972798843	0.255178344937156	5.8754635148733	0.896363063646736	1.71838593374953	3.35746885214357	257.83835844643	7.40380213641153	0.175849221045961	29.217589952627	0.269625469742334	17.8158402405601	1.08383124454207	7.65737716997476	28.6915441713008	10.2215571675353	100.063285391312	28.849463438538	59.1904727652642	101.331179709181	6.76614617550159	56.3210733127156
TCGA-DD-A3A6	0.0591435850091203	0.0338811852265192	24.7232437770521	13.2584781457467	0.0118960984556015	31.5514639178854	5.99183005629303	4.55865668449033	28.5299588222448	61.7658271205063	45.5248919992363	0.508313328461063	251.304546177703	107.298735791351	5.1494771617335	0.0191455712238761	65.6702649459756	14.8827852142083	118.495881545515	6.98559617263389	21.1346318404186	174.249269003851	89.8189289626631	30.0933774808169	3.70822405337384	24.932202012264	15.0915795231671	29.3302870566715	0.120521808076287	3.59016339598699	0.686481597738901	1.55011867556238	4.15453549520528	204.677850265769	0.574859468202817	0.128224050821057	39.3034438095933	0.149366332632522	21.5591532129889	2.29660229230181	6.73903105876504	57.8733907826042	8.18972856853246	128.166222389131	38.402434256346	76.2532230145011	46.3712384159746	13.6949676178801	73.2693830557498
TCGA-FV-A23B	0.0426782650382147	0.0211518293708363	14.3276840109249	3.46273291556237	0.0117327368527429	27.4721464512654	2.93733731454479	4.25012180219679	39.5773132677694	63.6536118409764	24.2289705152319	1.21368929173412	212.037968168367	89.5175063875195	6.69645150916605	0.0472501483970233	70.4381211097532	13.9624444492816	86.9073158718542	5.68595773830709	51.4946927264115	82.4245914073436	44.9366198294956	18.7795452256024	5.78522076382235	20.4538422218006	20.6554457976526	42.9340403889537	0.167333803328164	2.96788803322575	0.890238688405152	1.22030509067709	3.82057348606693	135.480574049884	4.37376998583574	0.0429915545244619	21.7568343897245	0.104060984214894	10.8904322305608	1.22691596030778	7.14037368770669	33.6826920889931	6.60282235573963	81.4349279028231	16.6230045803706	55.0601796622213	40.0257436290063	16.6500115552183	58.026121897497
TCGA-DD-A39Y	0.11971316438936	0.0119152273342207	38.5971604395926	5.31882635397501	0.00443278712259772	27.1159507972396	11.3435069699237	4.42809575663936	19.5598132400622	88.7813433817681	20.3918904330894	0.957059577189857	280.365844172378	72.9147952071099	5.23589162352964	0.0316417986679419	97.6156529394416	15.230903179052	143.473089141113	6.53024707077359	350.126784006025	123.38992702168	97.1919402246786	22.0288159105584	7.02833759964855	20.0407857121777	30.7091218410218	30.0582595424575	0.187911030960256	5.22400102991343	0.778031533840659	1.49294428232649	3.27994993448923	62.207366428293	3.79843456313016	0.0215763587622878	22.4920182434023	0.109483701021889	12.5421307940144	1.04185105184074	19.4132703998901	54.2053142488304	8.03614416739796	43.7267594470299	18.9547442631812	37.6546973629346	152.003013579843	12.6101065910536	75.1283640624011
TCGA-DD-A1EH	0.110184822914048	0.0138370827899793	22.8346870066063	3.78943421442393	0.00962365948636607	24.2771733477668	6.08715476220344	4.16713828311944	41.8840231384948	68.7125013364916	19.8991324569376	1.55550093746704	180.051033000771	82.8965743036105	4.60268219889696	0.0419790703703721	79.1974455119356	11.3173246656881	68.4456093384882	5.93082575055914	70.7910574296254	108.850861444148	31.1047857681786	13.6419305758835	5.33260142874236	18.605082054554	10.4805023338645	30.0428865208808	0.134800217609582	2.0520251756226	0.849855522613037	2.22605643682638	4.81530529191896	115.978094121087	5.02165143700935	0.0215396335018423	20.6316680236101	0.0822072013204479	11.8637725215814	0.61511093718301	15.0672180208807	45.0412607407415	7.31842250557098	70.3055690851436	10.7870383298084	51.4521671726558	54.2292537323673	18.318730478919	65.2652534325085
TCGA-ED-A627	0.0218586767650788	0.00761039810713541	8.71083997724173	1.45629204346026	0.00548215309891599	17.0867870131331	3.7417831890467	2.39006404216341	20.2753601295929	33.8580395380931	16.1497714111169	0.481469523762519	67.1909573304547	45.8496013115997	3.43947777691837	0.0118565183260977	36.3171450151458	10.0031500088845	67.5884493757921	3.52945384476684	21.8433388438202	53.1578823878511	17.4452854861446	13.5970293983792	1.54834726940435	18.6050861424409	11.3694388477197	16.8491214790473	0.0898531278162799	2.17690646999047	0.691075014601065	0.728259442211593	2.4354660464712	40.0738227737618	0.61910879624501	0.0258423458093412	13.1768823665162	0.0644869324409315	10.2083723076092	2.29760736384792	3.78437859467026	20.2061130902342	4.99905826905622	59.4267984560796	12.5134512306284	36.2834716804314	40.7798102466608	10.4789039355995	30.609485262634
TCGA-ED-A7XP	0.233301848236824	0.0384009071542653	60.0244786633809	9.55324408610152	0.0213597636002563	41.9286256761109	5.51359576005718	5.98511845764681	42.287966345846	111.558015072538	20.749314575155	1.88036413227745	120.621311222047	87.1633639794436	13.6213334752159	0.062385365991384	163.991622341925	14.0904555308014	90.9475653501847	10.0822513334948	208.100651263021	277.465281733216	62.4273537188854	18.3008310671104	13.6646348784863	18.523466027174	28.3765350839172	73.742492264411	0.249217209125659	6.30228129390039	0.759993263576573	1.85813234645638	6.00175103763316	216.316642905138	9.57201555356991	0.0912901780418639	29.5454285565283	0.130058206716566	19.2658373334481	1.25788054850983	38.9578623470251	126.070407039418	11.8588447889926	115.466805876986	15.9209759404663	53.9502755016378	135.556115913372	28.5872981966601	84.3426522808527
TCGA-DD-AACA	0.104607564733261	0.0258346863019361	41.0187409762838	7.11807901023343	0.0106194465983024	49.2854948804071	14.5057126489847	4.33546223935929	57.4142300653858	124.609415878819	27.6332435094587	2.33840693968173	382.42815348971	114.73777773126	14.6201164381044	0.106170899173035	111.487773767106	15.6455351670522	122.685218817187	11.2499628728879	205.338551026226	123.519921921564	123.034695514454	26.8899371461389	7.13919488597786	20.601922420874	60.5336345830409	29.3233523835414	0.212010862552537	7.13138904543815	0.862618182013455	1.87838246673151	3.42038533316553	148.364108067246	14.0096871495186	0.0720767247449443	24.3531102424345	0.102141958072196	13.3837232084379	0.798265957821286	18.927804475024	42.6753398595603	11.1550023269972	90.4996311491637	19.5942501844898	51.6030786680351	149.117539961003	23.4455065844683	104.158651467742
TCGA-ED-A5KG	0.00722458055854501	0.00145595931168836	2.39825358519898	0.181352686207665	0.00230093173763104	10.6704757927038	0.899345422149661	1.40091009349207	6.38524859393658	11.1663440648204	8.87083107906266	0.128966786294187	37.4869305609977	39.6538046501535	1.92240824085847	0.00763967201501777	27.396915994049	9.05594776551792	60.9161539636078	1.01696351935028	19.9747764056814	32.3621475994727	5.91654485390015	7.2009175041034	0.291471948957685	17.3407206269058	2.67321384744895	4.02864308597822	0.0506757632781555	0.890122864454878	0.534717673996039	0.496990641143007	1.5842355725132	8.74436527206001	0.281683001175141	0.00402121509361425	5.6819717060014	0.0167898739186182	5.29591421004242	2.89747864426778	0.848254145357779	7.19215866746819	2.98949828232474	33.0181211909877	4.46125622665732	19.544234645194	14.343664755262	7.82409705230249	10.639950474932
TCGA-DD-A119	0.13169985139662	0.0767588965342045	29.7992913191356	7.97580512262733	0.0143498254774046	34.8244175443014	15.3107156126971	5.25886981447913	43.9813597473412	75.9159757865293	33.6629647963543	1.35177656148447	203.459542608691	81.4275395707021	8.38435065167135	0.0451623248253741	123.630650555186	14.6309642300308	103.47175490993	19.0913875459265	117.655309820707	166.101364797872	118.283215205461	33.6363334414821	11.8834134121368	23.3489567537814	34.9321021437466	39.8296786785054	0.247354442018846	6.74799210834361	0.82272975024905	1.71299645339921	4.66536930289476	152.82977717927	6.70546468201228	0.0996277244241804	42.5132158939581	0.162885537053086	20.4950132007869	1.49161368536715	15.3663461433974	49.6690600752476	11.8009090274449	100.519672604267	39.0632090824684	56.4330447592271	157.744475995081	11.9923726396185	72.1074307479744
TCGA-DD-A1EB	0.108831227595507	0.0354414548554742	39.5082977944837	11.1586728810801	0.0161464528596581	28.5447675977902	6.17678697687235	4.41198410608153	49.1609987905072	83.5710098790392	33.0641933789142	2.32324434687692	176.160831932951	84.0023876082553	8.76662502548459	0.114011606423585	118.750702981151	13.8900048975404	80.8666090662927	9.77082791487221	122.615850982261	142.213609132541	48.4376095201875	21.8288355244045	10.4872580309885	20.3466288531766	24.9525475865937	79.61848645511	0.30465908303679	6.3231553640028	0.896835551912359	2.3777659111339	5.2843873138022	231.651685248261	17.5479149973284	0.128284311523923	33.2506662369988	0.144032279476325	15.1248420394549	1.22717472500672	17.2837882466087	59.8297138277331	8.98068349153837	96.7240648728377	29.6479427183689	68.4417250156439	114.922598435234	18.5568994611641	92.7072483161645
TCGA-DD-AADF	0.0967113973331965	0.0452746325013297	18.8428437331349	10.7610118406035	0.0121073541865454	27.4471926811256	8.12144553998777	4.94692790389667	43.5206322849942	76.6683890003345	29.0549146953337	1.17412218412726	282.247516719003	99.3749167449998	10.6555419759862	0.074007262089903	102.284722908469	17.1009667822078	107.323294352538	8.81759478560153	61.9409027471458	108.622392756526	89.506602042015	27.1941498836893	11.5142203704703	22.2683905450013	34.4773535673892	47.1199035537789	0.230639137350387	6.41363424779235	0.784728899875857	2.37916206134318	3.3540305820364	104.876537569056	9.35265162075556	0.112767302294973	34.3387963249576	0.118066198706262	13.64108021628	1.53194195484037	12.3644711467074	26.4329810261661	9.43076038484956	114.798921409279	26.0509700656785	48.6499644368121	91.2038692999894	14.6824377453532	83.8705061091372
TCGA-BC-A3KG	0.0478293810313515	0.00664444777394405	18.0520085685664	3.42203522123441	0.00557783744437477	33.7510091618589	7.41553991244543	2.97704956923405	27.3168451947526	41.7855478635245	19.8984450789199	0.976431675401202	242.962243614129	134.519779618864	4.14477799030492	0.0507169224006829	151.115587605853	16.1309286135019	113.721377206724	2.44738438392918	314.446229176038	96.8765503157545	33.1085592158718	14.1384285786288	6.18071457222389	18.0789013840659	17.1384760579353	51.8075153045493	0.242935193634707	3.05451056607688	0.845285931029334	4.72097827589296	4.80987224870577	71.5139457878169	5.17237576029287	0.0207892704878059	14.6467309473959	0.0773548696402732	12.8881419794089	0.432830162822256	5.69234288461191	34.4542053424645	7.36658003388616	31.068383960918	8.35918417742129	53.2020758539076	58.0005962947021	14.6180486604353	40.7658065314511
TCGA-DD-A4NJ	0.0638744963503674	0.015307644863829	13.9584162865166	2.93950490563119	0.00960763440503376	21.687428892417	2.79668775010476	3.37225198313498	21.5894964251104	61.9385068355923	15.1584208638533	0.76648563689924	158.732345279872	67.7718844626355	4.95101243204646	0.0376380585330216	74.4480711936703	12.628371082826	89.2911897013007	4.4443699711505	64.3790332158405	83.7317192153648	32.35273154078	12.1841549047337	7.37258662058351	18.350378854417	18.5194680793313	44.3471517536391	0.316917009053029	3.57630458843978	0.815439995038393	2.07017897170758	4.93014912013864	50.9186820453445	4.3924288308003	0.0353171035659444	21.417316744691	0.0957357941636537	11.3587578444104	1.09234348057126	11.5930799173392	36.8020363182025	7.07471692227971	45.8558728000178	11.6250607465427	42.7866998461498	67.1842250263777	14.1186992644822	49.3507859547604
TCGA-O8-A75V	0.100447588078288	0.0459534555340461	24.5985501239168	6.62898696781993	0.013561959558652	24.5281548321152	7.68662647659611	5.26901427241679	43.844392335524	69.4411646943939	26.4604077638001	1.2587929461649	155.042842388802	80.2636675303168	5.76836786770971	0.0509980450472339	93.3222035370771	15.1371610568548	89.1395311575592	12.9834935697041	51.6912182006332	165.107597389973	81.3948256815161	21.5377869166596	9.37034067358508	24.5474587929274	19.1754532810695	39.0819092742075	0.208385967213495	4.48307336713674	0.803810975034924	2.04228720307775	4.43700698937049	102.939481590636	5.40488145754835	0.112863567845589	36.7734226690472	0.143057468442464	17.1560669195427	2.59080829519953	15.1829535226122	45.8317921992425	8.77451139841461	98.8559194834067	33.9280190883188	41.0995440012674	157.075960839347	12.3656949642017	75.9629088452183
TCGA-ES-A2HS	0.0954895505728902	0.0483745432170189	29.5811359451145	8.85918389253388	0.0135259543284744	26.8699479914055	11.9618283470801	3.80584256052904	41.9900268789957	96.3056349921819	31.3377400590668	1.09745588275355	336.737928203411	86.6659297722635	5.63264744801257	0.0471062354796525	67.0888611879782	13.8352557538373	93.9330236414879	17.2290457941288	105.279249666595	103.073031185148	132.880261274976	25.9050201627207	7.92550708040531	22.8502427990753	20.9127737884038	32.5637510222266	0.148944829102108	3.6791471923647	0.815826844888812	1.61954121703613	3.77616520765129	159.289609467119	3.62811447254777	0.116351685365164	49.405084566624	0.116955467634747	15.8379798994749	1.02074095263301	9.60524408884471	42.9684767445947	9.7318140573964	113.183327775236	33.500166433182	46.6497595780146	90.6909710517551	11.2086364567655	106.05712537508
TCGA-BC-A69H	0.0717437702684367	0.0114345719609833	24.9377941164803	3.37248619979593	0.00501715470884224	31.6886335381676	7.27909768283685	2.95657070263445	38.432829437577	96.4254380843926	22.8485335011043	0.603493726361033	303.929111638773	103.650576459511	4.65530657129499	0.0259631047209722	91.9430795577352	16.6997549058464	143.765062524334	6.51210643264552	309.446769575316	99.88133248941	107.211337212443	26.4900214991965	4.03632156636897	23.480636969419	32.2770168111595	18.906991622931	0.188042394749687	4.37934681697617	0.77438968964089	0.620784816439719	2.85124810027418	55.637003756197	2.91414147151439	0.0305780166858799	27.912215573236	0.105409877749104	11.8074715243996	1.32087646527978	10.3057272417317	45.0868470164949	8.0384407542778	67.7150624582739	22.3306502940257	35.7440863885138	123.219085800517	14.3583026970872	115.836712196572
TCGA-ED-A8O6	0.156589223947486	0.02002739420822	35.5737458534196	3.56604678125246	0.0119694220886809	19.119429070948	6.97668356525331	2.86089693307505	37.8471920986016	80.812428206761	22.6383023868046	0.719187285811805	251.703023182654	100.284770194221	5.32138669896093	0.0435105215314869	85.288893096697	16.5970301126079	95.8835780466002	6.32045269603868	196.849207267601	87.7602255696479	47.0341805019991	18.4542636963619	12.3074494738623	24.0862059801317	27.5750002129439	45.6120065802647	0.369402050096585	4.55754439959753	0.960453867414424	1.98817785084704	3.86277242195654	71.1040251721179	5.50831275627164	0.0396985551510234	21.1244950641453	0.199591573192723	12.6155817387295	1.25914383612515	15.7740756723689	46.6288083653244	7.87864509067484	79.0683201996323	22.4313602901681	42.2117317368096	81.1162721488606	12.4294606632299	80.3038018264997
TCGA-DD-AADR	0.111550004571467	0.0384040904944366	20.9978876274928	10.8866355082186	0.0136741912245364	22.6391236897183	6.0770217304062	4.79824816604339	31.7173519224679	90.3419417302953	29.7867491543695	1.35431142918382	169.044374280465	75.3627747439128	6.26660558073845	0.0622403019925232	97.3610939271749	14.7792377853974	99.1574176366311	9.99804743088862	114.656590514304	143.870046490668	83.3210825794088	25.5788937554756	9.93461580114165	19.6224714041573	28.077695963473	46.9687017715201	0.203885679861865	5.23178828224685	0.822631247870551	2.42880525966289	3.6741940032305	261.323402130836	7.8941565378566	0.111852792141829	44.849442889043	0.143673134945858	15.2532389140215	0.71892055249901	19.1251327041242	61.5694083880185	9.43871070964072	86.6561694744766	24.1088269071468	58.8561893506498	130.560668107747	8.68584718260464	114.687738061774
TCGA-G3-A3CG	0.073155203274526	0.0307497566045316	16.3270237606418	5.00886384908747	0.0103161864622692	22.94064001657	8.08246151735896	6.23938227264485	40.970448577301	61.240651719638	22.0809542242573	1.91767036726298	157.949480476694	55.3506125956372	7.25721388493088	0.0664700742985277	60.9458397314798	11.8150425186888	83.9745835036559	11.509159275815	93.6227703224824	133.564113327137	62.0723216451682	17.968474211827	7.37785491905396	19.6689791146046	25.8592558460949	47.5733036949829	0.224472116515661	5.55321608234744	0.806690546192536	1.01986802709166	3.86332670124778	126.119638515567	8.04312920714356	0.0565435498990264	23.6411994640923	0.0997191754207719	14.9471248497802	1.89671848000716	11.3195268608188	40.4790913933855	7.83261727729222	59.8075843371043	20.3379310217275	45.0142372198264	134.592841735437	12.420077278574	60.3768674445052
TCGA-EP-A12J	0.0589026423803908	0.0395258998891448	20.7208929435811	6.32592639150016	0.0143960175801874	21.1134380356133	8.71576687390496	5.31879091382233	55.8111460720734	51.2714305420389	30.1203204658995	1.26881335158847	129.46716191025	50.7527768838754	6.19459651774226	0.0459316275924716	52.5986136177565	12.173212679311	70.6199284273625	11.6098485667801	66.7926041644255	85.30256428388	43.3341698070731	18.9102505473547	4.60271488841942	20.956741824993	23.0919489605759	48.5441987027044	0.214370796112728	5.03077392312959	0.884150236867916	1.40351675740246	3.17364370442907	150.0591729564	5.85376476321752	0.13478859690508	28.1641280961459	0.180394549548548	17.3379041598031	1.72523867202326	8.09058082900066	30.4546239977979	8.66644280102806	93.7775042517109	27.6988976433144	50.3314747077987	97.7270118517245	10.2523754077947	56.2324729514963
TCGA-DD-AAVV	0.0691040700131526	0.0194743620210438	13.4163041901387	4.60393932371036	0.0092940638288902	27.0558294979174	8.75503373078271	4.56922153123848	39.9088374248399	58.6724218372615	18.9849762341498	0.921845089739019	102.530138244563	58.0546081611863	8.35040909182348	0.0423152540710169	102.799039897777	12.1716557387769	80.0724087020863	7.88662800567671	138.633044658597	195.59723411092	61.6916620319401	13.7957776167545	7.95275317187455	19.8950373766437	14.6118708259006	40.4901173032157	0.12803284599497	3.56650558815852	0.680212738919797	1.64417887387739	4.71952464629917	58.7742870961563	5.18305143211152	0.040011316826167	20.8353011046559	0.0764363169861018	14.7262440516763	2.98480099400876	10.2142792640294	51.9658602468112	8.36051200433935	96.1457436104631	22.2167428922323	33.2081842296759	127.026928916198	16.0280195909043	73.6816265399396
TCGA-5R-AA1D	0.039445394592535	0.0106016614405081	8.38287974368743	1.42453837833535	0.0062269001417537	16.6563133537197	8.41905643322291	3.32590218633412	26.4364006523793	31.0028577024345	21.2839949997973	0.330494145260802	84.4622319141059	46.2940421224978	3.75380673555764	0.0108242411630833	52.8562319960917	9.00608628965494	72.6393440777661	4.71405460106657	17.2891767298438	77.2320929125137	43.8762887873986	17.807824717302	1.62841378620501	17.5120473772544	11.5898038339569	22.9161894124801	0.106313337590513	2.9153260872163	0.701992158635636	0.619037576131436	2.65703662825848	79.889888325537	1.18600360179559	0.0494885081695487	16.2192167704032	0.0997218821494805	14.9587258057604	0.579524644578889	5.07164322914624	25.6662898985091	4.39436015645047	75.306461516934	13.2732514357206	62.4739672991204	74.9833187994935	7.68770669169455	38.8965908207524
TCGA-DD-A39V	0.0516424602370255	0.049403802453911	13.1054264939354	5.24952100323612	0.0119262610005554	20.0843686938405	10.1108099996667	4.68690672310492	53.6427042816103	49.8819578582294	33.0827015783155	1.29816042846319	141.094768737812	55.465975979911	6.07331992762513	0.0454113183254427	68.540754321543	12.162965199389	70.4369000040997	14.723280335692	51.6255855050467	118.350003467567	77.6100908139412	22.1192752405356	6.12163074447154	20.4032445180036	29.8170265715527	62.723202681051	0.236863397983912	5.81832355664695	0.879837697366222	1.49197392474424	3.46250224402936	215.597537341067	7.29031362721572	0.169497389545818	31.7447625384889	0.257624395062949	19.146073296711	1.24311802294902	6.00124662452901	27.4910475103564	9.78179135476484	105.316269637758	32.8370447124925	59.691811399069	99.547775201063	7.65823441648967	65.2411108059995
TCGA-BW-A5NO	0.117255212514867	0.026366676138815	32.9163729870859	12.2877990401372	0.0139640598908734	25.4989445061623	12.3829305694867	4.52265217359689	52.2401612836435	105.531295905141	18.2286356938186	1.72799487050759	134.558611510428	67.9647200859979	5.11271529122859	0.0713152175199142	110.269718621753	12.73611461532	85.0173375582806	9.06625980635619	187.304301598976	105.808364934556	88.5262224388347	16.3669387335194	11.4203637355408	19.4168104268977	33.3477331972774	70.5933618282006	0.550030231147167	7.7899486828778	0.770245372938734	2.76971838652369	4.51333867997843	197.695543995607	6.67154702014636	0.118734725642501	35.0157436600581	0.155138643838863	16.2325645952965	0.79466524915963	15.8656746959258	67.14264866227	12.9650096871737	83.4266399613985	12.6607620831844	34.8778629442079	114.041162981854	10.4658821572442	110.238152563851
TCGA-G3-AAV1	0.152338476740926	0.0459920567063852	67.0523061821253	8.94279477547003	0.018589573580679	31.5177093444177	4.21951903253507	4.29508624541822	41.2857605736285	123.97888465163	27.6502268210714	1.76527937466704	158.642284459826	85.285448132894	11.83859956465	0.0914653904577404	130.992362135201	13.3862346358379	85.7663959963432	6.49320748236834	125.833560759292	205.292462197617	63.629341102066	23.9448617694226	10.6459521749291	19.0970219176323	38.020631317494	57.2132409383974	0.247655579060746	6.1708393838055	0.883309733669746	1.60714893582753	3.66110996226556	251.212336861548	14.9527203783882	0.110803709619744	25.2083033057746	0.190005943081572	14.832374887986	0.877334007509446	38.7343139895029	64.6649252538244	8.37690083795375	103.684525493095	23.1474444546182	68.1194491883879	169.5047102871	20.5029163643268	92.0215417904387
TCGA-2Y-A9H9	0.0612324134559026	0.0230713678411457	19.196319175694	5.61489846437151	0.0109978600971486	25.655728173796	5.91883431491232	4.49884574576143	35.3864355479465	82.8346097351636	21.4336690869761	1.32056595130768	183.260090168205	79.6811129426466	9.56624076759536	0.0691699374673497	80.0205894663386	13.9748303301987	91.9628287506124	5.95035916362694	95.9300059495329	110.163142315719	67.6117684007347	18.383558702807	7.22826795947979	19.9904629298593	28.9661916448517	48.1067729484088	0.22316177335404	5.20190536029752	0.820380048525069	1.15421728268171	3.54587971679713	90.7824502636263	10.6506765724045	0.0755846992037323	20.4595613684865	0.0923755078657814	13.4459405421445	1.4127869125034	10.1910357526028	43.3910957071959	9.91963565319166	63.8795646863157	19.224353630866	45.463024457811	99.5592546043659	14.9619438623858	71.652807781208
TCGA-G3-AAV3	0.102063906164363	0.0260279877276802	28.1877624681195	4.51898294839511	0.0110638200397048	25.0935967201726	6.64373575562253	4.81209694747696	38.7700088736868	82.2867513953968	23.8312364915325	1.11852237185677	150.360062097976	69.7065397068386	7.06155334746443	0.0423591487377176	67.1464941684342	13.6161452652891	87.4293811254896	9.00718903344454	58.7388826799702	113.39383832331	48.4049725106283	18.2043195234174	5.65256485145335	20.5887104004078	15.3881138113389	26.0826735687611	0.14889476638323	2.92787451629896	0.738935320412705	2.38292338484853	4.12882036170765	110.178408898258	3.84645517447095	0.0865083094639622	22.8517506365605	0.0863087209651772	14.7055459710933	2.39986763931228	18.7621908670444	40.1563716767761	5.37912971879724	103.975486590396	19.0565290640588	42.797516588708	103.598201610113	12.5169969639467	79.856069448991
TCGA-DD-AAEB	0.125189284079119	0.0942111585349199	32.1010568613625	9.7649059568128	0.0194915481200716	37.6807127378848	7.51242627173274	4.8757239179862	56.7424996038149	77.2903324882679	27.0791647827231	1.52858843410986	221.18054190305	76.3193988126472	7.83944966626921	0.0707637731316948	96.0575288098231	13.1107071751224	74.2296789453969	21.6691426232798	181.503990433742	175.112343245618	133.985880634617	20.7588146817791	8.65570415719521	20.3755800088257	26.0346795197642	53.4325717352022	0.269930916148904	7.95889120705869	0.864753524720439	2.04204410510315	3.56470336418166	470.651180347959	11.080718705363	0.326872319812199	44.0068302676799	0.230257079167215	25.5696357084715	0.675863754493576	11.8256599255908	52.8119437830466	14.6070335902757	105.64575382593	27.8702101209776	60.6390648521723	109.645990458677	12.5922944698962	79.2660645357618
TCGA-G3-A25V	0.0468208762292564	0.0227017705791279	16.6978289251975	2.92434540550445	0.00968322070751485	22.1659500110928	6.43147313100533	3.9265927756756	36.1897632423455	58.5396115128807	22.3244020120785	0.969533540231703	117.42862145082	55.2120024577822	5.38753963606291	0.0323652066931805	57.1278825149926	11.7758091308058	79.8309197619127	8.74091639892788	51.8263899651816	85.6271274442352	59.3484886293921	18.6094945991834	3.56027811987527	20.4033713465242	25.603241273674	31.5482866495971	0.175194620300054	4.31015749329777	0.777254540942531	0.95699162179116	3.47603989541218	94.4126817709237	3.1805325736748	0.071274806442193	26.2000502090663	0.112042735040647	13.1668687992315	2.04609934377561	7.60218635031388	31.3953565807114	7.06185278956655	84.8237835992249	23.311272334424	40.2892398070769	105.503889198742	10.6113897993812	62.6458456478246
TCGA-BC-A8YO	0.0389982353818462	0.00585843367594579	11.0473421806421	1.90865723451621	0.00551894238644448	13.7050355766188	4.02555528441166	2.96701645010209	17.5157706741552	53.7617146787275	15.0631108106033	0.557757114975714	129.033915003648	77.344297486278	2.69346964783661	0.0358972355423893	60.1661468545851	13.8882042847211	93.5161105428646	2.33857070588173	216.092381088952	91.1282092506088	17.2610776950661	11.3955382909396	1.96099288981403	18.6173753155265	10.9293810740704	25.8066779750171	0.184167126413229	2.29630971735317	0.821571876699953	1.98973282782115	4.1289488162983	45.3746709411799	2.00662596921102	0.0153383777603719	7.99852197973279	0.0705110311788363	7.78161642436468	1.45241651925721	8.15890080488287	21.2971729678099	4.0294851992285	35.9725877555303	8.98937738470704	35.2465537202754	91.8768810575951	7.80452706302731	44.9350432743803
TCGA-RC-A7S9	0.055598772683679	0.029062311420434	9.85252448295111	2.966304242588	0.01097595703714	25.8321548214355	5.77994208037825	6.43162058506074	40.4791948053383	53.2001217713288	17.2421235435443	0.778204763587827	290.347735127624	75.606278663968	8.27055216678058	0.0488898195127313	75.5295205361281	14.8255361234344	97.7395767193394	6.76519161328523	77.4972573846881	83.0730726577526	72.5195403403019	16.4817724642508	6.6717324975045	20.504955235453	32.8600030234077	58.3784524912777	0.191510467772258	5.37268629194893	0.817094798581026	0.715263649126823	3.81919654263188	69.5351894205689	10.0342139608728	0.071193156705822	20.1364054360958	0.117929919609533	11.8703858203026	1.38703835622709	5.27895316597708	16.7177488697008	9.66876450780046	78.2460074560129	13.2360962833262	36.6677543799904	97.4636416884007	13.6380159441929	45.9221313489133
TCGA-CC-A9FS	0.0881917796879525	0.0400453755677144	23.3797288527563	13.9311808162917	0.0183116654845528	25.5494867235662	3.73355064547494	4.87899658426022	38.3021155847299	95.2499306554742	25.2602101542186	1.73304937659842	213.386762604722	87.4442918837667	7.4382637195036	0.0697169528944231	119.833317585008	14.4431546730325	87.7126716077001	12.6652910071877	94.6007425198744	98.42881920914	63.9779861479897	23.9924888096657	9.35289173659788	20.708602276079	25.792480579113	66.5362229505511	0.303922080111055	4.18786505706187	0.922719683082246	2.45013965154877	4.30608207458883	221.514502581862	7.84191063933258	0.143230405126557	31.9835783906193	0.175214963587839	14.7699766546689	0.802183446470752	18.2524319600956	49.048983787072	11.8916446043766	82.3221192373634	20.3567089221232	55.285998781747	128.265431030848	12.821176643303	96.4622522813069
TCGA-G3-A25T	0.0855961779845423	0.0168810455187886	88.4473263659684	6.58241325039569	0.0102434819081627	20.0907712763371	6.22528792303134	3.69155114961467	55.4965545870972	182.997896537541	21.9815309947834	0.888927506140946	297.824800143516	144.311399533759	2.22740260231399	0.0465710684750548	141.387372829027	18.9382134534709	161.98990281115	8.28791382734274	52.8154992184302	93.0607072529439	143.437113562212	25.9142055624232	6.67429769449839	23.8374453465979	25.4793704516843	15.2535470577844	0.140535248281565	3.04136102205049	0.806326138375043	1.18175926866864	5.43500116028561	87.1641466925543	0.640357317577961	0.0510239472363129	32.4014289932574	0.104478736897323	22.6646458745285	2.04098980857587	18.9337845793116	47.9555140793252	9.85418383871491	90.2977486368223	14.5654602969469	43.8210542827055	98.6288721636953	9.83595575926647	119.247926488257
TCGA-UB-A7MC	0.245431660522009	0.0281353482973871	72.2852450984777	13.9334299064617	0.0149610672831014	34.3935970795796	8.22972706460401	4.20109967920333	41.9362825502387	115.496668277708	23.2428119968284	1.81314543743659	192.893334145228	120.637924260744	9.19078640892672	0.157579878961974	206.740952005846	14.8304006854155	86.3348588053381	6.1505760787595	282.732469102036	194.125826899322	64.5035965429715	17.2718843547304	10.1603734060219	20.1816205778931	21.1177382535783	88.4570647185076	0.230227554049554	4.28820741362424	0.965319635445733	2.49025434907947	5.63055601507303	228.18321124558	14.6455326439007	0.0519377343418923	17.9284824943148	0.123528590035767	16.7484760951854	0.765818867809819	46.3942918770431	70.6977457036348	12.4704540555577	93.3146763516034	16.5294247184091	66.9200120237586	128.0130634569	30.1021483077531	104.615817607827
TCGA-GJ-A3OU	0.0482132463849245	0.00889558303569425	11.6672599974579	2.35693544677841	0.00700052688392496	22.9378812155996	4.61318729501675	3.57203844918993	17.7115990621925	41.8019734377319	15.7218674377848	0.352880566317442	64.6300476004297	46.8930604806543	5.20994524896851	0.0189732107709824	64.7630747112804	10.8470204910455	73.8786414524504	4.16472302197251	51.7119672400415	83.4001515929826	37.3162158561137	14.1166121750663	3.48353984523016	19.5079504700216	12.9864860826121	21.415847997471	0.113154698491151	2.73841726599528	0.643987359046177	0.805082460440713	3.79186394651346	46.382592836609	0.858649503276807	0.0324588449136853	22.2347353472357	0.0709277323927837	10.0097056294521	2.76868988557781	8.55687298292643	26.2345086157999	5.7306803687717	73.2722967694006	15.619525688904	31.8354589169803	64.2161432062876	12.1300057052112	49.5983482295028
TCGA-DD-AAEH	0.0710908569682971	0.0270628027009172	20.3164022748758	4.08330154315629	0.00934935804202487	21.964095349391	8.39788596173422	4.37771645558739	40.5888201730531	55.8688765470924	19.836940940064	0.775394307104209	119.29590588263	56.5541451979366	5.44207575673227	0.036355268785607	72.5225144333209	11.2122981941744	75.0227102619876	10.8398771513997	66.6571592954055	116.990894560512	62.8646453746903	15.4029872387444	7.00593481475786	19.3079443041203	13.1065962290047	27.7846179683533	0.165719245108622	3.8323973965654	0.710561149219584	2.59255976231371	3.60719816277073	82.8657130742614	4.2454879592286	0.0657220011735692	26.4910625728602	0.120830048500222	14.1391964738476	1.28050175877936	9.72144160672129	39.7151561570525	7.34951383055122	71.955476803154	18.571365243566	40.6257786673699	74.3854037593312	8.52370251635188	55.8647608701032
TCGA-DD-AAE4	0.0556039425073147	0.0272356977322113	11.3894326176688	3.8674279033037	0.00944315699776831	25.2496101418241	10.4364640670326	3.81505014573097	33.1080883936068	46.5644736607679	21.9339933337999	0.615593781871996	143.161122355965	64.7379765241103	5.69209964363095	0.0325362539027602	60.4133610745821	13.0645493104755	94.3536917154743	7.59354901802756	71.9399365037903	100.902226105102	78.9278781972886	21.2981310674699	3.99202149358456	21.1390977688247	14.6251494174096	26.3731708341605	0.136869994128345	4.41062170940747	0.71069430479185	1.91373493080308	2.58750673935907	103.577817198334	3.3781563290522	0.106726621992561	28.246364765283	0.127516277453876	13.6120187591801	1.46962868840637	5.03756959376182	23.4797893618535	8.37944144767093	70.2913958361466	21.6724088884364	46.3622122477367	80.604077272239	7.66403005172914	62.8665188684303
TCGA-DD-AAVY	0.273034234806608	0.0487882577670232	56.3033317531462	11.2979675313962	0.0145173785859852	30.0078459106122	11.7036338245857	5.29880962891848	39.1153705337947	100.319858843928	23.3597860646963	1.77776285723819	187.01478661688	82.9182521854934	8.60160907621542	0.0932757358038137	98.410298392037	13.7165556126672	93.1760711384106	10.3701479602705	166.625322602581	200.501872988988	66.9266396254984	20.6552775595211	17.6685704371352	19.6844170339818	20.1287444806951	46.7913860201503	0.206194921094911	4.50260084558053	0.889119829696142	2.63724683744413	5.36799515074018	151.402656782723	19.2568648841446	0.0627417904274522	31.9502635340533	0.119098829794459	14.2728404087475	1.15990534987165	44.8329230451276	57.2424948538824	7.97914136637989	65.449369498689	22.7801002607852	53.0207684973313	174.971286756276	17.7668174227681	88.4443980199272
TCGA-DD-A4NE	0.15601053629696	0.0331713537103423	42.9780343193965	9.62304302826031	0.0140413346418077	29.8686923662946	11.5752389580119	6.70617742784438	35.7171148908117	81.4629573826021	18.4296914867171	2.37050872211186	221.574987535099	68.5932707964143	7.22606273196074	0.0717828867295698	129.599789329954	12.0977685745454	88.8124863774019	7.52624533108102	158.104032639165	140.233228243912	36.3862616563543	12.3902509821483	9.63733610199548	16.8078409337419	24.1405166474121	90.7991173094715	0.484984113309447	6.48908709668767	0.880077781958597	3.80974085419184	7.10822164517696	176.418162179439	12.3417872650328	0.0812746258080409	18.3310154389551	0.214576803902203	17.0073923819651	0.523058183051934	20.9011220903734	56.0437810671583	10.2982586566792	52.6569962813173	10.4318856442688	46.1877047901493	150.889273986829	17.7814079735308	90.0445361553826
TCGA-EP-A3JL	0.08353594175517	0.0599909416670643	18.7151555660478	8.12425323388159	0.016477137697675	29.4495818904463	3.75171047202468	5.31791283487626	41.822163836048	71.8518102931619	26.4074405250399	0.806501679603575	194.219883705133	76.0405475099693	7.83175440628013	0.0570725638551032	76.5485890200426	15.403052106119	92.0952149198516	11.7070869310526	98.7331939107399	173.633631258929	96.8258176092295	23.1122846659119	11.4460798166599	23.6306548424441	21.8143258030239	46.423763680769	0.201983675867896	5.10837462658392	0.813978150163581	2.20445047404346	4.1651787504007	231.569442921973	8.52091315988693	0.127838672491503	39.5228577805897	0.158649971838199	18.456132970943	2.45604044444055	10.9415619706041	42.9590964520827	9.99474250784309	92.0155114954337	32.5622806743196	49.3723972636043	131.865316805594	12.7532839154589	76.6184544559581
TCGA-G3-A5SL	0.26109907324179	0.0615888204446016	43.4588001722546	7.63545840907544	0.0156869345080722	31.7878852228854	8.62579166688329	3.91366283264194	31.2607317980182	79.9339960899847	27.6711278528347	1.99641306589571	173.273742887752	70.320915143328	8.52369103779047	0.082126076546245	96.6204410622844	12.1614259962234	74.2494635010361	12.1171144625738	107.218485906691	162.830293014181	59.8034297024406	21.2714499986031	14.4553259481913	19.8980511272597	23.0963182031601	45.6161640401843	0.238994000455284	5.21087814709546	0.856097130680267	2.82179871201436	4.59686994219286	215.640630692087	12.3483256782076	0.11140282271275	24.5734162596337	0.123104067086401	15.3081026515496	0.902117801724986	35.0047598389909	74.8387981813165	11.3527061630148	69.7807516806753	25.4463539074299	62.3142258808163	135.360187482749	12.9094608447354	80.233770026163
TCGA-ED-A7PY	0.153836674177041	0.0310400340804132	36.6238223359933	7.40624485757209	0.0135617129124397	27.3263862483724	7.38164381406818	4.74748468787477	63.3462049315039	93.8451790332464	24.7421854360409	1.73368776724464	213.027271307223	129.641182189551	6.65637776866438	0.0691461997656342	175.160511619843	17.0608534058334	96.43211349565	9.7384731682625	137.263454424129	161.62074123267	92.8097807609498	22.3933339584328	11.5327885790746	23.3819719334596	21.8409659751239	56.87058750464	0.223956740900488	3.33676939772522	0.910877762855811	2.02074558784741	5.72638270321877	126.962038051434	11.0708464971543	0.0470497809718786	31.8968736925492	0.159763914372858	18.6900233492915	0.960418742575941	16.1037613121456	43.9672126721406	12.6083311679886	113.462745785792	22.9609062677543	59.234431360075	90.3809678955713	16.7739341417897	79.3626467737545
TCGA-NI-A4U2	0.129398912710205	0.0713487420046575	41.5144514303555	17.4734582884736	0.0197935162215841	33.9878451616155	10.1874561912384	5.9577178346508	63.612679438832	110.226632903449	27.6059163586535	2.12865592375644	162.735508576765	55.8810775077925	8.95735487261035	0.105154776874246	138.890126569048	10.8506927638172	67.0431709656503	17.1953299255045	193.356268755285	219.688528594826	111.492519224101	19.4447336083234	10.4945308331357	17.6832670409444	48.7212837087533	105.09156502085	0.451098578702873	11.3320797463089	0.784715960046266	2.64959786397095	4.56064442247098	452.715224021212	15.7974488623684	0.296246753453175	45.5048391811403	0.260085528732034	26.0770167669981	0.531095020488452	17.6758572363059	70.3755727499591	14.6694769069096	117.445903234749	23.3903567184852	63.9113032199328	143.449521200255	14.445042319825	111.518032721239
TCGA-ED-A4XI	0.0892965654406878	0.0266078788464872	30.955865590872	6.12353543527764	0.0145716015695047	22.0896074742219	8.31647304184089	5.03670223032622	56.4081430328295	60.6788065394954	23.4031591074387	1.08354496659833	116.92694547277	69.3636579480979	5.15322498770184	0.0430169601060527	71.1047958409891	12.9055705478853	73.700446514906	11.9881821289539	57.4465349904559	107.568845064658	49.9301145204633	16.9320919679723	4.04296971602002	21.8457669222888	22.352920863453	45.2352505740977	0.231280759382707	4.43833835680412	0.874530032800256	1.43052165795923	4.81827103419701	102.617268706143	5.37358454016118	0.105738108472105	25.4744681248211	0.179638144230551	15.2511884528878	2.10264939865121	13.1556561743539	37.5529653524454	7.08774475189513	76.7378156225683	23.3181361725815	46.1945716633761	120.340405519957	10.7914257551186	55.5586754671565
TCGA-2Y-A9H3	0.0685381367694146	0.0194459409127812	18.2836606670893	5.15946050844154	0.00777451436820252	27.0211100046321	6.32055720328794	4.27558289337178	42.7063280266778	71.6233720672508	22.9218803616648	0.640241222426804	155.521714829321	77.2439275132984	7.41526420215015	0.036630484925785	84.6869047138919	13.5808547841791	89.3304591900909	11.2498401697233	48.1397120279021	111.888219546068	93.5779499738099	24.030417176625	2.98097722570773	21.7665850968273	14.3906303170709	26.1795752431786	0.13652277290162	3.91405293695193	0.704898356386022	1.07199831879955	3.27446453350826	121.454369589337	3.85469192221913	0.0634824516168301	30.8401624099668	0.115450892216919	12.1704904265243	2.15029586901934	8.10518609833632	28.3158486480141	6.66985575394173	105.663535538818	26.4178566719793	32.8036307372316	78.4564186915133	10.2684280339107	74.5484457741021
TCGA-WQ-AB4B	0.0859943878494845	0.0605858822143207	26.7937332243297	6.73079736347257	0.0146035113342273	37.4877371817703	5.38921955973857	5.39718867733994	38.0917771446703	82.5237643273226	28.8534328101415	1.19016857164691	182.660588878482	70.9039462169022	10.4299949291848	0.0575906297176489	99.1392676545024	13.549833965199	90.1867185961652	13.12812368522	91.1432553089555	173.482475793994	138.445754752141	24.2875199982895	12.8697410793714	22.0716101539553	25.6703595978598	46.7929638207871	0.186032852373206	5.78639945677741	0.843188895604367	1.45600464316712	3.72583899712301	201.880074880992	7.82916344701734	0.10902528038026	46.9020161246451	0.162682431182236	20.9135488280659	1.50701966485416	10.6136427133109	44.7260092375415	11.1529203483863	93.6944536188661	32.6312291701014	58.2184589678443	131.49267494981	15.3804264065081	85.2694841031952
TCGA-DD-AACI	0.0746862470113848	0.0345232136058228	13.1789124924351	6.75944507903898	0.0119333846499711	24.2886592476961	11.0465680462085	5.20772986051978	41.5661521984217	86.1682524325295	21.8392768444486	1.13087798294211	136.273403726577	73.241870593118	7.59888243993431	0.0558676335689748	98.2360624188586	14.8851625666383	96.3486884699271	10.6006718063643	122.792522829792	188.591630223177	99.6511389572091	19.3321801406012	8.8674978839948	21.7751828414891	25.9297539114698	39.6262189370324	0.13525439975653	5.96728282664453	0.681589398127669	1.2481748335455	3.82426050658078	65.1806284898834	9.41560298846863	0.0676625285680673	33.0466586745809	0.11123677096719	16.6121626541757	3.20083395213346	10.3852029019137	50.6005580765852	11.0228496254523	98.4445554878553	31.0183340056705	33.7487265000122	101.784863953087	11.1850297527093	80.0427705458417
TCGA-BD-A3EP	0.0513791485375122	0.0338837391997914	16.1191262773746	5.34922678558217	0.0119055675252342	22.967771288482	11.7367360255758	4.14535991923733	52.8868784808914	55.9214189348058	26.335417846268	1.09029501870102	118.439102078776	57.0557881611089	5.2459437077894	0.0391860204600372	64.210874412022	12.6195294487774	76.1161572704127	10.0827002012003	66.8115252125941	94.6842706315053	62.3247636179796	18.843327243195	4.6557382910452	20.5459466369945	30.1898221584926	60.9777371624447	0.237143252115004	5.66041767912949	0.888017550032845	1.14067452843507	3.60495894348717	149.029616069273	5.97398079386462	0.091569210215259	20.3551369303151	0.248859164004943	15.4814493118609	2.09243061173936	7.53251073673488	27.2633977200862	9.00827219779898	91.847521356049	26.3253947988751	52.0120008433147	105.217289861015	10.0322111566839	62.4761065920199
TCGA-2Y-A9H2	0.042936393517748	0.011184208312025	16.3081254690527	3.88523317512926	0.00766162269464369	11.8789321088522	1.92463580412311	3.09604642793004	43.3590232480277	66.7195554753669	22.5614878158249	0.762250741517939	210.769481278538	115.821511376186	1.24411315251546	0.0403685984787217	85.6045495660922	18.7341277125093	108.258230188658	5.06286318134959	49.310904292748	74.7411166789087	49.8046947983137	16.5255164095573	3.77542919182759	24.2161986406812	18.6250392314479	18.1824554584876	0.308627995591888	2.82436052395326	0.929658795892556	1.74446893583324	4.32834451642964	76.624004007387	1.32011473455415	0.0219003950326794	25.5781221033759	0.112568140389395	15.7656452659961	2.50444902567759	9.96288779831295	39.5227662351907	9.71461752072844	67.1661521088442	17.7606574233747	37.6256594264997	53.8084119112494	7.54983507037718	48.934285083959
TCGA-FV-A2QQ	0.0586512434372955	0.0183940959003895	16.828592142277	2.90173131670255	0.00838724829493617	22.3172493321208	5.19023682485189	4.73217280263811	25.4198355066383	67.6249882159667	21.6076265786891	0.741079264313637	147.140971646426	73.8531577503113	5.23323096265031	0.0376697499281775	59.0176141843295	14.4677663652975	93.039153160982	5.96467646396396	51.9545774735373	107.313785908727	74.576216172907	21.4407477609686	6.0162985017574	22.3214431718415	18.2939245279652	22.7775585040208	0.120645751412556	3.07149789054914	0.776839669027569	0.980712577167814	3.33559850422556	80.8328661239303	4.79827716067132	0.0500943544086063	26.1074152144202	0.0650217776711102	10.3830120967816	2.29255454851229	9.98298616669103	24.2716980324617	6.75976455862182	60.8726587804254	24.1607914690537	43.5996695837312	103.740907026879	9.81088097151917	53.760275454796
TCGA-DD-A4NL	0.0605594781817579	0.051144732069301	21.5099856344058	4.23064319425042	0.0155162395080611	25.9776178222934	8.7479784733864	4.62046905547649	52.2366523731375	55.884243506617	28.0698341199874	1.40289716672709	132.392374196905	59.6423887631881	6.68435090392993	0.0411585469741223	67.9624263847032	11.6696158689041	71.2324927226813	14.4187079542576	46.0208255321786	107.015482749069	55.5851136829446	18.9861256955026	5.29798147414374	20.4445307226887	22.5985582613875	53.2730682303733	0.212130330304519	4.48547993755273	0.91136595170833	1.21287663614984	4.1187537081604	160.83409853482	5.59996426527423	0.185361246747412	25.2404653179888	0.205386908385648	17.8609194477005	1.23771011556315	7.84693817435284	34.2379627512374	9.09295184324605	91.0360925337755	25.9210082795719	63.1070994864198	111.266960185907	11.9124454847989	58.3263541818805
TCGA-EP-A3RK	0.0690658364355768	0.0122120008990094	15.2449373128271	3.07081923469877	0.00812152463670677	23.111932730073	3.34033949415092	4.03272319588243	20.4418636613377	70.361247266731	16.339079845933	0.652488853964008	145.567212697397	60.7258970957832	5.68811047089445	0.038234250360688	61.6194635109243	13.1588344194731	91.4003365106862	5.34429905446167	48.2595716323679	92.1928854799423	44.5074316016687	17.2345428362774	6.54578228860529	19.3227860168451	13.1180836047695	13.4091414657743	0.111350939954659	2.63117727609809	0.67244763740292	1.80640054212274	3.7123004902724	62.8685125992003	2.90403016140163	0.0486224072470013	27.842538052801	0.0548635451239759	9.72306766513961	3.0463481768283	13.5093841444565	34.7290212200038	5.43152539802406	67.3382138264823	15.7671872311437	30.4436916551719	87.3556706471527	10.9477912240289	70.7785791140603
TCGA-2Y-A9GV	0.0577368397832036	0.0199218540962188	20.9468672345193	2.99913353997406	0.00956596288772782	22.2233775031646	3.57084314864181	4.13662369957953	28.6705204564864	43.7341657195333	20.2087117960715	1.31905226410733	105.960818533404	56.9236233863312	5.43839684273506	0.0412398351353937	54.1861319068828	11.1444745272335	67.7004089751454	6.39634872955017	75.843335394998	83.4474879715549	37.081820862529	14.366088302964	6.02540570941864	18.895400803829	13.0955111598453	37.1731410733425	0.168215104399172	2.91030262011007	0.818257766437669	1.3942545978127	4.11090718212591	82.6495707496658	3.57619463437264	0.0469130917996635	18.6017540039254	0.0936669709969359	11.322461362793	1.40037997734118	8.71666016940084	31.6849676959641	7.29657589885787	57.9050528690832	16.2645567989448	43.0262057428262	73.666342915787	13.1912739477514	48.696619005257
TCGA-XR-A8TE	0.088252516678384	0.012390498775161	22.6489143901375	2.0744943292533	0.00605514854230357	30.7384990576634	12.4948843581927	3.68399173082643	35.0030636626102	61.8045399448692	18.901515073959	1.08430345348882	129.235688903823	72.1909555447724	11.0648985234	0.0440160529773651	55.1036091298197	10.9490799000757	74.0579304053258	6.06662677656564	96.6138135568086	97.8972816085407	35.4785272130341	17.551463454599	5.03634043034154	17.1543235571832	23.4261337289629	32.9800915080306	0.156732488882892	5.43183905714967	0.860049049490363	0.753141953300775	3.56780024434936	84.1559096364168	4.75672864558015	0.033842528595229	10.8942160026625	0.100195160755839	13.0612819310771	0.828395010971483	13.9283782037201	26.4213209788797	7.60688993435541	76.7603072741387	11.8466409597784	55.606993959189	112.141077972887	25.840582247895	55.095850911927
TCGA-DD-A73E	0.228854914209519	0.0197448684041456	72.1251064409207	4.99889429262704	0.0081164559300459	22.4591918488412	10.7067121282754	3.80002504662799	28.4823616981118	120.058704039782	19.0162750835939	2.44959334634148	264.139735488914	83.0684910210683	5.40494172286002	0.100179880719767	73.9692506092611	12.2852676400626	80.8030599017894	5.66660843949888	128.859878089463	95.6679864997135	35.5256108802775	14.6183549539551	6.43644988983627	17.6331152852646	12.8821625492646	24.4361846345667	0.136950742313068	2.60961478892902	0.829165993521283	2.16330968977491	4.69663195643271	96.8550633213591	7.82576845943445	0.0330267267487624	13.9166422358795	0.0449568893457139	10.0152209920586	0.828332883692039	35.7202448180839	52.5077460208609	8.10560495235971	44.7947050623564	11.5092020519311	51.3370465991523	110.951426481029	14.4140792558348	96.7999374823714
TCGA-ES-A2HT	0.0533921917780985	0.0569929793388493	11.0448739917264	6.99073105585276	0.0133914075415495	26.3733399512022	12.5183517487438	7.15223170683276	59.9824371852733	61.8827292583845	30.7429319586256	1.21175519803923	212.66153021255	71.7966375985574	9.40469512954372	0.0497008378886054	68.6691094272514	15.9421326221859	104.561227467197	18.8837251304503	57.8018160323463	139.359238872675	116.076217462579	31.5215415138187	7.87486944380861	23.9330476501916	31.36606456304	40.059924814267	0.165914473267344	6.78625230520948	0.794148579487859	0.901495039900744	3.29733534216978	98.3736294576777	10.9601476708323	0.155423527027153	46.6604579044281	0.142188468269961	19.8679704501797	2.70226546962854	6.07775347158413	27.0332328328718	9.32002993206788	119.251529048075	46.327236417649	46.572038077435	141.046017479775	12.6898869432485	67.4378497402032
TCGA-EP-A2KC	0.135390312833204	0.0372728955404733	51.3698084546489	5.61974250424593	0.01329423418232	23.9528533258334	8.43917713369538	4.77531920084826	34.8958126075862	97.8194925621831	23.3193997726502	1.21520404320937	169.743737989724	90.4294652270759	5.69507315937354	0.0643206104097789	101.85056642036	13.8389729483754	84.3904436525898	8.05953403594624	119.506890508616	121.862741770134	73.6451878007274	18.4380028026317	7.52076004313436	20.8782408191354	17.5206934561691	40.0942668167032	0.219650669793345	3.25062180701734	0.889299461944516	1.53373741143034	3.5579477253889	131.114717474042	4.4132704350663	0.0771426656465609	21.7621291482182	0.0898693093615976	15.2577199384907	1.22718945661923	20.3870736123105	47.6213155614139	9.94627532843815	82.6379319687362	20.3069015920532	51.779121906954	103.657366047319	16.4630953060802	75.3385847098639
TCGA-WX-AA44	0.13616737917948	0.0167034502238429	30.4167679916525	4.70094176981131	0.00932106562351474	27.0394622047055	8.04930952474746	5.51227259195475	30.1931051495142	60.1665824853054	18.7013063784634	1.02046311008874	230.489869984893	86.7331626494245	4.55419436497009	0.0382976672837389	68.7492212102198	14.4687472275195	92.9685148991736	6.79496634719788	158.935029532866	100.786083117479	58.6017825098488	12.4034854067996	8.02171225241618	21.3275965561443	12.8671832146525	34.837273124461	0.223276954531204	2.44661413919502	0.842804679511691	1.98768053361709	5.30823975500426	83.8387756894851	3.28021820652091	0.035302921401036	22.8704792441507	0.0997670238224741	14.9282023028466	1.77196650150044	15.3427468917847	40.1515373500727	7.28550468080341	60.2965465955058	14.4503207287865	34.9639594531974	89.9060106438526	16.1344915961504	51.6765833126875
TCGA-DD-AACV	0.157728653725182	0.0208954659409409	40.3399646982369	16.8190815727504	0.0122021054306368	27.0027325936412	6.80849900598611	3.42891246802969	33.7940000183953	125.84809323937	21.2342819962108	0.920433996602622	214.482928622493	83.6049557602602	6.89965445973415	0.105542410717286	118.407083303313	14.061376398129	82.3528317252755	3.77654676797919	427.384174697344	146.579707974947	36.9529990378145	15.5591115264891	15.5323131850581	19.5866439550722	20.0645650359038	66.9963898907128	0.296492368200012	5.76957010142518	0.898008841947401	4.6235116574593	4.83859794182972	210.249784758389	12.4110633744098	0.0721424810446331	25.8808201639252	0.149139204948617	16.8807489356583	0.546652322600017	27.1516882750523	70.810174755999	12.2779563645237	58.8881605994099	13.3095549569801	63.6465452006016	84.8489653537011	14.7427928942977	120.324676148401
TCGA-ZS-A9CF	0.137860688734708	0.032481536426505	45.9365912813985	3.60515219984838	0.0128175406966834	24.4513051313237	8.62010224121523	3.1664398429856	35.2668093246513	67.8452799883747	19.2894849094771	0.954368719378615	171.807248968015	76.3526472963159	5.82999459589016	0.0490223773601578	96.1059071326974	12.4620037200315	81.4273279264775	6.00712065077558	86.2096987244562	83.0404715770063	40.2269250434175	14.0334977880418	8.68903964917188	18.9606043769263	26.8354455464218	37.8766387452977	0.36717297003037	5.55162579295525	0.896862839635127	1.61118572834294	5.19986361269087	78.137278427381	4.50355826989074	0.106421798510635	17.8297747127901	0.170336856758247	14.2816163985447	0.737048339941759	17.1729487444933	32.3713976605809	8.52211865759908	56.6854278495004	12.1979238385682	49.7609967063348	110.387457852124	12.8952234133775	62.2850182372951
TCGA-DD-A118	0.355478087433476	0.0261372719157023	71.3366758522579	15.6239580005775	0.0120854547725623	27.4126594515757	14.0545899556865	5.52945442411186	47.8657273357887	108.622117569786	24.487710167437	1.76234087982352	209.05217874596	74.0028079368155	7.8349202200987	0.0860145059063151	91.5730615837409	12.302848802729	74.2067005112815	10.1626637435654	126.060691495565	152.809887498599	65.585502644719	20.719958052057	10.2209658583394	19.3603436090605	17.283721605789	50.4836798673983	0.192895530324392	4.90038865513163	0.781076023734795	2.30484971770096	5.59631231158925	177.130380424211	7.89753150207668	0.0989967321651509	29.3218768749675	0.13539401690218	12.0487199594797	1.54390282812033	54.0088367725748	69.579942925204	6.97345602984673	76.1841480719122	20.2974659154617	43.1221694482992	140.769585914193	14.6537367899721	157.624251826155
TCGA-G3-AAV6	0.0988016828637738	0.0164283582295658	25.1609353443659	3.73537802439034	0.00854799318732692	36.0044632006632	7.03639798486719	2.81914908638646	32.6928367354651	102.938289245897	19.8542183676397	0.788606712289497	487.757043082178	147.144508790349	8.9003709056224	0.0406623869312197	81.2064060661407	16.9640382220018	122.661092029213	5.09017620356279	143.361570767502	97.4675368624595	52.511310775475	32.5006430418346	5.83466339146598	21.6497388637266	19.2210210364649	13.6214018184905	0.117369529116148	2.87799830429853	0.855712903014941	2.04444282682028	4.37024687793874	83.3800726121191	6.59650394531423	0.0302608825683066	27.3983137599816	0.0577813992789996	9.0058711789819	0.778726021596424	11.466085571508	32.1222197103924	8.57555485351867	68.6983885925305	11.8349632728499	58.7237708660206	81.0939758483725	21.8946485129601	101.657704505524
TCGA-DD-AACB	0.107394373029402	0.0147305601550104	24.885673605506	4.37343041552468	0.00884120592614325	36.3963778692997	7.84237725871964	3.37551638080224	26.773708436039	50.9272168440362	22.3567186867698	0.602217242133774	209.176913632801	76.1955086724535	10.3065624255876	0.0324429494292863	68.0942626659419	15.0012251369733	110.326137962901	5.18302260683368	267.857392014254	99.3935773271974	28.5721329965171	23.1845059873458	7.12809017579649	22.897826083181	24.8690665287253	25.7600777721735	0.21790795891892	5.56640646666373	0.775451966715729	2.33338999471948	3.54051997022976	99.5584780129636	3.13021506604226	0.0398754762759343	35.1366819886435	0.143869041630444	12.4428369152437	2.40849406427314	14.3701530978004	47.9081159264703	6.42874761697849	64.6167613941362	21.5983361834229	39.6610464685697	100.602824535368	15.5510968824549	57.2205748959867
TCGA-CC-A5UC	0.0667947753442982	0.01385692228609	14.3434566085342	2.49173931115243	0.00899318222081871	31.2437851898983	3.3340851330663	2.934808483519	38.3945936821417	54.7563166928241	24.7322809635501	0.838491550330467	183.250882839293	100.039530738225	7.99820429724351	0.0297263207369005	96.7513827620479	16.0335330097269	111.551018002312	5.06772202607266	50.8686732589712	99.264241983518	41.1520911929604	25.2536233780104	4.84758832349436	21.0736347596565	26.8105295359102	33.7966256346755	0.107272180152827	3.99012343618442	0.844369929078355	1.93602562771149	3.27571938474406	101.215671489039	3.67393084169369	0.0388972908118823	28.0885994317317	0.110938065785481	10.0606164719732	0.737682435499296	8.0122394034753	42.6838615397702	6.46810965932568	74.5570254898792	17.104984299942	62.4826883984078	67.1442259390047	14.3933984275391	70.3955295103708
TCGA-CC-A7IG	0.115129158834533	0.0152643079372799	23.5164643714465	8.49831205027684	0.00674275480285024	29.3726464884472	6.56038488283742	3.77459632192508	47.8048802886247	61.1008585378384	18.71600904875	0.76434656371864	381.626038947691	113.949267439461	4.35968720837248	0.0277667783355075	129.625173369967	17.4527767196087	148.380072943156	6.2521119722962	303.678631135998	105.254244819982	102.140612527362	17.7922412406741	5.32507874832259	23.3034502511764	15.0032034015207	27.6468377458584	0.195263748546862	2.33641332891909	0.781076619208627	1.91243749450633	3.97904811846207	45.8538915385298	3.80441476511395	0.0318803338487926	35.8923342308698	0.107593999303812	12.8983222672956	1.52210693331384	15.0257471513269	39.9206818451186	6.23403946162646	74.0372709668649	15.2003613239813	31.7253371118746	127.149986471784	14.624299349028	84.7534672630869
TCGA-DD-AACS	0.201252280808152	0.0260404127758045	45.563989929938	20.1044560951452	0.0173277994690786	29.3219659259682	10.4037602403216	4.73505417794344	60.537891028317	146.651393119188	24.0000384359705	3.03399975873568	305.577405816522	113.381051350985	8.43510579764492	0.227337657762758	180.523900289098	16.816700560087	93.0375230392828	10.3346842461508	433.208516711732	256.330489476847	87.7912948998336	16.7769933423762	30.164408786318	19.9078875959044	23.8864932428665	97.0994899682556	0.517627783308439	5.29415381241318	0.986360289129727	5.99612987712755	7.31079800716795	185.592014364531	15.2942804867139	0.0768368969886151	27.9361939139288	0.158871648888364	17.921204847939	1.15507173726537	35.9308910288177	106.586203958054	15.9641366141765	86.8068829212843	19.935782422361	55.0093966310291	276.27879945949	16.53548392802	176.901449264005
TCGA-DD-AAVR	0.0842556683304166	0.0386857845221827	20.2904476601052	4.76847709123945	0.0138513320160078	33.6831090297978	18.1263375151972	5.51782261022813	46.5134199252081	57.9472920054896	23.9239938873599	0.883564987217265	97.867460466237	64.4485887340201	9.01773189309445	0.0384915688826209	101.914667209805	12.2505015774802	82.3705376394193	10.8675441230891	88.4345415227417	176.067077156177	76.1373252469642	19.429025846457	5.22424881010095	21.1259615383879	29.5913818716679	40.3777933386367	0.228651328941093	6.7008773723151	0.732800240652692	1.49207045790184	4.20439932831773	93.9579118225886	4.7757843866434	0.0905031124320387	30.6793410037239	0.172206222355333	19.9702929957755	2.12215367489858	11.7316259327245	42.4030834559554	10.2894248414605	90.2865627653101	24.6786476298555	40.4134970739484	139.575808331543	10.9732271379375	61.5573524023757
TCGA-DD-A4NG	0.166057826834282	0.0875226212232596	48.7199162466559	10.4256865905468	0.016276024392729	27.6901968784572	5.51777769902793	4.80924283696215	46.2872058791979	95.5275681567307	34.3240053562574	1.19028284275698	211.014823811036	75.5944998761491	7.1622090628504	0.0612814251918079	103.062314679142	12.8253142561989	73.2344484195061	9.21736062569782	69.3468857521598	175.601684753716	102.228575545126	22.0507347944042	16.3069806895294	20.4149362701939	21.8862612208863	63.5690341812547	0.273589753277437	5.20386618321177	0.993566570942757	2.10699417350279	4.70216716463377	360.727142782631	7.76933536922015	0.131023935808412	34.1201821888397	0.241161259386152	21.3334549859796	0.993406357483352	24.2434117322516	81.8550430713745	9.21482392652918	100.910527671075	28.9164433520818	86.3528192088008	115.623897449114	11.4399289878236	113.562471593256
TCGA-5C-AAPD	0.0234880493916837	0.005366683082562	3.71414136642024	2.49366841672482	0.00368651790798571	17.1361860178562	3.28486396865465	2.02249875327886	21.200337126528	29.3664367618936	15.9440963081102	0.333519513233252	122.477967062288	51.6313480318762	4.49468736015771	0.0279412861931968	34.4634791841123	13.0830046742247	83.9253059091795	3.18033696574735	147.204128853477	53.6075213479398	25.0579865758467	11.3520744339021	2.85275712836591	21.4033895528398	8.37756353728108	26.8083501792753	0.125944001962083	2.61051246530062	0.674859040582179	1.60600466745662	3.01636247147799	35.5045712464861	2.746905686556	0.0131918047636964	16.0369924733778	0.0888048145647606	10.6731201535451	2.21525660559773	2.2427267765402	16.9782666427256	9.22706476273933	55.6715542259218	16.2443125472949	23.6924192987217	40.2705861415117	9.36157000510918	41.907590223457
TCGA-CC-A3M9	0.00506562441638772	0.000661723892974971	1.46553232595424	0.42309753956327	0.00113532124460866	14.1525092222854	1.36101472294983	2.05476487330228	3.93936815268684	17.3060953873608	17.1194656316847	0.0294483131137887	91.8104864868809	50.1834413067482	2.38262859579701	0.00176936276021983	25.639322081108	9.86716575318143	140.814740365257	0.578731064054999	33.169800904692	37.7678302794047	5.22270831215865	13.2615616770922	0.124761777433108	18.3991550907462	6.44320098709491	4.99214173664099	0.0470042863370729	1.24021268117253	0.502118593290131	0.482660862823041	1.34878053793424	6.108731881907	0.00383716827140014	0.00216556647096165	9.14151331502102	0.0160288519254787	6.67455256847924	1.08755678090139	0.903414548257227	11.7274442928899	1.54471043809749	32.5885820750505	7.94682214318552	56.6990190282595	10.5616391566854	9.68439637653307	22.80018834126
TCGA-2Y-A9H4	0.0682233777544844	0.032655337006688	26.4463197520395	5.80755771936151	0.0116563460331709	23.305788249719	5.11186438694017	5.03920790263435	32.9522036679472	83.3119755710828	21.9880740754916	1.13304265754022	178.695402209191	70.0925732417364	6.46368435933539	0.0637823393635206	99.0444940701001	13.6014920573792	93.2382058295925	8.11344848607584	168.41100065287	82.7483445951186	85.8095302378638	17.5211583055265	6.76209657928402	19.7971166050925	22.2505459150539	50.3207677718903	0.255891251545242	5.3157464517705	0.759123559874494	2.17919347531426	3.17985646194211	101.512452532965	6.08889302699513	0.139401362822172	25.4289993842977	0.100279719626885	14.0533113777096	1.1292951728373	10.1479440456575	38.1929608636868	8.65265560352737	49.3729135579516	16.3587789627477	38.2151057709478	113.443550075096	9.36240001467979	76.1852954151592
TCGA-KR-A7K7	0.0537013160052399	0.0180320087678551	19.5020035656435	4.98799812066687	0.00746676424865205	22.9180697806447	5.81529766489795	3.58829755987096	38.3480709172872	87.0524146275204	23.2832449395701	0.797835848637225	218.993617827913	103.159257938752	6.18769233350103	0.0660762507455725	76.8596397709343	17.452517398731	118.454681435556	7.97047718093301	154.856497396143	122.975297304554	118.861188870825	26.1001630616554	6.07263792748885	24.6135588040747	19.1798461949071	27.6884648590593	0.137399749938017	3.43026554526671	0.789827414437721	1.49068195788031	3.41010610805984	100.363213514551	5.17383310418505	0.0443562359532385	25.8514517573412	0.108883914408704	13.9696836545588	2.44897392053715	8.10079429845568	28.0739371228133	9.02641339317417	93.8587466897948	29.572610271098	38.7549333315225	89.857385059489	12.8348307136871	84.5648464716582
TCGA-DD-AADG	0.196310054768409	0.0318553987149927	69.4364003031643	8.19661479263559	0.0124067560517473	29.883790639932	7.63058060260984	3.65381792343617	30.7817197117992	115.889674321306	22.3635070075331	2.14985683278212	214.986059361764	77.3962454233102	7.80740788171077	0.0963718794199604	82.3520853628344	12.4857297029542	80.6167404784639	8.06951854918841	130.647902164733	141.27991179079	58.7191362316065	18.5674730581619	9.58734803468069	18.9367676312398	18.9470406105599	38.3376258394226	0.22587840864504	5.01898503121989	0.851321206624773	1.81759991453205	4.73208053632438	184.079023121157	10.0820478774774	0.0800840799238928	21.2104386198224	0.0952495074637252	13.59296450006	0.74595613942511	33.3066683494288	54.6527665551729	9.61604680119336	65.1971536128584	17.7107282453407	53.9260292756624	117.857163252057	18.4493140756387	103.43070778787
TCGA-ED-A7PZ	0.190373184986029	0.0211145747345533	29.0421244573544	7.85718210860069	0.0077738357202344	29.8924176159885	11.1062682225698	3.47243991340404	27.2251195844735	101.274664505711	28.0708094690821	1.31236346569743	330.226544224342	107.447873066056	10.4271317537861	0.0710082151073339	111.357151255463	16.0681828147138	127.198208512019	9.65292596709927	215.190277332922	83.4560354068807	57.8791395940074	31.5139217615302	9.33711472073843	22.4383840277787	17.8682621945895	30.4254073461881	0.167628897014248	4.54381997618203	0.786820597752102	1.90954581531562	4.37621200643289	75.7129342492558	5.04107706943639	0.0416420017454172	34.4062456054049	0.0924681119163828	11.9868376059133	1.109720274973	31.3110755161053	67.4046211686307	8.89803871087951	64.0609713945025	25.5041048220266	51.6987982759859	130.516938479478	19.2463878159432	154.818075638834
TCGA-DD-A3A1	0.0405533167560221	0.0350011767076908	11.8916153772885	4.91366272044631	0.00883041946796796	23.3743661593776	12.2366455260603	4.40521011463364	46.145974636656	54.0975179993901	27.7194011164279	0.895699839472147	156.212665574994	62.7394501039809	5.80812995975618	0.0355458164212769	59.7063253576413	13.5303474969205	88.3320877440695	14.6615766819541	63.4781576561522	93.9895938700922	98.4318317141941	25.88163465754	3.6273964970782	22.1260645549486	24.5998528684766	34.1870600956021	0.145219166483271	4.63849644119546	0.771582190838158	1.15472040764127	2.99233395113578	125.448722782707	4.71781019203235	0.10052456414795	33.3926348717372	0.167533281177821	16.2640376957817	2.26229743579138	4.48395682296417	25.1354748636315	9.24781225860166	104.12361902179	34.6371461708119	44.8373723044224	92.812304119693	8.25555524445149	62.7429925287835
TCGA-DD-AADP	0.0645778992962112	0.0171712556134881	16.6772601705347	6.49380495665122	0.00877893770305569	25.3639786201307	4.90438044653753	3.58584765749771	34.2338956699575	65.047400885525	20.3096838262253	1.52496399266898	167.567699775668	75.2406578254649	5.85592208002234	0.0400074908928772	87.8927770054428	12.6254981377034	78.3971819092693	5.68616825358749	77.2302392023263	84.8922376508824	51.4279315895669	18.4103585901218	5.14739507606731	19.7260261031741	17.8396656206867	27.4455180131807	0.181215622584002	2.91352967944912	0.802131623936957	1.17049701934106	3.60870736122441	87.8018497483618	7.12773543061506	0.0419463859007454	18.8445099602095	0.102232571226071	12.5384201272766	0.984636103733039	12.0191838915975	36.1068844350599	7.13083676944396	67.056491717269	17.4824162157319	55.5199795074912	67.5715897681158	12.8317715594223	56.6648553112107
TCGA-4R-AA8I	0.124321400174873	0.0252851989290975	29.7486848166429	6.72344468184354	0.0124618230026064	19.9298079791103	4.50513878769611	3.92767288809697	27.7852833871255	70.2287411396326	17.391455970243	1.78975957268739	143.361119972739	62.0171305371858	4.64588689010027	0.0585779491772163	58.8859936100846	12.4736021698614	78.0010255801247	6.56356494340636	99.6576354079771	88.5517457533232	31.0599742035565	16.0016927521401	6.49821919049341	18.4804618434547	16.3577031248905	29.7906663819948	0.18793888214975	3.43538160659165	0.766139222582193	2.53772188269268	4.48108577701246	129.804534853414	5.87864204840067	0.0838469239619738	24.0595469463356	0.0900401394287677	9.99008121680841	1.2855727195488	20.6930258867712	49.8249257984434	6.41543370233779	48.7089685613293	13.7046956095998	43.2749678540355	78.1427196681594	11.1166280139442	88.3524791837737
TCGA-FV-A496	0.25629254788101	0.217955219593199	50.869599285053	17.1268767286518	0.0472027727751021	31.4852845465418	14.045506478826	6.73569602398424	90.3776967139162	119.233774617451	28.1312486630126	2.20656343369753	223.196452857243	98.2402362687834	6.98199224063384	0.0790634593215004	201.094820640064	15.1049024212285	100.315944841456	20.899721443968	385.295260817028	289.360427566298	74.6824419277318	20.6160417442942	22.748189590546	21.1457320573259	38.8439052621165	92.3295535792302	0.41085169750562	6.22030966503453	0.914486873637884	2.30923289679295	5.97557930801835	315.179526420389	14.6456899147877	0.519106029993314	37.6034120093467	0.183399476043412	27.2703327128444	1.0372637210579	35.754545848321	65.9318685580202	12.2546927536517	127.497758480046	25.4800671367002	64.2383947689688	165.933007227476	20.417463317166	116.073896599088
TCGA-DD-AAEG	0.262857855443931	0.0611613741114288	49.7872861076542	12.9590279501262	0.0188771529627507	37.4397588523921	16.9733546751777	7.51069139560536	42.3757321981688	77.6502919794649	24.2452337553826	2.05368759861071	238.865859222457	95.1301029310656	11.8449075488976	0.100925032822999	132.01013775025	17.9825374711754	112.227749899777	15.3225274515096	160.362805275226	233.655692276547	93.9207052276866	23.8400433426442	15.8595043379399	22.9863656834065	24.3489439715518	59.4004512948749	0.258419307133737	6.72804580167667	0.864951257880554	3.13223846394315	7.41851018891079	118.108345424135	28.2592564769599	0.140574959190492	35.1292673540867	0.148851047647256	17.3975445882561	2.27208947498695	39.3920340266288	84.7936142852015	9.66261970604402	71.5823455226123	26.4564834318659	55.0006598807819	212.502008671433	16.8907781193572	116.590406399597
TCGA-DD-A4NA	0.100054439554513	0.00964813035229169	53.66394052235	4.23443351457922	0.00550644011643993	9.0280996029315	1.9479043473647	3.31914166886388	55.7459848898841	112.231379525379	20.0415415159249	0.752361730950941	117.741487336998	75.0812247300423	1.12508058090506	0.0212949838776803	83.048116314975	12.671319398055	96.3880744657393	3.5295815627658	50.9210638920175	122.360156177628	34.7078866544293	14.1509300212604	3.53614418039603	19.1333522723482	15.6344536220555	35.2260218216427	0.210115619466236	2.30263058446434	0.783423198787198	1.71823147088375	9.5829720590384	57.8041132112684	0.43851874693026	0.0197233822784386	16.9079608826534	0.0840645654805757	15.4523489328549	1.52839714713442	20.6820964862841	82.4682307468611	6.73710400463066	75.2826468045583	10.6093991294263	45.8705335636402	97.2366231484923	6.29579563714634	97.5883985953607
TCGA-DD-A1EK	0.246878831243997	0.0661041213692632	40.6224530314767	14.8465558304592	0.0195153400492609	26.1611148151601	8.49398134132667	6.0911178658105	56.5658441217433	102.164344448717	23.2716158230638	1.44297504384321	205.259911924962	58.4526284325454	6.11132114182562	0.0699210904348716	69.7737467825575	12.9635395987333	81.7200812077046	12.1178310522024	67.1404670237838	116.612577460774	58.9896545995884	16.9772588605912	15.1273524227439	19.7993979789616	27.7706069352823	77.149971933317	0.481654013399362	8.0330755721575	0.871909440595926	1.86633089705257	5.72441271480316	216.787831940646	8.93296817995	0.243876404905787	33.4730743515134	0.276577366458022	17.1500286683752	1.72769083836077	34.245995808277	51.1013361665865	8.49263494903847	78.4634261872396	20.6388549763766	48.9390782135936	132.243952242464	11.4727408184988	102.972436187391
TCGA-RC-A6M6	0.147377545732523	0.0131385447934093	78.4024849736046	5.78333062812141	0.00902868584127412	29.1217780791537	12.804319966838	5.39384035990488	38.2624642065628	136.427500910435	25.3823185820662	0.52697862623246	444.451720905608	120.826002892704	7.73822160966774	0.0790475663891794	147.28750537904	18.9405901055222	149.565877691153	4.46836827097365	216.643468907726	117.907517268223	82.6164301535154	34.6783508882184	5.45063740889324	24.1725710475558	59.1423277209973	38.4311908583799	0.238736861470626	5.27480494996932	0.940339128030874	1.27649219622102	3.36273287124752	130.24621253853	4.69153532933737	0.0344446444092929	23.3809393716447	0.159573784379966	13.8235372500702	1.77869790060435	30.0106439603413	91.2699425487624	6.61913106045435	52.2956092618543	19.9342815412728	65.0851929065971	135.428144571864	16.5649549317768	134.59355199651
TCGA-LG-A6GG	0.14385449881966	0.0616874734809825	51.9413471525168	10.3256746297243	0.0157297860215997	22.9347552434533	7.90062838282249	7.19745603404382	68.4731871757864	130.905808686877	20.4032290038427	2.44980128177852	167.746579984759	63.6937836445181	8.58731750141711	0.084793927664833	109.19062542852	12.8818809732385	103.012291755258	8.82505888223649	144.250612450434	201.865510721896	78.1140475301795	17.252018400035	12.9161154657157	17.0790107745046	42.6608624309936	74.4477497056491	0.296277874739178	7.1535365245493	0.82113218400295	1.1657321058057	5.51121831032666	200.074475801652	15.8514110594416	0.126249164697012	26.9222479365711	0.117873341234101	17.3142665409064	1.3121755474328	26.9556361051456	86.7137763153188	8.03371629754993	92.1238405666783	14.5458535341534	52.3038426654011	244.637894097399	16.7556955246636	119.714153709523
TCGA-FV-A3I1	0.138287532207237	0.0190180362674226	36.8663010496187	6.2072651377941	0.0127995606044234	30.7256053596356	5.24771097055674	5.75273228489279	34.6578460694471	91.2158164542087	19.4925753144266	1.32546274240702	185.922515409625	68.4898045675225	6.56738683749526	0.0418390973612745	69.3669662536761	13.5358817362764	98.157885575376	7.42295532749304	165.590890521386	123.478772228545	51.398457882368	16.1897964488706	8.83983330317249	20.6725241087286	19.9297024367107	36.5607633361056	0.248999246278333	3.97214727937481	0.859660786597388	1.49629126414221	5.1670803985677	147.013052862833	4.54520273472801	0.0522137418268423	34.6922912440937	0.0942827956043597	14.3477543124545	2.62775361287232	25.7407901381661	79.1541527136259	5.82392905081754	56.3952354897435	19.8837128805263	38.5719077857344	155.091531127979	16.4894697005432	84.4537642487317
TCGA-KR-A7K2	0.0624781748913764	0.0427076356280157	17.8300630998921	5.77325512426921	0.0142127645997243	33.8972715052767	5.91796155534308	4.63149108728026	49.6752880642654	54.4006098804294	24.7841987914763	1.06402782666985	209.993261879399	103.147117897908	7.19374098745004	0.0546464688768694	90.0257412042544	16.3081219576775	84.8228350209578	10.5584860783972	76.4620086072429	103.46547138319	107.320489869207	21.2744808169464	7.98584739914536	24.5212373938409	21.1879418446242	48.977148091738	0.178185608186882	4.42239641831908	0.860458645662009	1.24387002132605	4.39002735416212	88.4965244998412	6.39323373136527	0.11231960692896	27.1244264421388	0.132600650043583	18.5630872745004	2.0175948897386	6.28345737800744	21.983030613313	11.0601699276687	78.1100997508564	26.6977516036512	48.9556802919061	71.6100761039478	16.2498409075346	54.7793790500024
TCGA-CC-A7IK	0.238635400210834	0.0189055318385366	85.3282331895296	9.4179629929553	0.00993615162593995	29.5247099382143	9.38753958352039	3.20657810504925	37.2588915964756	110.087945494137	24.8740078770899	0.906070874143449	196.969975230195	97.2521010066491	7.03287944229393	0.0419777024787054	148.283360135643	13.3579126624922	93.3060646688733	4.17610307652366	413.445073855172	127.690917973045	34.2959921645323	16.6075940741733	8.15366660226407	18.2087275124937	24.1213346842669	57.9305924341334	0.233588011821306	3.62585122228825	0.887190158256706	2.52408326028862	4.97439217805749	171.420436250876	6.40534362782611	0.0464665786903167	23.8269795693791	0.101347923924221	15.9209374828026	0.453475427757042	40.730153808071	115.490063674652	7.49507231037616	76.7539687059473	15.7677956602753	76.281970646079	153.9182608362	19.7860480429006	101.553738236125
TCGA-CC-5261	0.0531912416325429	0.00769352828004594	23.0713455774027	2.35285408568481	0.0079207606749265	15.877736910448	1.8175769221523	3.03266939603213	28.3288195212697	34.307998042312	11.8501099950708	0.866088777575138	81.5438103055601	65.9660295941298	1.80834112527479	0.0279281188885786	61.6303286265286	11.6996703522768	60.5099025741644	2.93675821782886	75.9519457570022	78.2406239234296	21.1617276314512	7.34588226767313	3.28888755990565	19.1094171422591	7.47410228784133	39.2116848742409	0.173050635928819	1.60775471563445	0.695085816154007	1.17148700860604	4.64270163730161	50.1221078474912	1.39889888557779	0.0207374266899283	13.0917458723466	0.0623498254657378	9.59918825816523	1.82770206434558	7.95151398053134	35.4018612129505	6.23121651294972	62.0237129291955	6.45774638337936	24.3254858540961	36.1337326055069	14.287209944179	41.9136795687677
TCGA-DD-AAVU	0.0902921074593908	0.0186165228636993	28.0764782519405	8.58519688565285	0.00758418627865522	22.8687163509034	6.48671730745807	4.69991871925384	29.5361020902539	109.279532180867	21.546988992613	1.33582856174355	284.661020387933	85.6630009446284	6.07159389012467	0.0428985418194837	81.0973073222064	14.7037506922579	132.543851624064	10.0095474139388	199.053695446514	141.503061713287	101.319635660686	24.9948869061248	9.7402544615664	20.6909293192621	22.8577375526619	31.0818904490919	0.170223889848365	2.89481336235747	0.783907064293682	1.71606142792231	3.95016108053803	285.696144175538	4.76783479793864	0.0372602188190706	46.1377518329295	0.0844296042097144	11.7051903586432	0.960795115495819	12.8372188990333	54.3928533709904	6.64861181560574	87.7957330334054	21.9415109648536	41.7044436616968	113.871601833396	11.9476648101972	119.223215359775
TCGA-K7-AAU7	0.0517499716676724	0.0108304822310969	28.699173034087	2.48817220890859	0.00824524806596719	14.5262361038142	2.29186470447732	2.77326890270019	39.798460904395	83.8465693240595	18.4673130639771	0.520165078613072	143.379270128469	74.6684012493954	1.77118805451629	0.0146718075743562	71.2459464925418	13.3798271878004	104.454934871602	3.91619312166835	63.3900858839416	61.8236124829448	57.4057462298279	16.1009234222395	1.64826247818448	20.0739397940373	23.6538144310651	19.1282413774864	0.18379342735363	1.99579826508226	0.846894374379959	0.316486333534178	3.52012488499754	84.6946224590883	0.502296044812634	0.0427803515697167	9.55667854279081	0.121764317638485	14.6456213939474	1.40691867569482	9.91664122281438	43.9557675977178	4.27570738205958	70.9032901876921	11.0733703083196	43.0131988875226	112.705057219292	9.3167319122127	51.2584211698546
TCGA-ED-A7XO	0.0665966000814723	0.0168673988706942	21.496169752136	7.2457603858084	0.00785544988847803	27.0259092210132	7.21375677857609	3.37824819364475	30.9546112880536	57.5306977283265	19.9565267475467	0.759985996294819	178.322704774112	71.1612623744032	6.4332415452376	0.041107080153957	74.6696912764774	14.2054391963471	97.4424339599228	5.70365037477338	150.742355429603	68.2485822878401	40.2119138965534	17.8652185005339	5.09603046184518	21.399247474837	17.2031937037236	43.7606476972011	0.185818383504038	3.69107616698654	0.751320719974093	2.385634881088	3.68586768271808	81.6922727311701	3.22900515394417	0.0486412291756295	23.9070848702346	0.0948876819767099	12.3082468693487	1.72666007458393	9.97461587787305	35.9806964251846	8.84114399594366	63.1305790411583	17.7165853497925	38.9183196522492	66.2729918629121	14.8810457169388	73.6721930112617
TCGA-CC-A123	0.0720910003417832	0.0388881338616293	20.2149208095952	7.15811754302059	0.0104415532419164	34.7474820533938	10.6259199261524	4.66866238828374	53.1013144834462	84.2343712760607	31.4397621606254	1.1070926182462	290.070601976889	118.682771025771	7.24216582769808	0.0388352264804777	111.768713657997	16.0063010728539	121.656470858111	12.3998817493603	141.401772427035	111.718306921238	116.628066900001	33.4681748322199	4.08780309683041	23.3544992039192	31.2630901936422	46.6145374362516	0.180872582260415	4.79797586424439	0.810566457104898	1.86812587509451	3.17358740730163	162.720744356644	2.78540526069345	0.0657633391892306	45.8902321829592	0.121153155230337	15.3120461124335	0.866606455888804	8.18039109232918	37.292049123484	11.3818351192135	141.50833096666	30.4660408975914	49.0344971653439	58.9450145923034	15.5584745838829	107.500998603482
TCGA-DD-AADY	0.162965051014358	0.0339409275632942	21.7480393481737	9.28849209071091	0.0188332257258761	27.5799648706008	6.92941118269579	6.49446575215631	65.2170034355702	78.2136011837089	23.8011012216715	3.80277682535027	176.518491780348	91.9171620347073	7.45814498961363	0.156263766986031	132.279987564116	14.0882865408967	83.3274638433403	12.7904355283629	167.724803504306	216.503281243284	63.5927627557276	20.3816798557865	10.6848257302617	20.1124937627873	24.0633506875948	79.156835559461	0.206255326545704	5.9308274542191	0.827592268697148	1.01261417970879	7.6300350427138	219.10321916526	19.9151448820035	0.0611959977085315	33.8611368087442	0.132095975388995	22.3610256711076	1.13671872429187	24.525324481511	60.9358226023068	12.8287697195972	93.4099934129632	17.9395617282928	59.9671532615217	75.0045535070976	21.0749768686618	77.5735698429018
TCGA-CC-A7IH	0.216268527815688	0.027309335585559	45.0815994684402	7.34912049053286	0.0125851617647148	30.7964226720604	10.8502262112504	4.27345194703292	29.6825846878233	71.3579195231385	21.1613726082566	1.68000515342972	213.880918222164	80.1300805277507	9.23016208090499	0.067844892482608	100.469729501407	12.0872805614552	71.261031538552	6.84575454973173	148.223829206444	138.343787855062	42.2080008477771	18.1099606057249	11.783692144335	19.2626741447072	14.4574142747455	33.3350355968272	0.143341266987721	3.48344716268007	0.874310107535273	2.79697557992822	4.11012312216219	156.146139410923	6.35275086934089	0.0671370557578062	24.3508938638353	0.0792222943791519	13.9035432594065	0.949387025113726	28.2249709843813	63.168017312851	8.89511087834952	63.8978478716166	16.3101250018195	59.1917933837582	122.314550237977	16.4465108413734	71.5643512352073
TCGA-FV-A2QR	0.0301433816619407	0.0177060015845945	10.8332600640985	3.08995012838338	0.0081661129306709	19.3997752076443	6.97508085650057	3.19992502073349	36.2914195323106	49.4309814457479	22.6719126842311	0.717767083451856	91.6352335540105	52.6858489883308	4.56231243751419	0.0198068232055257	51.480353583318	11.3305528545689	75.5976375908943	6.85369861534192	37.4356757425526	71.6958449569688	37.8258883768153	18.2259120567003	2.49991669873755	20.0563207151474	23.385898951652	31.252380605814	0.155541722574828	3.98917445147394	0.763825712032633	0.706010602074691	2.73119347830757	77.8718399372801	2.04449131678077	0.0537573477662869	18.6167860222282	0.14087620070974	14.3494817831892	2.3036981650305	4.77186716103914	23.9363158045994	6.91995143057996	84.7948883311589	21.2882823605737	45.9514908692377	56.8705360072842	9.59090868663831	44.1589163650699
TCGA-DD-AACJ	0.145399000007583	0.0480024141301827	29.077801300537	6.37215237270378	0.0121156798432783	22.2457399998949	17.9143380825275	5.54792929512803	43.3398294602877	104.720419901039	31.013878660482	1.71760730981119	209.920802349493	112.129128963352	5.09248253824441	0.0740669752196853	143.131796635807	17.1550570268505	108.678373870259	14.5140933550365	116.864929758413	156.332839829708	112.748362866953	35.5265684461751	7.74177966969487	23.767558709345	28.2457194248849	34.6173057772976	0.233846846485976	4.66669476574554	0.843910634668303	2.39723449469344	3.55377243620696	138.508153198954	6.67594155050362	0.100001708741624	38.8737422018864	0.132320333501352	14.6282923153325	1.52475401974145	22.9359656301752	51.0005774472744	9.86321530684834	104.937085155452	39.4017936916083	49.9477090866816	135.217384035339	12.9427806472207	89.9744314676512
TCGA-BD-A3ER	0.0494426438613293	0.0269646005996541	11.8369223934747	3.42577439159892	0.00998740673321484	20.5551654236234	8.00251126122928	5.18500114590697	42.1245707116257	48.6163399354875	27.2546924369436	0.843987167103607	132.548979126601	60.7743199461213	5.473249332538	0.0325291184805968	63.1501930131332	12.2379077006658	80.2682616012706	8.5192318668283	28.5052881301431	110.146155273606	68.3215135173845	18.8680419238931	5.08588921224863	21.367655064454	23.2298769498816	41.2566526793085	0.15618488538128	3.93577847944293	0.866000794697174	1.05411594494203	3.75567643598773	97.5890047902172	4.4884604033055	0.073175671400391	27.6462061236806	0.12503563117207	15.8007483998053	1.7297877227853	7.67757935518522	29.4127722743963	7.18077566204873	89.3642575790455	26.773485257727	53.3972627803442	108.422744359861	10.2886077157699	52.991324326557
TCGA-LG-A9QD	0.0489016182231796	0.0324780781349853	17.9544760077798	3.6381546241	0.0113363693285325	26.0810826899165	8.1434950551983	4.62356777404987	36.5959946747012	56.8538949920401	30.8632476726649	0.883763773216602	159.163189573839	64.7538154660692	7.13778179841407	0.037951419605487	62.6433135782943	13.1708841126405	83.890078015543	8.20745776799459	77.1971493059888	94.8045379251257	70.4624695999051	21.9236752419238	5.44409480872976	22.5212351878678	25.580044692991	37.1558051078172	0.231746847295093	4.87288859714071	0.873127399922399	0.971514263907677	2.8572609492383	88.3405836916109	5.2358044910919	0.0985941172945587	26.3910455191148	0.130204422961985	15.9772799123521	1.5718119470112	7.57440836553118	27.5721200122823	9.15835949221291	74.2100046984256	31.3942170129742	58.278617544762	89.519554484218	11.3199310188004	55.2377746182735
TCGA-3K-AAZ8	0.0615275883701694	0.0133415970301664	12.9647230314506	2.72854624016539	0.00569266886683668	18.6425866693755	11.1593258846884	4.27725280144706	26.7665271226793	47.1935703266932	20.6940392635972	0.99016221950291	156.5691166846	73.4808277036638	4.92813798501261	0.0399079779712071	62.734641329321	13.6135620176155	93.6165617805559	6.49822470299088	101.480542674645	72.0758336362365	40.8508260140565	21.1024148399599	4.61699782417598	22.0192324643711	12.9043817739679	22.7180701518024	0.142402057882521	2.7205969421556	0.794473775947816	1.43146531652533	2.85536702571256	40.2215211240235	4.12298354099435	0.0219348039084714	16.1593648577007	0.0482277922073724	9.07577220634644	2.11596080166525	7.76060956829537	20.4575712368623	7.40922657870755	48.2987586185075	22.6404838027886	39.2625860283418	80.3409390932797	11.4486083769828	45.2955222846184
TCGA-DD-AAC9	0.0656960380285839	0.0374650500718484	13.4509219972567	4.57362433046055	0.0122604301665744	25.5475241273523	12.2616242217393	5.31804452638185	46.494075607536	60.3458667143038	26.3589250849389	0.93317209948363	132.522938417885	60.829995691359	6.41405665546984	0.0350730688959093	71.3989304131723	12.8674878264391	86.783625385013	12.5148213679346	59.6110817962463	123.488432349404	86.1007011666859	20.4404475853845	5.52035020692398	21.4943791102083	23.0564893146902	43.5774955005146	0.16810257530924	5.1888307763994	0.786864500806615	1.05224074788315	3.31221295892589	134.72283366032	6.90146903548545	0.111828328545412	30.7074459191782	0.146911354524541	19.8673118452	1.81355008279884	8.06945981003948	35.2462925945594	9.5519999910633	94.0678384056474	28.4115491548713	46.9070371726664	113.0390468377	10.4523137001992	64.8618674402944
TCGA-RC-A7SK	0.404768594145347	0.0472361767966745	139.600911460784	20.6878274081183	0.0189866870802997	46.6363471332199	17.3770405072199	7.69821032833429	39.5842076784183	153.487038723433	26.7127391150577	1.74142372215493	283.728870994377	91.4753253413544	9.76945607125332	0.0642270804737662	126.000361560427	14.6540251123928	103.734515852446	11.9584992911169	279.209489193348	155.113085792048	101.106033258167	22.7735119309162	13.4188997349075	21.4163227532869	27.3952930947343	35.9394622696201	0.29134762455651	5.32949366361633	0.90042358631962	1.91605137720247	5.55479092368712	220.840081376926	7.08714622911245	0.123906952258889	47.5270139381589	0.129272201585864	25.3129123767821	1.22523668093431	59.5456411254038	133.769520275004	10.300613807601	76.8348491320621	22.6300402066076	57.1038763012218	159.292025748955	21.7100049721733	118.293603032734
TCGA-DD-AAEA	0.147782253837323	0.0466591282486696	32.0984311058261	17.9578738215973	0.0174752360131818	32.8787759028822	4.39081436485917	5.68826769566353	44.2562059339871	122.321039546187	22.2233250562438	1.66496011052899	277.716097387477	83.1732246324252	9.41017719279573	0.0933673091385116	124.306535526848	15.1297456651344	91.6534467937813	12.8614431699343	362.643337234229	125.052207637342	69.9048826605177	18.1237003610259	13.5095419012125	20.6313435776542	24.1707256611591	85.366715478949	0.2634842365085	6.43151749152669	0.838481558246628	2.78487337655253	4.63949617290467	278.581228562985	9.54417081518335	0.146753249667295	37.4398874008516	0.109833245201518	17.3330782859659	1.22415534293845	17.7505900139715	64.5804696341439	14.9575385503911	81.1595169122898	19.0269821138518	43.2342663174554	57.5426930739458	17.9016034061558	121.766512175275
TCGA-UB-AA0U	0.0783995961575238	0.0193015012921444	16.2633063766605	4.0637690598884	0.0104426244164544	24.0662599390836	4.294585491061	4.27253258349614	28.1305675765565	58.8732868241635	17.366164370507	0.979862900171423	161.69800570866	57.8024860365038	5.55324364560312	0.0440220999611925	69.5665465697878	10.9056087417328	70.0358537951583	6.21797690154694	75.211193533073	99.1817672085345	36.2593307289592	10.5444881144682	7.87242436274544	18.0897964084725	15.0735418331249	51.1271545387595	0.222778094210562	3.51243337455747	0.838780156313129	2.61100758947727	4.41521617776923	98.8928271102312	3.72072601587197	0.0395171721142841	20.6551179600317	0.0866639809584396	13.206112605159	1.12015613065706	11.6161530881187	52.1267288209801	8.27309218433659	55.7235058997165	12.2061803031608	42.8960964069615	81.093632388867	13.3852632049325	60.7072112143338
TCGA-DD-A4NS	0.0560517322008685	0.0113669844562647	20.789567470843	2.78917873168278	0.00818247762530442	21.0562040751682	2.72888585911267	2.37644542685377	19.7404417846383	45.3968878005633	13.7269030415272	0.73554791753734	80.3722335320194	56.402749260658	3.30424290055282	0.0169704764567489	53.3801235120964	10.6225602929593	69.8956301420702	5.49810564441628	31.1385431054327	60.6861683889771	19.8852869264987	11.5484547630506	1.79236144309024	18.0437637818809	8.74504048648235	18.2396225273143	0.125558712763584	1.81571729494704	0.714984725040692	1.05976699956609	3.72037061946182	65.9283166419572	1.41917924284237	0.0343763584518279	11.4576104338073	0.0875292179566099	10.8391416314217	1.85711738790793	8.29225445312554	40.0621563562222	5.14501936045724	56.9490290302273	9.79469010126309	35.1381346448242	47.9461026377509	13.8944668197212	32.4842394498073
TCGA-DD-A113	0.189625684690254	0.0380684757732575	34.7268237637202	7.19723827157351	0.0172772625992252	21.7775872880838	6.10755381699822	5.56558550112759	49.0924902265131	75.1509232242066	22.0664445234348	1.23465727702495	211.479447526784	87.3506423673747	5.08556461612941	0.0660531551002352	115.276623380057	14.7594828728489	90.8803200563585	11.1442464552015	39.3262630721965	145.495473211344	71.6853387473185	16.3941969147508	6.24612566606897	20.4219501466064	11.8362648458312	52.4856390288683	0.219781933648977	3.25516118725392	0.869248438440315	2.36661587860163	6.08745549602068	86.4782926848894	6.96235862393402	0.0946992380879834	25.678225508588	0.11798479129987	11.4188534852118	1.52079086369087	25.6156420916985	39.2707826634891	7.2824952413247	96.3556160708502	18.0786130929448	51.0831377040014	169.465721823513	11.1245269878722	98.6870305884713
TCGA-UB-A7MB	0.0982908081228907	0.0119037238789205	21.4574127002356	4.52592616783959	0.00781034172793072	22.019702511881	12.5506915327046	3.96850698440104	26.7892896646584	99.8057739465411	12.0080637990208	1.38028877369464	300.178857888361	80.455606714002	6.42182485210585	0.0864944078113263	99.3078929477422	12.566140485011	86.8821164878603	3.77223593195932	327.397097197127	119.985503355728	25.7918170836521	10.0619342375921	7.2264763898565	17.8279419399832	12.1472915564455	45.6878469104791	0.311993629693455	2.85154467109836	0.875902209472957	5.24749014897181	5.0221680569111	112.122309964754	8.98507305479099	0.034193222724882	12.7322740919894	0.0790716906734607	11.781669494214	0.509001572705167	15.9305713895348	58.5500500352149	6.88980964404258	45.6777927596055	7.04761703443506	47.539309336701	112.476191627159	17.0400772249099	83.305718978502
TCGA-CC-5263	0.0512528916095223	0.00313369070836034	11.5847304389964	2.35189484423337	0.00359761316976951	11.846923610498	2.63608336137329	2.74261204527043	21.6333291781893	53.5089421253993	11.3604770751848	0.517986487896752	149.265624932394	50.170841711518	1.6279223199488	0.0343232831782529	75.450641013071	11.0909708557409	77.6552770468063	2.1060239357035	145.052906091865	80.3846852582062	19.163668841108	9.7003901813084	1.12431416644898	16.6756897534154	9.44413986150379	26.8944327514343	0.20989476237966	2.03487748804114	0.793577890059255	1.50491447047527	5.07642545708099	47.4036985674903	1.40857856426121	0.00979883267755371	7.82513980937903	0.0969926833423161	9.00988566096719	0.92694344995481	8.9294383468577	34.6108083505287	6.09546866984903	44.6196522710896	4.39531746141001	30.7928535530757	136.95278933942	8.68183208096046	55.5002528423089
TCGA-MI-A75C	0.0878075222150713	0.0401753713623445	24.6092039531779	3.7983131432997	0.014819592693465	31.2830911024676	8.49237595919663	5.79724709188578	48.0774973663723	70.1824519270673	24.698119746126	1.59001957540503	236.290794100573	99.8713550899304	6.75330304128539	0.0593562605165091	76.4205434142672	18.2944351639921	109.743053611989	13.7379174265799	121.706628722717	133.303004257487	113.572883391574	27.4515304892923	9.06914012418469	24.5023353593873	34.6184670196372	24.5779564892483	0.28842408865612	6.3838736551521	0.916084252061911	1.12062987442213	3.85350477409832	113.857379964851	13.7257608153641	0.123596110212644	37.8322740086476	0.168833296936649	14.8509886344096	2.07687001803161	12.5563874562103	33.645174543474	8.67083679935413	75.7898527930199	32.2830147209273	50.0901823774397	186.269608839038	14.9820185574464	73.5692132224885
TCGA-DD-AADL	0.261413760400515	0.0251691880875023	50.277544110655	20.1672755141872	0.0134240955043855	31.002793124368	4.0414216231149	5.17655527645858	31.4384955403939	113.810563040333	19.1131848922634	2.46835122440026	225.502213653713	64.8832886209199	6.4837739683381	0.0878538091216133	70.2445336547331	12.6808808585662	84.6548603901778	6.83871233434134	281.367082093583	102.71537690987	48.4362552651216	13.6564021791368	14.1616103266575	17.4060590449503	27.0619647171375	73.3200938704257	0.335156049109897	5.80926570204418	0.828455314866308	2.79853813532199	4.62261654721487	264.010587180024	11.6334553424351	0.0646519673301711	24.7036025321489	0.141243701323674	14.1917027433996	0.65087321162337	43.8766529958555	81.5791562797958	11.2205577634156	50.4691218473155	11.31937117319	47.5627915703384	96.2309208204612	13.9161048617817	106.949998533938
TCGA-2Y-A9HB	0.0492737704026819	0.0162616979022228	21.1069710481597	2.64506530459094	0.00878783962088694	25.1189008102326	8.13877994892424	4.76723853272914	32.6261667343913	49.2728750557099	18.7219681574506	0.852156727834636	121.218995817472	65.4619004295967	6.87085206034412	0.0510693158331257	68.5485925082339	13.0510109738169	87.5385320028913	6.10964452509535	52.3420720699335	102.404378084231	50.6177033457688	17.1840473977617	5.27927064630494	20.3384716969639	18.4519211819369	23.8087512490428	0.189442163428428	4.8339103647108	0.787337437618584	0.787719450148272	3.90669110920186	57.9525089794927	9.89301389611389	0.0591718066710297	18.2943376955882	0.086548561111712	12.3200801474468	1.88501997960287	7.58129619734123	25.6440364859568	6.18920012162231	63.4981429719331	17.268816202232	41.0139814302615	113.53205647733	13.217218834522	47.6863381977284
TCGA-FV-A3I0	0.0687642186939457	0.0789766540355583	20.1383830714868	8.70786222820464	0.0180154585141507	25.2977392811258	13.699714551984	4.56159162598864	64.7112552936426	69.5476401184111	35.8427165874919	1.56398391988131	159.646357076384	64.1175887809608	7.19133914478014	0.0577755566020201	81.3870062762371	13.7049331664219	82.3654801496919	15.8332498109855	64.653540893271	116.93215327445	86.3139708322686	25.2598790132011	8.42471487486705	22.210622791448	44.6057501354147	97.4451666940518	0.366567786533966	7.65725911388468	0.992042059717975	1.36069580149664	3.66852413365989	274.929089114565	10.7311916099135	0.231851923128679	25.8137706232905	0.360760338654641	20.8494962582503	1.48921902087418	10.7023971164995	39.3456636526796	10.855912751165	112.288988686763	38.4768152731564	71.4289146580215	109.939038869344	10.2334862495335	80.4745774598237
TCGA-2Y-A9GU	0.247459251160534	0.0333181680048083	50.3095611873168	8.66424557383228	0.0195559031343656	38.8000978216408	10.0880744722143	7.54060535136546	76.145418883721	88.2798067190142	22.9149532317592	1.90892750427291	212.374721228648	86.6726509879143	12.3879194674728	0.122619505893608	118.096596747321	13.8393429181313	76.1750887472874	11.7165960536539	106.173876202037	183.757204541191	62.1786241708843	19.3524742134299	13.021366534112	19.9532948127316	24.9426808662705	84.0774766059642	0.251809956857592	5.96616753147619	0.888640483441702	2.40114123069947	6.67871316564317	232.201237269917	19.6441734945017	0.128974263657871	34.455700037011	0.147349279030949	13.2679156597931	1.07918161779587	28.2547823609275	51.7016285729821	11.1616466767836	89.9954167660549	19.6284994241	48.8859010766464	140.603826002589	18.2606071775947	104.365661375759
TCGA-DD-AADD	0.193177154530496	0.0101391965997851	49.7222057359235	7.04483260178354	0.00809236371234345	27.4754284521525	5.4260628011515	2.64477529680589	31.1091988251455	104.888800734439	22.7532958139684	0.790294965105974	292.888893943413	112.944433523987	8.76262075683659	0.0728351349142346	81.1028436400475	16.8445490114189	98.6175216532448	3.65050907286005	445.172735559905	102.194629446048	25.8128902054321	17.1645247428173	8.95448707776717	21.2769645473164	23.4613898032536	63.9150134160856	0.34329517697829	5.96709466271291	0.963000621749066	3.39839391457639	3.99903541804964	117.198013118501	7.93460475383334	0.0304646307571457	25.5044545430427	0.117963555231122	10.8006839808612	1.02863435565522	34.1148596002392	58.4047206060222	6.6884479631457	45.3622185749748	16.7585799893535	60.7160529328315	72.0343854455485	18.1076275124465	107.159543589053
TCGA-CC-A7II	0.0358060172803491	0.0030633139183894	6.95383718350431	1.2748116934362	0.00304871063033589	22.134940316587	0.589300883466908	1.53312044181688	6.81719216103116	31.2508516522048	15.281503043456	0.193383447332543	362.938207748488	137.598557123533	3.0023122979114	0.0123722944113329	52.9391664133583	16.9080719962248	136.67805367839	1.29776897327259	259.896906793881	63.1968199425831	18.1915421214422	24.7543646478038	1.66134808651682	23.1210971602657	12.0807679708124	10.5499576861784	0.0544627383162988	2.12540555420756	0.736634651671166	1.38813155680314	2.2606069075343	92.9630802374952	0.819816040847755	0.00682594819782833	11.9712805753592	0.0315377524117573	4.17390714439158	0.36179908545452	4.05878873385658	25.0001396474088	3.75163714661315	26.5612178270498	7.30263210039294	58.0966158610098	27.5121200011178	17.090113042679	55.0749247127522
TCGA-G3-A3CI	0.0564983067454641	0.0286857270127387	15.4053990438824	3.70113514426438	0.00955141450523701	21.5943842698412	6.24126754219966	3.80665155153302	29.1287909387319	59.365912399794	22.7093920164113	1.14910947308408	130.634308802041	60.4697160905413	4.76257031863093	0.053366507104629	51.7698457827062	11.5983939842887	68.3813107476144	8.37145860101212	42.2365447123303	131.381051404957	49.5187593068409	16.8725202255064	4.61513957527576	18.8549952032124	16.5788255837921	33.0470037281309	0.151630160208051	4.1285990982919	0.7686095934159	1.1022466653944	4.16591454858182	182.325808136464	4.19609500112324	0.0860671928811336	26.4817693331824	0.16219045179808	12.5743992496895	1.49160999203479	6.44175108160246	19.8757620516966	7.65845481074882	74.2387357872547	21.9726700148127	49.2931093433745	87.058013013078	8.71106081647378	62.9055882251506
TCGA-DD-A3A4	0.0335973065002013	0.0121685491555143	11.9670410843821	1.95892729516484	0.00639698991469509	22.0762803138497	10.9065883102112	3.06133812212214	23.0482740300902	42.0741125961457	20.3652534256348	0.623562338777694	101.871822866448	60.6055917025712	5.83430551495466	0.0274153043067558	55.8151994674187	12.1043006623633	83.2175331896069	6.36402124750526	49.8840714949764	79.6896772451481	35.648202008841	19.1842847286214	2.40781991465101	20.2414717670164	18.7863841075828	23.5389859653401	0.116781395834653	3.49017068617208	0.755189081120094	1.02759866124538	3.3597281403973	60.0234821945905	3.78556868424094	0.035013337574248	16.0744801837928	0.114890386774655	9.87254916656524	1.94993110477656	4.78107220169297	23.5742675109549	5.17756612803044	57.7412860293012	19.0649594206129	43.4526634714536	83.8912597748617	10.2104586310957	45.2052638714131
TCGA-DD-AACE	0.283378857248972	0.0828283039752291	49.3829079431088	17.127295285708	0.0145003132786015	27.9788485320357	13.4125938262249	4.4390425656624	41.9099751976498	98.65184878131	31.2383517629973	1.48533522560232	212.023508903816	71.8463328064219	7.43269442795042	0.0692569768148382	89.514917446003	12.9038095870538	74.3157343028917	9.27849007539082	210.379443239926	218.930632406971	62.5826296628643	17.0538010469623	12.800717503232	21.0446806828039	24.8967441439748	96.9557595276155	0.39866610641499	6.87082042205802	0.920397500292171	2.20790370011027	4.39464246838351	343.571042488703	9.80872409982719	0.0837422752833801	24.5974052466187	0.22500922186029	20.4843009436459	1.02778594188226	32.9138689719371	83.0952030726601	9.7032244381601	81.5612477745603	28.4451081776521	72.0592795443417	92.4205858267356	14.06019189852	82.438133804626
TCGA-DD-A73A	0.076329035369208	0.0322213607495526	38.4121596146797	5.25045199106974	0.0124894585845617	21.3287991626965	5.76461937434329	4.44736600744258	36.0375886355654	70.7399053424473	26.1816032372531	1.00429984576088	172.614762524222	65.996164502501	4.49275494740764	0.0461154244088141	79.7376190104453	12.7655642287662	79.2339484026215	8.49596581999744	53.3794689768196	99.8231070318341	74.2739251558909	20.3194277903139	5.72246572006766	20.5225058662343	26.1767562650434	37.8368716192394	0.267876532679493	5.31995115744699	0.880297361417564	1.21365324225745	3.74464838561054	119.099315514353	4.9700619376248	0.107078566829276	25.8457305623596	0.186591251639744	13.7411508516626	1.37867405822769	12.7164639297401	27.5444321693205	9.23716503619276	83.4196575139163	25.6224341209107	49.1828082135719	109.144137703643	10.0231836133509	61.7862943597078
TCGA-DD-A4NN	0.141651038069648	0.0168641885107222	45.913491928075	8.48081104936095	0.0130199110894033	34.1023631240859	4.30771109841801	3.37020682282072	47.5362570540585	89.2315887857469	21.8719520423602	1.80169083092637	348.418657787248	173.846481323104	6.96409744588107	0.0919438846372217	152.57302661141	19.0461905914723	103.574939325805	6.77878232949624	92.6997720181737	113.195466820633	65.7599358939318	19.0299477366629	14.696140664785	25.1206284417258	15.7225969810001	46.5545075799963	0.179332853996852	3.09440661309971	0.890346996861878	1.83736925852198	5.88918872871143	135.471714399717	9.33033390654147	0.0292270136310654	40.5803109436299	0.109120303463846	14.9265274581482	1.16924530667628	16.3724134372107	59.4985141318295	9.33509835309071	86.7977964787464	15.9979042394451	49.8566470939614	52.99269921876	26.114868905596	100.94916664602
TCGA-G3-A25U	0.0770829987419494	0.0189481164800637	21.327979004087	6.0437138576421	0.00992200929635869	17.2796100850892	7.96059265602799	3.18445971297728	25.5682422066587	78.3023354097621	21.6927171197323	1.49041212775165	174.668892378312	79.7621340708683	4.6919879004662	0.0958707941603637	107.312018806704	13.0313150220927	83.0201510863099	5.70346413452653	172.95289274225	106.233557369527	41.8878994560221	16.0574541030822	4.34213623131147	19.4660771103812	23.0586998712657	58.3202568935345	0.448749153108044	5.35363373410678	0.881410529836894	2.67230614519941	4.24640950566862	155.410651633328	11.0458678630056	0.0577933192463064	13.6588546893946	0.167192151796324	12.4771008232306	0.511603289328902	12.9853240794754	34.7666101594576	8.9112722559613	57.9772697710725	15.2371930371497	52.3882312414923	85.8638478131091	12.071467718212	64.000509494297
TCGA-UB-A7MD	0.092329248479754	0.0235585283626583	28.2073339438815	6.72728151360831	0.00983549838309193	28.3065228292839	8.2964408771345	4.27882851011451	31.2988338893726	83.228834589095	18.6058386243416	1.01601644926262	124.883472991157	53.3924970157422	6.88342842569388	0.0408789263700384	64.6570392207302	11.8024538166011	86.2419319206822	6.99709081802142	172.448659259429	112.32084625602	57.901920820598	15.1795511760509	6.66339144388955	19.8045067617982	16.9208580396021	34.0171246978457	0.212533918079678	3.91538093280019	0.737636552541067	1.08355254714994	3.66460780072495	81.1430759148977	4.57324122454401	0.0610797305893194	25.2967221430408	0.0751710975760796	15.5640691604934	2.38461910088137	19.6006437907005	61.8567543404795	7.41490157535991	60.6909628387629	18.3622321500854	34.4487091866585	118.285741001894	17.4034992555268	74.8921664837987
TCGA-2Y-A9HA	0.235462121333671	0.0208274237561942	78.7085571060402	12.0788371535356	0.0136075227359266	34.5809208611352	7.96834308900461	4.35318266517764	36.3084864257847	114.443003162469	19.7492457917906	1.53209194212196	219.232967316951	77.4800254291094	8.64044083841408	0.065058939730163	102.002350669109	13.3713172758525	88.931297097382	5.97334540603117	295.492133074265	98.0613841610788	36.0890204953563	17.8325414685851	9.55370424372071	18.9573462293622	23.7284488146956	55.5751427795252	0.311103991583482	6.51733106897033	0.870802288331843	3.37875265178974	3.5365093911601	160.559969197701	7.81062560220913	0.0757701873582547	27.801970256036	0.150247135127343	12.5215280162162	1.13858730007457	41.9266626048433	79.0765145019832	9.14223204386776	48.155366256862	19.2229234085444	54.8456792435259	140.954634453343	19.9770354583439	97.9527375950649
TCGA-G3-A3CJ	0.0996586074667455	0.0612021898223672	29.3281815694524	8.09313359109892	0.0122334509931812	30.7128895468369	20.0148962845399	4.68703461750617	56.2137903823686	82.8768228408068	27.9403750576827	1.39029675514397	215.612851650479	77.89430815117	8.13799026502087	0.0709568047378154	104.350537518119	13.9640108486439	93.8567480198302	14.7572564072293	203.159437280371	152.126497625149	139.338821069179	23.6392411047387	7.61643035878794	21.5756254934554	29.8353027623417	45.748937026763	0.228064790857973	7.33570202509189	0.809987919101808	2.04778492828756	3.34651433547634	232.651144597571	11.6955598361597	0.131172025698043	38.7136834227292	0.142523129839186	20.7665891227724	1.2498399281106	10.0885012021692	53.3165803617638	11.1480168380498	97.8475104345269	30.3895992204886	57.3387576345509	175.17635639036	11.1009887505184	80.5013981659507
TCGA-DD-AAE6	0.253407140862128	0.0362930829271674	52.6213776152037	18.8050900855912	0.018679025969418	39.5611222309455	6.95925094932236	7.33141762367267	64.6086622401473	130.039281687725	30.231109005388	1.61403853175429	595.163600410248	128.774263677875	13.7559362403842	0.203420229339386	139.589051184217	20.1878552606939	115.473841103219	10.6714557066593	651.151349177288	268.138654350412	80.2203481493658	23.240653411346	23.5565658921175	24.572972823191	39.775764345486	138.256108730149	0.766104384494457	9.63485779138646	1.06399409541481	2.71928238841741	7.22914345539231	339.795315733285	42.392799924584	0.130753808422787	46.3489156660953	0.312327437544085	21.5236108736962	1.34849208133305	36.6495368349361	89.0469516371953	11.5946672633388	71.9778104062301	29.3990753296601	66.905837782477	112.841754297847	20.9368696597278	151.517333163739
TCGA-2Y-A9H1	0.0760954175306861	0.0440523597763272	26.0731532740513	5.26330622982515	0.0106993966903408	30.2301127917609	7.25704517798749	4.42688126414755	31.4843963138582	67.3315601594273	31.6964201514633	1.04699163476917	200.176393522036	81.830878205031	6.94373493245475	0.0524516657176613	84.6134543212083	15.7144312521094	99.6586525164021	15.6606617908847	82.6338183945859	114.329195820638	164.516290113941	31.9185417846783	7.43097496780001	24.3153164578737	25.4532312963035	30.4962097540781	0.170340055117258	5.11150801477357	0.773745225235554	1.02232606024524	2.67184761843303	135.118104238521	7.41699605136974	0.133509910444418	41.9263594230117	0.158285492760269	15.524199990003	2.21550668072441	9.13584264956841	34.9625344778038	10.5968002983464	97.1863449165141	43.5242854802058	42.205466542449	130.208867958856	11.6913779244062	75.7754643803144
TCGA-CC-A8HS	0.0599928470480775	0.0101046500816398	14.2066053014136	3.78833506749867	0.00947275474306324	36.353846567399	1.01594296795392	2.31871223722096	34.9669307190175	65.0064753473119	15.7085635545239	0.930452752368514	285.762668882098	133.040830031377	6.90950195043878	0.0351108815616873	162.222129900199	15.2567897613965	83.8199083251427	4.12301223113429	241.714343459627	112.606927213521	31.9633712000773	12.3643083498642	8.93368876788112	20.1265894789476	19.1021743806032	48.9901514591497	0.193773807917759	2.35592265573313	0.930638888329935	3.30873554324754	6.53330463988389	86.2662888642039	5.72501482300896	0.0147168499278339	19.9192907729785	0.0638633277562664	10.4782663472187	0.543022008077091	6.11338047819971	45.9965034184942	8.67272123431466	62.0687680626372	8.32811508222813	47.2321245562263	63.6840416004795	25.5991757350074	56.9272832285262
TCGA-2Y-A9GX	0.0356860334007402	0.00950714166441038	10.3340503336718	1.76396814224493	0.00659607751847885	16.5821201444171	3.71202851860526	3.30006552884952	22.8902931650041	38.930324583504	16.8102231856734	0.517155254598895	70.5549514462105	44.097192697355	4.17718917061223	0.0164661034782066	52.232400808526	9.73081509913127	64.6601147583131	4.07887691216721	26.7841393589256	83.3218615824459	30.0225712615927	12.0147607909105	2.96506657149669	18.0064481845458	12.3146904738412	26.159683771412	0.134604270453772	2.24364841984726	0.715400578800449	0.845809092047565	3.14900953400413	64.2683341322064	1.70538124502844	0.0330849877441085	15.7907728403686	0.0871088210655598	11.1108556624707	1.85349224942606	6.44142777327928	31.4117905803544	4.73220032319059	65.6997321051307	13.3877147488285	41.1267740549535	83.1131063147021	10.4354922563185	36.4697772631064
TCGA-G3-AAUZ	0.0629729535026651	0.0385279797446198	17.9267347954887	4.66673492770012	0.00977180441068901	24.0217611059838	11.3226869696707	3.50322636407319	35.4539086398224	63.0208514080635	23.5288218251921	0.910777979302248	228.404680255164	73.7349602073872	4.97352065660628	0.0408394248916301	79.1150488485453	14.1826875461695	97.913082380666	11.3420049778866	74.5569905269556	77.0104312398502	85.744589505609	18.699398422943	4.97908558570137	22.0392160300817	20.8779501927237	38.2936056119263	0.222468419883184	4.38167078399503	0.778212087392896	2.20446877143282	3.50495665369588	84.5834334488237	3.19092406636951	0.102465686259739	27.6116796530146	0.132424979963644	14.4135745561104	1.48530456903521	7.16513925902703	33.6695128782696	10.1802679792967	74.3019797666622	25.3754246446057	35.1843310127572	93.0897152317422	9.91834629113909	72.057019469588
TCGA-DD-AACC	0.0218024504843902	0.020385334425902	7.06078862840028	2.59092682730174	0.00923022004517863	27.0138388234895	3.70439679439941	4.12675356566367	42.3178142271547	47.4049690454395	19.0278834639737	0.588104130235994	89.4865794287585	56.1685682810752	6.43160691640263	0.0335588160374834	93.6602282984399	12.071180551522	79.3827218003622	6.07567801369664	82.6696076103485	97.5247158264079	63.8548110861904	15.780649439465	3.35311960260088	20.7259045275664	21.0246888190588	34.7634835944088	0.150576788791312	4.1912629313312	0.674255038065959	1.03648295159153	2.64571133319697	60.4375480125708	2.6391046777299	0.0635186198217206	25.7650921160965	0.09606693750454	15.2068020180129	2.98987756299683	3.52664941005839	18.039611613991	9.22574189964864	94.5054046361926	19.2439950277667	29.6042128730024	44.4582001894671	11.0611512397637	52.3660087696952
TCGA-DD-AAVX	0.0440939286402932	0.0302997040739588	19.9632229206567	4.00627016125219	0.0116539275591464	26.4465922365336	6.30966114912695	5.29796376378668	33.7598275687035	55.5622740109932	27.7695921632261	0.718856992689233	134.571881028615	67.1348807103964	9.22907565915327	0.0451306197924499	56.820967058995	13.3098409514189	93.3629970470905	6.41106540389938	86.4983604572935	98.5258877954865	57.3292614065694	22.7327964647083	3.94164013633834	21.6870142382348	26.6651436507766	38.1846532673139	0.197634070955662	5.43846974640287	0.87776427618086	1.03509136918876	2.54588000055225	97.4269462628399	8.66440977983695	0.0634228835782974	19.4984960316795	0.119437613610545	12.8163644801258	1.6006894560626	7.34941724314574	27.3893966911042	7.60374836263497	61.4554954994254	26.6546859371394	59.6053375597764	96.970674644234	12.5675401311102	54.9044668068053
TCGA-QA-A7B7	0.0537994674416397	0.0104987747278349	20.262505998732	2.82803965523956	0.00753766293993488	16.6686137138576	5.41200237425778	3.78964141267331	27.8416131469806	57.0902132490659	15.9785179981883	1.30501533548763	182.584793898094	85.785789904881	4.03983616869556	0.0527246421908654	104.69462758687	13.6163442624326	85.9436727626249	3.07527840197325	167.957008892711	93.8165150608675	28.3704991016488	11.0274339448763	6.47996528477583	16.7710810335768	32.2528780953727	49.5224741871785	0.362672582216659	4.64759426585797	0.786071954359315	3.12769739376408	3.89203375952297	67.5150934481202	3.08349511440105	0.0562699686789135	12.9427539875486	0.0871945006119633	10.8755857082466	0.532625566999076	8.08917964489819	27.8628997365475	7.58453088104289	42.5844722797814	7.27108863990192	40.1123174864405	74.4550813685894	10.948810298896	59.9540667762747
TCGA-ED-A82E	0.0563908986546004	0.0110898568688455	39.3940515752941	3.54810652459468	0.00769877222014222	8.52065154996796	2.9254568405746	2.97672323010396	28.3384461845264	83.8074634141158	24.3352133085603	0.657174347448671	178.350550039454	115.640612898393	1.305743036085	0.0230997021186096	76.6501682858271	16.1119065176322	130.358064076944	3.93920102664034	26.505821709509	96.7777878784198	47.8857341030794	22.3807330003823	3.94113174291324	22.7500545287682	11.6512297139833	11.1572538307775	0.0757397470394107	1.27260744926455	0.806987545735421	0.71755281642229	5.03093356436717	65.3802499535223	0.237713355299524	0.0173927169549056	26.488433962142	0.0440453785852133	15.9307011683834	1.86659894316723	13.8732610179469	50.6053606754051	5.0557658109223	73.0578237191667	14.290067206646	50.6003068767394	45.4383314172643	6.98312073872738	71.0334890000901
TCGA-CC-A7IL	0.393671549177571	0.0942151132255716	63.5010730669585	19.0176474500566	0.0175520044464197	26.8319302368454	17.0964154524017	6.18229648584888	53.6690003202418	167.147797863104	31.401926925785	2.81006470164994	294.425305124946	85.6941077379154	8.35573695677194	0.123314457194069	175.224153453178	14.8579108459077	104.228140188014	15.2555929839171	244.770963070674	204.872775590899	98.1037840748545	25.4024292164853	28.6615671709503	21.482881703107	36.9681210123598	64.246122550576	0.379140011600239	7.5177885158744	0.924063624766968	2.74062981241133	5.59997148045461	240.043815447261	18.5376972091917	0.145850188196597	52.8540263387945	0.185587264693036	23.7878805180737	1.17140081982831	52.5303314842318	110.047885464221	14.6600629327252	103.36099902267	35.3140577292329	55.8943471915122	181.904490334272	14.1209100870394	156.114875345726
TCGA-DD-AACG	0.0945587735895111	0.036334415392889	30.5331537117835	9.41459088893265	0.0101859476107883	36.7966767007246	6.13295301775675	4.68053468756002	42.1460180797966	89.0694457758776	28.9345268479201	0.896538192992404	243.413013236318	84.2445850819937	7.76889338456678	0.0365383472090838	125.832904191803	14.6061950764105	126.094697514302	10.0770168034043	436.976377062107	131.709590658021	113.964630791188	23.835054978567	5.0061859487574	22.0491278051716	31.9862095506278	72.3193893312735	0.350778881556269	6.38655926989819	0.834553692754892	2.3951120845827	3.76229088275083	194.135239390975	4.21163956465768	0.0699109160695227	37.9187512435018	0.16350774477953	16.9158286280141	1.00836865558335	12.8936269920187	61.4330802996693	12.1669483874891	90.093809624161	29.5338293824878	49.2110353579298	106.936046031116	12.2452693674137	151.416084167718
TCGA-ED-A66X	0.12185052705702	0.0080014456300802	24.3333060525411	3.85997910838485	0.00838067470919259	19.9435966416355	5.17926651134887	3.61480833121822	24.5325824357941	53.9565220180384	19.9676727233688	0.690279646365146	120.061618259524	80.6034402186534	4.11153776909588	0.0250449754891888	87.8155533125966	13.8882852780623	83.2923327317567	5.58032453717437	40.7800833896051	94.1522802189888	33.478017474357	17.6961073349383	5.22647041156081	22.8460565487195	10.8380514058699	30.5027895918568	0.153585087633469	2.36911557669498	0.801671632843145	1.37146046956425	4.64011499753455	73.0072380473398	2.64388456517238	0.0240359571409305	25.2277541474856	0.0877227205584996	11.0142603238767	2.00898293462148	15.5456916646801	41.7572260621521	5.87271715119036	71.2382159734121	17.691227770906	44.651442417674	80.9076079379709	15.3541869666352	61.6860823248939
TCGA-G3-A25S	0.25206338958673	0.0305763709147189	55.4232522054852	13.9768568365803	0.0100428832917349	26.8258478546693	11.4389712268945	3.59962440022465	22.1876272060255	164.99403263124	24.3400933685553	1.5823727910294	267.699327322702	108.070532241917	7.8460018602833	0.0813523439658801	148.289716239735	16.6192604659704	127.491624692284	9.15953627717046	119.365981158434	183.523791742091	101.76815954936	28.3721753972318	15.3966137384985	21.0717449937276	31.3810582677205	21.8279722748719	0.233350959850781	7.31215679671749	0.767680281341394	1.97059466989504	4.531897209555	96.1916929080838	9.21627435607867	0.0457160233601241	30.3340316461961	0.0912019352650659	10.8371068218445	1.99681616887751	38.2952784424131	71.6099002788962	8.79664141364356	77.6626234783341	26.4056461536808	41.5202691871283	143.435583922855	14.1858819194594	118.20333496778
TCGA-DD-A4ND	0.06161869229616	0.012163229129205	23.4632362709355	3.76464750591468	0.0104004332881551	21.4306062497472	1.45893950561652	2.9524102879183	23.4548129331673	43.7206099454163	15.7858512134843	0.943696261671674	82.5494236925246	50.9603301996942	4.01007655688439	0.0197571381881358	63.8993086232252	10.1955970848855	69.5822858384422	4.60061950415859	37.1309859371	70.5483777855744	17.9894070939417	13.820479475216	2.79052348544074	17.4780057743919	11.1887101104172	34.1105003766304	0.149523590355512	2.64337566525528	0.744541726212488	1.27830706136387	3.74480643801174	100.786819982851	1.63696851886979	0.055599596149894	17.0977406561221	0.106109731555144	11.3490096110234	1.18813795158482	8.55588216988365	35.3206183830583	5.70349853961021	56.1435686410281	10.8690032703078	43.7319990276739	42.0706560206418	13.394062751207	34.8326554720408
TCGA-FV-A495	0.0482949222976407	0.0152209817848127	13.1099016723451	3.69024990993873	0.00619005008171628	28.9811861464076	8.11094315128569	3.38262423245858	29.7704309934951	52.4342024136714	19.583806562655	0.671016707348795	182.651628393729	81.2506776617698	6.07719595959018	0.0286643205934525	54.8964184112197	15.4596187924451	121.095072165998	7.49470473954356	71.8075705390786	69.5901219527019	78.741692396	20.1124234875871	2.60198580587962	22.3001752701662	18.2855331509938	16.4439421645519	0.130954204084362	3.5405801262222	0.695157295672224	1.35749145436413	2.76086932635305	45.7407583012755	2.25400337177067	0.0442084934769432	26.0078799702777	0.0827059820425592	11.8435629105949	2.61655611395487	5.63370739025917	25.0809292162934	6.92461777300763	61.3906130230226	20.1686737368727	30.6863373340285	64.6952031479967	13.0298618264079	52.7105949285248
TCGA-UB-A7ME	0.0954759570090811	0.022467437785364	26.0213459913147	6.57975841450607	0.013844000041363	26.3107505538283	3.46071497425871	2.98577436503958	41.0628347167046	61.5859271509232	22.484942848686	0.918272879196767	190.211603308417	95.5900571586953	5.79766838070793	0.0513596468459452	126.63560590002	16.3090901769351	93.7573266576484	6.91522162612462	151.942922469486	105.62261348036	33.293092131253	17.6071385289663	16.7501942514582	24.9098110003403	17.4771498976543	42.2862997187374	0.197800644862614	3.49554408768494	0.803147416846353	2.39739979306839	4.87808440941129	116.02923638997	3.53162431540193	0.0521146328092268	32.7570121408945	0.114911569456542	16.0812267827771	2.82308226510419	11.2405573050715	44.9951080348367	9.4373261989463	69.9864969989921	26.0514565781597	37.4897436251135	77.0825203101409	15.7459825770072	64.1010389595863
TCGA-CC-5260	0.0940105021867886	0.00796645185987974	80.3860156156802	9.51969728023325	0.00804941016813197	6.22878371318679	1.07009409955358	2.59456082320449	44.1505479042386	117.442535541373	15.0050595848442	0.645150124532051	160.927809429264	97.6857715306823	0.324190785445071	0.0200105604944328	66.4405291018877	16.0168160091799	110.103944462663	3.1373932245333	29.3573183657777	90.5746031248573	41.3746853452681	11.1046788273619	1.47777835770346	21.2597895722122	7.56162749403508	15.8493820066127	0.116217623240495	1.09106021601611	0.741942134656532	1.29349843827288	4.45793470021884	77.3767805971754	0.081943209002993	0.0182017614670087	12.1080512200794	0.0670974398657338	15.6453269781256	1.8926340431822	26.1659169117214	44.5122345756136	5.17225125052126	68.2171947148161	5.67603724399731	36.1941346056578	33.7669617003815	4.42340343021591	64.8778897363371
TCGA-DD-AADU	0.336008109569793	0.126141704392449	118.12604947192	25.2485536133424	0.0346813987434402	50.3519947677502	14.2146710615669	7.95719134729151	72.0319743022368	159.583624627568	35.8474061915497	2.03794897001272	205.884248881455	96.2253050156986	16.0505195245252	0.117784552522382	157.537634956644	16.076770240545	89.8930029241766	19.8823510637592	208.38816669006	219.135413229827	159.488789214606	27.1059125067388	25.9565342796466	23.2643220399991	48.4839171433372	83.5096935431104	0.29332488185231	9.68479451854491	0.873190797421292	1.97115003074506	4.54169477401965	415.307352684369	23.0467129443318	0.519699877651666	52.7617516657823	0.30729131168794	31.2399280845969	1.16604992189832	59.3372697120177	86.9506137857557	15.8710477032164	169.42146357351	43.5642547621301	68.2597723042246	142.848820441131	23.6234792409862	140.905539767961
TCGA-DD-AACZ	0.0587974461829692	0.0060164075619601	11.9882987218647	1.78830192883136	0.00571919071882648	24.2623272663452	4.25697662244708	3.5483878296507	14.3458202909334	55.1580726705495	16.2271738025101	0.440554080435683	104.10226012805	55.0613752814691	6.69848625533719	0.0302792760600301	59.2949852220279	11.913589934924	92.8098490779144	2.5909557490867	216.275696143963	103.406307394993	31.8066461123296	18.0837318976249	3.97308863424543	17.466650941621	19.6989143981861	20.0021436062267	0.160397221121106	4.52189159591616	0.68938690422445	0.903167037125976	2.83573025862849	57.3511111657035	3.456399663023	0.0184645677550763	17.6178103765025	0.0739010997398947	7.4673734155038	1.26663164672047	10.0655151291962	32.8081904853445	4.51268671492372	46.6756241792703	13.7767915251777	36.1485089354469	88.6936672101383	10.8360818395419	57.6142012649117
TCGA-CC-A7IF	0.240320460583869	0.0908882248846883	66.0097813728512	16.8623689679234	0.0324391792523775	36.7210886733171	15.5090644365339	6.22776013699629	76.7382290575025	116.41913059736	29.12931192601	1.89885927359549	366.899577485645	111.776941511576	7.90819547159102	0.146513295071692	179.972393535699	16.3888503956305	96.2319576164122	23.2081720357365	211.373009798259	152.254533822529	118.203023387584	21.0716650828642	19.2398917000138	22.1051200424884	52.0648372949684	80.3953249989737	0.806907556600809	10.0631650432488	1.01208723921669	4.50943079411965	7.87184171941719	234.068262637381	15.4741936097337	0.316135587894083	43.8626364689395	0.347256351694906	24.9179715687538	0.897081657197398	28.0349276108953	85.2727987926823	15.1462818763144	97.5255666954249	25.5155617526948	56.8742528945517	133.372440551279	16.1841721862074	108.028680050026
TCGA-G3-A5SM	0.144859203259196	0.0543245341870821	31.7879157099976	10.2001057922394	0.0177494436397668	31.0411280637173	8.73578271881669	6.26310411502209	41.3135550403171	79.203321204903	24.4378150332464	1.42025618111487	151.529270903885	60.5440360259269	8.70733635704524	0.0618556936728944	92.5187517162121	12.782551447774	82.4703818282558	14.1967657147228	120.910591126149	164.449487180805	78.2920820582745	18.9910429906447	12.5017243845036	20.2649984408538	23.8931250049561	66.7186642904371	0.184858511602021	5.66823966848551	0.838057711886126	2.1498911029014	4.75827324403908	202.247179848537	5.59532649747083	0.142267826651335	38.9699792283424	0.143996176862965	18.5293249949429	2.21988746801864	22.3103721320456	61.3760839146994	10.376107988859	94.8098086783456	25.9486340147832	52.1408911417983	120.831957008207	16.2092525953239	104.034235088284
TCGA-2Y-A9H5	0.0797142977273152	0.0195237444995699	26.8610763494362	2.96486393800354	0.0098396025022896	19.1911621495204	4.68319734446798	3.61641690484335	33.2184259137109	56.919295668564	20.8515439247946	1.10658818878331	150.676980446902	83.1403258035892	4.24245641045401	0.0432436824339948	80.9041917270759	13.5140236113112	75.5500691290738	6.25250218149783	64.9488078036923	95.4793016030557	40.3247953714997	15.2237920055047	5.30518398335775	21.8222918609635	11.2154812493123	39.6372298955473	0.170629099693904	2.53039034806813	0.878282405047	1.44947812146624	4.27375008384011	102.287593419689	2.69696837916085	0.036836819732979	19.4241810261325	0.120751647591589	13.3282871848426	1.7468873646434	9.20160736787789	29.093314135949	7.8143875775598	58.6148521644602	17.5563060473774	44.5361740160796	68.9088488878213	15.24494105501	53.9065711898992
TCGA-DD-A3A7	0.217303594285888	0.0804668259802679	79.0703326047867	12.2593002118907	0.0112797347067101	28.8028414157569	9.43885768054952	5.55230193157019	55.3834908406539	153.460682988798	35.0552717247942	1.09154329328786	307.250328039008	118.757311104582	6.50967680320595	0.0700552378329799	202.580118379676	19.9318921905862	135.664962347088	14.6729601616722	210.954496605165	315.003395478844	211.787890173563	35.3803235296375	9.47998281780365	25.9059640384637	28.9912979426217	49.6245843055843	0.207006573606259	4.36464676944135	0.790222465099454	1.83420725178233	5.57930937349472	299.148777696515	8.15307633784097	0.131347524951349	40.1992916093121	0.159796623660136	24.6548822429802	2.00901947767846	32.6975564161255	101.665691257191	11.5194948762746	152.740324664314	38.8004636910238	50.6064746815222	151.288222159735	13.2843029440543	103.45447833069
TCGA-CC-5264	0.0691535673189984	0.0128826144702403	18.296260470597	5.78454640736853	0.0101908639737297	17.1455716001154	3.46251988476055	2.10680117178753	33.6461894287282	95.9373624180687	18.8791897784292	1.02796478851421	198.476936289188	86.5904890179707	4.34962054753594	0.0910867834880895	118.974697845549	14.7915308322003	91.5871024612408	2.76306264483338	374.003279174663	122.880825686142	36.5332734192789	14.2645768960941	8.77368454642761	19.8083420071972	15.3273230212518	67.2602292686505	0.197272097692973	3.46386821058556	0.903428601798466	3.40541435474138	4.07830136314328	121.318353976375	6.03272951787316	0.0315406573777942	11.6793238881976	0.0804871616471441	11.5191749245062	1.10672455993976	12.1046368393102	48.9693495308738	12.6335760046817	50.0042246911068	10.494830801652	49.3085379615027	77.586869038627	10.4869563121805	117.04399746879
TCGA-DD-AADM	0.0979036820750487	0.0476548930933059	22.5942969859053	8.54820808678616	0.0107830060928762	30.0998066368583	7.96688024881395	6.35059757840942	36.1599130379501	77.3602095719381	26.0989955293367	1.26148446843311	187.70071401252	84.0763027764129	7.91580111436001	0.0555075729489546	102.03222377086	14.9834028948214	111.517234935961	10.6617960293583	85.3865637577361	141.748329412438	119.825479509426	24.9414541497899	8.28488625023327	21.7595940426495	24.0685946800389	44.8521565446442	0.141886990935951	4.32161832274971	0.747669357340463	2.0085730551853	3.46894954301569	106.664648899192	7.52685553049215	0.076099017166883	34.1792682780456	0.0919252832043814	15.2237711801851	1.67542442762137	13.5802360047123	38.4895323546293	9.97666565720914	75.7389869354199	26.5945832509983	44.2689740952209	145.139761750574	11.2869945257617	79.3006208431659
TCGA-DD-AAD5	0.0761780405009012	0.00697977942175973	14.4035737342936	1.72453550859456	0.00419142919452317	21.6131108101273	8.89049648137831	3.58764317626685	14.8204279248005	63.2179892196259	22.1324990136542	0.166923444083494	215.759794935129	84.4119928794529	2.44387380589034	0.0221650613049967	100.904249871035	16.9641948930506	137.508887005607	3.78496849306237	99.3647990030311	60.0663606010439	47.5120644224422	21.2492552174691	1.49262328016813	25.0034093091498	12.7392328494507	11.0865749798232	0.114469852235746	1.66004546268518	0.76808008665793	0.593148516267202	4.16776847153145	15.7873397262358	2.21895649522589	0.0122182315650842	8.95373206368916	0.0444226267652624	12.1601800136048	1.68242100612932	15.5395676232165	34.4643409115225	5.77168007133403	57.3450928103203	19.4684219522871	48.8780273769982	54.6756546207824	11.9533822048318	37.5526252538808
TCGA-DD-AACF	0.0496795244699062	0.0314663654241496	12.3642024681762	10.5644414576567	0.00991974870913137	22.2594011064389	5.15411661237648	5.44556616417751	41.4086276902994	62.3007997560939	18.9447367447726	1.37076041079191	208.413267793083	78.4641279337711	6.94651945214985	0.0783066833447122	96.9289680571741	14.5140237966952	107.873510918647	7.17231621508835	183.425865882197	145.062753099256	63.3320575467949	15.8460371805476	10.4112015161521	19.6282341185314	26.2405552704711	80.2585266592951	0.206867215847426	5.6022477096049	0.805429488747788	2.69166192568032	4.22161010580106	156.067560711136	13.0072006880764	0.0624165053893922	29.5529512623004	0.121456961529615	14.5923866225945	1.33961674023908	6.51117027953362	38.5808166734787	11.2959509679182	74.3718996783631	17.7973186344012	43.3213532104347	114.387700033817	10.4615305751256	72.1182368504013
TCGA-WJ-A86L	0.17529184558017	0.0291016364697089	52.7780430095883	10.9806625365247	0.0112903034095129	18.0007206809966	11.7808935802532	4.66815517442076	50.4020392251091	97.2462245424705	25.5449861025014	1.47911320055657	245.092112418014	80.6396336331434	3.07606468067912	0.0576938986977629	68.0256851320795	14.2279109954134	75.9048019670985	7.64540775068065	114.139617072498	66.9596997964291	64.2764452122184	15.0990744675089	11.5247125371434	21.1053122142249	17.4055265677738	94.99923730434	0.637571616398133	3.96901425423342	0.981285677823418	2.61411990726204	5.03753790924358	101.832977711374	3.68006308900677	0.0753638031344259	20.706777185886	0.217084283054587	18.7059979186185	1.27893194027691	22.0547359599386	50.7277615508205	10.3654420547965	54.436978183456	19.135392579661	51.7772565207719	79.8880193148048	10.8232088776273	81.4736146276578
TCGA-DD-A1EE	0.195921536071936	0.0335469527352825	53.3023631519969	6.65118366543688	0.0124230606070341	22.1910072585917	5.52967478701372	4.76474146597211	29.3569325436598	85.4040559653093	22.0616550613012	1.70232339763468	179.395208096068	80.0959843515361	7.34377993101598	0.0781138783717115	62.0665885079269	14.102729234574	92.0560923465267	6.12156375070536	127.017866736213	169.281678083717	49.9294841359524	16.9432277326311	10.4755546623991	19.6077174042022	26.0088376054493	43.9630673985305	0.238008497036802	5.20477732473482	0.897401737910519	1.67279633272261	4.58365286225066	165.847132026715	12.8611658005338	0.0500101044224511	21.2993161305208	0.107162566903056	11.4571133685384	1.4383455092915	34.4641154499078	63.832771789921	7.02116986160263	58.1702347540092	18.2029961961395	60.6773880008838	202.693872867182	13.3345367801484	78.2593093808167
TCGA-G3-AAV7	0.0606036475715939	0.00708249828445654	9.43402333834058	3.02839239087422	0.00612776838129649	24.4001969375178	2.57385426180657	3.62864143816199	24.9105974481066	44.9850972130967	10.7633066383205	0.516586402340386	156.393222125091	47.6807152897834	4.35987703275695	0.027279573990942	118.49269454366	11.1771752645344	86.1892702139151	2.98494018714272	401.501680929898	133.874659814168	31.3657813000506	8.21774591346313	6.12531039288593	16.5396124277133	11.6171565738055	46.6954878532903	0.193743378781562	2.53131060166604	0.751077017913223	2.79826097722031	4.791792660331	41.1441875376061	5.06744568180518	0.0212920312572309	13.3643764003084	0.0676197163885952	10.0059572744371	0.831966384291652	9.91826387202557	60.0045466003523	9.77662857806264	56.3784096169866	5.51258558622367	30.0149361457628	141.246397396876	13.4724178734995	79.6409864470421
TCGA-DD-AAE0	0.130664622243757	0.0107326139437481	28.9723064218788	4.51590778159642	0.00622270102863146	18.8151956745338	7.23234366200913	2.55175987652587	37.6304331146237	77.8296235385861	18.4992848926119	0.927559482105258	283.462536861229	124.555643775815	2.75316504555056	0.02166702084077	109.455889492485	17.9424566605596	130.065118731652	5.82914659486027	200.432951827512	109.260709067181	71.9830333042957	18.0008820301204	10.0302191898135	24.2872684665666	10.0702339897687	25.4432521587168	0.130282390368207	1.74131480058495	0.798642658768507	1.70270640540949	4.57319461308268	81.5337670986306	0.774192224161512	0.0181399658633136	29.5523451463344	0.0957775806038288	16.9308979262818	1.2128786372544	11.0394732116423	60.0353409037128	7.68966761955049	85.4362702653053	15.419368027948	35.0586093034835	51.7250616908232	15.4847266966154	115.297814602923
TCGA-XR-A8TD	0.052719102381691	0.0170355936289957	16.5802311739887	6.46321155862927	0.00892825537096699	24.5046454373587	6.39236724828835	4.51188843431074	29.854553182586	64.4512589068996	20.6924968615308	0.621513930319825	110.288152483498	51.4026632734678	5.55338167695539	0.0350946113445546	87.8643812398084	11.4611242269591	76.7045619650815	5.90882201262018	70.3941782761391	75.6971440463961	53.4820805979993	13.0211536327597	4.02162564957226	18.9328431541695	17.629838841712	58.1429701800837	0.294977997482491	5.10274138448426	0.702591971137414	1.63410422874787	3.39824237010066	60.3171142632524	1.65060350514362	0.0554137758345929	15.0657870554044	0.119199496099458	17.065217071507	1.63628120594629	8.53480356675006	34.5943793262157	9.49826978429816	81.623554414842	16.0522638824644	39.1657350956243	72.3063375994178	11.8105469785833	56.7308790002548
TCGA-BC-A10Z	0.175302041770676	0.0159690237277447	34.5280162417511	11.564890126992	0.00900314902738367	21.5164200831036	7.47142318147936	3.69418683412327	31.6478659871685	104.214663975013	24.1233935077678	2.01068777461135	187.094774018847	80.0550971281313	7.73521740116225	0.108961677069163	84.5253543007663	13.6184563198696	90.4912995905456	4.72178350403245	175.433097573084	91.0834789968404	42.8785952796021	16.8151087887307	8.59730027907451	18.3060393699331	26.6535723527127	87.4017497138748	0.356942811253446	5.7017884864773	0.941113252604712	2.81846467618378	5.10703732233183	171.455921102038	12.9945714786943	0.0459940549418027	17.0944086662802	0.18165857157215	12.5493784331747	0.633196723386788	29.700124878156	60.9047642103763	10.9252981112459	58.8732714380932	15.1668111364088	58.2340384561405	166.740447183728	12.6566349562809	102.714712904528
TCGA-CC-A8HV	0.152280649480449	0.0185454749345845	34.4982367479044	6.95344335893997	0.00676812061909551	24.2449599815232	5.80924631563438	2.62910470850512	36.7761899926401	85.9495910401862	23.0809442767336	1.24715135241187	270.436143128444	127.943867993428	4.09194985320849	0.0326207506973029	186.568972798547	17.9358499273179	112.271018974391	5.69557694523951	304.641199859346	121.364342515544	83.2638550297989	18.3172170377216	5.62531157359962	21.6063262113844	18.5267870226325	52.3004759197729	0.244428606904243	2.76689527437115	0.945875825874171	0.830945165899716	5.86133315877608	92.7320822257267	4.88128586352863	0.0223379328718053	19.8531161456112	0.122533023297264	16.3839791857397	0.820726985338353	16.2013342652862	64.6256759769295	10.5722096849191	103.658976084824	17.2340290110601	44.6021908581253	82.8027643423821	22.1009501332346	87.7690000322184
TCGA-DD-A4NO	0.11009434054119	0.053705563204482	36.275887017133	12.7135266113172	0.0229367111900584	24.1292658734781	7.80052349402575	6.1962510012153	45.1235774582841	113.098843701843	23.2170545939697	2.78316559085864	154.524736666918	83.2633143301625	8.27453732003668	0.0821103256331788	134.153703513638	13.3372750637207	79.6957348482207	15.5744260658379	125.062383558894	263.187785300965	83.1446416220849	20.0477910759143	13.6868068797061	19.4988164159154	26.408758095257	84.4072338050267	0.253560563631621	4.95159113766534	0.877002112701773	2.06862543811076	5.35098643077917	222.281398556487	8.62590648593904	0.142120152121181	35.1614027661414	0.136881102080573	16.7679475860806	1.50812802435116	16.9876071564817	71.2517806825311	9.13803517008711	119.092135190827	23.2872324451888	56.2092107905576	164.453398200032	16.9296181070774	109.262881371995
TCGA-DD-A4NR	0.0315758346332905	0.00695589790574952	13.8242432754058	1.66623614638758	0.00534832538548289	16.1071873229845	1.87559768457232	2.86676022949357	15.6685498553548	45.4570517966283	16.3575471294975	0.350327774937575	97.7113615753767	57.7620780868337	3.34450350812057	0.0202318754576886	41.2702213249554	13.5432181806874	92.4238360762782	2.78598806517969	33.4331023394962	60.4783508336522	33.1543046783011	15.0396984005805	2.41752738865228	20.3566529900279	12.7276368481679	18.5894951266682	0.123013994334424	2.73530545986726	0.732174405959554	0.510037496631569	3.13398235855536	21.4499086301235	1.12796091015619	0.0255114687779601	15.8916669119436	0.0622489808425173	8.04945677333393	3.08870454284289	5.72171003500997	16.6131252003699	4.16267402900361	51.5277678238533	15.7133259832639	30.1996788273937	61.0084702717233	8.98023554559544	41.5520791328532
TCGA-DD-AACU	0.263428856620789	0.0254358589093517	75.4182974523832	18.5000579599872	0.0134541447848187	30.0081074483177	8.27113080725786	4.84783447801079	48.3635621380783	127.483878621878	18.3845517148752	2.77791092352314	160.9350452254	66.3771143636825	7.47690095175519	0.0760072602887842	85.5853716375127	13.3192421438935	95.4622584978689	9.7281632616624	356.179878433882	147.573522965045	60.1635097255927	15.2671506962409	12.4347764929934	20.1510801446304	28.5691051220048	62.4432868603899	0.351565522474261	6.06083708544877	0.826499659507006	2.18248157432276	4.6504949706496	190.499996250572	9.44761403779532	0.055839640641345	33.3637410122178	0.168061364061882	15.7981547509016	1.71797160994379	44.5650549834155	87.0794195320544	10.8184197560832	63.7309339663785	16.9635640724823	38.5017368429351	147.754611915657	14.4655752532419	123.795849481053
TCGA-G3-A7M5	0.0996024328311006	0.057448232940171	33.2138245707214	18.0630892247879	0.015471564482079	25.3383544369784	7.10331076340499	4.60612629488752	40.9415090156362	133.699819944719	22.5359322532449	2.55873873305186	247.906344326066	84.5745258126834	6.3871685195132	0.065980369563446	113.301117143514	15.1166872353782	97.2073941278429	15.8889940656682	115.140245476765	120.407127888515	97.0407622411428	24.080975128548	15.4314962243621	21.1978762400655	26.3033296685221	52.675513695475	0.259752132718047	6.6271719256441	0.849700118279202	2.30965929191824	4.12734516005491	240.584527182049	12.0853787291518	0.162128021672203	31.187847416398	0.133493914504173	15.504869067249	1.38646547380947	16.1661958662205	47.2692828193217	11.5497758449825	70.0406955985295	23.7181431823614	49.176906313172	99.0249087799008	13.5472764619203	137.588193025092
TCGA-UB-A7MF	0.0178206435388234	0.00843595637370283	3.83202219885914	1.63092087464189	0.00534333788741265	19.9252619735672	3.28080082504027	5.13930960021152	31.3618556694313	28.8940263824993	16.8967388444249	0.427882061333415	195.67797433169	70.3249942374356	6.80693158127331	0.0505489735745841	47.4998157852456	14.4626124563015	90.8215364221123	2.98675177974423	65.7582249438216	61.4372278980379	33.2884927695667	14.744182467094	2.67589735534167	21.3567431401618	19.8501014376063	34.8273668257939	0.159903173667252	3.19011343862808	0.770062865067662	1.84529760888228	3.23795196971816	21.0386366122683	5.70490043222238	0.0205918862708581	12.3587862201083	0.0581525489353376	7.38385541237965	2.91358187896075	1.94260654736675	9.35583717313743	5.59691250610736	50.9915498457128	17.9191729299927	27.1174460375403	60.2672616540157	9.79354132364881	27.5377816624375
TCGA-CC-A8HT	0.0711075852708036	0.00627949359103008	9.81085592575615	2.73942106362345	0.00451022933222478	17.2387920873437	2.76887818151957	3.22471296891477	15.7858452769325	60.9851027622879	13.6540459187357	0.431585296343319	124.220429714534	57.8647313925955	3.46529273778891	0.0268661638020726	56.8948220377138	12.0010731123456	93.3998554846042	2.72536008344778	151.633092756217	70.0262554757741	38.1039348343452	10.8105490046556	2.19006632499642	17.0553417595094	20.819690511859	30.1046220011823	0.178694010298027	2.9661458479929	0.705231276977467	1.44068885372274	3.08575586983921	49.5293321648042	2.31126982121093	0.0169174690564202	11.6377880002154	0.0683816522199159	7.27684837367089	0.593617657553296	10.2395189737217	28.2557266211093	6.47628076636858	46.633496019765	8.66045029011124	28.228724428502	58.8188417813162	9.67367738604698	48.3383050752892
TCGA-DD-A1EA	0.117478969614798	0.0207036769385726	38.8425092852429	6.04528969719945	0.0145216849865458	25.5631062918601	6.85973537576721	4.22045803924163	43.1003475130696	76.740946854217	20.9504236410587	2.19597870298648	116.054368118443	84.5785090059209	6.90127510660685	0.0822473545822726	83.4309190541523	13.9515058778648	80.9222232978639	7.31386889793082	117.246215904363	127.605488452669	34.0942943404931	20.3270063937564	5.47426667459998	19.144601702978	19.8309250726143	46.3398443443986	0.238728757346152	5.36214390791414	0.86707726971432	2.07551576058184	4.03018967751564	142.985569780055	9.46193116545798	0.0720256918278043	24.155636177668	0.147686352388938	11.8954111474938	2.01013152030685	23.1915320321594	39.4809539743617	8.01932926383556	85.1499161419557	18.407479382433	49.6344092521338	85.3207704863949	18.371892802815	75.6428383891242
TCGA-ED-A97K	0.0583258211429022	0.0124589916874378	42.4812346874351	2.67196239046433	0.00959560932632121	14.1433774896156	1.61553562713168	4.72661713269035	44.2564040438748	66.8749218038592	17.5273791519327	0.866971099174221	118.525439599514	67.0895796961841	1.16840361010902	0.0175932555533071	91.4760442308438	13.6784286046128	99.3568661430172	5.61343261888619	82.2449722737366	71.7590091868332	45.8700230416298	11.3816373567089	2.62533218329687	19.4746993671958	19.9676347522314	26.8714007216739	0.244365400582752	1.91915158721588	0.899500299775984	0.455202086618341	5.22149804125484	85.0978579041241	2.14830473032881	0.0516876626345566	11.2802830703668	0.184772622777128	19.7992482682583	2.25924186905336	11.4564829133561	63.716616153349	4.15877542396932	72.4672089097296	11.198345552651	35.6267915595161	101.673532292953	9.809498190823	71.9708801027479
TCGA-LG-A9QC	0.138638815652374	0.0312131625942321	55.2063085544075	7.83659958145243	0.0109112405845838	29.1844704609154	5.00998397586089	5.18619301831628	47.0518157470125	93.5849254295765	23.4385620824108	2.59194803766183	156.190308915011	92.9787178612893	8.7748750389237	0.0948405754547826	142.222032582667	13.234919894711	99.1145733820585	12.8331773955018	127.789012602978	210.933649001595	75.7155248155552	23.2056717064612	7.45634571177784	19.3236742871835	23.7085866433077	31.3752984215616	0.171458954806456	4.49438828606751	0.836203913064552	1.82979875055124	5.12787337720783	99.2592101045104	7.86400780547684	0.0749793524113163	27.1295991272174	0.0944896473598453	15.1655563217318	1.23450226254253	23.6140217225533	36.6075530576074	8.30170649941005	88.181945227812	18.4323095228003	56.2230433577151	178.437770379868	23.0419237053512	79.7795037313558
TCGA-DD-A4NK	0.118995052364565	0.0362302073651597	34.6806148786367	6.63674805684809	0.0124547948871043	17.1419658411529	3.798081815095	3.47949965268284	26.7807022875513	81.5374307127128	21.5540912924143	1.43899693281303	171.406877497054	71.9976346445218	5.23853333408913	0.0632306249183128	60.5239046378901	13.0745285738635	81.2228979062105	8.26306525056275	54.6677168715005	109.160024959565	50.8454960876754	16.2263837133748	7.99040267810533	19.8794767085466	13.8174920971152	38.3783022192627	0.233240122789742	3.52861161848161	0.874260243941151	1.69139446239186	4.51151726693124	121.106521675607	10.0535387606961	0.0763403340520021	16.7670164114914	0.117396204916012	10.6161386002239	1.36223482876485	19.1233938979352	38.9312551379521	6.96808210982259	53.2377824337689	18.7742183651397	52.3181299331168	90.9133416164325	10.1194365711341	67.1470318796513
TCGA-FV-A4ZP	0.0706277235596363	0.0139544748489402	17.8559468758397	4.75372570389007	0.0045484557608256	21.9419369292344	3.4953787390022	2.41363587654223	25.2608096774383	93.8341970619399	25.0039197625894	0.301613915053628	398.556675828098	96.9731394924014	3.63354251454813	0.0226967593600602	71.4439116657001	18.0351037337464	141.678557953402	7.01285485340294	157.474555664056	91.8250696480291	150.707924254471	29.493431356942	3.32567400695998	26.7138123450267	10.8432069445737	9.81259541164716	0.0727826539159615	1.79192906758354	0.737994866595412	0.657590666265837	2.44044292543865	70.9856216520336	2.90439996152938	0.0248663184875763	17.9730999467222	0.0770753029464406	11.3081267523764	2.58942565218945	8.2948631408983	33.1275728237086	6.91411283267388	93.6425278276666	33.4419657280201	33.7988524703847	70.0650253038163	8.95484570970382	108.809747993996
TCGA-BC-4072	0.0523752484136636	0.0144838274703254	25.3171871473652	2.0983453726427	0.0114939173113562	12.7135584155756	2.63935398986725	3.09588952486611	35.129005063873	71.5000351056117	17.7931049896635	0.518945667224911	117.376657906345	66.7524467496772	2.91650460575631	0.027384212615967	92.9934063113926	12.9640738458343	94.3956093266737	4.56741483744358	162.753699192994	91.3033583144525	39.5347259898208	15.5182608229105	3.71558240215863	19.2657499382516	24.1624210146367	35.7614805192829	0.239222391350535	3.28382939216881	0.815022826362655	0.638425110213619	3.92246644074494	68.2401510877842	0.752665952257726	0.0573815217477986	16.185624891699	0.105503212645724	15.7904404945134	1.33959848032774	12.1944858342427	38.5085960309096	7.60560266126885	81.1855971994215	10.9738931538581	40.3048203749126	96.5680666229368	8.25043177860916	69.3633618005755
TCGA-FV-A4ZQ	0.0537547516166031	0.00503604552695317	22.2379926829176	1.52108415979541	0.00348634167864955	27.1648489857896	1.72112605475963	2.86804791002034	13.1506207877263	43.9957858240752	15.9336631485997	0.517653514760184	134.435933599912	55.2085433274253	5.50025128389773	0.0230700678947321	43.3671265110796	11.4724820909423	84.201701692222	2.68082716295165	197.359249286878	57.8714538077027	17.9246605430641	14.6332621913351	1.5807465106838	18.448293006288	10.4756089665257	17.0919344385248	0.106035592677962	2.79693320309191	0.728569335287348	1.07870971103984	2.47865101505847	34.0181444515364	1.17583417969692	0.0106490828165894	13.3518016545151	0.0601784476584965	6.86178568565286	1.63867018197539	8.76988533068184	18.529571522799	4.63251531213715	45.4694486717883	10.1275189525418	30.8317464548003	43.4046503362674	13.8880352508162	49.1816113765183
TCGA-CC-A1HT	0.0281794898669003	0.00389554419657392	8.6361454012832	2.14584781474144	0.00427144110400471	10.9380942193264	3.98033416251595	3.4309599190824	15.0997438247551	51.8411603266061	18.2702558570576	0.172311454755285	103.711632206273	66.1065544859402	1.72004090011806	0.00942643104646834	60.6842433528175	13.1988669028386	122.125552466084	1.40180692597166	201.540531273806	61.3061357556152	18.4306122406289	11.8735500328944	1.3256687638883	20.1993925470705	15.3307659530716	11.7461369862929	0.186581367321943	2.20971364736502	0.671583616563373	1.02123092244392	1.70975134008162	25.8230306094425	0.074609944177264	0.01462069247601	11.3951726317299	0.0448573074507628	9.3408574200598	2.12684066704547	8.39378349655349	36.4135616975968	3.30029435251608	32.6874196677726	10.5620442689119	38.3376643345551	42.986624997965	5.95058136133921	42.3163401974926
TCGA-DD-AACW	0.0850479494715436	0.0173972919110974	23.0419045170802	5.31699229296348	0.0123464141377411	34.2778543885349	4.23815537263938	4.39990260922836	42.7657957204914	70.9629810438165	22.1975876805079	1.76740159189611	288.392413460056	139.421319096451	9.61447120303259	0.0627497687859295	93.5922047912562	17.8437075564864	104.206332488499	7.94825949943136	153.114415833936	102.815521976266	52.8397091373744	24.4997953560788	5.94004817323422	23.5884420256345	23.6893229888758	37.293979172726	0.198159514732518	3.7001628671652	0.991037150231489	1.84140543971401	4.61988308300932	143.109620674857	9.40954052237355	0.0386131472369204	28.3945109616559	0.123206509020212	9.17713801537391	1.0031350525486	10.540153179149	36.336849456088	7.43936194654852	70.3679534326538	17.6861269270652	62.9440488001289	62.8276905161809	20.5505418826729	86.1739557531886
TCGA-G3-AAV0	0.0641738749584962	0.0345653555755904	20.3101301555707	6.62389249351048	0.00902518655705486	25.0585730338935	9.6383473939468	4.06975840310194	35.9130051311968	63.1190660488714	26.4197221199522	1.20757603823986	261.906081854994	84.0457604614336	5.98036375532753	0.042107183071365	80.0374019438411	15.0184738430197	94.7024649332462	10.6881789091641	85.0890935299074	89.5698372042687	82.5797934030784	24.2229233742151	7.59308453627727	21.8229560805582	13.0141318082283	31.293905622129	0.135484667845784	2.93538543700201	0.776145301694582	1.22327071008123	3.74189886354021	100.419378345516	4.38771602000691	0.0735276562958608	30.4470628088841	0.10255167800738	14.1427780965675	1.47984722182617	7.59830977491197	25.268239625669	7.77688005088487	92.9553084195567	28.531781244719	42.3955637921943	77.3988376661476	13.6582089865624	78.6864317479243
TCGA-DD-A3A8	0.151902362489356	0.0841786517549332	39.9047826856616	7.94999646268765	0.0184411612751725	39.0197650007411	12.4667384183933	5.93661398329034	50.3754505138682	77.4179476713939	24.3871410458719	2.41027826794868	247.485611122148	78.1753266055676	10.6684320650756	0.104664676941295	89.3268632482456	13.4907014302619	79.7145375301385	16.549602125154	113.108408417924	165.848154968319	80.3051795440356	21.0607740200386	16.5033496398109	20.4322561192945	24.2667507666122	46.0757882925265	0.239501082545793	5.80472408251819	0.861176214892313	2.48341036701137	4.80443508576366	179.307650929827	15.710606827869	0.224310910156062	37.2134283622965	0.150429792189333	19.0236442694582	1.23360174914942	19.5383589492388	49.5151290582466	12.5758441001375	82.690098257001	24.9450559225696	56.1100181290509	149.396842682536	19.8865218714161	81.9416620298594
TCGA-DD-AAEK	0.0880944837414314	0.0179426047377982	33.7874163766624	5.40799118377396	0.0120469568063872	28.1740106104733	4.8593879349272	3.9758304425111	28.7476028371852	70.1472399536039	20.6115120201576	0.740573748078861	95.1791907175407	55.8584897096116	6.73034845672615	0.0477807462905133	78.7218443681761	10.928980409284	61.1800919846408	5.14869477524832	66.4169078993131	77.4106924133827	34.2980067991154	13.7930594910095	5.48958564773002	19.3545478659696	12.2438479639751	38.3514839503503	0.14474897535746	3.25043198582675	0.774676412460416	1.21623750949699	3.36014708095534	101.671462868774	5.28946533502464	0.0668633560797403	20.8792830815645	0.108294954058812	12.6396076015019	1.91157480192088	14.8390137673897	35.2593167389749	7.63560735769055	86.5611305367408	18.4034452290279	42.2489501538063	65.7145106122429	17.9772724981469	68.5186498820858
TCGA-CC-A3MA	0.123548212869513	0.0102513757528618	25.1825133785895	2.58336854299254	0.0059781579874982	10.9315610282258	2.58343846526127	2.35607425489482	20.1581915379934	60.826865564382	20.3909070526527	0.406126857831682	207.311474940955	123.754203659019	1.51393516108574	0.0129901180656886	90.0852653397581	15.942357303202	115.734450840833	2.24730812394315	78.1711284263438	100.884937717588	18.9482343852995	12.8491135679284	4.58136477084777	20.5853297539338	5.15088062795493	16.62551410411	0.106259318749256	1.01436537563716	0.804712206013984	3.09808419689186	4.01462050418655	58.9015813507123	0.127166286373037	0.0122338043991178	24.3736509183943	0.0480958292733657	13.174585504944	1.01289136591066	21.8247412321959	98.3794155176964	6.71763332748147	73.7401111987388	9.54462078747377	50.7614964015397	41.5253312644637	10.8736930383151	63.6414578237457
TCGA-BC-A69I	0.0664510867527258	0.0463810777482208	19.942754217617	7.22842662623423	0.0120265266693388	34.2473693328898	16.2028593291682	4.40738163506689	43.3618011370584	73.8092102070917	25.2105305664744	1.602905383774	192.085495577003	73.0886033132384	9.84624022533108	0.0443930719247867	75.0134541209077	12.9158819298824	91.8852634230567	14.4966045885649	76.6073972748745	118.241999439782	74.5375579953985	21.2834101738847	10.0608799631058	21.0283746286706	26.4461227724752	35.462526704565	0.186062199000616	4.81761888085217	0.802981030408032	1.35923769038993	3.56758471843978	124.613102408713	5.90083216011966	0.102844694553701	30.3961799812986	0.121518158097794	16.5695293101994	1.49614805900005	10.5961978872478	44.3494947729026	7.90100319455316	86.5546072222325	24.3998647016352	50.4588779162161	102.484908731721	16.2274900243689	79.2208249942656
TCGA-DD-A1EG	0.0435666202520842	0.0493018604425071	12.0545860687238	5.279973769278	0.0138122476825367	25.5796043615609	10.370581343136	4.44171520079178	48.2372570227193	54.664168569172	30.5487057303226	0.861216030844714	128.110240740118	59.5761493997543	6.03969028648195	0.0364438468263849	70.6853792604834	13.2233811464202	79.1737445472031	13.0976895169727	55.9525646254115	98.3010205690942	76.4254333756643	23.2952678779414	4.42144430581556	21.8563643513586	31.5967966541155	52.9504096380224	0.22465679468509	6.02900665536323	0.892396391020304	1.12801915938734	3.33308138995683	152.729028937399	5.84081416888852	0.151450975818431	25.4417135740922	0.263715851018814	18.5693699920894	1.69394380166712	5.46597457988368	25.868853714671	10.6687279733904	100.605548492324	33.1257464659755	57.2166050934488	86.977009123809	9.26088324417742	54.7120459310192
TCGA-RC-A7SF	0.131407706058829	0.0801828069705291	48.2597987359573	11.9845674236784	0.0170259341102585	32.4263842700305	6.34494988662618	4.98862039428663	40.2344199268677	87.8039829078139	30.5577822724219	1.26140597636021	226.188185346854	87.1933923224143	6.13165244103522	0.0559585111834522	109.070976177209	14.6960521517515	86.8678678543869	12.0495677312597	129.450442505524	125.966800637146	104.637234567376	25.8492761259375	9.87488029928711	21.4989319965177	24.4045733621321	48.0251959137018	0.299751689013356	6.96795574334356	0.92348268341696	1.90049571537075	3.37455199944367	192.297881153283	4.81429496946795	0.23087213537042	31.0159673087812	0.291081652337811	22.7034855069033	1.08258404694338	19.2047362927948	56.5100369025189	11.5735051195239	84.7505029925046	33.0732884192096	60.8444672676314	133.604980603333	15.7101046612689	78.1777041612075
TCGA-DD-A73C	0.0688638607915708	0.00851036438062861	32.2783092180021	3.35424656985513	0.00647167362439304	18.994842430403	4.19201467439917	3.46314937143105	19.1860410932822	62.8679469856569	18.2123936034529	1.09418358530616	117.613023770153	53.98087935839	5.15522634040504	0.0465500485778866	55.2514443838743	9.87079068499208	65.29282291421	4.09012615678455	78.193372739415	110.930375387183	34.8203430338055	14.4491826836552	3.68549955661201	17.2717894454822	9.81823654744429	22.465935036911	0.114151657745225	2.56355461726579	0.737249456060309	1.35933141429491	4.42002845870383	108.880397012745	6.24705368220669	0.0314486035896788	19.9277640772977	0.0514926334114153	7.77256069789931	0.845866911321299	11.4885454952104	33.81980779884	4.78438436084807	49.6203134513384	12.6858534009538	54.6145627116323	91.5025311099906	11.2981369201969	77.7127349155054
TCGA-DD-AAVQ	0.0473038402027181	0.0152125325040777	12.4644728375346	2.96999681612827	0.00774217686644593	22.3583758435161	3.64039899634177	2.88802693712738	42.5274626513764	51.8426621046999	18.0936069134764	0.606779003424068	119.973401986938	77.3635143820942	4.27060433025752	0.0377968353783193	101.230448735628	14.2070809970354	75.0507376408864	6.84698051732324	98.1968769031633	85.555654918024	51.8740804626208	12.4324519487137	4.15262570437372	23.1829871817784	9.71642486688925	25.0397781067101	0.150503964309419	2.40791160925253	0.742237005993044	1.46467860382342	3.408845950431	64.4693291791619	2.7189924055395	0.035966920675615	24.7337815392464	0.0779961258764929	15.3693573020305	2.92947043918581	5.657501452324	24.6919767630598	10.1032796957637	81.5399645050863	18.775820551145	25.3737730500883	52.7852234866416	13.4373911125404	54.0098165386868
TCGA-G3-A6UC	0.132710430825488	0.0267201199105992	36.5362092888042	6.50783655501128	0.00858452056318058	21.6878655732496	8.0129749263557	3.21402687035782	29.2964713691812	73.5333839255303	20.5561343978854	1.67618969655916	200.724782568874	75.5218469020583	6.59326830284831	0.0752869178837075	73.069559297502	12.3234123198232	76.8624431556674	7.06230186954089	128.650657583052	100.245803825847	45.2733537019938	15.7313039747043	8.30719505460125	19.4086384602217	13.5884852754162	35.77556140975	0.226562375743799	3.47916350027901	0.879974485620656	2.15202188634686	4.42399826538316	140.91424914248	13.5999186725041	0.0391137268701368	17.0842494323083	0.0877150274456146	10.7001322272461	1.03293389315452	17.9966788083496	49.426399806392	6.7921454115796	55.7845325529608	17.3155718601511	50.4155640347004	91.7762060101613	12.5252482436103	71.1473298833085
TCGA-DD-AAE3	0.118072223535587	0.0641734245495544	42.018439187037	13.3520419604471	0.0156870525968413	26.6553731301204	13.1967108562608	5.30519734641037	40.2608575266374	109.930069749093	28.4616890694108	1.15065949947064	153.368012158145	80.2121194018682	7.10343845667649	0.0571067072101649	138.911029218093	14.039513842159	100.202003953352	12.9863469414182	68.4898620926446	144.239515398629	100.519068782166	29.3717676550605	10.440954069178	21.9177112932247	20.4253316001166	47.9225218777628	0.147046357238003	5.37425148941921	0.755126428846002	1.55595841456403	3.33423181523265	248.423497498036	6.98122038802393	0.184915276609812	43.3287246922378	0.13195793215657	17.8678596694975	1.17508235863334	15.864233050114	50.8051966671821	8.79808214539569	91.2875655353989	28.1288133208252	64.5752376286896	94.5538089401414	12.3610420879844	91.0675464500554
TCGA-BC-4073	0.0328685911287889	0.00444816188242401	8.49229919719872	1.18594957960091	0.00371239024566516	15.7838816015704	5.37196733087945	3.10975838543052	23.5783588377709	53.5304959451589	15.0477273323636	0.357255688476968	62.9487346242274	38.5185531355247	2.19881644524456	0.0243930318452418	49.6310764852187	9.63344465266206	64.1526849794784	1.78676591421041	45.6775200721415	51.9081189656972	17.8906408721498	11.3122329857008	1.4594397302634	16.9430840634195	10.2349845623027	18.4991938281945	0.143381236962873	2.4081760276079	0.662452429000956	0.461117789781352	3.26715974665373	17.1678837410801	1.23335351240243	0.0151852580210513	7.6276607656123	0.0591200701296244	9.93786657417659	1.52666473852033	8.068898264928	18.4688529879196	4.89034870760229	51.0779497233865	9.629306585076	33.4084451334724	44.7569438470341	11.1045751543816	46.5780252550943
TCGA-HP-A5MZ	0.0662137491320115	0.0309463663533643	18.6461817949377	4.43994336817096	0.0127452246879107	29.9041817081656	5.37003532254196	4.93156584415084	27.7036016352638	47.9618198978094	22.0312885216861	0.799607896492078	111.407937584359	55.4533957930676	7.77259269724213	0.0339015190341205	75.8070193252117	11.6023182367165	73.1939443290645	9.2502787818198	47.3449258327584	127.616829249411	62.3404575042818	19.114855551222	6.88626001008245	20.0947128222962	20.6097746271368	38.566604096224	0.188155554720157	4.80782511973171	0.788660435218395	1.41638040357631	4.026227301438	114.13078706973	4.08664327992084	0.101172342175281	30.805099084526	0.14049184492445	15.6538669579148	2.08209426176155	9.7039203951659	36.9327181740741	8.11663082981677	86.3928364428648	24.4842107126276	44.9492776475092	114.782853296304	13.6179129243523	53.1989072094403
TCGA-RC-A6M4	0.323012639867406	0.201216250181092	124.44432984152	17.2872059206535	0.0305861629092367	42.9767341039107	12.1793643650253	6.43961092038101	64.0527386171665	139.129380672347	31.6582790731765	2.83662758972736	335.601219460004	111.731766130637	11.2950860441402	0.179907641851885	136.418822894291	18.3008377509192	119.641615100794	19.1770593971191	304.558324242438	201.837690079177	92.0909838172517	27.5994485502936	27.9025174880921	23.4809434158226	43.9255714185559	80.964307517184	0.44538442036002	8.44614440785003	1.00232458291117	5.41196813460241	6.69407136182349	379.688444550654	17.7194822843669	0.339072159570999	54.8018044267878	0.226352881583224	24.4451673943561	1.42404268044704	49.0158543928955	132.420628263168	14.7710263589536	83.645291333935	32.3787960054902	65.4830829264648	210.047598870211	19.4285844054688	163.398442269625
TCGA-BC-A10X	0.0506231731937056	0.0258287588132379	12.3272932893524	3.52465098358157	0.0107700267244797	22.76505337227	9.66406587380383	3.64969828852329	35.5707532616544	51.3684889909258	24.9955964099352	0.974229885868962	104.276224084774	54.4049867178995	6.01104617379615	0.0292819010195734	60.9604319934183	11.2073669331897	73.0159107915178	7.71293532130344	38.9806597512314	89.1122385016227	39.6276782742944	18.9685770028593	3.86193309963614	19.5045635342838	20.881297742594	40.692084680268	0.17270553454816	4.35731623862106	0.846711347853398	1.37089845135696	3.12426885866057	136.185932729108	4.0193161646693	0.0756528790321542	21.3696187118699	0.165061527481052	14.4079701616534	1.42115712832916	7.57120791982851	29.737060536197	7.41571158003139	77.0683131806474	21.1684456824025	61.9618724318075	77.569693429585	11.0232816096176	49.5938425430322
TCGA-FV-A3R3	0.208637513013943	0.0197421138843211	38.6679892770426	6.31593248873458	0.0148286216466883	28.4446124675674	12.5225578523145	5.39919042557541	68.13966801446	78.4123158946297	22.9391470962964	1.00136798593539	128.830017147772	60.0823305637575	7.88353987283631	0.0368979525340687	76.269956816005	10.6784280846534	66.321538495237	9.1278085041153	39.8898736173407	148.963070131545	45.466585855547	18.2811751990523	8.18641479781976	19.683324767364	18.3952637745003	46.7155583700671	0.175674767524598	4.48271521082277	0.801368096651845	1.50068082747295	5.52445501857178	161.221383006168	6.11650938583248	0.0791539935339167	35.6182045546954	0.190082696303918	16.3349517130872	1.58011003089446	29.8191368813079	56.5831999708263	7.14281577572694	106.779245790824	18.1654434238273	52.3943477082715	132.833835579593	14.9787150101575	86.0276204989778
TCGA-CC-A3MC	0.151599927619088	0.0251609702129558	25.1514318171878	7.41632950283546	0.0112470297934785	19.459817423395	10.0798724065332	6.15689293547183	42.2092146376534	77.043733339031	22.127236297782	1.07095382415336	209.689441310691	73.2714393739576	5.26030508246133	0.0558539352308663	120.899212769699	14.6369298148989	104.358489721696	9.76289451587918	105.588179629831	144.939195196664	64.6039613273824	15.4020583694715	7.49017585603587	20.7110781730206	21.0184966029605	85.7480602471918	0.30374657896705	4.52343167713331	0.879180371584371	2.26013298473821	6.06768664484743	98.5453191016209	9.96416247244654	0.072570412335388	25.910325944035	0.177388810884604	17.607747691892	1.74420384155315	22.6348238588265	64.8502048353546	8.12682740312698	83.2679836568833	22.2454739716592	42.9603336734353	157.626081122514	11.4507217566811	77.8349809791997
TCGA-DD-AADN	0.0324868300205637	0.0115004543260659	9.22102422987	1.8067942785382	0.00427271392895673	24.8293436757593	3.95065877663691	2.99922655636365	18.2221064821172	45.9694356146402	30.3636303360307	0.190370208432555	275.738352642422	88.0124806241052	5.70124296922934	0.0159854047049222	39.6729073530647	17.3095719698009	132.084027816395	3.50408577146323	99.6245912320101	60.5525603477665	81.0513996470382	31.0493345805004	3.40849358212441	24.4504856087315	22.8249997475563	13.6265512053791	0.096562437092017	3.43040460876311	0.74406623348531	0.408617120673091	1.77171773216111	46.9388571388012	3.07904829608236	0.03049523635963	22.62357923049	0.113666633580187	8.48417141488719	1.65257443460674	3.90134222638216	12.6196602482318	4.6404501251979	71.5400046570435	32.8887058464767	39.9338931455671	60.2521393177083	7.58056231413968	68.7387795092677
TCGA-KR-A7K8	0.0699503775989528	0.0185040499988208	20.0585742118361	4.83580713713005	0.00804146553793422	24.9830763557029	7.31467385763136	3.75564382301719	24.4960871665346	65.8415747695685	17.4890099692613	0.766533277109519	149.661446607415	58.7980243646885	6.64964806105045	0.0361871572150805	58.4229977804236	11.6837731969651	83.0406248428111	5.47863738175506	52.9965602774461	70.8041120980899	60.5479430205485	12.8384418501688	6.113366671639	20.0496350960657	13.9491907836361	25.8878368831637	0.166128065792995	3.01828999167967	0.694167300548521	1.51781398554212	3.11641463736313	63.6171628726369	2.62774494903666	0.0438539378404984	18.9666561042852	0.0791697692418746	13.0308094977949	1.98570248020882	9.61395641074858	34.1625720462011	8.17854345865444	65.6278596861162	16.5479668134364	29.1704654102487	70.4083660435546	13.7768840407812	66.7901901725417
TCGA-DD-AADC	0.169522832868707	0.029895499842929	67.3181067776148	18.011976789888	0.0167554032233768	66.0012348295227	5.67231287983238	4.71654206107445	58.9283198713081	119.78106573347	19.4941301504872	1.83316578635044	255.740132566918	126.930455942201	15.2235626546056	0.0894176772211499	273.9612621803	16.8027461369101	114.51498175544	11.3475847046261	573.050173157358	233.489567796017	87.271864260491	25.896694104786	14.4672905971052	20.4049354357194	44.1425451959816	44.4129456637231	0.482531678948274	7.7324215808857	0.853473925316212	6.1086682658004	5.25942478839884	287.211912840735	6.75321678066243	0.0876367116976799	45.3995909756648	0.106417542789271	19.828640702698	0.747508091601936	31.3425673572776	114.166934522971	16.95295695248	96.5390188828047	12.2407301786315	62.2438033178844	347.196513870974	35.6955848413944	159.654870062576
TCGA-XR-A8TC	0.102456757710955	0.0250620708096259	22.1239682037384	3.90778496982307	0.0114597403944834	27.1336039065549	3.59388356791792	3.00374422368836	35.5417177069568	64.4990793320902	26.3850666066672	1.52102901160678	181.329708432233	118.082616647027	6.67825065061783	0.061255033604343	121.162607240822	15.795409592018	82.9590153835712	5.69881579287234	59.8796040242851	137.976955432762	47.9848894881114	23.4046457259253	7.28029333813085	22.744226244725	18.817012533223	43.9074899461667	0.187018743510201	3.42532758839242	1.00198995121161	2.07208519264826	5.6770039734182	141.207128532026	10.0535436537772	0.0345401276084565	21.7259673230646	0.129257056045879	14.2011259657515	0.966868397785939	14.6239353391927	43.485921089402	9.73124872260973	85.0567001232282	22.9431587601945	71.9995601918298	94.0399768908691	18.1616785745934	65.0179432730199
TCGA-G3-AAV5	0.152952001286507	0.0279888380824361	55.0287345587574	3.77846462129398	0.0102104117156536	29.4445724865024	13.6792531788941	4.00532384864889	29.1334405904894	132.573698989924	21.7194956923295	1.63874892321722	226.114844888528	106.663018381593	7.47582557069232	0.078016432075019	82.1164010148554	17.3693499206158	125.917001946143	7.58772137796129	89.8797869135919	161.947315590602	117.319148916829	28.6752804199213	10.721839744836	21.4439645181605	24.3511160648697	19.9411325552063	0.159100846231966	5.36167138321432	0.820509496707593	0.972509965242797	3.53489344544904	109.553238726492	12.4466412856567	0.0536587725776781	36.2557863478077	0.0870428411626837	10.7205993991291	1.58177870254996	26.6911952982169	45.7027769103329	8.847137182756	80.7753126647044	21.4381958833193	48.9861240696308	166.440046310704	16.7425185633168	119.798173310017
TCGA-5R-AAAM	0.0704804214800833	0.0316313355127687	24.1566039138756	5.46683624880916	0.0127195831004796	27.1298795543898	8.81500530859111	4.26283501249486	36.9819690109755	70.3144217873285	23.5205558011806	0.992308758281663	117.516491409488	53.2966950488589	6.75720022834386	0.0394936158136165	61.6266780375524	11.2691188190793	73.7408475089475	9.10496085701742	66.4725859419626	119.053453431302	53.3218884969535	17.5793525582829	7.69957970919076	19.7589070804767	17.4292046425595	34.3008367092093	0.181594090193456	3.71486160015679	0.780585993023927	1.47318086344882	4.19357699177	121.646567955147	3.40555091199502	0.0906277256496897	27.0117715769676	0.137114933803502	16.0971962296877	1.75038308904421	12.3762650324095	43.5994397470727	6.6773982522342	85.6014596138514	21.8067058095286	49.7013385231319	101.634171211167	12.8167448733084	76.6139869957892
TCGA-K7-A5RG	0.0429478838307626	0.0091503023628843	10.9574909409895	4.19137994771153	0.00731918857055842	18.7191386925922	2.21474516884766	2.97699788656453	24.9982201487336	40.0665398901979	18.5986283293587	0.509890654821463	69.1464256953862	47.8670389138525	4.33929967931764	0.031481344232508	63.0297611063072	11.1723974927853	62.8933203108326	3.21829028601614	87.1037059610303	62.3389158173862	28.0689441933554	13.3066212179012	1.85182815159496	18.8266273440268	12.9513902587377	35.3846488099645	0.151666328225887	3.37776243044454	0.702697220682194	1.30756665063882	2.92244229258615	76.5852469289674	3.00117340577655	0.0371788250002176	17.3982273005625	0.110360982407781	10.6532030743892	2.49797881825698	7.33498390430254	27.1832030812956	6.86187479719463	59.8560315295993	16.0494678306877	32.2972935798597	37.24632363637	10.5308939021934	54.4430151878047
TCGA-DD-AAW3	0.109663890253918	0.0257172948549433	25.7998950629681	4.28931178450218	0.00737202424045087	22.9256888228125	5.32548271190049	3.26146269545639	22.3418944778481	67.6844208660541	26.3290145948741	1.12526181929038	223.564214718436	72.5413354557496	6.67098415353245	0.0525260280261825	70.589033345198	12.7460516643098	82.3395778510055	6.56889685854672	86.6289883791973	100.998635922906	41.5367553715883	17.617567305762	7.72204506278619	19.9799966721997	15.9073493428867	32.0326208182017	0.171086492177602	3.20156477700905	0.861493051938879	1.31631589277996	3.82508521416147	98.5254125111143	8.86683999949611	0.0305213917506176	15.2193803678693	0.0909876119896728	10.7419961808624	0.930141823448847	15.757836286412	42.1310167872454	7.80228662320714	51.9472582245933	20.5784348525021	55.9868565606081	102.388055551328	11.7827706593889	58.2238170985731
TCGA-DD-A3A9	0.107984339134976	0.0177535792173635	27.7410020820959	8.26041749698369	0.00869038306249808	34.887064616639	28.7383002402389	5.03124722094296	70.2316546046753	82.6595225517673	21.2773295406089	1.51056078368472	197.826048387533	90.639986850998	7.77327417265179	0.0416121759839429	139.941950237087	13.4195468534579	103.576550561865	13.1262202049185	139.767753193131	132.078660792773	125.233541323201	21.9464172698611	7.20531014560161	22.5536631858999	15.4340925129821	28.0142602174618	0.122060819350682	3.02411938212904	0.74265669708106	1.33624374334865	4.71895584448975	92.9890067042781	4.50263825561282	0.0456572858184153	48.1794825397286	0.08973698659261	19.7338694082132	2.10636704902652	10.3427553311139	57.3127828140635	7.7659535247826	106.526850607963	19.6346617881593	34.8438104284388	119.036324101505	19.3192296067707	99.3559205857627
TCGA-2Y-A9H0	0.0542723253053734	0.0428543774791422	11.9930296252355	10.2977815560308	0.0139936367925077	26.1187563400193	2.35056429953644	3.87700171294714	45.3399939318846	71.5086320378286	25.2441067911002	1.95146577858805	254.337552845146	83.3536320735882	10.0360509536761	0.111955186936223	125.680474636416	15.8141793643652	112.508328677056	7.66909829922164	91.9388322952285	133.477120060327	46.7070497789619	21.9261195391745	11.6065190335025	20.0774198726585	46.3244766475511	67.0436394620296	0.496211338448599	9.07779016141125	0.929355937840158	4.01916855163918	5.75819474627949	166.397186401623	11.5495687198903	0.102454760931047	28.4191774713023	0.2351576902592	15.3816323354657	1.17910138945183	8.47726003088229	32.3400904617003	11.1248507473809	78.0360199110308	17.5536693459031	50.1782529981541	125.686432100421	11.50174877953	93.1416843576301
TCGA-DD-AA3A	0.0568507541627175	0.00918803551558981	30.8016656060769	4.01075189225651	0.00658271231051615	30.2783135043189	5.5923214837635	3.79062708410016	41.6076468208774	124.182296088204	21.421111616034	0.832831518376079	332.829339912893	216.858796737916	4.10113569772515	0.0281970586012652	159.951401702068	20.6642329019594	195.298522710711	3.12961210526813	41.6052904219734	148.292398109012	51.8900944344474	25.3459639139865	6.7541318965039	21.1907047027276	20.0487435841945	9.20519986816398	0.110676943377093	1.98200697447258	0.815516034868165	2.79930496034812	4.51745802859348	60.8098220895175	0.677214579555691	0.0146549916680022	31.9944122509947	0.0519179705729279	16.9951695856221	1.23455577681042	11.7302498855274	53.5273272784545	5.78183432434072	79.0986325361754	9.55323778021657	62.2441984088199	76.5282611644942	18.7069827060841	71.8289851705188
TCGA-DD-AADB	0.0429144258073213	0.0096668410273147	9.8149749021564	1.70191391436774	0.00812756918237737	28.997267335219	1.5476681654943	2.92404329893985	32.8127981806461	45.1823709689586	21.183508163814	0.643825572359359	167.448026784897	87.741388441324	7.44368719207587	0.0281207517169327	65.22002311946	13.4116608423741	89.9352821533481	3.76546285159298	180.168467517079	66.8593869677428	35.0392668978494	17.575350043443	2.93001361622557	20.8157253146289	21.9537159602737	31.8966295410357	0.137853101501279	2.85898948311385	0.811900650551003	1.0943668591785	2.6260951405055	67.1038644758295	2.33156829088329	0.025110408097877	18.8428626955107	0.0618114860685773	8.12905210978279	1.39486539037576	7.74534080750744	28.8458489597048	7.2609142197112	63.8411202409562	14.1654038216106	43.6258418163681	54.7812690687363	16.209176503256	58.9079114187695
TCGA-5C-A9VH	0.0955833520937494	0.0306126111989451	31.0610387675605	3.50820650771436	0.015553050771464	35.0770579880303	7.04068013807818	4.44065199218367	38.8859625642151	81.5200247849028	24.0820838700389	1.35851660850395	198.373775062345	108.098279322397	7.26757218864383	0.0456047030926646	109.178797741238	15.1513717487455	91.5904956975648	8.54157601886018	59.6047213073016	128.544010702311	60.0633565636168	20.3960714061844	9.303796065627	23.2389362512621	18.8040251230318	32.0771682845803	0.144482054266484	3.15092565557755	0.909167382736199	1.22053596466463	4.50822165708327	102.179772497399	4.6003784843699	0.0783643867500361	27.8404090938591	0.0991484898533262	17.9335111675562	1.70432579183263	12.3995926874964	38.5946688434148	9.85777778531408	68.7690241069318	22.8756541056285	59.1665486578655	82.935153441654	23.5613171621369	64.384849129461
TCGA-CC-5258	0.0849928621732551	0.00844722383296756	12.6235898931239	2.16525358796384	0.00745600746878048	31.6712328809909	3.5812059749295	3.54284218689609	26.2255219952272	45.7181081478417	16.3938102083382	0.890778549492338	166.002245489086	77.926299073674	6.80111564650066	0.0238755419658591	46.0502877781855	12.3809847882299	91.2249420487654	3.90888603080858	150.473620611171	91.9936446730273	28.8413535111432	16.7308508552283	2.61230361324575	17.2709803560033	24.8774661187295	39.8136457079318	0.171181006021869	3.85233440858108	0.866847597206038	1.21873605111823	2.6152564377695	114.287036469955	3.98411034809707	0.0198127703995228	15.857655602211	0.119992760143683	6.55863288238323	0.519136696451691	11.034027338817	42.0510599096788	4.91143670563225	49.7918666247036	9.68446766408652	51.1118846307622	92.8123777392218	13.1197084779382	50.5929658123422
TCGA-BC-A5W4	0.0988831396986257	0.0576828158554297	39.0116314884122	25.6595829965951	0.0182706441102008	35.4958634416918	5.27814888705297	6.61619604034105	94.6737909795209	145.714200923059	21.8058770725897	2.91000379290698	340.468362861883	108.850185751171	8.72805892005412	0.126833390226545	142.840949065692	17.6545171409657	107.198492627317	16.3468478765261	337.991750823513	163.29665626512	96.6104322132714	19.3612715026605	30.1393401868723	21.2238201889736	42.1269054428746	106.270675657891	0.25710516640585	6.38121359924134	0.869013269882382	2.18206139155176	6.43088981997466	286.622229199654	21.0924543795803	0.15737712727985	63.021120063605	0.114940232886882	25.4025806243305	0.988526906922837	13.8508185263403	70.1613636953338	15.6796160590248	105.885416577614	19.3443856922096	51.819961859075	122.318232020371	18.0168204758912	148.771652756407
TCGA-KR-A7K0	0.118707516679589	0.0356710932411662	28.2029315915024	5.75559395944288	0.0148560027394433	32.2162910408106	12.2212635840982	5.02262652428423	49.8432574111354	74.7225680775238	21.3654670704221	1.42007346606202	142.018479636043	75.3163884922897	9.53322729966142	0.0510090746014895	86.6672083843854	13.3126611168016	82.9725341598822	10.3647315890307	101.050539419206	136.396355438387	75.0819968349754	18.6321009390761	8.70245821439353	20.3480705562758	33.9362679082105	49.9287967329267	0.214261324834634	5.436105901841	0.865830644004703	1.46031025275724	4.17268114719288	134.491609619676	6.87835283982918	0.107763918919448	29.9889924001005	0.127753508688442	18.796829029801	1.3012083338114	18.6114940412969	52.9041786438131	7.78812570503437	96.8009235681988	20.9999979284229	51.5557002814636	137.249962023671	19.1140059727347	70.7350266399884
TCGA-K7-A6G5	0.0668525421838123	0.0400483059689868	21.3888899838927	5.94651591242846	0.0125401541276088	30.625344204405	11.5142923599889	5.45804458028327	46.1129652149948	77.7550414639469	28.9620409241181	1.11401838377555	202.404993341364	61.9344796519968	9.18891509466616	0.0564763281604907	74.5028143848483	13.8515866609236	86.2075785106191	13.0500945330734	110.042281062045	115.862426671427	96.715741682448	23.4787695778843	13.3433018959438	23.2123103973955	27.4993714329255	42.0141949760162	0.20248599035828	5.34218060786042	0.833164691049374	1.29716511443848	3.35296390196082	72.1895540717519	6.95076525818314	0.10105377822325	40.4098095412815	0.118273184513065	18.2334634554573	2.20403276857037	9.86680958250149	31.4720032758981	10.1642786336146	95.3641197765682	35.8819248670377	46.4977338741493	141.48755464847	15.169221770703	74.7040756190192
TCGA-BC-A217	0.0896035842744556	0.00864629288345643	31.2822288756601	4.16543330134364	0.0065462463640546	22.6634647572664	10.3195526020132	3.17308262598528	20.3457620750548	95.7352356275428	17.1696514081844	0.811154060184776	162.204185254982	107.753636501971	5.26429643812321	0.0498438692146447	116.408217165795	16.2690506245619	123.457450041464	3.81309242576119	210.555265263264	62.9950013380455	32.0272210413584	19.2997956274159	6.48064699948085	21.4633668634403	17.4033915160176	25.9962700161501	0.350311616723525	3.51618913681246	0.744355173494067	2.52745953702937	4.26226081843401	41.2464322734663	4.21083915624228	0.0260107250390583	18.8250556393296	0.0747639701217727	11.7070435530551	1.38683128199735	11.4006258266354	41.7346896774139	7.01181871211958	44.3461190301019	11.2577680414252	37.8901171469372	46.3041931681137	16.7685703340169	66.2701235667855
TCGA-CC-5259	0.21050757066511	0.353877156491703	49.8471864992378	21.0979891873591	0.0453569623672776	54.2704784353313	9.83110156572021	8.32377371613117	111.090190437087	105.236297033299	50.4299638889065	2.2215601853392	347.534782728927	109.704273917384	11.1828130082097	0.0843796016539463	173.524340820662	16.9554423420503	102.565379909376	44.4994224755745	393.281571875257	324.927808319617	234.558106465802	37.3536661572377	28.2130400238968	25.6578740214885	50.1195780474724	127.217425670595	0.265447682143525	9.77590306679378	0.955733130132766	2.74577571677132	5.89837844322036	414.484738131963	4.66951495836519	0.736445785619711	80.2436964640467	0.448019211629157	41.8890199325852	1.58798816923521	20.2841223382415	77.8146486567936	17.4762054188157	217.452998374767	57.7287558280382	73.0628735486493	163.546509236583	18.8969147666284	171.043629681284
TCGA-2Y-A9GY	0.0519326832661311	0.00521391915595659	12.2967044458571	2.48303525938557	0.00482338085017968	15.7334917503353	5.97973656853319	2.09691536225991	23.4650340913685	65.3794009891736	17.7684204178121	0.338482692584893	151.49093460712	83.9925728553011	4.01009235453454	0.0237423535452123	63.7439977680417	14.8973351999944	115.468600274487	3.12200107996963	209.366502447807	72.8351476838537	40.0972001412106	22.5461058690087	2.20391216436794	20.7371351572863	18.0508059666302	19.8788826995824	0.177648097714546	3.70014882103389	0.766875885791738	0.934732059709763	2.59400590879211	47.673450605598	1.89378465975308	0.0179066793790141	17.9323165665805	0.0876013757873982	9.0132315461988	1.61442936668326	8.04119617295374	32.044848844629	4.31945841307576	57.2922377909557	15.7413171448626	34.2645481921597	71.1511322250946	8.990795937552	80.75654413352
TCGA-DD-A73B	0.0785971716936643	0.0920304551782051	27.5936589570472	8.32083750098688	0.0285038078946616	22.5338769435113	6.66578743191921	6.61635740046521	61.1956742869324	90.6932131556582	26.0867553771546	2.8600299840244	209.280814119473	100.410201809585	5.99469732500687	0.176229910191682	212.864313218789	15.1353996974223	91.337558550384	10.2003637301509	114.624718367701	159.543246474284	81.1368976149678	21.9094894210337	11.6488901792487	20.414216119701	27.7671556342828	143.345700380386	0.289502354443591	5.66646563609125	0.9487614173476	3.99057064034606	5.58110082254074	217.80248314743	11.7631874070132	0.263696000790821	33.1809127098786	0.164332627814069	16.3474876531938	0.703038825059899	12.8321971476277	29.9441691602142	17.5597050429682	85.1242577919322	18.5807800996509	71.0861569289072	108.447145386551	12.4873855509375	103.751728190998
TCGA-MR-A8JO	0.0318543979451624	0.0119869934690641	9.28338324332252	1.38979317837845	0.0058743282995852	16.8225669669179	3.59234737942368	2.69452840402346	18.1190458178605	31.0096310140133	23.5161734857329	0.255124260462804	103.014829354082	57.9517414735692	3.5108868020528	0.0100391187958888	52.8888417034766	10.4226088617345	77.3656071536976	4.05187294165352	15.4163130866424	74.6822706000861	49.9763040192615	18.3992396245935	1.95879671047953	18.7365948744866	12.4381064511761	20.99580549041	0.123260862017752	3.48382226553458	0.737349179827399	0.449625448168608	2.4585634283687	70.7942902017608	1.16990065306917	0.0496321911882318	18.7179833015301	0.104518821089314	14.1349954628733	0.758059962094936	3.78162766078031	26.3507197985645	4.84250309249864	80.3561309234786	16.1350074526913	53.2447799684467	61.2868417481341	8.47302667396604	37.457408791395
TCGA-DD-AACP	0.0989702019045148	0.0111795683675935	24.1791887298267	4.96543940567136	0.00729506168039873	30.9580451682397	5.22397941953065	3.17098886585913	25.8557330392811	73.2399738359008	21.0869572635702	0.582901041179169	526.81417920024	104.524559002951	8.86228560050058	0.0397528676732988	60.3649066108177	16.1229810926381	137.119030367189	4.08221423446487	144.076754377495	66.5127520527415	31.9508336208657	27.4698423322932	3.90993367322449	21.1064797807968	15.4321431594005	20.6135006992025	0.171967636058162	3.60296749780038	0.923446603913169	1.22948316304459	3.22961277598356	82.4968606836924	9.02874031932823	0.0246262610630009	19.2220638483639	0.112204195780217	8.7920769049267	0.861231029430131	14.7084215095797	25.794390926889	5.8501160145642	61.8363803884431	11.9181978736575	51.202053760077	59.0034870089509	18.4882586583598	103.84563837763
TCGA-DD-A73F	0.0326565919344972	0.0126155581972342	9.46576891167411	2.5766778215071	0.00675245812834886	18.9231168756234	2.65208929659272	3.16589355738637	26.1772220275909	35.1824186637705	18.7082833076639	0.634532842747281	134.684138691695	51.449490088283	5.83653132070295	0.029395736008111	41.9410488105616	11.7190819505803	84.5931135844149	5.04674966014555	47.406606864791	68.0626538377255	29.1634147886835	14.1603024713928	3.35538688251985	18.3177552879038	12.8370111027383	26.9344152639403	0.14791710605673	3.80363553417874	0.762469079842584	1.50458673888193	3.46330600804951	48.7375642392131	4.25262589206563	0.0486510638964438	22.3818745145277	0.0934092080885544	9.69879959272694	1.48636827298673	4.83210515228281	22.2946746613879	6.39484101972457	50.3593084827986	15.9539626421388	33.3230600249121	62.3653286275464	8.68497321921495	47.0720040504142
TCGA-ZS-A9CE	0.135508856629483	0.0465957136353885	44.9291774377285	12.2948616053776	0.0148136356942424	27.3447544137063	7.77151659652493	4.68484325754649	47.8436880774833	103.966086172206	27.4168384673897	2.40808034105855	245.613667649544	91.6809174598699	4.80793760671257	0.0884935127631512	83.8000537212869	16.6067766728315	93.4381829110201	13.4954869071237	131.981403118526	114.509096182638	97.0014796030963	24.7064574024078	15.0138824847921	22.3470455904836	20.3673096848811	41.7052679499924	0.27437424929981	4.87995990246862	0.937233757766064	2.05200676530939	4.29788803163471	168.385091203556	7.75944437492552	0.136277410467492	36.8490801637819	0.154491994932038	18.1204307152946	1.32343028762635	18.8983140712177	44.758640743182	9.17481849614934	72.1285418223388	27.205234320333	52.6040472137306	115.71271949107	15.7029309133244	96.6552851587333
TCGA-ZS-A9CD	0.0699882911212718	0.0335727904760217	26.6297158568639	5.31280232776717	0.0111755867020905	27.0888296035866	11.4360214301762	5.05537517458852	32.723210798116	72.847298075523	24.2797671951416	1.16670586801368	169.448669701897	64.5790787412935	7.54301745987412	0.0446377343789047	63.9713592273661	12.8175577821216	86.3863321899445	9.87757157485319	84.6334502987823	133.329033821903	94.7786834319013	20.5346598791526	11.6611456972524	21.7766131498312	21.0072401105009	36.2971257275261	0.202721230927049	4.22505490653865	0.809616078050702	1.18754552530172	3.82630513380455	91.8105883154161	4.41435839212511	0.0716524727453813	33.9508366546561	0.0993156193820085	16.0487949526732	2.15180200239294	11.3861979662263	40.2229707665012	8.02981818766959	73.9882211038822	29.0233271016761	45.4274850997232	135.231388704547	14.8589820985255	74.0339217147483
TCGA-DD-AADO	0.0616988151764609	0.0155080423340817	12.2268565631396	3.81546078522238	0.00611210393717887	21.451827257337	12.5040938942602	4.51751906560692	43.23949988582	67.4338522252027	22.2439038413568	0.628076634785196	176.6219375021	83.1782580227962	5.34008302865438	0.0339488705963254	91.0369132954472	14.6423652250367	108.088274428481	8.64622513240724	119.336651567095	107.616919833252	106.695205531195	24.6496465709437	4.12971562020777	22.8532016753979	18.5690726362999	24.6211001282109	0.101804177073997	3.55585702470075	0.711684620368688	1.16537491017912	2.78050352122789	86.8783219681865	4.13230891601965	0.0334336365855044	38.0455899361757	0.0755419850073205	14.4084956244648	1.69413506083609	5.47108235922767	25.398215488734	10.2438622967368	111.656907797796	26.5319359090861	31.6321138812072	70.1105168392592	10.6082643657572	85.0555620038858
TCGA-DD-AADI	0.0423365248257764	0.00978266288713314	9.99381900745469	2.20314877140488	0.00620530224129156	27.529777472615	6.58717337940762	3.60745496252864	31.8656934802127	50.7599507350111	17.1846118666349	0.781900434107447	131.925052003514	84.8101050060108	5.66606438648462	0.0320307057933242	84.279928398064	14.0290911244195	95.5901536643056	5.14645731271093	66.560928996224	104.6931413049	73.6692781195957	17.809591047349	3.08133084212919	22.5471876418984	11.9385642970229	15.5027065350141	0.0898272671009327	2.26574589138608	0.668462413440338	1.19981250172408	3.02802294213207	40.5882441941951	3.31620238502003	0.0188052208207295	24.689104025963	0.0630526891252996	12.2158184036796	2.33977910394599	5.13329720107192	20.4940011047633	8.31061484553425	76.7379749450754	19.1856867896626	31.0985350240456	48.9779069991076	14.7075003075504	48.0139286571453
[truncated: 149 more columns]
