# Supplementary material for: A novel single-cell model reveals ferroptosis-associated biomarkers for individualized therapy and prognostic prediction in hepatocellular carcinoma
Source: BMC Biol. 2024 Jun 10;22:133. doi: 10.1186/s12915-024-01931-z (PMC11163722; doi:10.1186/s12915-024-01931-z)
Supplement: Supplementary file 21 — Additional file 21: Retrieval of the external validation dataset ICGC-LIHC-JP from the ICGC official website. [file 12915_2024_1931_MOESM21_ESM.zip]

Archive with 56 entries (52 files):
- codes/
- __MACOSX/._codes
- codes/code of singlecellData/
- __MACOSX/codes/._code of singlecellData
- codes/.DS_Store
- __MACOSX/codes/._.DS_Store
- codes/code of BulkRNA/
- __MACOSX/codes/._code of BulkRNA
- codes/code of singlecellData/HCC_scRNA.R
- __MACOSX/codes/code of singlecellData/._HCC_scRNA.R
- codes/code of BulkRNA/.DS_Store
- __MACOSX/codes/code of BulkRNA/._.DS_Store
- codes/code of BulkRNA/Execution of R.R
- __MACOSX/codes/code of BulkRNA/._Execution of R.R
- codes/code of BulkRNA/R scripts of preparation/
- __MACOSX/codes/code of BulkRNA/._R scripts of preparation
- codes/code of BulkRNA/R scripts of preparation/nomogram.R
- __MACOSX/codes/code of BulkRNA/R scripts of preparation/._nomogram.R
- codes/code of BulkRNA/R scripts of preparation/myGSEA.R
- __MACOSX/codes/code of BulkRNA/R scripts of preparation/._myGSEA.R
- codes/code of BulkRNA/R scripts of preparation/KEGG.db_1.0.tar.gz
- __MACOSX/codes/code of BulkRNA/R scripts of preparation/._KEGG.db_1.0.tar.gz
- codes/code of BulkRNA/R scripts of preparation/My.stepwise.coxph_1.R
- __MACOSX/codes/code of BulkRNA/R scripts of preparation/._My.stepwise.coxph_1.R
- codes/code of BulkRNA/R scripts of preparation/R package_loading.R
- __MACOSX/codes/code of BulkRNA/R scripts of preparation/._R package_loading.R
- codes/code of BulkRNA/R scripts of preparation/GDSC2_Expr (RMA Normalized and Log Transformed).rds
- __MACOSX/codes/code of BulkRNA/R scripts of preparation/._GDSC2_Expr (RMA Normalized and Log Transformed).rds
- codes/code of BulkRNA/R scripts of preparation/Aanalysis of High risk vs low risk group.R
- __MACOSX/codes/code of BulkRNA/R scripts of preparation/._Aanalysis of High risk vs low risk group.R
- codes/code of BulkRNA/R scripts of preparation/Validataion of ICGC.R
- __MACOSX/codes/code of BulkRNA/R scripts of preparation/._Validataion of ICGC.R
- codes/code of BulkRNA/R scripts of preparation/prognosis.R
- __MACOSX/codes/code of BulkRNA/R scripts of preparation/._prognosis.R
- codes/code of BulkRNA/R scripts of preparation/TCGA_cli.csv
- __MACOSX/codes/code of BulkRNA/R scripts of preparation/._TCGA_cli.csv
- codes/code of BulkRNA/R scripts of preparation/DEG analysis.R
- __MACOSX/codes/code of BulkRNA/R scripts of preparation/._DEG analysis.R
- codes/code of BulkRNA/R scripts of preparation/myGOCircle.R
- __MACOSX/codes/code of BulkRNA/R scripts of preparation/._myGOCircle.R
- codes/code of BulkRNA/R scripts of preparation/celltype28.rda
- __MACOSX/codes/code of BulkRNA/R scripts of preparation/._celltype28.rda
- codes/code of BulkRNA/R scripts of preparation/Projects of TCGA.csv
- __MACOSX/codes/code of BulkRNA/R scripts of preparation/._Projects of TCGA.csv
- codes/code of BulkRNA/R scripts of preparation/GDSC2_Res.rds
- __MACOSX/codes/code of BulkRNA/R scripts of preparation/._GDSC2_Res.rds
- codes/code of BulkRNA/R scripts of preparation/myGOChord.R
- __MACOSX/codes/code of BulkRNA/R scripts of preparation/._myGOChord.R
- codes/code of BulkRNA/R scripts of preparation/myGOBubble.R
- __MACOSX/codes/code of BulkRNA/R scripts of preparation/._myGOBubble.R
- codes/code of BulkRNA/R scripts of preparation/cox_lasso.R
- __MACOSX/codes/code of BulkRNA/R scripts of preparation/._cox_lasso.R
- codes/code of BulkRNA/R scripts of preparation/KEGG_pathway_name.txt
- __MACOSX/codes/code of BulkRNA/R scripts of preparation/._KEGG_pathway_name.txt
- codes/code of BulkRNA/R scripts of preparation/Data wraggling of TCGA_LIHC.R
- __MACOSX/codes/code of BulkRNA/R scripts of preparation/._Data wraggling of TCGA_LIHC.R
