# Supplementary material for: A novel single-cell model reveals ferroptosis-associated biomarkers for individualized therapy and prognostic prediction in hepatocellular carcinoma
Source: BMC Biol. 2024 Jun 10;22:133. doi: 10.1186/s12915-024-01931-z (PMC11163722; doi:10.1186/s12915-024-01931-z)
Supplement: Supplementary file 21 — Additional file 21: Retrieval of the external validation dataset ICGC-LIHC-JP from the ICGC official website. [file 12915_2024_1931_MOESM21_ESM.zip › codes/code of singlecellData/HCC_scRNA.R]

dir.create('HCC/scRNA')
setwd('HCC/scRNA')
dir.create('data')
#上传表达数据
library(Seurat)

fs=list.files('data/')
fs
library(stringr)
samples=str_split(fs,'_',simplify = T)[,1]

lapply(unique(samples),function(x){
  y=fs[grepl(x,fs)]
  folder=paste0("data/", str_split(y[1],'_',simplify = T)[,1])
  dir.create(folder,recursive = T)
  file.rename(paste0("data/",y[1]),file.path(folder,"barcodes.tsv.gz"))
  file.rename(paste0("data/",y[2]),file.path(folder,"features.tsv.gz"))
  file.rename(paste0("data/",y[3]),file.path(folder,"matrix.mtx.gz"))
})

#所下载的数据多出了几列没用的信息，所以这里进行修改
a3<-read.table('data/GSE140228/features.tsv.gz',sep = '\t')
a3<-a3[-1,c(1,2)]
write.table(a3,'data/GSE140228/genes.tsv',sep = '\t',col.names = F,row.names = F)
#zip('data/GSE140228/features.tsv.gz','data/GSE140228/features.tsv')
library(R.utils)
gunzip('data/GSE140228/barcodes.tsv.gz')
gunzip('data/GSE140228/matrix.mtx.gz')

count=Read10X('data/GSE140228/')

scRNA<-CreateSeuratObject(counts = count)

#上传细胞信息数据
m<-read.table('data/GSE140228_UMI_counts_Droplet_cellinfo.tsv.gz',sep = '\t',header = T)
table(colnames(scRNA)==m$Barcode)
scRNA@meta.data<-cbind(scRNA@meta.data,m)

saveRDS(scRNA,file = 'GSE140228_all.rds')

table(scRNA$Tissue)

#数据中有多个来源的细胞，这里提取肿瘤样本和正常样本
scRNA1<-subset(scRNA,Tissue%in%c('Tumor','Normal'))
ncol(scRNA1)
table(scRNA1$Tissue)
saveRDS(scRNA1,file = 'GSE140228.rds')


####过滤####
scRNA <- readRDS("GSE140228.rds")
#计算线粒体read的比例
scRNA[["percent.mt"]] <- PercentageFeatureSet(scRNA, pattern = "^(MT|mt)(-|\\.)") 
#计算每个UMI检测到的基因数目
scRNA$log10GenesPerUMI <- log10(scRNA$nFeature_RNA) / log10(scRNA$nCount_RNA)
#计算血红细胞read的比例
HB.genes <- c("HBA1","HBA2","HBB","HBD","HBE1","HBG1","HBG2","HBM","HBQ1","HBZ")
HB.genes <- intersect(rownames(scRNA@assays$RNA),HB.genes)
if (length(HB.genes) > 0) {
  scRNA[["percent.HB"]]<-PercentageFeatureSet(scRNA, features=HB.genes)
}

##过滤前小提琴图
VlnPlot(scRNA, features = c("nFeature_RNA", "nCount_RNA", "percent.mt", "log10GenesPerUMI"), ncol = 4,pt.size = 0.1,combine = T) & 
  theme(axis.title.x = element_blank(), 
        axis.text.x = element_text(angle = 0,hjust = 0.5,size = 6), 
        axis.text.y = element_text(size = 5), 
        text = element_text(size = 6), 
        axis.line = element_line(size = 0.5))
ggsave("GSE140228_vlnplot_raw.pdf",width = 17,height = 8,units = "cm")

#查看nFeature_RNA\nCount_RNA数值分布（辅助图，可跑可不跑）
metadata <- scRNA@meta.data
metadata %>% 
  ggplot(aes(color=orig.ident, x=nFeature_RNA, fill= orig.ident)) + 
  geom_density(alpha = 0.2) + 
  scale_x_log10() + 
  theme_classic() +
  ylab("Cell density") +
  geom_vline(xintercept = 200) +
  geom_vline(xintercept = 6000) 

metadata %>% 
  ggplot(aes(color=orig.ident, x=nCount_RNA, fill= orig.ident)) + 
  geom_density(alpha = 0.2) + 
  scale_x_log10() + 
  theme_classic() +
  ylab("Cell density") +
  geom_vline(xintercept = 200) +
  geom_vline(xintercept = 60000) 

##根据上图设置过滤阈值
scRNA1 <- subset(scRNA, subset = nFeature_RNA>200 & nFeature_RNA<6000 &
                   nCount_RNA > 200 & nCount_RNA < 60000 & 
                   percent.mt < 10 & 
                   log10GenesPerUMI > 0.7)

##过滤后小提琴图
VlnPlot(scRNA1, features = c("nFeature_RNA", "nCount_RNA", "percent.mt", "log10GenesPerUMI"), ncol = 4,pt.size = 0,combine = T) & 
  theme(axis.title.x = element_blank(), 
        axis.text.x = element_text(angle = 0,hjust = 0.5,size = 6), 
        axis.text.y = element_text(size = 5), 
        text = element_text(size = 6), 
        axis.line = element_line(size = 0.5))
ggsave("GSE140228_vlnplot_filtered.pdf",width = 17,height = 8,units = "cm")
#查看细胞数目
ncol(scRNA1)
#31869


## 保存过滤后seurat对象
saveRDS(scRNA1,"GSE140228_filtered.rds")

###===========================seurat标准流程=======================================
library(Seurat)
library(ggplot2)
library(clustree)

scRNA <- readRDS("GSE140228_filtered.rds")
##counts数据归一化，保存在scRNA@assays$RNA@data
scRNA <- NormalizeData(scRNA, normalization.method = "LogNormalize", scale.factor = 10000) 

##高变异基因选择
scRNA <- FindVariableFeatures(scRNA, selection.method = "vst", nfeatures = 2000)
top10 <- head(VariableFeatures(scRNA), 10)
LabelPoints(plot = VariableFeaturePlot(scRNA), 
            points = top10, repel = T,cex=2)+
  theme(legend.key.height = unit(0.25,"cm"),legend.key.width = unit(0.1,"cm"),
        legend.text = element_text(size = 6),legend.title = element_blank(),
        legend.position = "bottom",legend.direction = "vertical",
        text = element_text(size = 7),
        axis.text = element_text(size = 6),axis.line = element_line(size = 0.6),
        axis.ticks = element_line(size = 0.6)
  )
ggsave("VariableFeatures_dot.pdf",width = 6,height = 9,units = "cm")

##Z-score标准化,给予基因同等的权重（以0为中心，方差为1），数据保存在scRNA@assays$RNA@scale.data
scRNA <- ScaleData(scRNA, features = rownames(scRNA))

##线性降维
scRNA <- RunPCA(scRNA, features = VariableFeatures(object = scRNA),npcs = 50)

##挑选主成分
ElbowPlot(scRNA,ndims = 50)+
  theme(text = element_text(size = 7),
        axis.text = element_text(size = 6),axis.line = element_line(size = 0.6),
        axis.ticks = element_line(size = 0.6))
ggsave("ElbowPlot.pdf",width = 17,height = 8,units = "cm")
pca.num = 1:30 #根据上图拐点设置

#去批次
library(harmony)
scRNA = scRNA %>% RunHarmony("Sample", plot_convergence = TRUE)#按照样本去批次，也可以选择根据class/group

##非线性降维
#统一流形逼近与投影Uniform Manifold Approximation and Projection
scRNA <- RunUMAP(scRNA, dims = pca.num, reduction = "harmony")
#t分布随机邻域嵌入t-Distributed Stochastic Neighbor Embedding
scRNA <- RunTSNE(scRNA, dims = pca.num,check_duplicates = F, reduction = "harmony")

##细胞聚类
scRNA <- FindNeighbors(scRNA, dims = pca.num, reduction = "harmony")#通过KNN（最近邻算法）计算每个细胞之间的相互距离，依据每个细胞最近邻之间的邻域重叠构建SNN（共享最近邻图）
scRNA@meta.data[,grep("^RNA_snn_res.",colnames(scRNA@meta.data))] <- NULL #重聚类的时候要把之前的聚类信息删除
scRNA <- FindClusters(scRNA, resolution = c(0.2,0.3,0.4,0.5,0.6,0.8,1.2)) #通过基于共享最近邻居（SNN）模块化优化的聚类算法来识别聚类
library(dplyr)
clustree(scRNA@meta.data, prefix = "RNA_snn_res.")
ggsave("clustree.pdf",width = 12,height = 10)
scRNA <- FindClusters(scRNA, resolution = 0.5)#默认0.8
saveRDS(scRNA,file = 'GSE140228_cluster.rds')

scRNA <- readRDS("GSE140228_cluster.rds")

library(MetBrewer)

##二维聚类图：可视化样本
DimPlot(scRNA, label = T,label.size = 2, 
        cols = met.brewer("Egypt",n=length(unique(scRNA$Sample))),
        reduction = "tsne",group.by = "Sample",
        repel = T) + 
  #NoLegend()+ 
  theme(plot.title = element_blank(),
        axis.title = element_text(size = 9,hjust = 0),
        axis.text = element_blank(),
        axis.line = element_line(size = 0.5), 
        axis.ticks = element_blank(),
        legend.key.height = unit(0.8,"cm"), legend.key.width = unit(0.1,"cm"),
        legend.key = element_blank(), legend.margin = unit(0.1,"inches"),
        legend.background = element_blank(), 
        legend.text = element_text(size = 9),legend.title = element_blank())
ggsave("sample_tsne.pdf",width = 14,height = 12,units = "cm")
ggsave("sample_tsne.png",width = 14,height = 12,units = "cm")

##二维聚类图：可视化class
DimPlot(scRNA, label = T,label.size = 2, 
        cols = met.brewer("Egypt",n=length(unique(scRNA$Tissue))),
        reduction = "tsne",group.by = "Tissue",
        repel = T) + 
  #NoLegend()+ 
  theme(plot.title = element_blank(),
        axis.title = element_text(size = 9,hjust = 0),
        axis.text = element_blank(),
        axis.line = element_line(size = 0.5), 
        axis.ticks = element_blank(),
        legend.key.height = unit(0.8,"cm"), legend.key.width = unit(0.1,"cm"),
        legend.key = element_blank(), legend.margin = unit(0.1,"inches"),
        legend.background = element_blank(), 
        legend.text = element_text(size = 9),legend.title = element_blank())
ggsave("class_tsne.pdf",width = 14,height = 12,units = "cm")
ggsave("class_tsne.png",width = 14,height = 12,units = "cm")

##二维聚类图：可视化seurat_clusters
DimPlot(scRNA, label = T,label.size = 3, 
        cols = met.brewer("Egypt",n=length(unique(scRNA$seurat_clusters))),
        reduction = "tsne",group.by = "seurat_clusters",
        repel = T)+
  #NoLegend()+
  theme(plot.title = element_blank(),
        axis.title = element_text(size = 9,hjust = 0),
        axis.text = element_blank(),
        axis.line = element_line(size = 0.5), 
        axis.ticks = element_blank(),
        legend.key.height = unit(0.8,"cm"), legend.key.width = unit(0.1,"cm"),
        legend.key = element_blank(), legend.margin = unit(0.1,"inches"),
        legend.background = element_blank(), 
        legend.text = element_text(size = 9),legend.title = element_blank())
ggsave("seurat_clusters_tsne.pdf",width = 15,height = 12,units = "cm")
ggsave("seurat_clusters_tsne.png",width = 15,height = 12,units = "cm")


###===========================人工注释v1=======================================
marker <- list('Hepatocytes'=c('ALB','APOA2','APOC3'),
               'T cells'=c('CD3D', 'CD3E', 'CD3G', 'TRAC'),
               'B cells'=c('CD79A', 'IGHM', 'IGHG3', 'IGHA2'),
               'Plasma cells'=c('IGHG1'),
               'NK cells'=c('NCAM1','CD56', 'NKG7', 'GNLY', 'KLRD1'),
               'Myeloid cells'=c('CD68', 'MARCO', 'FCGR3A' ,'CD16', 'LYZ'))

marker1<-data.frame()
for(i in 1:length(marker)){
  print(intersect(rownames(scRNA@assays$RNA@data),marker[[i]]))
  x<-data.frame(celltype=names(marker)[i],marker=marker[[i]])
  marker1=rbind(marker1,x)
}

write.table(marker1,'marker.txt',sep = '\t',col.names = T)

marker1<-read.table('marker.txt',header = T,row.names = 1)
rownames(marker1)<-marker1$marker
genes <- intersect(rownames(scRNA@assays$RNA@data),marker1$marker)

##可视化marker基因在不同cluster中的表达，确定cluster属于哪种细胞类型
p<-DotPlot(scRNA, features = genes, group.by = "seurat_clusters") + RotatedAxis() + 
  scale_x_discrete("") + scale_y_discrete("")

data<-p$data

data$celltype<-marker1[as.character(data$features.plot),'celltype']

p1 <- ggplot(data, aes(id,features.plot, fill =avg.exp.scaled, size=pct.exp))+
  geom_point(shape = 21, colour="black")+
  theme(axis.text.x = element_text(angle = 45,vjust= 1, hjust = 1),
        axis.text.y = element_text(face = "italic"),
        strip.background.x = element_rect(color="black", size=1.5, linetype="solid"),
        strip.background.y = element_rect(color="black", size=1.5, linetype="solid"),
        axis.line = element_line(color="black",size=0.5),
        strip.text.y.left = element_text(angle=0, face="bold"),
        panel.spacing.x = unit(0.2, "cm"),
        panel.spacing.y = unit(0.2, "cm")
  )+
  scale_fill_gradient2(low = "blue", mid = "white", high = "red")+
  facet_grid(celltype~., scales = "free", space="free", switch = "y")+
  labs(x = "Celltype", y = "Marker_genes")+
  scale_y_discrete(position = "right")
print(p1)

#只保留可用的marker
marker <- list('Hepatocytes'=c('ALB','APOA2','APOC3'),
               'T cells'=c('CD3D', 'CD3E', 'CD3G', 'TRAC'),
               'B cells'=c('CD79A'),
               'Plasma cells'=c('IGHG1'),
               'NK cells'=c('NKG7', 'GNLY', 'KLRD1'),
               'Myeloid cells'=c('CD68', 'MARCO', 'FCGR3A' , 'LYZ'))

marker1<-data.frame()
for(i in 1:length(marker)){
  print(intersect(rownames(scRNA@assays$RNA@data),marker[[i]]))
  x<-data.frame(celltype=names(marker)[i],marker=marker[[i]])
  marker1=rbind(marker1,x)
}

write.table(marker1,'marker.txt',sep = '\t',col.names = T)

##人工注释结果导入
#按照cluster顺序写入相应的注释结果
Idents(scRNA) <- "seurat_clusters"
new.cluster.ids <- c('T cells','T cells','Myeloid cells','NK cells','NK cells','T cells',
                     'T cells','Myeloid cells','Plasma cells','B cells','T cells',
                     'Myeloid cells','Myeloid cells','Hepatocytes','Unknow','Myeloid cells','Myeloid cells')
names(new.cluster.ids) <- levels(scRNA)
scRNA <- RenameIdents(scRNA, new.cluster.ids)
scRNA@meta.data$celltype <- Idents(scRNA)

# 二维聚类图：可视化celltype
DimPlot(scRNA, label = T,label.size = 3, 
        cols = met.brewer("Egypt",n=length(unique(scRNA$celltype))),
        reduction = "umap",group.by = "celltype", #split.by = "class",
        repel = T) + 
  #NoLegend()+ 
  theme(plot.title = element_blank(),
        axis.title = element_text(size = 9,hjust = 0),
        axis.text = element_blank(),
        axis.line = element_line(size = 0.5), 
        axis.ticks = element_blank(),
        legend.key.height = unit(0.8,"cm"), legend.key.width = unit(0.1,"cm"),
        legend.key = element_blank(), legend.margin = unit(0.1,"inches"),
        legend.background = element_blank(), 
        legend.text = element_text(size = 9),legend.title = element_blank())
ggsave("celltype1_umap.pdf", width = 8.5, height = 6)

DimPlot(scRNA, label = T,label.size = 3, 
        cols = met.brewer("Egypt",n=length(unique(scRNA$celltype))),
        reduction = "tsne",group.by = "celltype", #split.by = "class",
        repel = T) + 
  #NoLegend()+ 
  theme(plot.title = element_blank(),
        axis.title = element_text(size = 9,hjust = 0),
        axis.text = element_blank(),
        axis.line = element_line(size = 0.5), 
        axis.ticks = element_blank(),
        legend.key.height = unit(0.8,"cm"), legend.key.width = unit(0.1,"cm"),
        legend.key = element_blank(), legend.margin = unit(0.1,"inches"),
        legend.background = element_blank(), 
        legend.text = element_text(size = 9),legend.title = element_blank())
ggsave("celltype1_tsne.pdf", width = 8.5, height = 6)

## 读取marker基因
marker1<-read.table('marker.txt',header = T)
rownames(marker1)<-marker1$marker
genes<-intersect(rownames(scRNA@assays$RNA@data),marker1$marker)
## 提取画图数据
p <- DotPlot(scRNA, features = genes, assay="RNA", group.by="celltype") + 
  theme(axis.text.x = element_text(angle=45, vjust=1))
data <- p$data

data$celltype<-marker1[as.character(data$features.plot),'celltype']

data$celltype<-factor(data$celltype,levels = levels(data$id))
data$features.plot<-as.character(data$features.plot)
data<-data[order(data$celltype),]
data$features.plot<-as.factor(data$features.plot)

## 绘制气泡图
pdf("Annotation_celltype_dotplot1.pdf",width = 10,height = 7)
p1 <- ggplot(data, aes(id,features.plot, fill =avg.exp.scaled, size=pct.exp))+
  geom_point(shape = 21, colour="black")+
  theme(axis.text.x = element_text(angle = 45,vjust= 1, hjust = 1),
        axis.text.y = element_text(face = "italic"),
        strip.background.x = element_rect(color="black", size=1.5, linetype="solid"),
        strip.background.y = element_rect(color="black", size=1.5, linetype="solid"),
        axis.line = element_line(color="black",size=0.5),
        strip.text.y.left = element_text(angle=0, face="bold"),
        panel.spacing.x = unit(0.2, "cm"),
        panel.spacing.y = unit(0.2, "cm")
  )+
  scale_fill_gradient2(low = "blue", mid = "white", high = "red")+
  facet_grid(celltype~., scales = "free", space="free", switch = "y")+
  labs(x = "Celltype", y = "Marker_genes")+
  scale_y_discrete(position = "right")
print(p1)
dev.off()

saveRDS(scRNA,'GSE140228_anno.rds')

###===========================细胞数目与百分比统计======================================
data <- dplyr::mutate(as.data.frame(table(data.frame(Samples=scRNA$Sample,Celltype=scRNA$celltype))))
colnames(data) <- c("Samples","Celltype","cell_num")
groupnum <- dplyr::mutate(as.data.frame(table(Groupnum=scRNA$Sample)))
colnames(groupnum) <- c("Samples","Groupnum")
data <- merge(data,groupnum,by.x ="Samples",by.y="Samples")
data$Cell_ratio <- data$cell_num/data$Groupnum
data$Cell_percent <- scales::percent(data$Cell_ratio, 0.01)

write.csv(data,"cell_percent.csv",quote = F,row.names = F)

#data <- read.csv("cell_percent.csv")
### 无标签柱状图
p1 <- ggplot(data,aes(x=Samples,y=cell_num,fill=Celltype))+
  geom_bar(position = "fill",stat="identity",alpha = 0.8)+
  scale_fill_manual(values=met.brewer("Juarez",n=length(unique(scRNA$celltype))))+
  guides(fill=guide_legend(title=NULL))+
  theme(plot.title = element_blank(),plot.subtitle = element_blank(),
        plot.background = element_blank(),plot.margin = margin(t=2,r=2,b=2,l=2,unit="pt"),
        panel.border = element_rect(size = 0.5,fill = NA,colour = "grey40"),
        panel.background = element_blank(),panel.grid = element_blank(),
        axis.text.x = element_text(angle = 90),
        axis.title = element_blank(),axis.ticks = element_line(size = 0.5,colour = "grey40"),
        axis.line = element_blank(),
        legend.background = element_blank(),legend.key = element_blank(),
        legend.text = element_text(size = 6),
        legend.position = "right",legend.margin = margin(t=0,r=0,b=0,l=0,unit="pt"),
        legend.box.spacing = unit(3,"pt"))

## 有标签柱状图
p2 <- ggplot(data,aes(x=Samples,y=Cell_ratio,fill=Celltype))+
  geom_bar(stat ="identity",alpha=0.8)+
  geom_text(aes(label=Cell_percent),position = position_stack(vjust =0.5),size=3)+
  scale_fill_manual(values=met.brewer("Juarez",n=length(unique(scRNA$celltype))))+
  labs(y="Percentage")+
  theme(plot.title = element_blank(),plot.subtitle = element_blank(),
        plot.background = element_blank(),plot.margin = margin(t=2,r=2,b=2,l=2,unit="pt"),
        panel.border = element_rect(size = 0.5,fill = NA,colour = "grey40"),
        panel.background = element_blank(),panel.grid = element_blank(),
        axis.text.x = element_text(angle = 90),
        axis.title = element_blank(),axis.ticks = element_line(size = 0.5,colour = "grey40"),
        axis.line = element_blank(),
        legend.background = element_blank(),legend.key = element_blank(),
        legend.text = element_text(size = 6),
        legend.position = "right",legend.margin = margin(t=0,r=0,b=0,l=0,unit="pt"),
        legend.box.spacing = unit(3,"pt"))

pdf("cell_percentage.pdf",width = 12,height = 4)
print(p1+p2)
while (!is.null(dev.list()))  dev.off()

###===========================细胞数目与百分比统计(饼图)======================================
data <- dplyr::mutate(as.data.frame(table(data.frame(Samples=scRNA$Tissue,Celltype=scRNA$celltype))))
colnames(data) <- c("Samples","Celltype","cell_num")
groupnum <- dplyr::mutate(as.data.frame(table(Groupnum=scRNA$Tissue)))
colnames(groupnum) <- c("Samples","Groupnum")
data <- merge(data,groupnum,by.x ="Samples",by.y="Samples")
data$Cell_ratio <- data$cell_num/data$Groupnum
data$Cell_percent <- scales::percent(data$Cell_ratio, 0.01)

write.csv(data,"cell_percent_pie.csv",quote = F,row.names = F)

#data <- read.csv("cell_percent.csv")
cols <- met.brewer("Egypt",n=length(unique(scRNA$celltype)))

## 对照组饼图
data1 <- subset(data,subset = Samples %in% c("Normal"))
pdf("Ctrl_cell_percent_pieplot.pdf",width = 6,height = 6)
pie(data1$cell_num,labels = paste(data1$Celltype,"\n", "(", data1$Cell_percent, ")"), border="white",col =cols,radius=0.8)
while (!is.null(dev.list()))  dev.off()

## 实验组饼图
data2 <- subset(data,subset = Samples %in% c("Tumor"))
pdf("Case_cell_percent_pieplot.pdf",width = 6,height = 6)
pie(data2$cell_num,labels = paste(data2$Celltype,"\n", "(", data2$Cell_percent, ")"), border="white",col =cols,radius=0.8)
while (!is.null(dev.list()))  dev.off()

source('prepare/R包加载.R')
#============AUCell计算细胞的表型活性分数========================================

scRNA <- readRDS("3.RDS/GSE140228_anno.rds")

## 准备基因集
genelist <- read.table("铁死亡相关基因列表.txt", check.names = FALSE,sep = "\t",header = T)[,1] #484
genes <- unique(genelist)
genes <- capitalize(genes)
genes <- intersect(genes,rownames(scRNA))

###============AUCell: 计算单细胞转录组的每个细胞中特定基因集的活性程度======================


## 1.AUCell_buildRankings: 对每一个细胞的每一个基因进行排名，得到一个排名的矩阵
cells_rankings <- AUCell_buildRankings(scRNA@assays$RNA@data)
cells_rankings

## 2.AUCell_calcAUC: 为了确定基因集是否在每个细胞的基因排名顶部富集，
cells_AUC <- AUCell_calcAUC(genes,cells_rankings,aucMaxRank = nrow(cells_rankings)*0.1)

## 3.AUCell_exploreThresholds：区分较高和较低的AUC值，也就是自动划定双峰分布的阈值
pdf('7.AUCell/AUCell_geneSet.pdf')
cells_assignment <- AUCell_exploreThresholds(cells_AUC,plotHist = T,nCores = 1,assignCells = T)
dev.off()
saveRDS(cells_AUC,"7.AUCell/AUCell_calcAUC.rds")

#查看阈值,selected为选中的阈值
cells_assignment$geneSet$aucThr

selectedThresholds <- cells_assignment$geneSet$aucThr$thresholds['L_k2','threshold']
# 基因集名称
geneSetName <- rownames(cells_AUC)[grep("geneSet", rownames(cells_AUC))]

pdf('7.AUCell/AUCell_geneSet.pdf')
AUCell_plotHist(cells_AUC[geneSetName,], aucThr=selectedThresholds)
abline(v=selectedThresholds,col = "red" ,lwd = 6)
legend(x='topleft',
       legend = c(expression('AUC > 0.13')),
       text.col = 'red',
       bty = 'n',
       horiz = T)
dev.off()


## 满足新阈值的细胞id
newSelectedCells <- names(which(getAUC(cells_AUC)[geneSetName,] > selectedThresholds))
length(newSelectedCells)
head(newSelectedCells)
table(scRNA@meta.data[newSelectedCells,]$celltype)
write.csv(data.frame(cells = newSelectedCells),paste("7.AUCell/newSelectedCells",selectedThresholds,".csv",sep = ""))


#获取每个细胞的AUC值,导入元数据
aucs <- as.numeric(getAUC(cells_AUC))
scRNA$AUC <- aucs


# 细胞坐标
cellsTsne <- scRNA@reductions$tsne@cell.embeddings
#plot(cellsTsne, pch=16, cex=.3)
cellsUMAP <- scRNA@reductions$umap@cell.embeddings

reduc <- "tsne"
if (reduc == "tsne") {
  ###========================tsne===============================
  # 获取细胞的二维坐标信息
  df<- data.frame(scRNA@meta.data, scRNA@reductions$tsne@cell.embeddings)
  
  #细胞类型中心位置，为画图的标签做准备
  class_avg <- df %>%
    group_by(celltype) %>%
    summarise(
      tSNE_1 = median(tSNE_1),
      tSNE_2 = median(tSNE_2)
    )
  
  #绘制geneSet活性二维图
  p <- ggplot(df, aes(tSNE_1, tSNE_2))  +
    geom_point(aes(colour = AUC),size=0.3) + viridis::scale_color_viridis(option="A") +
    theme(plot.background = element_blank(),panel.background = element_blank(),
          legend.position = "none",legend.background = element_blank(), 
          legend.text = element_text(size = 7),legend.title = element_text(size = 7),
          axis.title = element_text(size = 9,hjust = 0.5),
          axis.text = element_text(size = 7,hjust = 0),
          axis.line = element_line(size = 0.5), 
          axis.ticks = element_line(size = 0.5)) + 
    ggrepel::geom_label_repel(aes(label = celltype),
                              data = class_avg,
                              size = 3,
                              family = "sans",
                              segment.color = NA)
  pdf("7.AUCell/genelist_AUC_score_tsne.pdf",width = 5,height = 4.5)
  print(p)
  while (!is.null(dev.list()))  dev.off()
  
  ## 绘制直方图、过阈值的细胞分布图、geneSet活性图
  pdf(paste("7.AUCell/geneSet_AUC_score",round(getThresholdSelected(cells_assignment),2),"barplot-tsne.pdf",sep = "_"),width = 13,height = 4.5)
  par(mfrow=c(1,3))
  AUCell_plotTSNE(tSNE=cellsTsne, exprMat=scRNA@assays$RNA@data,
                  cellsAUC=cells_AUC, 
                  thresholds=getThresholdSelected(cells_assignment))
  while (!is.null(dev.list()))  dev.off()
  
}else{
  ###========================UMAP===============================
  # 获取细胞的二维坐标信息
  df<- data.frame(scRNA@meta.data, scRNA@reductions$umap@cell.embeddings)
  
  #细胞类型中心位置，为画图的标签做准备
  class_avg <- df %>%
    group_by(celltype) %>%
    summarise(
      UMAP_1 = median(UMAP_1),
      UMAP_2 = median(UMAP_2)
    )
  
  #绘制geneSet活性二维图
  p <- ggplot(df, aes(UMAP_1, UMAP_2))  +
    geom_point(aes(colour = AUC),size=0.3) + viridis::scale_color_viridis(option="A") +
    theme(plot.background = element_blank(),panel.background = element_blank(),
          legend.position = "none",legend.background = element_blank(), 
          legend.text = element_text(size = 7),legend.title = element_text(size = 7),
          axis.title = element_text(size = 9,hjust = 0.5),
          axis.text = element_text(size = 7,hjust = 0),
          axis.line = element_line(size = 0.5), 
          axis.ticks = element_line(size = 0.5)) + 
    ggrepel::geom_label_repel(aes(label = celltype),
                              data = class_avg,
                              size = 3,
                              family = "sans",
                              segment.color = NA)
  pdf("7.AUCell/genelist_AUC_score_umap.pdf",width = 5,height = 4.5)
  print(p)
  while (!is.null(dev.list()))  dev.off()
}
selectedThresholds <- cells_assignment$geneSet$aucThr$thresholds['L_k2','threshold']
df$cellColor<-ifelse(df$AUC>=selectedThresholds,'on','off')
df$cellColor<-factor(df$cellColor,levels = c('on','off'))

p1<-ggplot(df, aes(tSNE_1, tSNE_2))  +
  geom_point(aes(colour = cellColor),size=0.3) + 
  theme(plot.background = element_blank(),panel.background = element_blank(),
        legend.background = element_blank(), 
        legend.text = element_text(size = 7),legend.title = element_text(size = 7),
        axis.title = element_text(size = 9,hjust = 0.5),
        axis.text = element_text(size = 7,hjust = 0),
        axis.line = element_line(size = 0.5), 
        axis.ticks = element_line(size = 0.5)) + 
  ggrepel::geom_label_repel(aes(label = celltype),
                            data = class_avg,
                            size = 3,
                            family = "sans",
                            segment.color = NA)

pdf(paste('7.AUCell/genelist_on_',reduc,'.pdf'),width = 5,height = 4.5)
p1
dev.off()

ggplot(df,aes(x = celltype,y=AUC,color=celltype))+geom_boxplot()+theme_bw()+
  #geom_jitter(aes(fill=celltype),width =0.2,shape = 21,size=2.5)+
  labs(y='AUCell score')+
  theme(axis.text.x = element_text(angle = 90,hjust = 0.5))
ggsave('7.AUCell/genelist_score_boxplot.pdf',width = 6,height = 4.5)


# 1. 取 Myeloid cells 构建拟时序轨迹 ----------------------
scRNA <- readRDS("3.RDS/GSE140228_anno.rds")
scRNA$class <- scRNA$Tissue
saveRDS(scRNA,'3.RDS/GSE140228_anno_class.rds')
scRNA1 <- subset(scRNA,celltype == "Myeloid cells")
scRNA1$celltype <- as.character(scRNA1$celltype)
table(scRNA1$celltype)#5903
sp <- "org.Hs.eg.db" #人类："org.Hs.eg.db"；小鼠：org.Mm.eg.db
###============================拟时序分析monocle2=========================================
####一、导入数据，创建cds对象####
#表达矩阵
Mono_matrix <- as(as.matrix(GetAssayData(scRNA1, slot = "counts")), 'sparseMatrix')
dim(Mono_matrix)
#基因注释（基因的各种名字）
feature_ann <- data.frame(gene_id=rownames(Mono_matrix), gene_short_name = rownames(Mono_matrix))
rownames(feature_ann) <- rownames(Mono_matrix)
Mono_fd <- new("AnnotatedDataFrame", data = feature_ann)
#细胞信息（细胞类型、病人分组等）
sample_ann <- scRNA1@meta.data
Mono_pd <- new("AnnotatedDataFrame", data = sample_ann)
#创建对象
Mono.cds <- newCellDataSet(Mono_matrix,phenoData = Mono_pd, featureData = Mono_fd, 
                           expressionFamily = negbinomial.size())
head(pData(Mono.cds))
head(fData(Mono.cds))

####二、归一化####
Mono.cds <- estimateSizeFactors(Mono.cds)#size facotr帮助标准化细胞之间的mRNA的差异
Mono.cds <- estimateDispersions(Mono.cds)#离散度值帮助进行后续的差异分析

##计算每个基因在多少细胞中表达
Mono.cds=detectGenes(Mono.cds,min_expr = 0.1)#这一操作会在fData(Mono.cds)中添加一列num_cells_expressed
nrow(fData(Mono.cds)) #54574
nrow(pData(Mono.cds)) #5903
saveRDS(Mono.cds,"8.monocle/Mono.cds.rds")
expressed_genes <- row.names(subset(fData(Mono.cds),num_cells_expressed >= 10))
length(expressed_genes)#16010

####三、轨迹定义基因选择（两种方法）####
dir.create("8.monocle/monocle_cluster_DEG")
dir.create("8.monocle/monocle_dispersion_gene")

## 1.选择clusters差异表达基因
## monocle降维聚类
Mono.cds <- readRDS("8.monocle/Mono.cds.rds")
disp_table <- dispersionTable(Mono.cds)
unsup_clustering_genes <- subset(disp_table, mean_expression >= 0.1) # & dispersion_empirical >= 1 * dispersion_fit
mycds <- setOrderingFilter(Mono.cds, unsup_clustering_genes$gene_id)
#plot_pc_variance_explained(mycds, return_all = F)
mycds <- reduceDimension(mycds, max_components = 2, reduction_method = 'tSNE', verbose = T)
mycds <- clusterCells(mycds)
plot_cell_clusters(mycds, 1, 2, color = "Cluster")
ggsave("8.monocle/monocle_cluster_DEG/cluster.pdf",width = 5,height = 5)
## cluster差异分析
clustering_DEG_genes <- differentialGeneTest(mycds[expressed_genes,],fullModelFormulaStr = '~Cluster',cores = 8)
write.csv(clustering_DEG_genes,"8.monocle/monocle_cluster_DEG/clustering_DEG_genes.csv")
ordering_genes1 <- row.names(clustering_DEG_genes)[order(clustering_DEG_genes$qval)][1:1000] #排序后取前1000个基因
mycds <- setOrderingFilter(mycds,ordering_genes = ordering_genes1)
plot_ordering_genes(mycds)#出的图黑色的点表示用来构建轨迹的差异基因，灰色表示背景基因。红色的线是基因表达大小和离散度分布的趋势(可以看到，找到的基因属于离散度比较高的基因)
ggsave("8.monocle/monocle_cluster_DEG/ordering_genes_plot.pdf",width = 7,height = 5)
saveRDS(mycds,"8.monocle/monocle_cluster_DEG/mycds.rds")

## 2.选择离散度高的基因
Mono.cds <- readRDS("8.monocle/Mono.cds.rds")
disp_table <- dispersionTable(Mono.cds)
unsup_clustering_genes <- subset(disp_table, mean_expression >= 0.1 & dispersion_empirical >= 1 * dispersion_fit)
ordering_genes2 <- unsup_clustering_genes$gene_id
mycds <- setOrderingFilter(Mono.cds, ordering_genes = ordering_genes2)
plot_ordering_genes(mycds)
ggsave("8.monocle/monocle_dispersion_gene/ordering_genes_plot.pdf",width = 7,height = 5)
saveRDS(mycds,"8.monocle/monocle_dispersion_gene/mycds.rds")

####四、用DDrtree方法进行降维并在拟时间内排列细胞####
f <- c("8.monocle/monocle_cluster_DEG/",
       "8.monocle/monocle_dispersion_gene/")
for (r in f) {
  mycds <- readRDS(paste(r,"mycds.rds",sep = ""))
  # residualModelFormulaStr减少因素class的影响
  mycds1 <- reduceDimension(mycds,reduction_method = "DDRTree",max_components = 2,
                            norm_method = 'log',
                            residualModelFormulaStr = "~class")#如果没有class，可以改成orig.ident
  Mono.cds1 <- orderCells(mycds1)
  saveRDS(Mono.cds1, paste(r,"Mono.cds_rmf.class.rds",sep = ""))
  
  # 不设置residualModelFormulaStr
  mycds2 <- reduceDimension(mycds,reduction_method = "DDRTree",max_components = 2,
                            norm_method = 'log')
  Mono.cds2 <- orderCells(mycds2)
  saveRDS(Mono.cds2,paste(r,"Mono.cds_no.rmf.rds",sep = ""))
}

#==================拟时序可视化=========================
## 遍历4个cds对象，绘制轨迹图和柱状图
r <- c("8.monocle/monocle_cluster_DEG/")
n <- c("Mono.cds_rmf.class.rds")

dirn <- paste(r,strsplit(n,".rds"),sep = "")
dir.create(dirn)
    Mono.cds1 <- readRDS(paste(r,n,sep = ""))
    ## 1.不同着色绘图####
    plot_cell_trajectory(Mono.cds1, color_by = "Pseudotime",
                         cell_size = 0.8)
    ggsave(paste(dirn,"monocle_Pseudotime.pdf",sep = "/"),width = 5,height = 5)
    
    plot_cell_trajectory(Mono.cds1, color_by = "class",show_backbone=FALSE,
                         cell_size = 0.8)+ ggsci::scale_color_npg()
    ggsave(paste(dirn,"monocle_class.pdf",sep = "/"),width = 5,height = 5)
    
    plot_cell_trajectory(Mono.cds1, color_by = "State",show_backbone = FALSE,
                         cell_size = 0.8) + ggsci::scale_color_npg()
    ggsave(paste(dirn,"monocle_State.pdf",sep = "/"),width = 5,height = 5)
    
    if ("Cluster" %in% colnames(Mono.cds1@phenoData@data)) {
      plot_cell_trajectory(Mono.cds1, color_by = "Cluster",show_backbone = FALSE,
                           cell_size = 0.8) + #ggsci::scale_color_npg()
        scale_color_manual(values = colorRampPalette(pal_npg("nrc")(10))(length(unique(Mono.cds1$Cluster))))
      ggsave(paste(dirn,"monocle_Cluster.pdf",sep = "/"),width = 5,height = 5)
    }
    
    
    ## 2.不同状态下细胞的数量和比例柱状图####
    ph <- Mono.cds1@phenoData@data
    data1 <- ph[,c("State","class")]
    data2=melt(data.frame(table(data1)))
    ggplot(data2,aes(class,value,fill=State))+
      geom_bar(stat="identity",position="fill")+ #position不设置时：同列显示频数；position="fill":同列显示比例；position=position_dodge(0.9)：分列显示频数或频率
      scale_fill_manual(values=met.brewer("Juarez",n=length(unique(Mono.cds1$State))))+
      xlab("") + ylab("")+ labs(fill = "State")+ 
      theme_classic()
    ggsave(paste(dirn,'class_State_freq_bar.pdf',sep = "/"),width = 5,height = 4) 
    
    if ("Cluster" %in% colnames(Mono.cds1@phenoData@data)) {
      data1 <- ph[,c("Cluster","State")]
      data2=melt(data.frame(table(data1)))
      ggplot(data2,aes(State,value,fill=Cluster))+
        geom_bar(stat="identity",position="fill")+ #position不设置时：同列显示频数；position="fill":同列显示比例；position=position_dodge(0.9)：分列显示频数或频率
        scale_fill_manual(values=met.brewer("Juarez",n=length(unique(Mono.cds1$Cluster))))+
        xlab("State") + ylab("")+ labs(fill = "Cluster")+ 
        theme_classic()
      ggsave(paste(dirn,'State_Cluster_freq_bar.pdf',sep = "/"),width = 5,height = 4)
    }


Mono.cds1  <- readRDS("8.monocle/monocle_cluster_DEG/Mono.cds_rmf.class.rds")


## 3.探索拟时序上基因的显著性####
pseudotime_de <- differentialGeneTest(Mono.cds1[expressed_genes,], fullModelFormulaStr = "~sm.ns(Pseudotime)") 
write.csv(pseudotime_de,"8.monocle/monocle_cluster_DEG/Mono.cds_rmf.class/pseudotime_DEG_genes.csv")

pseudotime_de1 <- top_n(pseudotime_de, n = 20, dplyr::desc(qval)) %>% pull(gene_short_name) %>% as.character()

###a.热图####
p = plot_pseudotime_heatmap(Mono.cds1[pseudotime_de1,],return_heatmap=T,
                            hmcols = colorRampPalette(rev(brewer.pal(11, "Spectral")))(70),
                            num_clusters = 2,cluster_rows = T,
                            show_rownames = F)
pdf("8.monocle/monocle_cluster_DEG/Mono.cds_rmf.class/pseudotime_DEG_heatmap.pdf",width = 5,height = 5)
print(p)
while (!is.null(dev.list()))  dev.off()
#提取聚类信息
clusters <- cutree(p$tree_row, k = 2) %>% data.frame()
clusters[,1] <- as.character(clusters[,1])
colnames(clusters) <- "Gene_Clusters"
clusters$gene <- rownames(clusters)
table(clusters$Gene_Clusters)
write.csv(clusters,"8.monocle/monocle_cluster_DEG/Mono.cds_rmf.class/pseudotime_de_cluster_gene.csv",row.names = T)

###b.GO分析####
library(clusterProfiler)
library(org.Hs.eg.db)
library(org.Mm.eg.db)
allcluster_go=data.frame()
for (i in unique(clusters$Gene_Clusters)) {
  small_gene_group=filter(clusters,clusters$Gene_Clusters==i)
  df_name=bitr(small_gene_group$gene, fromType="SYMBOL", toType=c("ENTREZID"), OrgDb=sp)
  go <- enrichGO(gene         = unique(df_name$ENTREZID),
                 OrgDb         = sp,
                 keyType       = 'ENTREZID',
                 ont           = "ALL",
                 pAdjustMethod = "BH",
                 pvalueCutoff  = 0.05,
                 qvalueCutoff  = 0.2,
                 readable      = TRUE)
  go_res=go@result
  if (dim(go_res)[1] != 0) {
    go_res$cluster=i
    allcluster_go=rbind(allcluster_go,go_res)
  }
}
head(allcluster_go[,c("ID","Description","qvalue","cluster")])
write.csv(allcluster_go,"8.monocle/monocle_cluster_DEG/Mono.cds_rmf.class/GO_pseudotime_de_cluster.csv")

# BEAM分析 ------------------------------------------------------------------
## 根据前面可视化内容，选择一个cds对象，进行后续拟时序相关分析
Mono.cds1  <- readRDS("8.monocle/monocle_cluster_DEG/Mono.cds_rmf.class.rds")
dir.create('8.monocle/BEAM')
## 4.BEAM分析：与结点相连的分支之间基因变化情况####
BEAM_res <- BEAM(Mono.cds1[ordering_genes1,], branch_point = 1, cores = 2)#选取了前面筛选的基因做BEAM分析
BEAM_res <- BEAM_res[order(BEAM_res$qval),]
BEAM_res=BEAM_res[,c("gene_short_name","pval","qval")]
saveRDS(BEAM_res, file = "8.monocle/BEAM/BEAM_res.rds")

###a.热图####
pdf("8.monocle/BEAM/BEAM_branchPoint1_heatmap.pdf",width = 5,height = 5)
tmp1=plot_genes_branched_heatmap(
  Mono.cds1[row.names(subset(BEAM_res,qval < 1e-4)),],
  branch_point = 1,#绘制的是哪个分支
  num_clusters = 4, #分成几个cluster，根据需要调整
  cores = 1,
  branch_labels = c("Cell fate 1", "Cell fate 2"),#分支
  hmcols = colorRampPalette(rev(brewer.pal(11, "Spectral")))(70),
  branch_colors = c("#979797", "#F05662", "#7990C8"), #pre-branch, Cell fate 1, Cell fate 2分别用什么颜色
  use_gene_short_name = T,
  show_rownames = F,#基因很多
  return_heatmap = T)
while (!is.null(dev.list()))  dev.off()
#提取聚类信息
gene_group=tmp1$annotation_row
gene_group$gene=rownames(gene_group)
write.csv(gene_group,"8.monocle/BEAM/BEAM_cluster_gene.csv",row.names = T)

###b.计算热图中的基因富集通路(GO)####
library(clusterProfiler)
library(org.Hs.eg.db)
library(org.Mm.eg.db)
allcluster_go=data.frame()
for (i in unique(gene_group$Cluster)) {
  small_gene_group=filter(gene_group,gene_group$Cluster==i)
  df_name=bitr(small_gene_group$gene, fromType="SYMBOL", toType=c("ENTREZID"), OrgDb=sp)
  go <- enrichGO(gene         = unique(df_name$ENTREZID),
                 OrgDb         = sp,
                 keyType       = 'ENTREZID',
                 ont           = "ALL",
                 pAdjustMethod = "BH",
                 pvalueCutoff  = 0.05,
                 qvalueCutoff  = 0.2,
                 readable      = TRUE)
  go_res=go@result
  if (dim(go_res)[1] != 0) {
    go_res$cluster=i
    allcluster_go=rbind(allcluster_go,go_res)
  }
}
head(allcluster_go[,c("ID","Description","qvalue","cluster")])
write.csv(allcluster_go,"8.monocle/BEAM/GO_branchPoint1_cluster.csv")

allcluster_go <- read.csv('8.monocle/BEAM/GO_branchPoint1_cluster.csv',row.names = 1)
i = 1
for (i in 1:4) {
  print(paste0("=========================================" , i ,"================================================"))
  go <- allcluster_go[allcluster_go$cluster == i,c("ID","Description","p.adjust","cluster")]
  go <- go[order(go$p.adjust),]
  print(paste0(go$Description[1:8]))
}

## 5.基因按照热图顺序排序####
hp.genes <- tmp1$ph_res$tree_row$labels[tmp1$ph_res$tree_row$order]
BEAM_sig <- BEAM_res[hp.genes, c("gene_short_name", "pval", "qval")]
write.csv(BEAM_sig, "8.monocle/BEAM/BEAM_sig.csv", row.names = F)


###===========================细胞通讯分析(normal_tumor)=================================
scRNA <- readRDS("3.RDS/GSE140228_anno_class.rds")
table(scRNA$celltype,scRNA$class)
sp <- "human" #human/mouse
Idents(scRNA) <- "class"
cl <- c("Normal","Tumor")#左边对照组，右边实验组
###===========================不同分组间的细胞通讯配对分析==================================

## 创建cellchat对象
sc_control <- subset(scRNA,idents=cl[1])
cc_control <- createCellChat(sc_control@assays$RNA@data,meta = sc_control@meta.data,group.by = "celltype")
sc_disease <- subset(scRNA,idents=cl[2])
cc_disease <- createCellChat(sc_disease@assays$RNA@data,meta = sc_disease@meta.data,group.by = "celltype")

## 导入配体受体数据库
# CellChatDB 是一个手动整理的文献支持的配体受体在人和小鼠中的交互数据库
# Secreted Signaling:自分泌/旁分泌信号相互作用;
# ECM:细胞外基质;
# Cell-Cell Contact细胞-细胞接触相互作用
if (sp == "human") {
  CellChatDB <- CellChatDB.human
}else{
  CellChatDB <- CellChatDB.mouse
}

## 对照组推断细胞通讯网络
cellchat <- cc_control
cellchat@DB <- CellChatDB
cellchat <- subsetData(cellchat)
cellchat <- identifyOverExpressedGenes(cellchat)
cellchat <- identifyOverExpressedInteractions(cellchat)
if (sp == "human") {
  cellchat <- projectData(cellchat, PPI.human)
}else{
  cellchat <- projectData(cellchat, PPI.mouse)
}
cellchat <- computeCommunProb(cellchat)
cellchat <- filterCommunication(cellchat, min.cells = 10)
df.net <- subsetCommunication(cellchat,slot.name = "net")
write.csv(df.net,"9.cellchat/cc_control_net_lr.csv")
cellchat <- computeCommunProbPathway(cellchat)
df.netp <- subsetCommunication(cellchat,slot.name = "netP")
write.csv(df.netp,"9.cellchat/cc_control_net_pathway.csv")
cellchat <- aggregateNet(cellchat)
cellchat <- netAnalysis_computeCentrality(cellchat, slot.name = "netP")
cc_control <- cellchat
saveRDS(cc_control,"9.cellchat/cellchat_control.rds")

## 疾病组推断细胞通讯网络
cellchat <- cc_disease
cellchat@DB <- CellChatDB
cellchat <- subsetData(cellchat)
cellchat <- identifyOverExpressedGenes(cellchat)
cellchat <- identifyOverExpressedInteractions(cellchat)
if (sp == "human") {
  cellchat <- projectData(cellchat, PPI.human)
}else{
  cellchat <- projectData(cellchat, PPI.mouse)
}
cellchat <- computeCommunProb(cellchat)
cellchat <- filterCommunication(cellchat, min.cells = 10)
df.net <- subsetCommunication(cellchat,slot.name = "net")
write.csv(df.net,"./9.cellchat/cc_disease_net_lr.csv")
cellchat <- computeCommunProbPathway(cellchat)
df.netp <- subsetCommunication(cellchat,slot.name = "netP")
write.csv(df.netp,"./9.cellchat/cc_disease_net_pathway.csv")
cellchat <- aggregateNet(cellchat)
cellchat <- netAnalysis_computeCentrality(cellchat, slot.name = "netP")
cc_disease <- cellchat
saveRDS(cc_disease,"9.cellchat/cellchat_disease.rds")

## 合并两对象
object.list <- list(control = cc_control,disease = cc_disease)
names(object.list) <- cl
cellchat <- mergeCellChat(object.list, add.names = names(object.list))
cellchat
saveRDS(cellchat,"9.cellchat/cellchat.rds")
######==============================可视化============================
## 1.所有细胞群总体观：通讯数量与强度对比####
# 柱状图
gg1 <- compareInteractions(cellchat,show.legend = F,group = c(1,2),measure = "count")
gg2 <- compareInteractions(cellchat,show.legend = F,group = c(1,2),measure = "weight")
p <- gg1 + gg2
ggsave("9.cellchat/Overview_number_strength.pdf",p,width = 6,height = 4)

# 网络图：红色代表增加，蓝色代表减少
pdf("9.cellchat/Diff_number_net.pdf",width = 5,height = 6)
netVisual_diffInteraction(cellchat,weight.scale = T)
while (!is.null(dev.list()))  dev.off()
pdf("9.cellchat/Diff_strength_net.pdf",width = 5,height = 6)
netVisual_diffInteraction(cellchat,weight.scale = T,measure = "weight")
while (!is.null(dev.list()))  dev.off()

# 热图：红色代表增加，蓝色代表减少
par(mfrow = c(1,1))
h1 <- netVisual_heatmap(cellchat)
h2 <- netVisual_heatmap(cellchat,measure = "weight")
pdf("9.cellchat/Diff_number_strength_heatmap.pdf",width = 7,height = 7)
h1+h2
while (!is.null(dev.list()))  dev.off()

# 网络图:颜色与发出信号的细胞颜色一致
pdf("9.cellchat/number_of_normal_tumor_net.pdf",width = 9,height = 5)
par(mfrow = c(1,2))
weight.max <- getMaxWeight(object.list,attribute = c("idents","count"))
for (i in 1:length(object.list)) {
  netVisual_circle(object.list[[i]]@net$count,weight.scale = T,label.edge = F,
                   edge.weight.max = weight.max[2],edge.width.max = 12,
                   title.name = paste0("Number of interaction - ",names(object.list)[i]))
}
while (!is.null(dev.list()))  dev.off()

## 2.比较与每个细胞群相关的传出（或传入）信号####
library(ComplexHeatmap)
# 总体信号模式对比
pathway.union <- union(object.list[[1]]@netP$pathways,object.list[[2]]@netP$pathways)
ht1 <- netAnalysis_signalingRole_heatmap(object.list[[1]],pattern = "all",signaling = pathway.union,
                                         title = names(object.list)[1],width = 7,height = 20,color.heatmap = "OrRd")
ht2 <- netAnalysis_signalingRole_heatmap(object.list[[2]],pattern = "all",signaling = pathway.union,
                                         title = names(object.list)[2],width = 7,height = 20,color.heatmap = "OrRd")
pdf("9.cellchat/Compare_signal_pattern_all.pdf",width = 10,height = 10)
draw(ht1 + ht2,ht_gap = unit(1.5,"cm"))
while (!is.null(dev.list()))  dev.off()

# 输出信号模式对比
pathway.union <- union(object.list[[1]]@netP$pathways,object.list[[2]]@netP$pathways)
ht1 <- netAnalysis_signalingRole_heatmap(object.list[[1]],pattern = "outgoing",signaling = pathway.union,
                                         title = names(object.list)[1],width = 7,height = 20,color.heatmap = "GnBu")
ht2 <- netAnalysis_signalingRole_heatmap(object.list[[2]],pattern = "outgoing",signaling = pathway.union,
                                         title = names(object.list)[2],width = 7,height = 20,color.heatmap = "GnBu")
pdf("9.cellchat/Compare_signal_pattern_outgoing.pdf",width = 10,height = 10)
draw(ht1 + ht2,ht_gap = unit(1.5,"cm"))
while (!is.null(dev.list()))  dev.off()

# 传入信号模式对比
pathway.union <- union(object.list[[1]]@netP$pathways,object.list[[2]]@netP$pathways)
ht1 <- netAnalysis_signalingRole_heatmap(object.list[[1]],pattern = "incoming",signaling = pathway.union,
                                         title = names(object.list)[1],width = 7,height = 20,color.heatmap = "GnBu")
ht2 <- netAnalysis_signalingRole_heatmap(object.list[[2]],pattern = "incoming",signaling = pathway.union,
                                         title = names(object.list)[2],width = 7,height = 20,color.heatmap = "GnBu")
pdf("9.cellchat/Compare_signal_pattern_incoming.pdf",width = 10,height = 10)
draw(ht1 + ht2,ht_gap = unit(1.5,"cm"))
while (!is.null(dev.list()))  dev.off()


## 3.识别特定细胞群中上调和下调的信号配体对####
levels(cellchat@idents$joint)
su <- c(2)
tu <- c(1,3:7)
# 气泡图展示上/下调配受体对差异
p1 <- netVisual_bubble(cellchat,sources.use = su,targets.use = tu,
                       comparison = c(1,2),font.size = 6,
                       max.dataset = 2,title.name = "Increased signaling",
                       angle.x = 45,remove.isolate = T)
#ggsave("Compare_LR_bubble_Increased.pdf",p1,width = 12,height = 25,units = "cm")
p2 <- netVisual_bubble(cellchat,sources.use = su,targets.use = tu,
                       comparison = c(1,2),font.size = 6,
                       max.dataset = 1,title.name = "Decreased signaling",
                       angle.x = 45,remove.isolate = T)
#ggsave("Compare_LR_bubble_Decreased.pdf",p2,width = 12,height = 25,units = "cm")
pc1 <- p1 + p2
pdf("9.cellchat/Compare_LR_regulated_su.pdf",width =17/2.54,
    height = 21/2.54)
print(pc1)
while (!is.null(dev.list()))  dev.off()

p3 <- netVisual_bubble(cellchat,sources.use = tu,targets.use = su,
                       comparison = c(1,2),font.size = 6,
                       max.dataset = 2,title.name = "Increased signaling",
                       angle.x = 45,remove.isolate = T)
#ggsave("Compare_LR_bubble_Increased.pdf",p3,width = 12,height = 25,units = "cm")
p4 <- netVisual_bubble(cellchat,sources.use = tu,targets.use = su,
                       comparison = c(1,2),font.size = 6,
                       max.dataset = 1,title.name = "Decreased signaling",
                       angle.x = 45,remove.isolate = T)
#ggsave("Compare_LR_bubble_Decreased.pdf",p4,width = 12,height = 25,units = "cm")
pc2 <- p3 + p4
pdf("9.cellchat/Compare_LR_regulated_tu.pdf",width = 17/2.54,
    height = 21/2.54)
print(pc2)
while (!is.null(dev.list()))  dev.off()

# 4.指定信号通路上/下调的信号配体对
df.net <- subsetCommunication(cellchat,slot.name = "net")
x <- df.net[[1]]
# 填写选中的配体
lig1 <- "MIF"
lig2 <- "APP"
ligend1 <- x$ligand[match(lig1,substr(x$interaction_name,1,str_count(lig1)))]
ligend2 <- x$ligand[match(lig2,substr(x$interaction_name,1,str_count(lig2)))]
choice_pathway <- x$pathway_name[which(x$ligand %in% c(ligend1,ligend2))] %>% unique()


# 和弦图
#par(mfrow = c(1,2), xpd=TRUE)
pdf(paste0("9.cellchat/Chord_", choice_pathway[1], "_", names(object.list)[2],".pdf"),width = 6,height = 6)
netVisual_chord_gene(object.list[[2]], sources.use = tu, targets.use = su,
                     signaling = choice_pathway[1],
                     slot.name = 'net', lab.cex = 0.6, small.gap = 3.5,
                     legend.pos.x = 2,legend.pos.y = 2,
                     title.name = paste0(choice_pathway[1]," signaling in ", names(object.list)[2]))
while (!is.null(dev.list()))  dev.off()
pdf(paste0("9.cellchat/Chord_", choice_pathway[1], "_", names(object.list)[1],".pdf"),width = 6,height = 6)
netVisual_chord_gene(object.list[[1]], sources.use = tu, targets.use = su,
                     signaling = choice_pathway[1],
                     slot.name = 'net', lab.cex = 0.6, small.gap = 3.5,
                     legend.pos.x = 2,legend.pos.y = 2,
                     title.name = paste0(choice_pathway[1]," signaling in ", names(object.list)[1]))
while (!is.null(dev.list()))  dev.off()

pdf(paste0("9.cellchat/Chord_", choice_pathway[2], "_", names(object.list)[1],".pdf"),width = 6,height = 6)
netVisual_chord_gene(object.list[[1]], sources.use = tu, targets.use = su,
                     signaling = choice_pathway[2],
                     slot.name = 'net', lab.cex = 0.6, small.gap = 3.5,
                     legend.pos.x = 2,legend.pos.y = 2,
                     title.name = paste0(choice_pathway[2]," signaling in ", names(object.list)[1]))
while (!is.null(dev.list()))  dev.off()
pdf(paste0("9.cellchat/Chord_", choice_pathway[2], "_", names(object.list)[2],".pdf"),width = 6,height = 6)
netVisual_chord_gene(object.list[[2]], sources.use = tu, targets.use = su,
                     signaling = choice_pathway[2],
                     slot.name = 'net', lab.cex = 0.6, small.gap = 3.5,
                     legend.pos.x = 2,legend.pos.y = 2,
                     title.name = paste0(choice_pathway[2]," signaling in ", names(object.list)[2]))
while (!is.null(dev.list()))  dev.off()


## 5.参与某条通路的所有基因在细胞群中的表达情况####
x <- subsetCommunication(cc_control,slot.name = "net")
y <- subsetCommunication(cc_disease,slot.name = "net")

#小提琴图
dir.create('9.cellchat/source')
for (i in choice_pathway) {
  p1 <- plotGeneExpression(cc_control, signaling = i)&
    theme(axis.ticks = element_line(size = 0.4),
          axis.line = element_line(size = 0.4))
  pdf(paste0("9.cellchat/source/normal_",i,"_vlnplot.pdf"),
      width = 0.3*length(unique(cc_control@idents)),
      height = 1+0.8*length(unique(c(x$ligand[x$pathway_name==i],x$receptor[x$pathway_name==i]))))
  print(p1)
  while (!is.null(dev.list()))  dev.off()
  
  p2 <- plotGeneExpression(cc_disease, signaling = i)&
    theme(axis.ticks = element_line(size = 0.4),
          axis.line = element_line(size = 0.4))
  pdf(paste0("9.cellchat/source/tumor_",i,"_vlnplot.pdf"),
      width = 0.3*length(unique(cc_disease@idents)),
      height = 1+0.8*length(unique(c(y$ligand[y$pathway_name==i],y$receptor[y$pathway_name==i]))))
  print(p2)
  while (!is.null(dev.list()))  dev.off()
}


#点图
for (i in choice_pathway) {
  p1 <- plotGeneExpression(cc_control, signaling = i,type = "dot")&
    theme(axis.ticks = element_line(size = 0.4),
          axis.line = element_line(size = 0.4))
  pdf(paste0("9.cellchat/source/normal_",i,"_dotplot.pdf"),
      width = 0.4*length(unique(cc_control@idents)),
      height = 1+0.6*length(unique(c(x$ligand[x$pathway_name==i],x$receptor[x$pathway_name==i]))))
  print(p1)
  while (!is.null(dev.list()))  dev.off()
  
  p2 <- plotGeneExpression(cc_disease, signaling = i,type = "dot")&
    theme(axis.ticks = element_line(size = 0.4),
          axis.line = element_line(size = 0.4))
  pdf(paste0("9.cellchat/source/tumor_",i,"_dotplot.pdf"),
      width = 0.4*length(unique(cc_disease@idents)),
      height = 1+0.6*length(unique(c(y$ligand[y$pathway_name==i],y$receptor[y$pathway_name==i]))))
  print(p2)
  while (!is.null(dev.list()))  dev.off()
}


# 取交集基因 -------------------------------------------------------------------

## 细胞类型A差异表达基因
scRNA <- readRDS("3.RDS/GSE140228_anno_class.rds")
Idents(scRNA) <- "celltype"
sce.markers2 <- FindAllMarkers(scRNA, test.use = "wilcox", #默认检验方法
                               logfc.threshold = 0.25, #两细胞群体差异倍数0.25以上
                               min.pct = 0.1, #检测的基因在两细胞群体具有10%以上细胞中表达
                               only.pos = F) #是否只保留上调基因

write.csv(sce.markers2,"10.intersect/DEG_per_celltype.csv")
cellA_deg <- sce.markers2 %>% filter(cluster == "Myeloid cells")
##绘制热图
scRNA1 <- subset(scRNA,downsample=100)
deg3 <- sce.markers2 %>% filter(cluster == "Myeloid cells") %>% top_n(20,wt = abs(avg_log2FC))
DoHeatmap(scRNA1, features = deg3$gene,group.by = "celltype",angle = 45,raster = F,size = 0,combine = T) +
  #scale_fill_gradientn(colors = c("blue", "white", "red"))+
  theme(axis.text = element_text(size = 6,face = "plain",colour = "black"),
        legend.text = element_text(size = 6,face = "plain",colour = "black"),
        legend.title = element_text(size = 6,face = "plain",colour = "black"),
        legend.key.height = unit(0.3,"cm"),legend.key.width = unit(0.1,"cm"))
ggsave("10.intersect/DEG_of_celltype_heatmap.pdf",width = 8,height = 8,units = "cm")
dev.off()


## 疾病与对照差异分析 
Idents(scRNA) <- "class"
sce.markers3 <- FindMarkers(scRNA, ident.1 = "Tumor",ident.2 = c("Normal"),
                            test.use = "wilcox", #默认检验方法
                            logfc.threshold = 0.25, #两细胞群体差异倍数0.25以上
                            min.pct = 0.1, #检测的基因在两细胞群体具有10%以上细胞中表达
                            only.pos = F) #是否只保留上调基因
sce.markers3$cluster <- ifelse(sce.markers3$avg_log2FC>0,"tumor","normal")
sce.markers3$gene <- rownames(sce.markers3)
write.csv(sce.markers3,"10.intersect/DEG_of_case.ctrl.csv")
##绘制热图
scRNA2 <- subset(scRNA,downsample=100)
deg2 <- sce.markers3 %>% group_by(cluster) %>% top_n(10,wt = abs(avg_log2FC))
DoHeatmap(scRNA2, features = deg2$gene,group.by = "class",angle = 45,raster = F,size = 0,combine = T) +
  #scale_fill_gradientn(colors = c("blue", "white", "red"))+
  theme(axis.text = element_text(size = 6,face = "plain",colour = "black"),
        legend.text = element_text(size = 6,face = "plain",colour = "black"),
        legend.title = element_text(size = 6,face = "plain",colour = "black"),
        legend.key.height = unit(0.3,"cm"),legend.key.width = unit(0.1,"cm"))
ggsave("10.intersect/DEG_of_case.ctrl_heatmap.pdf",width = 8,height = 8,units = "cm")
dev.off()
## 取交集

# 韦恩图 ---------------------------------------------------------------------
#绘制成 pdf 格式
#将 filename 设置成 NULL
#将画出来的图先保存到 venn.plot中
library(futile.logger)
library(VennDiagram)
library(grDevices)
genes<-read.csv('10.intersect/DEG_per_celltype.csv',row.names = 1)
genes <- genes %>% filter(cluster == "Myeloid cells")
genes1<-read.csv('10.intersect/DEG_of_case.ctrl.csv',row.names = 1)
venn.plot = venn.diagram(
  x = list(
    on.off = genes$gene,
    case.ctrl = genes1$gene
  ),  
  cat.col = c("red",
              "blue"
  ),
  fill = c("red",
           "blue"
  ),
  filename = NULL
)
#将 venn.plot 通过 grid.draw 画到pdf文件中
pdf("10.intersect/venn.pdf")
grid.draw(venn.plot)
dev.off()

genes <- intersect(genes$gene,genes1$gene)
write.table(data.frame(gene_name = genes),"10.intersect/intersect_gene.txt",row.names = F)


# 交集基因GO KEGG富集分析 ---------------------------------------------------------


library(ggplot2)
library(clusterProfiler)
library(GOplot) 
library(dplyr)
library(ggrepel)

#genes为待做富集分析的基因集

sp <- "org.Hs.eg.db"
genes <- read.table('10.intersect/intersect_gene.txt',header = T)[,1]
#ID转换
genes_id <- genes
genes_id <- bitr(genes_id,fromType = "SYMBOL",toType = "ENTREZID",
                 OrgDb = sp,drop = T)
dir.create('10.intersect/GOKEGG')
####GO富集####
ego_n <- enrichGO(gene = genes_id$ENTREZID,
                  OrgDb = sp,
                  keyType = 'ENTREZID',
                  ont = "ALL", 
                  pAdjustMethod = "BH",
                  pvalueCutoff = 0.05,
                  qvalueCutoff = 0.2,
                  readable = T)
ego_list <- data.frame(ego_n)
write.csv(ego_list, "10.intersect/GOKEGG/enrichGO.csv")

####KEGG富集####
library(tidygraph)
kegg_name<-read.table('prepare/KEGG_pathway_name.txt',sep='\t',header = T)
rownames(kegg_name)<-kegg_name$path_id
genelist <- pull(genes_id,ENTREZID)
ekegg <- enrichKEGG(gene = genelist, 
                    organism = 'hsa',
                    keyType = "kegg",
                    pAdjustMethod = "BH",
                    pvalueCutoff = 0.05,
                    use_internal_data = T)
ekegg_list <- data.frame(ekegg)
ekegg_list$Description<-kegg_name[ekegg_list$ID,'path_name']
entrezid=strsplit(ekegg_list$geneID,"/")
symbol=sapply(entrezid,function(x){
  y=bitr(x, fromType="ENTREZID", toType="SYMBOL", OrgDb="org.Hs.eg.db")
  #一对多，取第一个
  y=y[!duplicated(y$ENTREZID),-1]
  y=paste(y,collapse = "/")
})
ekegg_list$geneID = symbol
write.csv(ekegg_list,"10.intersect/GOKEGG/enrichKEGG.csv")

#GO富集棒棒糖图，展示BP、CC、MF的显著性前三条目
library(stringr)
library(ggpubr)
g<-read.csv("10.intersect/GOKEGG/enrichGO.csv")
g$pvalue <- -log10(g$pvalue)
g1=g %>% group_by(ONTOLOGY) %>% top_n(3,wt = pvalue)
g1plot<-ggdotchart(g1, x="Description", y="pvalue", color = "ONTOLOGY",
                   sorting = "descending",   #上升排序，区别于desc
                   add = "segments",    #增加线段
                   xlab = 'GO',ylab = "-log10(pvalue)",
                   rotate = T,       #横向显示
                   dot.size = 7,        #圆圈大小
                   ggtheme = theme_pubr()+
                     theme(axis.text.y = element_text(size = 6))
)+scale_x_discrete(labels=function(x) str_wrap(x, width=35))

ggsave("10.intersect/GOKEGG/GO.pdf",height = 8,width = 15,units = "cm")

#KEGG富集棒棒糖图，展示显著性前9通路
e<-read.csv("10.intersect/GOKEGG/enrichKEGG.csv")
e$pvalue <- -log10(e$pvalue)
n<-ifelse(nrow(e)>9,9,nrow(e))
e1plot<-ggdotchart(e[1:n,], x="Description", y="pvalue", color = "Description",
                   palette = colorRampPalette(colors = c("#4DBBD5", "#E64B35", "#00A087"))(n),     #配色方案
                   sorting = "descending",   #上升排序，区别于desc
                   add = "segments",    #增加线段
                   add.params = list(color = colorRampPalette(colors = c("#4DBBD5", "#E64B35", "#00A087"))(n), size = 1),
                   xlab = 'KEGG',ylab = "-log10(pvalue)",
                   rotate = T,       #横向显示
                   dot.size = 7,        #圆圈大小
                   ggtheme = theme_pubr()+
                     theme(axis.text.y = element_text(size = 12))
)+NoLegend()+scale_x_discrete(labels=function(x) str_wrap(x, width=35))

ggsave("10.intersect/GOKEGG/KEGG.pdf",height = 10,width = 18,units = "cm")

#基因logFC数据整理
genes1<-read.csv('10.intersect/DEG_of_case.ctrl.csv',row.names = 1)
genes1<-genes1[genes,c("gene","avg_log2FC")]
colnames(genes1) <- c('ID','logFC')
#富集结果整理
ego_list1 <- ego_list[,c('ONTOLOGY','ID','Description','Count','p.adjust','geneID')]
ekegg_list$ONTOLOGY <- "KEGG"
ekegg_list1 <- ekegg_list[,c('ONTOLOGY','ID','Description','Count','p.adjust','geneID')]
go_kegg <- rbind(ego_list1,ekegg_list1)
colnames(go_kegg) <- c('category','ID','term','count','adj_pval','genes')
go_kegg$genes <- gsub("/",",",go_kegg$genes)

####计算z-score####
circ <- circle_dat(go_kegg, genes1)
write.csv(circ,"10.intersect/GOKEGG/go_kegg_zscore.csv")

#选取子集
x <- circ[,c(2,8)]
x <- x[!duplicated(x),]
circ1 <- merge(go_kegg,x,by = "ID")
circ2 <- circ1 %>% arrange(adj_pval) %>%  group_by(category) %>% do(head(.,n = 3))

#柱状图
#GOBar(subset(circ2, category == 'BP'))
GOBar(circ2,display = 'single',order.by.zscore = T)#display = 'multiple'
ggsave("10.intersect/GOKEGG/GOBar.pdf",width = 5.5,height = 7)

#气泡图
source("prepare/myGOBubble.R") #myGOBubble见后面模块
environment(myGOBubble) <- environment(GOBubble)
#reduced_circ <- reduce_overlap(circ, overlap = 0.75)
myGOBubble(circ, title = '', colour = brewer.pal(4, "Set3"), display = 'single', labels = 3,table.legend = F)  
ggsave("10.intersect/GOKEGG/GOBubble.pdf",width = 6,height = 5)

#圈图
source("prepare/myGOCircle.R")#myGOCircle见后面模块
environment(myGOCircle) <- environment(GOCircle)
pdf("10.intersect/GOKEGG/GOCircle.pdf",width = 6.7,height = 3.4)
myGOCircle(circ, table.legend = T,nsub = circ2$ID,label.fontface = "plain",label.size = 1.25)
dev.off()

#弦图
#chord <- chord_dat(data = circ, genes = genes1, process = circ2$ID)
circ3<-circ[circ$ID%in%circ2$ID,]
top2 = circ3 %>% group_by(ID) %>% top_n(2,abs(logFC))
if(length(unique(top2$genes))<10){top2 = circ3 %>% group_by(ID) %>% top_n(3,abs(logFC))
print('genes=3')}
genes3<-genes1[genes1$ID%in%top2$genes,]
chord <- chord_dat(data = circ3, genes = genes3, process = circ2$ID)

source("prepare/myGOChord.R")#myGOChord见后面模块
environment(myGOChord) <- environment(GOChord)
myGOChord(chord, space = 0.02, gene.order = 'logFC', gene.space = 0.25, gene.size = 3,
          limit = c(0, 0),ribbon.col=colorRampPalette(brewer.pal(12, "Set3"))(length(circ2$ID)))
ggsave("10.intersect/GOKEGG/GOChord.pdf",width = 9.2,height = 10.5)
