# Supplementary material for: A novel single-cell model reveals ferroptosis-associated biomarkers for individualized therapy and prognostic prediction in hepatocellular carcinoma
Source: BMC Biol. 2024 Jun 10;22:133. doi: 10.1186/s12915-024-01931-z (PMC11163722; doi:10.1186/s12915-024-01931-z)
Supplement: Supplementary file 21 — Additional file 21: Retrieval of the external validation dataset ICGC-LIHC-JP from the ICGC official website. [file 12915_2024_1931_MOESM21_ESM.zip › codes/code of BulkRNA/Execution of R.R]

####运行环境####

setwd('HCC/mRNA/')
source('prepare/R包加载.R')
#颜色主题,去转录组分析模块代码里复制新的颜色主题
colors=c("#4DBBD5", "#E64B35","#00A087", "#3C5488", "#F39B7F", "#FBB96F")

####1.数据处理（TCGA）####
####参数####
#TCGA项目的名称
project="TCGA-LIHC"
####运行####
source('prepare/TCGA数据处理.R')

####2.差异分析####
####参数####

#log2转换之后的表达矩阵和分组信息路径
exp_path='data/TCGA-LIHC_tpm_log.csv'
group_path='data/TCGA-LIHC_group.csv'
keygene_path='../scRNA/10.intersect/intersect_gene.txt'

#分组信息文件中的分组名,test是实验组，control是对照组
test="tumor"
control="control"

#差异分析阈值
P="p.adj"
#可选"p","p.adj"
P_value=0.05
#可选0.05,0.01
logFC_value=0.5
#可选0,0.5,1,2
####运行####
source('prepare/差异分析.R')

####3.构建预后模型####
####参数1####
#仅肿瘤样本的表达矩阵和临床信息以及感兴趣的基因路径
tumor_exp_path='data/TCGA-LIHC_tpm_log_tumor.csv'
tumor_cli_path='data/TCGA-LIHC_clinical.csv'

#随机数种子取值范围
seed_range=1:100

#ROC、列线图、校准曲线用到的时间
years=c(1,3,5)
#可选c(1,3,5),c(1,2,3)
####运行####
source('prepare/cox_lasso.R')#最主流的预后模型构建方法

#当lasso出不来结果时可选用以下方式进行构建模型
#source('prepare/survival_boruta.R')#这个运行时间很长，随机数种子范围1：1000跑了两个小时

#source('prepare/cox_stepwise.R')#这个方法没前两个那么具有说服力，但是非常容易出结果

####参数2####
#构建预后模型采用的方法
prognosis_method="cox_lasso"


#根据前面的结果挑选合适的随机数种子
prognosis_seed=75

####运行####
source('prepare/prognosis.R')

####4.构建列线图模型####
source('prepare/nomogram.R')


####5.高低风险组分析汇总####
####参数####
TCGA=TRUE 

source('prepare/高低风险组分析汇总.R')
