# Supplementary material for: A novel single-cell model reveals ferroptosis-associated biomarkers for individualized therapy and prognostic prediction in hepatocellular carcinoma
Source: BMC Biol. 2024 Jun 10;22:133. doi: 10.1186/s12915-024-01931-z (PMC11163722; doi:10.1186/s12915-024-01931-z)
Supplement: Supplementary file 21 — Additional file 21: Retrieval of the external validation dataset ICGC-LIHC-JP from the ICGC official website. [file 12915_2024_1931_MOESM21_ESM.zip › codes/code of BulkRNA/R scripts of preparation/My.stepwise.coxph_1.R]

My.stepwise.coxph_1<-function (Time = NULL, T1 = NULL, T2 = NULL, Status = NULL, variable.list, 
                                in.variable = "NULL", data, sle = 0.15, sls = 0.15, vif.threshold = 999) 
{
  univar.pvalue <- NULL
  temp.model <- NULL
  if (is.null(T2)) {
    initial.model <- coxph(as.formula(paste("Surv(", Time, 
                                            ", ", Status, ") ~ ", paste(in.variable, collapse = "+"), 
                                            sep = "")), data = data, method = "efron")
  }
  else if (is.null(T2)) {
    initial.model <- coxph(as.formula(paste("Surv(", Time, 
                                            ", ", Status, ") ~ ", paste(in.variable, collapse = "+"), 
                                            sep = "")), data = data, method = "efron")
  }
  else if (is.null(Time)) {
    initial.model <- coxph(as.formula(paste("Surv(", T1, 
                                            ", ", T2, ", ", Status, ") ~ ", paste(in.variable, 
                                                                                  collapse = "+"), sep = "")), data = data, method = "efron")
  }
  else if (is.null(Time)) {
    initial.model <- coxph(as.formula(paste("Surv(", T1, 
                                            ", ", T2, ", ", Status, ") ~ ", paste(in.variable, 
                                                                                  collapse = "+"), sep = "")), data = data, method = "efron")
  }
  if (is.null(initial.model$coefficients)) {
    for (i in 1:length(variable.list)) {
      if (is.null(T2)) {
        uni.model <- coxph(as.formula(paste("Surv(", 
                                            Time, ", ", Status, ") ~ ", variable.list[i], 
                                            sep = "")), data = data, method = "efron")
      }
      if (is.null(Time)) {
        uni.model <- coxph(as.formula(paste("Surv(", 
                                            T1, ", ", T2, ", ", Status, ") ~ ", variable.list[i], 
                                            sep = "")), data = data, method = "efron")
      }
      univar.pvalue[i] <- summary(uni.model)$coefficients[5]
    }
    variable.list1 <- variable.list[univar.pvalue <= 0.9 & 
                                      !is.na(univar.pvalue)]
    univar.pvalue1 <- univar.pvalue[univar.pvalue <= 0.9 & 
                                      !is.na(univar.pvalue)]
    uni.x <- variable.list1[which.min(univar.pvalue1)]
    if (length(uni.x) > 0) {
      if (is.null(T2)) {
        formula <- as.formula(paste("Surv(", Time, ", ", 
                                    Status, ") ~ ", uni.x, sep = ""))
        temp.model <- coxph(formula, data = data, method = "efron")
        if (length(temp.model$coefficients) > 1) {
          print(vif(glm(paste(Status, paste(names(temp.model$coefficients), 
                                            collapse = "+"), sep = "~"), data = data, 
                        family = binomial(link = "logit"))))
        }
      }
      if (is.null(Time)) {
        formula <- as.formula(paste("Surv(", T1, ", ", 
                                    T2, ", ", Status, ") ~ ", uni.x, sep = ""))
        temp.model <- coxph(formula, data = data, method = "efron")
      }
      cat("# --------------------------------------------------------------------------------------------------\n")
      cat("# Initial Model:\n")
      print(summary(temp.model))
    }
  }
  else if (!is.null(initial.model$coefficients)) {
    temp.model <- initial.model
    cat("# --------------------------------------------------------------------------------------------------\n")
    cat("# Initial Model:\n")
    print(summary(temp.model))
  }
  if (length(temp.model$coefficients) > 1) {
    cat("--------------- Variance Inflating Factor (VIF) ---------------\n")
    cat("Multicollinearity Problem: Variance Inflating Factor (VIF) is bigger than 10 (Continuous Variable) or is bigger than 2.5 (Categorical Variable)\n")
    print(vif(glm(paste(Status, paste(names(temp.model$coefficients), 
                                      collapse = "+"), sep = "~"), data = data, family = binomial(link = "logit"))))
  }
  i <- 0
  break.rule <- TRUE
  while (break.rule) {
    i <- i + 1
    if (i == 1) {
      variable.list2 <- setdiff(variable.list, all.vars(temp.model$formula))
    }
    else {
      variable.list2 <- setdiff(variable.list, c(all.vars(temp.model$formula), 
                                                 out.x))
      out.x <- NULL
    }
    if (length(variable.list2) != 0) {
      anova.pvalue <- NULL
      mv.pvalue <- NULL
      vif.value <- NULL
      for (k in 1:length(variable.list2)) {
        model <- update(temp.model, as.formula(paste(". ~ . + ", 
                                                     variable.list2[k], sep = "")))
        if (length(model$coefficients) > 1) {
          if (sum(is.na(model$coefficients)) != 0) {
            anova.pvalue[k] <- 1
            mv.pvalue[k] <- 1
            vif.value[k] <- 999
          }
          else {
            anova.pvalue[k] <- anova(temp.model, model)[2, 
                                                        "P(>|Chi|)"]
            mv.pvalue[k] <- summary(model)$coefficients[nrow(summary(model)$coefficients), 
                                                        "Pr(>|z|)"]
            model.vif <- vif(glm(as.formula(paste(Status, 
                                                  paste(names(model$coefficients), collapse = "+"), 
                                                  sep = "~")), data = data, family = binomial(link = "logit")))
            vif.value[k] <- model.vif[length(model.vif)]
          }
        }
      }
      variable.list2.1 <- variable.list2[mv.pvalue <= 0.9 & 
                                           !is.na(mv.pvalue) & vif.value <= vif.threshold]
      anova.pvalue2 <- anova.pvalue[mv.pvalue <= 0.9 & 
                                      !is.na(mv.pvalue) & vif.value <= vif.threshold]
      mv.pvalue2 <- mv.pvalue[mv.pvalue <= 0.9 & !is.na(mv.pvalue) & 
                                vif.value <= vif.threshold]
      enter.x <- variable.list2.1[anova.pvalue2 == min(anova.pvalue2, 
                                                       na.rm = TRUE) & anova.pvalue2 <= sle]
      wald.p <- mv.pvalue2[anova.pvalue2 == min(anova.pvalue2, 
                                                na.rm = TRUE) & anova.pvalue2 <= sle]
      if (length(setdiff(enter.x, NA)) != 0) {
        if (length(enter.x) > 1) {
          enter.x <- enter.x[which.min(wald.p)]
        }
        cat("# --------------------------------------------------------------------------------------------------", 
            "\n")
        cat(paste("### iter num = ", i, ", Forward Selection by LR Test: ", 
                  "+ ", enter.x, sep = ""), "\n")
        temp.model <- update(temp.model, as.formula(paste(". ~ . + ", 
                                                          enter.x, sep = "")))
        print(summary(temp.model))
        cat("--------------- Variance Inflating Factor (VIF) ---------------\n")
        cat("Multicollinearity Problem: Variance Inflating Factor (VIF) is bigger than 10 (Continuous Variable) or is bigger than 2.5 (Categorical Variable)\n")
        if (length(temp.model$coefficients) > 1) {
          print(vif(glm(paste(Status, paste(names(temp.model$coefficients), 
                                            collapse = "+"), sep = "~"), data = data, 
                        family = binomial(link = "logit"))))
        }
      }
    }
    else {
      enter.x <- NULL
    }
    if (i == 1 & length(enter.x) == 0) {
      cat("# ==================================================================================================", 
          "\n")
      cat(paste("*** Stepwise Final Model (in.lr.test: sle = ", 
                sle, "; variable selection restrict in vif = ", 
                vif.threshold, "):", sep = ""), "\n")
      print(summary(temp.model))
      break
    }
    else {
      variable.list3 <- setdiff(rownames(summary(temp.model)$coefficients), 
                                c(enter.x, in.variable))
      if (length(variable.list3) != 0) {
        anova.pvalue <- NULL
        for (k in 1:length(variable.list3)) {
          model <- update(temp.model, as.formula(paste(". ~ . - ", 
                                                       variable.list3[k], sep = "")))
          anova.pvalue[k] <- anova(model, temp.model)[2, 
                                                      "P(>|Chi|)"]
        }
        out.x <- variable.list3[anova.pvalue == max(anova.pvalue, 
                                                    na.rm = TRUE) & anova.pvalue > sls]
        out.x <- setdiff(out.x, NA)
        if (length(out.x) != 0) {
          if (length(out.x) > 1) {
            out.x.1 <- out.x
            for (j in 1:length(out.x)) {
              out.x[j] <- out.x.1[(length(out.x) - j + 
                                     1)]
            }
            wald.p <- rep(NA, length(out.x))
            for (j in 1:length(out.x)) {
              wald.p[j] <- summary(temp.model)$coefficients[, 
                                                            "Pr(>|z|)"][rownames(summary(temp.model)$coefficients) == 
                                                                          out.x[j]]
            }
            out.x <- out.x[which.max(wald.p)]
          }
          cat("# --------------------------------------------------------------------------------------------------", 
              "\n")
          cat(paste("### iter num = ", i, ", Backward Selection by LR Test: ", 
                    "- ", out.x, sep = ""), "\n")
          temp.model <- update(temp.model, as.formula(paste(". ~ . - ", 
                                                            out.x, sep = "")))
          print(summary(temp.model))
          cat("--------------- Variance Inflating Factor (VIF) ---------------\n")
          cat("Multicollinearity Problem: Variance Inflating Factor (VIF) is bigger than 10 (Continuous Variable) or is bigger than 2.5 (Categorical Variable)\n")
          if (length(temp.model$coefficients) > 1) {
            print(vif(glm(paste(Status, paste(names(temp.model$coefficients), 
                                              collapse = "+"), sep = "~"), data = data, 
                          family = binomial(link = "logit"))))
          }
        }
      }
      else {
        out.x <- NULL
      }
    }
    if ((length(enter.x) + length(out.x)) == 0) {
      final.model <- temp.model
      cat("# ==================================================================================================", 
          "\n")
      cat(paste("*** Stepwise Final Model (in.lr.test: sle = ", 
                sle, "; out.lr.test: sls = ", sls, "; variable selection restrict in vif = ", 
                vif.threshold, "):", sep = ""), "\n")
      print(summary(final.model))
      cat("--------------- Variance Inflating Factor (VIF) ---------------\n")
      cat("Multicollinearity Problem: Variance Inflating Factor (VIF) is bigger than 10 (Continuous Variable) or is bigger than 2.5 (Categorical Variable)\n")
      if (length(final.model$coefficients) > 1) {
        print(vif(glm(paste(Status, paste(names(final.model$coefficients), 
                                          collapse = "+"), sep = "~"), data = data, family = binomial(link = "logit"))))
      }
      break.rule <- FALSE
    }
    enter.x <- NULL
  }
  return(final.model)
}
