# Supplementary material for: A novel single-cell model reveals ferroptosis-associated biomarkers for individualized therapy and prognostic prediction in hepatocellular carcinoma
Source: BMC Biol. 2024 Jun 10;22:133. doi: 10.1186/s12915-024-01931-z (PMC11163722; doi:10.1186/s12915-024-01931-z)
Supplement: Supplementary file 21 — Additional file 21: Retrieval of the external validation dataset ICGC-LIHC-JP from the ICGC official website. [file 12915_2024_1931_MOESM21_ESM.zip › codes/code of BulkRNA/R scripts of preparation/R package_loading.R]

#加载R包
library(TCGAbiolinks)
library(SummarizedExperiment)
library(stringr)
library(limma)
library(dplyr)
library(pheatmap)
library(ggplot2)
library(ggrepel)
library(survival)
library(survminer)
library(timeROC)
library(glmnet)
library(Boruta)
library(rms)
library(ImageGP)
library(My.stepwise)
library(clusterProfiler)
library(Seurat)
library(tidygraph)
library(GOplot)
library(GSEABase)
library(enrichplot)
library(cowplot)
library(msigdbr)
library(GSVA)
library(RColorBrewer)
library(tidyr)
library(tibble)
library(tidyverse)
library(reshape2)
library(Hmisc)
library(ggExtra)
library(maftools)
library(oncoPredict)
library(data.table)
library(gtools)
library(ggpubr)
library(hrbrthemes)
library(viridis)
library(GEOquery)
library(nomogramEx)
library(ggplotify)
library(plyr)
library(tableone)
library(forestplot)
if (!requireNamespace("KEGG.db", quietly = TRUE))install.packages("prepare/KEGG.db_1.0.tar.gz",repos=NULL,type="source")
library(KEGG.db)

print('加载完成')
