# Supplementary material for: A novel single-cell model reveals ferroptosis-associated biomarkers for individualized therapy and prognostic prediction in hepatocellular carcinoma
Source: BMC Biol. 2024 Jun 10;22:133. doi: 10.1186/s12915-024-01931-z (PMC11163722; doi:10.1186/s12915-024-01931-z)
Supplement: Supplementary file 21 — Additional file 21: Retrieval of the external validation dataset ICGC-LIHC-JP from the ICGC official website. [file 12915_2024_1931_MOESM21_ESM.zip › codes/code of BulkRNA/R scripts of preparation/Validataion of ICGC.R]

setwd('HCC/mRNA/')
TME.results <- read.csv("risk_high_vs_low/ssGSEA/ssGSEA.csv",row.names = 1)
TME_r <- TME.results %>% t()
rownames(TME_r)<-gsub('[.]','-',rownames(TME_r))
total_risk <- read.table('prognosis/totalRisk.txt',header = T,sep = '\t')
train_risk <- read.table('prognosis/trainRisk.txt',header = T,sep = '\t')
varify_risk <- read.table('prognosis/varifyRisk.txt',header = T,sep = '\t')
table(rownames(TME_r) == rownames(total_risk))

TME_re_total <- cbind(TME_r[rownames(total_risk),c("Activated CD4 T cell","Central memory CD4 T cell","Effector memeory CD4 T cell","Activated B cell","Immature  B cell","Memory B cell")],
                total_risk[,c("fustat","futime")])
TME_re_train <- cbind(TME_r[rownames(train_risk),c("Activated CD4 T cell","Central memory CD4 T cell","Effector memeory CD4 T cell","Activated B cell","Immature  B cell","Memory B cell")],
                      train_risk[,c("fustat","futime")])
TME_re_varify <- cbind(TME_r[rownames(varify_risk),c("Activated CD4 T cell","Central memory CD4 T cell","Effector memeory CD4 T cell","Activated B cell","Immature  B cell","Memory B cell")],
                       varify_risk[,c("fustat","futime")])

for (i in 1:6) {
  TME_roc_total <- TME_re_total[,c(i,7:8)]
  colnames(TME_roc_total)[1] <- 'riskScore'
  TME_roc_train <- TME_re_train[,c(i,7:8)]
  colnames(TME_roc_train)[1] <- 'riskScore'
  TME_roc_varify <- TME_re_varify[,c(i,7:8)]
  colnames(TME_roc_varify)[1] <- 'riskScore'
  
  name_roc <- colnames(TME_re_total)[i]
  
  write.table(TME_roc_total,paste0('售后2/',name_roc,'_totalrisk.txt'),sep = '\t')
  write.table(TME_roc_train,paste0('售后2/',name_roc,'_trainrisk.txt'),sep = '\t')
  write.table(TME_roc_varify,paste0('售后2/',name_roc,'_varifyrisk.txt'),sep = '\t')
  bioROC(inputFile=paste0('售后2/',name_roc,'_totalrisk.txt'), rocFile=paste0('售后2/',name_roc,'_totalrisk.ROC.pdf'))
  bioROC(inputFile=paste0('售后2/',name_roc,'_trainrisk.txt'), rocFile=paste0('售后2/',name_roc,'_trainrisk.ROC.pdf'))
  bioROC(inputFile=paste0('售后2/',name_roc,'_varifyrisk.txt'), rocFile=paste0('售后2/',name_roc,'_varifyrisk.ROC.pdf'))
}


# 外部验证ICGC_JP -------------------------------------------------------------
library(readr)
library(tibble)
library(reshape2)
library(data.table)
exp_seq <- read_delim("./售后/ICGC-LIHC-JP/exp_seq.tsv.gz", "\t", escape_double = FALSE, trim_ws = TRUE)
exp_file <- exp_seq[,c(1,3,8,10)]
specimen_file <- read_delim(file="./售后/ICGC-LIHC-JP/specimen.tsv.gz",delim="\t",col_names = TRUE)
specimen_simplify_file <-   specimen_file %>% mutate(specimen_type=ifelse(specimen_type=="Primary tumour - solid tissue",
                                                                          "Primary tumour","Others"))
specimen_simplify_file <- dplyr::select(specimen_simplify_file,c(1,5,7))
merge_df <- merge(exp_file,specimen_simplify_file,by="icgc_specimen_id",all.x=TRUE)
tmp <- merge_df[merge_df$specimen_type=='Primary tumour',c(5,3,4)] %>% tbl_df()
colnames(tmp)[1] <- 'sample_id'
exp = dcast(data.table(tmp),gene_id~sample_id,
            value.var="raw_read_count",fun.aggregate = max) %>%
  column_to_rownames("gene_id") %>%
  as.matrix()

gene_length<-read.csv('/work/database/GRCh38.108_gene_length.csv',row.names = 1)
gene<-intersect(rownames(exp),gene_length$gene_name)
count1<-exp
count1[count1 == Inf | count1 == -Inf] <- NA
count1 <- count1[!apply(count1, 1, function(x) any(is.na(x))), ]


gene_length1<-gene_length
gene_length1 <- gene_length1[!duplicated(gene_length1$gene_name),]
#TPM计算
kb <- gene_length1$length / 1000
head(kb)
rpk <- count1 / kb
head(rpk)
tpm <- t(t(rpk)/colSums(rpk) * 1000000)
range(tpm)
tpm <- log2(tpm+1)

ICGC_exp <- tpm %>% as.matrix()
ICGC_exp <- ICGC_exp[,colnames(ICGC_exp) %in% rownames(lasso_ICGC_JP)]
write.csv(ICGC_exp,'售后2/ICGC_tumor_exp.csv')

lasso_ICGC_JP <- read.table('售后/ICGC-LIHC-JP/ICGC_JPRisk.txt',sep = '\t')

####ssGSEA####
library(GSVA)
dir.create('售后2/ssGSEA')
exp<-as.matrix(ICGC_exp)#行为基因列为样本的矩阵
load('prepare/celltype28.rda')
##参数设置
min.sz = 2 # 单个基因集基因数下限
max.sz = 10000 # 基因数上限
parallel.sz= 10 # 并行处理cpu数量
mx.diff= T # ES 计算为最大正和负随机游走偏差之间的幅度差。
tau=0.25 # 默认1，tau=1 when method="gsva" and tau=0.25 when method="ssgsea" 
method='ssgsea' # 默认
kcdf = "Gaussian" # 默认"Gaussian"，当输入数值为整数时，设置为"Poisson"
#ssGSEA生成普通转录组中单细胞的细胞类型的细胞丰度
ssgsea = gsva(expr=exp, gset.idx.list=celltype28, 
              method=method, kcdf=kcdf, min.sz=min.sz, max.sz=max.sz, 
              parallel.sz=parallel.sz, mx.diff=mx.diff )


#min-max标准化
ssgsea.1 <- ssgsea
ssgsea.2<-ssgsea.1
for (i in colnames(ssgsea.1)) { 
  ssgsea.2[,i] <- (ssgsea.1[,i] -min(ssgsea.1[,i]))/(max(ssgsea.1[,i] )-min(ssgsea.1[,i] ))
}

write.csv(ssgsea.2,'售后2/ssGSEA/ssGSEA.csv')

bioROC=function(inputFile=null, rocFile=null){
  #读取输入文件
  rt=read.table(inputFile, header=T, sep="\t", check.names=F)
  #ROC曲线
  ROC_rt=timeROC(T=rt$futime, delta=rt$fustat,
                 marker=rt$riskScore, cause=1,
                 weighting='aalen',
                 times=years, ROC=TRUE)
  while (!is.null(dev.list()))  dev.off()
  pdf(file=rocFile,width=8/2.54,height=7/2.54)
  par(family="sans",ps="7",oma = c(0,0,0,0),mar=c(4,4,1,1))
  plot(ROC_rt,time=years[1],col=colors[3],title=FALSE,lwd=2)
  plot(ROC_rt,time=years[2],col=colors[2],add=TRUE,title=FALSE,lwd=2)
  plot(ROC_rt,time=years[3],col=colors[1],add=TRUE,title=FALSE,lwd=2)
  legend('bottomright',
         c(paste0('AUC at ',years[1],' years: ',sprintf("%.03f",ROC_rt$AUC[1])),
           paste0('AUC at ',years[2],' years: ',sprintf("%.03f",ROC_rt$AUC[2])),
           paste0('AUC at ',years[3],' years: ',sprintf("%.03f",ROC_rt$AUC[3]))),
         col=c(colors[3],colors[2],colors[1]),lwd=2,bty = 'n')
  dev.off()
}


#读取
library(timeROC)
library(survival)
years=c(1,3,5)
TME.results <- read.csv("售后2/ssGSEA/ssGSEA.csv",row.names = 1)
TME_r <- TME.results %>% t()
TME_re_LIHC <- cbind(TME_r[rownames(lasso_ICGC_JP),c("Activated CD4 T cell","Central memory CD4 T cell","Effector memeory CD4 T cell","Immature  B cell")],
                     lasso_ICGC_JP[,c("fustat","futime")])
for (i in 1:4) {
  TME_roc_JP <- TME_re_LIHC[,c(i,5:6)]
  colnames(TME_roc_JP)[1] <- 'riskScore'
  name_roc <- colnames(TME_re_LIHC)[i]
  
  write.table(TME_roc_JP,paste0('售后2/',name_roc,'_LIHC_JP_risk.txt'),sep = '\t')
  bioROC(inputFile=paste0('售后2/',name_roc,'_LIHC_JP_risk.txt'), rocFile=paste0('售后2/',name_roc,'_LIHC_JP_risk.ROC.pdf'))
}
