# Supplementary material for: A novel single-cell model reveals ferroptosis-associated biomarkers for individualized therapy and prognostic prediction in hepatocellular carcinoma
Source: BMC Biol. 2024 Jun 10;22:133. doi: 10.1186/s12915-024-01931-z (PMC11163722; doi:10.1186/s12915-024-01931-z)
Supplement: Supplementary file 21 — Additional file 21: Retrieval of the external validation dataset ICGC-LIHC-JP from the ICGC official website. [file 12915_2024_1931_MOESM21_ESM.zip › codes/code of BulkRNA/R scripts of preparation/prognosis.R]

####读取数据####
total_tumor<-read.csv(tumor_exp_path,row.names = 1)
total_tumor_cli<-read.csv(tumor_cli_path,row.names = 1)
colnames(total_tumor)<-gsub('[.]','-',colnames(total_tumor))
DEG<-read.csv(paste0('DEG/',test,'-',control,'_DEG.csv'),row.names = 1)
keygene<-read.table(keygene_path,sep = "\t",header = T)[,1]

gene<-intersect(DEG$gene_symbol[DEG$group!='no'],keygene)

total<-cbind(t(total_tumor[gene,]),total_tumor_cli[,c('fustat','futime')])

set.seed(prognosis_seed)
ind <- sample(2, nrow(total), replace = T, prob = c(0.7, 0.3))
train <- total[ind==1,]
varify <- total[ind==2,]

####构建模型####
if(prognosis_method=='cox_lasso'){
  cox_gene<-read.csv('prognosis/cox_gene.csv',row.names = 1)[,1]
  ####lasso####
  #对与生存显著相关的基因进行LASSO回归构建预后模型
  library(glmnet)
  x<-as.matrix(train[,cox_gene])
  y<-train[,c("fustat","futime")]
  y <- as.matrix(survival::Surv(y$futime, y$fustat))
  
  fit <-glmnet(x,y,family = "cox",alpha = 1)
  while (!is.null(dev.list()))  dev.off()
  pdf('prognosis/LASSO1.pdf',width = 8/2.54,height = 8/2.54)
  par(family="sans",ps="7",oma = c(0,0,0,0),mar=c(4,4,3,1))
  plot(fit,xvar="lambda",label=F)
  dev.off()
  #主要在做交叉验证,lasso
  fitcv <- cv.glmnet(x,y,family="cox", alpha=1,nfolds=10)
  while (!is.null(dev.list()))  dev.off()
  pdf('prognosis/LASSO2.pdf',width = 8/2.54,height = 8/2.54)
  par(family="sans",ps="7",oma = c(0,0,0,0),mar=c(4,4,3,1))
  plot(fitcv)
  dev.off()
  coefficient <- coef(fitcv, s="lambda.min")
  Active.Index <- which(as.numeric(coefficient) != 0)
  lasso_coefficients <- as.numeric(coefficient)[Active.Index]
  lasso_gene <- rownames(coefficient)[Active.Index]
  names(lasso_coefficients)<-lasso_gene
  write.csv(lasso_coefficients,'prognosis/prognosis_coefficients.csv')
  
  lasso_train<-train[,c(lasso_gene,'fustat','futime')]
  lasso_varify<-varify[,c(lasso_gene,'fustat','futime')]
  
  x_risk<-function(x){
    a<-as.data.frame(lapply(lasso_gene,function(i){x[,i]*lasso_coefficients[i]}))
    a$risk<-apply(a,1,sum)
    return(a$risk)
  }
  
  lasso_train$riskScore<-x_risk(lasso_train)
  lasso_varify$riskScore<-x_risk(lasso_varify)
  
  #采用surv_cutpoint函数选择最佳截断值区分高低风险组
  cutoff<-surv_cutpoint(lasso_train,time = "futime",event = "fustat",variables = "riskScore",minprop = 0.3)
  cut=cutoff$cutpoint$cutpoint
  lasso_train$risk<-ifelse(lasso_train$riskScore>=cut,'High','Low')
  lasso_varify$risk<-ifelse(lasso_varify$riskScore>=cut,'High','Low')
  train_risk<-lasso_train
  varify_risk<-lasso_varify
  total_risk<-rbind(train_risk,varify_risk)
}else if(prognosis_method=='survival_boruta'){
  sur_gene<-read.csv('prognosis/sur_gene.csv',row.names = 1)[,1]
  ####boruta####
  library(Boruta)
  boruta.train <- Boruta(x=train[,sur_gene],
                         y=train$fustat,
                         pValue=0.01,
                         mcAdj=T,
                         maxRuns=300)
  #提取变量重要性值
  library(dplyr)
  boruta.imp <- function(x){
    imp <- reshape2::melt(x$ImpHistory, na.rm=T)[,-1]
    colnames(imp) <- c("Variable","Importance")
    imp <- imp[is.finite(imp$Importance),]
    variableGrp <- data.frame(Variable=names(x$finalDecision),
                              finalDecision=x$finalDecision)
    showGrp <- data.frame(Variable=c("shadowMax", "shadowMean", "shadowMin"),
                          finalDecision=c("shadowMax", "shadowMean", "shadowMin"))
    variableGrp <- rbind(variableGrp, showGrp)
    boruta.variable.imp <- merge(imp, variableGrp, all.x=T)
    sortedVariable <- boruta.variable.imp %>% group_by(Variable) %>%
      summarise(median=median(Importance)) %>% arrange(median)
    sortedVariable <- as.vector(sortedVariable$Variable)
    boruta.variable.imp$Variable <- factor(boruta.variable.imp$Variable, levels=sortedVariable)
    invisible(boruta.variable.imp)
  }
  boruta.variable.imp <- boruta.imp(boruta.train)
  Item=getSelectedAttributes(boruta.train, withTentative = F)
  boruta.finalVarsWithTentative <- data.frame(Item=Item, Type="Boruta_with_tentative")
  
  library(ImageGP)
  while (!is.null(dev.list()))  dev.off()
  pdf('prognosis/Boruta.pdf',width = 6,height = 6)
  sp_boxplot(boruta.variable.imp, melted=T, xvariable = "Variable", yvariable = "Importance",
             legend_variable = "finalDecision", legend_variable_order = c("shadowMax", "shadowMean", "shadowMin", "Confirmed"),
             xtics_angle = 90)
  dev.off()
  
  #输出显著基因的表达量
  sigGenes <- boruta.finalVarsWithTentative$Item
    #4.多因素COX构建模型
    #perform the multi-variates cox regression using qualified genes.
    formula_for_multivariate <- as.formula(paste0('Surv(futime, fustat)~', paste(sigGenes, sep = '', collapse = '+')))
    multi_variate_cox <- coxph(formula_for_multivariate, data = train)
    #check if variances are supported by PH hypothesis
    ph_hypo_multi<-cox.zph(multi_variate_cox)
    #The last row of the table records the test results on the GLOBAL model.Delete it
    ph_hypo_table<-ph_hypo_multi$table[-nrow(ph_hypo_multi$table),]
    #Remove variances not supported by ph hypothesis
    formula_for_multivariate<-as.formula(paste0('Surv(futime, fustat)~',
                                                paste(rownames(ph_hypo_table)[ph_hypo_table[,3]>0.05],
                                                      sep = '', collapse = '+')))
    multi_variate_cox_2 <- coxph(formula_for_multivariate, data = train)
    multi_variate_cox_2
    #共线性检测
    #install.packages("rms")
    library(rms)
    vif <- rms::vif(multi_variate_cox_2)
    #Some people said if the square root of VIF >2, they might be co-linear.
    a<-sqrt(vif) < 2
    genes <- names(a)[a]
    formula_for_multivariate <- as.formula(paste0('Surv(futime, fustat)~',
                                                  paste(genes, sep = '', collapse = '+')))
    multi_variate_cox_3 <- coxph(formula_for_multivariate, data = train)
    multi_variate_cox_1<-summary(multi_variate_cox_3)
    multi_variate_cox_1$conf.int[,3:4] <- round(multi_variate_cox_1$conf.int[,3:4],3)
    
    #输出train组风险值
    riskScore = predict(multi_variate_cox_3,
                        type="risk",
                        newdata=train)
    coxGene = rownames(multi_variate_cox_1$coefficients)
    outCol=c( coxGene, "fustat","futime")
    risk=as.vector(ifelse(riskScore>median(riskScore),"High","Low"))
    a=data.frame(riskScore=riskScore,risk=risk)
    riskOut=cbind(train[,outCol],a)
    
    #输出varify组风险值
    riskScore2=predict(multi_variate_cox_3, type="risk", newdata=varify)
    risk=as.vector(ifelse(riskScore2>median(riskScore),"High","Low"))
    a=data.frame(riskScore=riskScore2,risk=risk)
    riskOut2=cbind(varify[,outCol],a)
    train_risk<-riskOut
    varify_risk<-riskOut2
    total_risk<-rbind(train_risk,varify_risk)
}else if(prognosis_method=='cox_stepwise'){
  cox_gene<-read.csv('prognosis/cox_gene.csv',row.names = 1)[,1]
  ####stepwise####
  vl <- cox_gene
  a<-My.stepwise.coxph_1(Time = "futime",Status = "fustat",variable.list = vl, #从这些因素中挑选更关键的因素，输出结果中最后一个模型是最好的
                         data = train)
  cox_coefficients<-a$coefficients
  stepwise_gene<-names(cox_coefficients)
  cox_train<-train[,c(stepwise_gene,'fustat','futime')]
  cox_varify<-varify[,c(stepwise_gene,'fustat','futime')]
  x_risk<-function(x){
    a<-as.data.frame(lapply(stepwise_gene,function(i){x[,i]*cox_coefficients[i]}))
    a$risk<-apply(a,1,sum)
    return(a$risk)
  }
  cox_train$riskScore<-x_risk(cox_train)
  cox_varify$riskScore<-x_risk(cox_varify)
  cutoff<-surv_cutpoint(cox_train,time = "futime",event = "fustat",variables = "riskScore",minprop = 0.3)
  cut=cutoff$cutpoint$cutpoint
  cox_train$risk<-ifelse(cox_train$riskScore>=cut,'High','Low')
  cox_varify$risk<-ifelse(cox_varify$riskScore>=cut,'High','Low')
  train_risk<-cox_train
  varify_risk<-cox_varify
  total_risk<-rbind(train_risk,varify_risk)
}

####保存结果####
write.table(train_risk,'prognosis/trainRisk.txt',sep = '\t')
write.table(varify_risk,'prognosis/varifyRisk.txt',sep = '\t')
write.table(total_risk,'prognosis/totalRisk.txt',sep = '\t')

####生存曲线####
bioSurvival=function(inputFile=null,outFile=null){
  #读取输入文件
  rt=read.table(inputFile, header=T, sep="\t", check.names=F)
  #比较高低风险组生存差异，得到显著性p值
  diff=survdiff(Surv(futime, fustat) ~risk,data = rt)
  pValue=1-pchisq(diff$chisq,df=1)
  if(pValue<0.05){
    pValue="p<0.05"
  }else{
    pValue=paste0("p=",sprintf("%.03f",pValue))
  }
  fit <- survfit(Surv(futime, fustat) ~ risk, data = rt)
  
  #绘制生存曲线
  surPlot=ggsurvplot(fit, 
                     data=rt,
                     conf.int=T,
                     pval=pValue,
                     pval.size=3,
                     legend.title="Risk",
                     legend.labs=c("High risk", "Low risk"),
                     xlab="Time(years)",
                     break.time.by = 1,
                     palette=c(colors[2], colors[1]),
                     risk.table=FALSE,
                     risk.table.title="",
                     risk.table.height=.25,
                     fontsize = 2,
                     ggtheme = theme(axis.title = element_text(size = 7),
                                     axis.text = element_text(size = 6,colour = "black"),
                                     panel.background = element_blank(),
                                     axis.line = element_line(size = 0.5),
                                     legend.key.size = unit(0.5,"cm"),
                                     legend.text = element_text(size = 7),
                                     legend.title = element_blank())
  )
  while (!is.null(dev.list()))  dev.off()
  pdf(file=outFile,onefile = FALSE,width = 8/2.54,height =6/2.54)
  par(family="sans",ps="7")
  print(surPlot)
  dev.off()
}
bioSurvival(inputFile="prognosis/trainRisk.txt", outFile="prognosis/trainSurv.pdf")
bioSurvival(inputFile="prognosis/varifyRisk.txt", outFile="prognosis/varifySurv.pdf")
bioSurvival(inputFile="prognosis/totalRisk.txt", outFile="prognosis/totalSurv.pdf")


####风险三联图####
bioRiskPlot=function(inputFile=null, riskScoreFile=null, survStatFile=null, geneheatmapFile=null){
  rt=read.table(inputFile, header=T, sep="\t", check.names=F, row.names=1)    #读取输入文件
  rt$riskScore[rt$riskScore>quantile(rt$riskScore,0.99)]=quantile(rt$riskScore,0.99)
  rt$risk=factor(rt$risk, levels=c("Low", "High"))
  rt=rt[order(rt$riskScore),]      #按照风险得分对样品排序
  
  #绘制风险曲线
  riskClass=rt[,"risk"]
  lowLength=length(riskClass[riskClass=="Low"])
  highLength=length(riskClass[riskClass=="High"])
  lowMax=max(rt$riskScore[riskClass=="Low"])
  line=rt[,"riskScore"]
  while (!is.null(dev.list()))  dev.off()
  pdf(file=riskScoreFile,width=6, height=5)
  plot(line, type="p", pch=20,
       xlab="Patients (increasing risk socre)", ylab="Risk score",
       col=c(rep(colors[1],lowLength),rep(colors[2],highLength)) )
  abline(h=lowMax,v=lowLength,lty=2)
  legend("topleft", c("High risk", "Low Risk"),bty="n",pch=19,col=c(colors[2],colors[1]),cex=1.2)
  dev.off()
  
  #绘制生存状态图
  color=as.vector(rt$fustat)
  color[color==1]=colors[2]
  color[color==0]=colors[1]
  while (!is.null(dev.list()))  dev.off()
  pdf(file=survStatFile, width=6, height=5)
  plot(rt$futime, pch=19,
       xlab="Patients (increasing risk socre)", ylab="Survival time (years)",
       col=color)
  legend("topleft", c("Dead", "Alive"),bty="n",pch=19,col=c(colors[2],colors[1]),cex=1.2)
  abline(v=lowLength,lty=2)
  dev.off()
  
  #绘制热图
  lassoGene<-colnames(rt)[!colnames(rt)%in%c('risk','riskScore','futime','fustat')]
  rt1 <- rt[,lassoGene]
  color <- colorRampPalette(c(colors[1],'white',colors[2]))(10)
  p <- pheatmap(t(rt1),show_rownames = T,show_colnames = F,
                cluster_rows = F,cluster_cols = F,
                scale = 'row',fontsize = 7,
                color = color)
  while (!is.null(dev.list()))  dev.off()
  pdf(file=geneheatmapFile,width = 6,height = length(lassoGene))
  print(p)
  dev.off()
}

#调用函数，绘制风险三联图
bioRiskPlot(inputFile="prognosis/trainRisk.txt",
            riskScoreFile="prognosis/train.riskScore.pdf",
            survStatFile="prognosis/train.survStat.pdf",
            geneheatmapFile="prognosis/train.heatmap.pdf")
bioRiskPlot(inputFile="prognosis/varifyRisk.txt",
            riskScoreFile="prognosis/varify.riskScore.pdf",
            survStatFile="prognosis/varify.survStat.pdf",
            geneheatmapFile="prognosis/varify.heatmap.pdf")
bioRiskPlot(inputFile="prognosis/totalRisk.txt",
            riskScoreFile="prognosis/total.riskScore.pdf",
            survStatFile="prognosis/total.survStat.pdf",
            geneheatmapFile="prognosis/total.heatmap.pdf")


####ROC曲线####
bioROC=function(inputFile=null, rocFile=null){
  #读取输入文件
  rt=read.table(inputFile, header=T, sep="\t", check.names=F)
  #ROC曲线
  ROC_rt=timeROC(T=rt$futime, delta=rt$fustat,
                 marker=rt$riskScore, cause=1,
                 weighting='aalen',
                 times=years, ROC=TRUE)
  while (!is.null(dev.list()))  dev.off()
  pdf(file=rocFile,width=8/2.54,height=7/2.54)
  par(family="sans",ps="7",oma = c(0,0,0,0),mar=c(4,4,1,1))
  plot(ROC_rt,time=years[1],col=colors[3],title=FALSE,lwd=2)
  plot(ROC_rt,time=years[2],col=colors[2],add=TRUE,title=FALSE,lwd=2)
  plot(ROC_rt,time=years[3],col=colors[1],add=TRUE,title=FALSE,lwd=2)
  legend('bottomright',
         c(paste0('AUC at ',years[1],' years: ',sprintf("%.03f",ROC_rt$AUC[1])),
           paste0('AUC at ',years[2],' years: ',sprintf("%.03f",ROC_rt$AUC[2])),
           paste0('AUC at ',years[3],' years: ',sprintf("%.03f",ROC_rt$AUC[3]))),
         col=c(colors[3],colors[2],colors[1]),lwd=2,bty = 'n')
  dev.off()
}

bioROC(inputFile="prognosis/trainRisk.txt", rocFile="prognosis/train.ROC.pdf")
bioROC(inputFile="prognosis/varifyRisk.txt", rocFile="prognosis/varify.ROC.pdf")
bioROC(inputFile="prognosis/totalRisk.txt", rocFile="prognosis/total.ROC.pdf")

print("预后模型出图完成")
