# Supplementary material for: A novel single-cell model reveals ferroptosis-associated biomarkers for individualized therapy and prognostic prediction in hepatocellular carcinoma
Source: BMC Biol. 2024 Jun 10;22:133. doi: 10.1186/s12915-024-01931-z (PMC11163722; doi:10.1186/s12915-024-01931-z)
Supplement: Supplementary file 21 — Additional file 21: Retrieval of the external validation dataset ICGC-LIHC-JP from the ICGC official website. [file 12915_2024_1931_MOESM21_ESM.zip › codes/code of BulkRNA/R scripts of preparation/TCGA_cli.csv]

	TCGA_cli	cli
1	submitter_id	id
2	age_at_index	age
3	gender	gender
4	ajcc_pathologic_stage	stage
5	ajcc_pathologic_t	Tstage
6	ajcc_pathologic_n	Nstage
7	ajcc_pathologic_m	Mstage
8	vital_status	vital_status
9	days_to_last_follow_up	follow_up
10	days_to_death	days_to_death
