# Supplementary material for: A novel single-cell model reveals ferroptosis-associated biomarkers for individualized therapy and prognostic prediction in hepatocellular carcinoma
Source: BMC Biol. 2024 Jun 10;22:133. doi: 10.1186/s12915-024-01931-z (PMC11163722; doi:10.1186/s12915-024-01931-z)
Supplement: Supplementary file 21 — Additional file 21: Retrieval of the external validation dataset ICGC-LIHC-JP from the ICGC official website. [file 12915_2024_1931_MOESM21_ESM.zip › codes/code of BulkRNA/R scripts of preparation/DEG analysis.R]

####DEG####
dir.create('DEG')
exp<-read.csv(exp_path,row.names = 1)
colnames(exp)<-gsub('[.]','-',colnames(exp))
group <- read.csv(group_path,row.names = 1)
group<-factor(group$group,levels = c(test,control))

## 实验设计矩阵
design <- model.matrix(~ 0 + group)
rownames(design) <- colnames(exp)
colnames(design) <- levels(group)
library(limma)
## 线性建模
fit <- lmFit(exp,design)
cont.matrix <- makeContrasts(contrasts = paste0(test,'-',control), levels = design)
fit2 <- contrasts.fit(fit, cont.matrix)
## 经验贝叶斯调整
fit2 <- eBayes(fit2)
## 筛选差异基因
dif <- topTable(fit2, coef = 1, n = Inf)
dif <- na.omit(dif)
dif$gene_symbol <- row.names(dif)
library(dplyr)
if(P=='p'){
  dif.up <- dif %>%
    filter(logFC > logFC_value & P.Value < P_value)
  dif.down <- dif %>%
    filter(logFC < (-logFC_value) & P.Value < P_value)
  dif <- dif %>% mutate(group = case_when(
    gene_symbol %in% dif.up$gene_symbol ~ 'up',
    gene_symbol %in% dif.down$gene_symbol ~ 'down',
    TRUE ~ "no"
))}else{
  dif.up <- dif %>%
    filter(logFC > logFC_value & adj.P.Val < P_value)
  dif.down <- dif %>%
    filter(logFC < (-logFC_value) & adj.P.Val < P_value)
  dif <- dif %>% mutate(group = case_when(
    gene_symbol %in% dif.up$gene_symbol ~ 'up',
    gene_symbol %in% dif.down$gene_symbol ~ 'down',
    TRUE ~ "no"
  ))
  }

DEG <- dif
print(table(DEG$group))
write.csv(DEG,paste0('DEG/',test,'-',control,'_DEG.csv'))


#热图
top10_padj = DEG[DEG$group!='no',] %>% group_by(group) %>% top_n(5,-log10(adj.P.Val))#选择P值最小的差异基因上下调各五个
top10_p = DEG[DEG$group!='no',] %>% group_by(group) %>% top_n(5,-log10(P.Value))
if(P=="p")top10=top10_p else top10=top10_padj
library(pheatmap)
annotate<-as.character(group)
annotate<-as.data.frame(annotate)
annotate$sample<-colnames(exp)
annotate<-annotate[order(annotate$annotate),]
mat<-exp[top10$gene_symbol,annotate$sample]
annotate<-data.frame(sample=annotate$annotate)
rownames(annotate)<-colnames(mat)
annotate_color<-list(sample=c(colors[2],colors[1]))
names(annotate_color$sample)<-levels(group)

mat=t(scale(t(mat)))
mat[mat > 3] = 3 #限定上限，使表达量大于3的等于3
mat[mat < -3] = -3 #限定下限，使表达量小于-3的等于-3

p<-pheatmap(mat,annotation_col  = annotate,scale = 'none',
            show_rownames = T,annotation_colors = annotate_color,
            show_colnames = F,cluster_cols = F,cluster_rows = T,color = colorRampPalette(colors = c(colors[1],"white",colors[2]))(50))

while (!is.null(dev.list()))  dev.off()
pdf(paste0('DEG/',test,'-',control,'_DEG_heatmap.pdf'),width = 6,height = 6)
print(p)
dev.off()
#火山图
library(ggplot2)
if(P=="p")label=top10_p else label=top10_padj#选择P值最小的差异基因上下调各五个
DEG$Label=ifelse(DEG$gene_symbol%in%label$gene_symbol,DEG$gene_symbol,NA)#添加一列存放选取出来的差异基因
Significant=factor(DEG$group,levels = c('up','down',"no"))
dp<-ifelse(P=='p',4,5)
library(ggplot2)
library(ggrepel)
p1<-ggplot(DEG, aes(logFC, -log10(DEG[,dp])))+
  geom_point(aes(col=Significant))+
  scale_color_manual(values=c(colors[2],colors[1],"grey"))+
  labs(title = " ")+
  geom_vline(xintercept=c(-logFC_value,logFC_value), colour="black", linetype="dashed")+
  geom_hline(yintercept = -log10(0.05),colour="black", linetype="dashed")+
  labs(x="log2(FoldChange)",y="-log10(Pvalue)")+
  theme(plot.title = element_blank(),plot.subtitle = element_blank(),
        plot.background = element_blank(),plot.margin = margin(t=1,r=1,b=1,l=1,unit="pt"),
        panel.border = element_rect(size = 0.6,fill = NA,colour = "black"),
        panel.background = element_blank(),
        panel.grid = element_blank(),
        axis.text=element_text(size=6,colour = "black"),axis.title=element_text(size=7),
        legend.background = element_blank(),legend.key = element_blank(),
        legend.title = element_text(size = 7),legend.text = element_text(size = 7),
        legend.margin = margin(t=0,r=0,b=0,l=0,unit="pt"),legend.box.spacing = unit(3,"pt"))+
  str(DEG, max.level = c(-1, 1))+geom_text_repel(aes(label=Label),size=2.5)#添加注释文本

while (!is.null(dev.list()))  dev.off()
pdf(paste0('DEG/',test,'-',control,'_DEG_volplot.pdf'),width = 8/2.54,height = 8/2.54)
print(p1)
dev.off()


####GO/KEGG####
dir.create('DEG/GO_KEGG')
DEG<-read.csv(paste0('DEG/',test,'-',control,'_DEG.csv'),header = T,row.names = 1)
genes_id<-DEG$gene_symbol[DEG$group!='no']

keygene<-read.table(keygene_path,sep = "\t",header = T)[,1]
genes_id<-intersect(genes_id,keygene)
library(clusterProfiler)
library(Seurat)
#ID转换，通常采用ENTREZID进行功能富集分析
genes_id <- bitr(genes_id,fromType = "SYMBOL",toType = "ENTREZID",
                 OrgDb = 'org.Hs.eg.db',drop = T)
####GO富集
ego_n <- enrichGO(gene = genes_id$ENTREZID,
                  OrgDb = 'org.Hs.eg.db',
                  keyType = 'ENTREZID',
                  ont = "ALL",
                  pAdjustMethod = "BH",
                  pvalueCutoff = 0.05,
                  qvalueCutoff = 0.2,
                  readable = T)
ego_list <- data.frame(ego_n)
write.csv(ego_list, "DEG/GO_KEGG/DEG_keygene_enrichGO.csv")

####KEGG富集
#KEGG富集没有readable = T参数，需要自行将结果中的ENTREZID换回SYMBOL。
library(tidygraph)
kegg_name<-read.table('prepare/KEGG_pathway_name.txt',sep='\t',header = T)
rownames(kegg_name)<-kegg_name$path_id

genelist <- pull(genes_id,ENTREZID)
ekegg <- enrichKEGG(gene = genelist,
                    organism = 'hsa',
                    keyType = "kegg",
                    pAdjustMethod = "BH",
                    pvalueCutoff = 0.05,
                    use_internal_data = T)
ekegg_list <- data.frame(ekegg)
ekegg_list$Description<-kegg_name[ekegg_list$ID,'path_name']
entrezid=strsplit(ekegg_list$geneID,"/")
symbol=sapply(entrezid,function(x){
  y=bitr(x, fromType="ENTREZID", toType="SYMBOL", OrgDb="org.Hs.eg.db")
  y=y[!duplicated(y$ENTREZID),-1]
  y=paste(y,collapse = "/")
})
ekegg_list$geneID = symbol
write.csv(ekegg_list,"DEG/GO_KEGG/DEG_keygene_enrichKEGG.csv")

#GO富集棒棒糖图，展示BP、CC、MF的显著性前三条目
library(stringr)
library(ggpubr)
g<-read.csv("DEG/GO_KEGG/DEG_keygene_enrichGO.csv")
g$pvalue <- -log10(g$pvalue)
g1=g %>% group_by(ONTOLOGY) %>% top_n(3,wt = pvalue)
g1plot<-ggdotchart(g1, x="Description", y="pvalue", color = "ONTOLOGY",
                   sorting = "descending",   #上升排序，区别于desc
                   add = "segments",    #增加线段
                   xlab = 'GO',ylab = "-log10(pvalue)",
                   rotate = T,       #横向显示
                   dot.size = 7,        #圆圈大小
                   ggtheme = theme_pubr()+
                     theme(axis.text.y = element_text(size = 12))
)+scale_x_discrete(labels=function(x) str_wrap(x, width=35))

while (!is.null(dev.list()))  dev.off()
pdf("DEG/GO_KEGG/DEG_keygene_GO.pdf",height = 8,width = 6)
print(g1plot)
dev.off()
#KEGG富集棒棒糖图，展示显著性前9通路
e<-read.csv("DEG/GO_KEGG/DEG_keygene_enrichKEGG.csv")
e$pvalue <- -log10(e$pvalue)
n<-ifelse(nrow(e)>9,9,nrow(e))
e1plot<-ggdotchart(e[1:n,], x="Description", y="pvalue", color = "Description",
                   palette = colorRampPalette(colors = c("#4DBBD5", "#E64B35", "#00A087"))(n),     #配色方案
                   sorting = "descending",   #上升排序，区别于desc
                   add = "segments",    #增加线段
                   add.params = list(color = colorRampPalette(colors = c("#4DBBD5", "#E64B35", "#00A087"))(n), size = 1),
                   xlab = 'KEGG',ylab = "-log10(pvalue)",
                   rotate = T,       #横向显示
                   dot.size = 7,        #圆圈大小
                   ggtheme = theme_pubr()+
                     theme(axis.text.y = element_text(size = 12))
)+NoLegend()+scale_x_discrete(labels=function(x) str_wrap(x, width=35))

while (!is.null(dev.list()))  dev.off()
pdf("DEG/GO_KEGG/DEG_keygene_KEGG.pdf",height = 8,width = 6)
print(e1plot)
dev.off()

library(GOplot)
library(ggrepel)
#基因logFC数据整理
genes<-DEG[DEG$group!='no',]
genes1 <- genes[,c('gene_symbol','logFC')]
colnames(genes1) <- c('ID','logFC')
#富集结果整理
ego_list1 <- ego_list[,c('ONTOLOGY','ID','Description','Count','p.adjust','geneID')]
ekegg_list$ONTOLOGY <- "KEGG"
ekegg_list1 <- ekegg_list[,c('ONTOLOGY','ID','Description','Count','p.adjust','geneID')]
go_kegg <- rbind(ego_list1,ekegg_list1)
colnames(go_kegg) <- c('category','ID','term','count','adj_pval','genes')
go_kegg$genes <- gsub("/",",",go_kegg$genes)

####计算z-score
circ <- circle_dat(go_kegg, genes1)
write.csv(circ,"DEG/GO_KEGG/DEG_keygene_go_kegg_zscore.csv")

x <- circ[,c(2,8)]
x <- x[!duplicated(x),]
circ1 <- merge(go_kegg,x,by = "ID")

#选取子集
circ2 <- circ1 %>% arrange(adj_pval) %>%  group_by(category) %>% do(head(.,n = 3))

#柱状图
#GOBar(subset(circ2, category == 'BP'))
while (!is.null(dev.list()))  dev.off()
pdf("DEG/GO_KEGG/DEG_keygene_Bar.pdf",width = 5.5,height = 7)
print(GOBar(circ2,display = 'single',order.by.zscore = T))#display = 'multiple'
dev.off()
#气泡图
source("prepare/myGOBubble.R")
#myGOBubble <- edit(GOBubble)
environment(myGOBubble) <- environment(GOBubble)
#reduced_circ <- reduce_overlap(circ, overlap = 0.75)
while (!is.null(dev.list()))  dev.off()
pdf("DEG/GO_KEGG/DEG_keygene_Bubble.pdf",width = 6,height = 5)
print(myGOBubble(circ, title = '', colour = brewer.pal(4, "Set3"), display = 'single', labels = 10,table.legend = F))  
dev.off()
#圈图
source("prepare/myGOCircle.R")
#myGOCircle <- edit(GOCircle)
environment(myGOCircle) <- environment(GOCircle)
while (!is.null(dev.list()))  dev.off()
pdf("DEG/GO_KEGG/DEG_keygene_Circle.pdf",width = 6,height = 3.4)
print(myGOCircle(circ, table.legend = T,nsub = circ2$ID,label.fontface = "plain",label.size = 2))
dev.off()
#弦图
circ3<-circ[circ$ID%in%circ2$ID,]
top2 = circ3 %>% group_by(ID) %>% top_n(2,abs(logFC))
if(length(unique(top2$genes))<10){top2 = circ3 %>% group_by(ID) %>% top_n(3,abs(logFC))
print('genes=3')}
genes3<-genes1[genes1$ID%in%top2$genes,]
chord <- chord_dat(data = circ3, genes = genes3, process = circ2$ID)
source("prepare/myGOChord.R")
#myGOChord <- edit(GOChord)
environment(myGOChord) <- environment(GOChord)
while (!is.null(dev.list()))  dev.off()
pdf("DEG/GO_KEGG/DEG_keygene_Chord.pdf",width = 6,height = 7)
print(myGOChord(chord, space = 0.02, gene.order = 'logFC', gene.space = 0.25, gene.size = 3,
                limit = c(0, 0),ribbon.col=colorRampPalette(brewer.pal(12, "Set3"))(length(circ2$ID))))
dev.off()
