# Supplementary material for: A novel single-cell model reveals ferroptosis-associated biomarkers for individualized therapy and prognostic prediction in hepatocellular carcinoma
Source: BMC Biol. 2024 Jun 10;22:133. doi: 10.1186/s12915-024-01931-z (PMC11163722; doi:10.1186/s12915-024-01931-z)
Supplement: Supplementary file 21 — Additional file 21: Retrieval of the external validation dataset ICGC-LIHC-JP from the ICGC official website. [file 12915_2024_1931_MOESM21_ESM.zip › codes/code of BulkRNA/R scripts of preparation/Projects of TCGA.csv]

	x
1	GENIE-GRCC
2	GENIE-DFCI
3	GENIE-NKI
4	GENIE-VICC
5	GENIE-UHN
6	GENIE-MDA
7	GENIE-MSK
8	GENIE-JHU
9	FM-AD
10	VAREPOP-APOLLO
11	CGCI-BLGSP
12	BEATAML1.0-CRENOLANIB
13	TRIO-CRU
14	REBC-THYR
15	TARGET-CCSK
16	MP2PRT-WT
17	NCICCR-DLBCL
18	OHSU-CNL
19	WCDT-MCRPC
20	ORGANOID-PANCREATIC
21	CTSP-DLBCL1
22	CMI-ASC
23	CPTAC-3
24	MMRF-COMMPASS
25	CMI-MBC
26	CPTAC-2
27	EXCEPTIONAL_RESPONDERS-ER
28	BEATAML1.0-COHORT
29	CGCI-HTMCP-CC
30	HCMI-CMDC
31	TARGET-ALL-P3
32	TARGET-ALL-P2
33	TARGET-ALL-P1
34	TARGET-AML
35	TARGET-WT
36	TCGA-CHOL
37	TARGET-OS
38	TARGET-RT
39	TCGA-LIHC
40	TCGA-DLBC
41	TCGA-BLCA
42	TCGA-ACC
43	TCGA-CESC
44	TCGA-PCPG
45	TCGA-PAAD
46	TCGA-MESO
47	TCGA-TGCT
48	TCGA-KIRP
49	TCGA-UVM
50	TCGA-UCS
51	MATCH-Z1D
52	TCGA-THYM
53	TCGA-COAD
54	TCGA-ESCA
55	CDDP_EAGLE-1
56	CMI-MPC
57	TCGA-GBM
58	TCGA-KICH
59	TCGA-HNSC
60	TCGA-PRAD
61	TCGA-OV
62	TCGA-LUSC
63	TCGA-LAML
64	TCGA-LGG
65	TARGET-NBL
66	TCGA-SARC
67	TCGA-BRCA
68	TCGA-READ
69	TCGA-LUAD
70	TCGA-STAD
71	TCGA-THCA
72	TCGA-KIRC
73	TCGA-SKCM
74	TCGA-UCEC
