# Supplementary material for: A novel single-cell model reveals ferroptosis-associated biomarkers for individualized therapy and prognostic prediction in hepatocellular carcinoma
Source: BMC Biol. 2024 Jun 10;22:133. doi: 10.1186/s12915-024-01931-z (PMC11163722; doi:10.1186/s12915-024-01931-z)
Supplement: Supplementary file 21 — Additional file 21: Retrieval of the external validation dataset ICGC-LIHC-JP from the ICGC official website. [file 12915_2024_1931_MOESM21_ESM.zip › codes/code of BulkRNA/R scripts of preparation/KEGG_pathway_name.txt]

path_id	path_name
1	hsa01100	Metabolic pathways
2	hsa01200	Carbon metabolism
3	hsa01210	2-Oxocarboxylic acid metabolism
4	hsa01212	Fatty acid metabolism
5	hsa01230	Biosynthesis of amino acids
6	hsa01232	Nucleotide metabolism
7	hsa01250	Biosynthesis of nucleotide sugars
8	hsa01240	Biosynthesis of cofactors
9	hsa00010	Glycolysis / Gluconeogenesis
10	hsa00020	Citrate cycle (TCA cycle)
11	hsa00030	Pentose phosphate pathway
12	hsa00040	Pentose and glucuronate interconversions
13	hsa00051	Fructose and mannose metabolism
14	hsa00052	Galactose metabolism
15	hsa00053	Ascorbate and aldarate metabolism
16	hsa00500	Starch and sucrose metabolism
17	hsa00520	Amino sugar and nucleotide sugar metabolism
18	hsa00620	Pyruvate metabolism
19	hsa00630	Glyoxylate and dicarboxylate metabolism
20	hsa00640	Propanoate metabolism
21	hsa00650	Butanoate metabolism
22	hsa00562	Inositol phosphate metabolism
23	hsa00190	Oxidative phosphorylation
24	hsa00910	Nitrogen metabolism
25	hsa00920	Sulfur metabolism
26	hsa00061	Fatty acid biosynthesis
27	hsa00062	Fatty acid elongation
28	hsa00071	Fatty acid degradation
29	hsa00100	Steroid biosynthesis
30	hsa00120	Primary bile acid biosynthesis
31	hsa00140	Steroid hormone biosynthesis
32	hsa00561	Glycerolipid metabolism
33	hsa00564	Glycerophospholipid metabolism
34	hsa00565	Ether lipid metabolism
35	hsa00600	Sphingolipid metabolism
36	hsa00590	Arachidonic acid metabolism
37	hsa00591	Linoleic acid metabolism
38	hsa00592	alpha-Linolenic acid metabolism
39	hsa01040	Biosynthesis of unsaturated fatty acids
40	hsa00230	Purine metabolism
41	hsa00240	Pyrimidine metabolism
42	hsa00250	Alanine, aspartate and glutamate metabolism
43	hsa00260	Glycine, serine and threonine metabolism
44	hsa00270	Cysteine and methionine metabolism
45	hsa00280	Valine, leucine and isoleucine degradation
46	hsa00290	Valine, leucine and isoleucine biosynthesis
47	hsa00310	Lysine degradation
48	hsa00220	Arginine biosynthesis
49	hsa00330	Arginine and proline metabolism
50	hsa00340	Histidine metabolism
51	hsa00350	Tyrosine metabolism
52	hsa00360	Phenylalanine metabolism
53	hsa00380	Tryptophan metabolism
54	hsa00400	Phenylalanine, tyrosine and tryptophan biosynthesis
55	hsa00410	beta-Alanine metabolism
56	hsa00430	Taurine and hypotaurine metabolism
57	hsa00440	Phosphonate and phosphinate metabolism
58	hsa00450	Selenocompound metabolism
59	hsa00470	D-Amino acid metabolism
60	hsa00480	Glutathione metabolism
61	hsa00510	N-Glycan biosynthesis
62	hsa00513	Various types of N-glycan biosynthesis
63	hsa00512	Mucin type O-glycan biosynthesis
64	hsa00515	Mannose type O-glycan biosynthesis
65	hsa00514	Other types of O-glycan biosynthesis
66	hsa00532	Glycosaminoglycan biosynthesis - chondroitin sulfate / dermatan sulfate
67	hsa00534	Glycosaminoglycan biosynthesis - heparan sulfate / heparin
68	hsa00533	Glycosaminoglycan biosynthesis - keratan sulfate
69	hsa00531	Glycosaminoglycan degradation
70	hsa00563	Glycosylphosphatidylinositol (GPI)-anchor biosynthesis
71	hsa00601	Glycosphingolipid biosynthesis - lacto and neolacto series
72	hsa00603	Glycosphingolipid biosynthesis - globo and isoglobo series
73	hsa00604	Glycosphingolipid biosynthesis - ganglio series
74	hsa00511	Other glycan degradation
75	hsa00730	Thiamine metabolism
76	hsa00740	Riboflavin metabolism
77	hsa00750	Vitamin B6 metabolism
78	hsa00760	Nicotinate and nicotinamide metabolism
79	hsa00770	Pantothenate and CoA biosynthesis
80	hsa00780	Biotin metabolism
81	hsa00785	Lipoic acid metabolism
82	hsa00790	Folate biosynthesis
83	hsa00670	One carbon pool by folate
84	hsa00830	Retinol metabolism
85	hsa00860	Porphyrin metabolism
86	hsa00130	Ubiquinone and other terpenoid-quinone biosynthesis
87	hsa00900	Terpenoid backbone biosynthesis
88	hsa00232	Caffeine metabolism
89	hsa00524	Neomycin, kanamycin and gentamicin biosynthesis
90	hsa00980	Metabolism of xenobiotics by cytochrome P450
91	hsa00982	Drug metabolism - cytochrome P450
92	hsa00983	Drug metabolism - other enzymes
93	hsa03020	RNA polymerase
94	hsa03022	Basal transcription factors
95	hsa03040	Spliceosome
96	hsa03010	Ribosome
97	hsa00970	Aminoacyl-tRNA biosynthesis
98	hsa03013	Nucleocytoplasmic transport
99	hsa03015	mRNA surveillance pathway
100	hsa03008	Ribosome biogenesis in eukaryotes
101	hsa03060	Protein export
102	hsa04141	Protein processing in endoplasmic reticulum
103	hsa04130	SNARE interactions in vesicular transport
104	hsa04120	Ubiquitin mediated proteolysis
105	hsa04122	Sulfur relay system
106	hsa03050	Proteasome
107	hsa03018	RNA degradation
108	hsa03030	DNA replication
109	hsa03410	Base excision repair
110	hsa03420	Nucleotide excision repair
111	hsa03430	Mismatch repair
112	hsa03440	Homologous recombination
113	hsa03450	Non-homologous end-joining
114	hsa03460	Fanconi anemia pathway
115	hsa03250	Viral life cycle - HIV-1
116	hsa03260	Virion - Human immunodeficiency virus
117	hsa03264	Virion - Flavivirus
118	hsa03265	Virion - Lyssavirus
119	hsa03266	Virion - Herpesvirus
120	hsa03267	Virion - Adenovirus
121	hsa02010	ABC transporters
122	hsa04010	MAPK signaling pathway
123	hsa04012	ErbB signaling pathway
124	hsa04014	Ras signaling pathway
125	hsa04015	Rap1 signaling pathway
126	hsa04310	Wnt signaling pathway
127	hsa04330	Notch signaling pathway
128	hsa04340	Hedgehog signaling pathway
129	hsa04350	TGF-beta signaling pathway
130	hsa04390	Hippo signaling pathway
131	hsa04392	Hippo signaling pathway - multiple species
132	hsa04370	VEGF signaling pathway
133	hsa04371	Apelin signaling pathway
134	hsa04630	JAK-STAT signaling pathway
135	hsa04064	NF-kappa B signaling pathway
136	hsa04668	TNF signaling pathway
137	hsa04066	HIF-1 signaling pathway
138	hsa04068	FoxO signaling pathway
139	hsa04020	Calcium signaling pathway
140	hsa04070	Phosphatidylinositol signaling system
141	hsa04072	Phospholipase D signaling pathway
142	hsa04071	Sphingolipid signaling pathway
143	hsa04024	cAMP signaling pathway
144	hsa04022	cGMP-PKG signaling pathway
145	hsa04151	PI3K-Akt signaling pathway
146	hsa04152	AMPK signaling pathway
147	hsa04150	mTOR signaling pathway
148	hsa04080	Neuroactive ligand-receptor interaction
149	hsa04060	Cytokine-cytokine receptor interaction
150	hsa04061	Viral protein interaction with cytokine and cytokine receptor
151	hsa04512	ECM-receptor interaction
152	hsa04514	Cell adhesion molecules
153	hsa04144	Endocytosis
154	hsa04145	Phagosome
155	hsa04142	Lysosome
156	hsa04146	Peroxisome
157	hsa04140	Autophagy - animal
158	hsa04136	Autophagy - other
159	hsa04137	Mitophagy - animal
160	hsa04110	Cell cycle
161	hsa04114	Oocyte meiosis
162	hsa04210	Apoptosis
163	hsa04215	Apoptosis - multiple species
164	hsa04216	Ferroptosis
165	hsa04217	Necroptosis
166	hsa04115	p53 signaling pathway
167	hsa04218	Cellular senescence
168	hsa04510	Focal adhesion
169	hsa04520	Adherens junction
170	hsa04530	Tight junction
171	hsa04540	Gap junction
172	hsa04550	Signaling pathways regulating pluripotency of stem cells
173	hsa04810	Regulation of actin cytoskeleton
174	hsa04640	Hematopoietic cell lineage
175	hsa04610	Complement and coagulation cascades
176	hsa04611	Platelet activation
177	hsa04613	Neutrophil extracellular trap formation
178	hsa04620	Toll-like receptor signaling pathway
179	hsa04621	NOD-like receptor signaling pathway
180	hsa04622	RIG-I-like receptor signaling pathway
181	hsa04623	Cytosolic DNA-sensing pathway
182	hsa04625	C-type lectin receptor signaling pathway
183	hsa04650	Natural killer cell mediated cytotoxicity
184	hsa04612	Antigen processing and presentation
185	hsa04660	T cell receptor signaling pathway
186	hsa04658	Th1 and Th2 cell differentiation
187	hsa04659	Th17 cell differentiation
188	hsa04657	IL-17 signaling pathway
189	hsa04662	B cell receptor signaling pathway
190	hsa04664	Fc epsilon RI signaling pathway
191	hsa04666	Fc gamma R-mediated phagocytosis
192	hsa04670	Leukocyte transendothelial migration
193	hsa04672	Intestinal immune network for IgA production
194	hsa04062	Chemokine signaling pathway
195	hsa04911	Insulin secretion
196	hsa04910	Insulin signaling pathway
197	hsa04922	Glucagon signaling pathway
198	hsa04923	Regulation of lipolysis in adipocytes
199	hsa04920	Adipocytokine signaling pathway
200	hsa03320	PPAR signaling pathway
201	hsa04929	GnRH secretion
202	hsa04912	GnRH signaling pathway
203	hsa04913	Ovarian steroidogenesis
204	hsa04915	Estrogen signaling pathway
205	hsa04914	Progesterone-mediated oocyte maturation
206	hsa04917	Prolactin signaling pathway
207	hsa04921	Oxytocin signaling pathway
208	hsa04926	Relaxin signaling pathway
209	hsa04935	Growth hormone synthesis, secretion and action
210	hsa04918	Thyroid hormone synthesis
211	hsa04919	Thyroid hormone signaling pathway
212	hsa04928	Parathyroid hormone synthesis, secretion and action
213	hsa04916	Melanogenesis
214	hsa04924	Renin secretion
215	hsa04614	Renin-angiotensin system
216	hsa04925	Aldosterone synthesis and secretion
217	hsa04927	Cortisol synthesis and secretion
218	hsa04260	Cardiac muscle contraction
219	hsa04261	Adrenergic signaling in cardiomyocytes
220	hsa04270	Vascular smooth muscle contraction
221	hsa04970	Salivary secretion
222	hsa04971	Gastric acid secretion
223	hsa04972	Pancreatic secretion
224	hsa04976	Bile secretion
225	hsa04973	Carbohydrate digestion and absorption
226	hsa04974	Protein digestion and absorption
227	hsa04975	Fat digestion and absorption
228	hsa04979	Cholesterol metabolism
229	hsa04977	Vitamin digestion and absorption
230	hsa04978	Mineral absorption
231	hsa04962	Vasopressin-regulated water reabsorption
232	hsa04960	Aldosterone-regulated sodium reabsorption
233	hsa04961	Endocrine and other factor-regulated calcium reabsorption
234	hsa04964	Proximal tubule bicarbonate reclamation
235	hsa04966	Collecting duct acid secretion
236	hsa04724	Glutamatergic synapse
237	hsa04727	GABAergic synapse
238	hsa04725	Cholinergic synapse
239	hsa04728	Dopaminergic synapse
240	hsa04726	Serotonergic synapse
241	hsa04720	Long-term potentiation
242	hsa04730	Long-term depression
243	hsa04723	Retrograde endocannabinoid signaling
244	hsa04721	Synaptic vesicle cycle
245	hsa04722	Neurotrophin signaling pathway
246	hsa04744	Phototransduction
247	hsa04740	Olfactory transduction
248	hsa04742	Taste transduction
249	hsa04750	Inflammatory mediator regulation of TRP channels
250	hsa04360	Axon guidance
251	hsa04380	Osteoclast differentiation
252	hsa04211	Longevity regulating pathway
253	hsa04213	Longevity regulating pathway - multiple species
254	hsa04710	Circadian rhythm
255	hsa04713	Circadian entrainment
256	hsa04714	Thermogenesis
257	hsa05200	Pathways in cancer
258	hsa05202	Transcriptional misregulation in cancer
259	hsa05206	MicroRNAs in cancer
260	hsa05205	Proteoglycans in cancer
261	hsa05204	Chemical carcinogenesis - DNA adducts
262	hsa05207	Chemical carcinogenesis - receptor activation
263	hsa05208	Chemical carcinogenesis - reactive oxygen species
264	hsa05203	Viral carcinogenesis
265	hsa05230	Central carbon metabolism in cancer
266	hsa05231	Choline metabolism in cancer
267	hsa05235	PD-L1 expression and PD-1 checkpoint pathway in cancer
268	hsa05210	Colorectal cancer
269	hsa05212	Pancreatic cancer
270	hsa05225	Hepatocellular carcinoma
271	hsa05226	Gastric cancer
272	hsa05214	Glioma
273	hsa05216	Thyroid cancer
274	hsa05221	Acute myeloid leukemia
275	hsa05220	Chronic myeloid leukemia
276	hsa05217	Basal cell carcinoma
277	hsa05218	Melanoma
278	hsa05211	Renal cell carcinoma
279	hsa05219	Bladder cancer
280	hsa05215	Prostate cancer
281	hsa05213	Endometrial cancer
282	hsa05224	Breast cancer
283	hsa05222	Small cell lung cancer
284	hsa05223	Non-small cell lung cancer
285	hsa05166	Human T-cell leukemia virus 1 infection
286	hsa05170	Human immunodeficiency virus 1 infection
287	hsa05161	Hepatitis B
288	hsa05160	Hepatitis C
289	hsa05171	Coronavirus disease - COVID-19
290	hsa05164	Influenza A
291	hsa05162	Measles
292	hsa05168	Herpes simplex virus 1 infection
293	hsa05163	Human cytomegalovirus infection
294	hsa05167	Kaposi sarcoma-associated herpesvirus infection
295	hsa05169	Epstein-Barr virus infection
296	hsa05165	Human papillomavirus infection
297	hsa05110	Vibrio cholerae infection
298	hsa05120	Epithelial cell signaling in Helicobacter pylori infection
299	hsa05130	Pathogenic Escherichia coli infection
300	hsa05132	Salmonella infection
301	hsa05131	Shigellosis
302	hsa05135	Yersinia infection
303	hsa05133	Pertussis
304	hsa05134	Legionellosis
305	hsa05150	Staphylococcus aureus infection
306	hsa05152	Tuberculosis
307	hsa05100	Bacterial invasion of epithelial cells
308	hsa05146	Amoebiasis
309	hsa05144	Malaria
310	hsa05145	Toxoplasmosis
311	hsa05140	Leishmaniasis
312	hsa05142	Chagas disease
313	hsa05143	African trypanosomiasis
314	hsa05310	Asthma
315	hsa05322	Systemic lupus erythematosus
316	hsa05323	Rheumatoid arthritis
317	hsa05320	Autoimmune thyroid disease
318	hsa05321	Inflammatory bowel disease
319	hsa05330	Allograft rejection
320	hsa05332	Graft-versus-host disease
321	hsa05340	Primary immunodeficiency
322	hsa05010	Alzheimer disease
323	hsa05012	Parkinson disease
324	hsa05014	Amyotrophic lateral sclerosis
325	hsa05016	Huntington disease
326	hsa05017	Spinocerebellar ataxia
327	hsa05020	Prion disease
328	hsa05022	Pathways of neurodegeneration - multiple diseases
329	hsa05030	Cocaine addiction
330	hsa05031	Amphetamine addiction
331	hsa05032	Morphine addiction
332	hsa05033	Nicotine addiction
333	hsa05034	Alcoholism
334	hsa05417	Lipid and atherosclerosis
335	hsa05418	Fluid shear stress and atherosclerosis
336	hsa05410	Hypertrophic cardiomyopathy
337	hsa05412	Arrhythmogenic right ventricular cardiomyopathy
338	hsa05414	Dilated cardiomyopathy
339	hsa05415	Diabetic cardiomyopathy
340	hsa05416	Viral myocarditis
341	hsa04930	Type II diabetes mellitus
342	hsa04940	Type I diabetes mellitus
343	hsa04950	Maturity onset diabetes of the young
344	hsa04936	Alcoholic liver disease
345	hsa04932	Non-alcoholic fatty liver disease
346	hsa04931	Insulin resistance
347	hsa04933	AGE-RAGE signaling pathway in diabetic complications
348	hsa04934	Cushing syndrome
349	hsa01521	EGFR tyrosine kinase inhibitor resistance
350	hsa01524	Platinum drug resistance
351	hsa01523	Antifolate resistance
352	hsa01522	Endocrine resistance
