# Supplementary material for: A novel single-cell model reveals ferroptosis-associated biomarkers for individualized therapy and prognostic prediction in hepatocellular carcinoma
Source: BMC Biol. 2024 Jun 10;22:133. doi: 10.1186/s12915-024-01931-z (PMC11163722; doi:10.1186/s12915-024-01931-z)
Supplement: Supplementary file 22 — Additional file22: Data Analysis of Bulk RNA and Single-Cell Sequencing. [file 12915_2024_1931_MOESM22_ESM.zip]

Archive with 10 entries (9 files):
- Data of ICGC-LIHC-JP/
- __MACOSX/._Data of ICGC-LIHC-JP
- Data of ICGC-LIHC-JP/specimen.tsv.gz
- __MACOSX/Data of ICGC-LIHC-JP/._specimen.tsv.gz
- Data of ICGC-LIHC-JP/donor.tsv.gz
- __MACOSX/Data of ICGC-LIHC-JP/._donor.tsv.gz
- Data of ICGC-LIHC-JP/exp_seq.tsv.gz
- __MACOSX/Data of ICGC-LIHC-JP/._exp_seq.tsv.gz
- Data of ICGC-LIHC-JP/sample.tsv.gz
- __MACOSX/Data of ICGC-LIHC-JP/._sample.tsv.gz
